# Supplementary material for: A DNA barcode-based survey of wild urban bees in the Loire Valley, France
Source: Sci Rep. 2021 Feb 26;11:4770. doi: 10.1038/s41598-021-83631-0 (PMC7910470; doi:10.1038/s41598-021-83631-0)
Supplement: Supplementary file 2 — Supplementary Information 1. [file 41598_2021_83631_MOESM2_ESM.nwk]

A DNA Barcode-based survey of wild urban bees in the Loire Valley (France).		Irene Villalta, Romain Ledet, Mathilde Baude, David Genoud, Christophe Bouget, Maxime Cornillon, Sébastien Moreau, Béatrice Courtial, Carlos Lopez-Vaamonde. 			


(
BL1800384|Lasioglossum morio|BOLD\072AAD9335:0.00150,
TO1800583|Lasioglossum morio|BOLD\072AAD9335:0.00150,
(
(
(
(
(
(
(
(
(
(
(
(
(
(
(
(
(
(
(
(
(
(
(
(
(
(
(
(
(
(
(
(
(
(
(
(
(
(
(
(
(
(
(
(
(
(
(
(
(
(
(
(
(
(
(
(
(
(
(
(
(
(
(
(
(
(
(
(
(
(
(
(
(
(
(
(
(
(
(
(
(
(
(
(
(
(
(
(
(
(
(
(
(
(
(
(
(
(
(
(
(
(
(
(
(
(
(
(
(
(
(
(
(
(
(
(
(
(
(
(
(
(
(
(
(
(
(
(
(
(
(
(
TO1800677|Panurgus dentipes|BOLD\072AAN8966:0.00000,
(
(
(
(
(
TO1800666|Panurgus dentipes|BOLD\072AAN8966:0.00306,
(
TO1800665|Panurgus dentipes|BOLD\072AAN8966:0.00032,
TO1800606|Panurgus dentipes|BOLD\072AAN8966:0.00438)
:0.00089)
:0.00005,
TO1800642|Panurgus dentipes|BOLD\072AAN8966:0.00000)
:0.00035,
(
(
TO1800629|Panurgus dentipes|BOLD\072AAN8966:0.00057,
TO1800623|Panurgus dentipes|BOLD\072AAN8966:0.00103)
:0.00037,
TO1800605|Panurgus dentipes|BOLD\072AAN8966:0.00118)
:0.00127)
:0.00000,
TO1800408|Panurgus dentipes|BOLD\072AAN8966:0.00000)
:0.00000,
TO1800607|Panurgus dentipes|BOLD\072AAN8966:0.00000)
:0.00000)
:0.00000,
TO1800410|Panurgus dentipes|BOLD\072AAN8966:0.00000)
:0.00000,
TO1800645|Panurgus dentipes|BOLD\072AAN8966:0.00000)
:0.00000,
TO1800595|Panurgus dentipes|BOLD\072AAN8966:0.00000)
:0.00014,
TO1800550|Panurgus dentipes|BOLD\072AAN8966:0.00146)
:0.00010,
TO1800641|Panurgus dentipes|BOLD\072AAN8966:0.00467)
:0.00001,
TO1800409|Panurgus dentipes|BOLD\072AAN8966:0.00000)
:0.00000,
TO1800612|Panurgus dentipes|BOLD\072AAN8966:0.00000)
:0.00000,
TO1800653|Panurgus dentipes|BOLD\072AAN8966:0.00000)
:0.00015,
TO1800609|Panurgus dentipes|BOLD\072AAN8966:0.00145)
:0.00008,
TO1800669|Panurgus dentipes|BOLD\072AAN8966:0.00152)
:0.00007,
TO1800602|Panurgus dentipes|BOLD\072AAN8966:0.00151)
:0.00028,
(
TO1800604|Panurgus dentipes|BOLD\072AAN8966:-0.00000,
TO1800425|Panurgus dentipes|BOLD\072AAN8966:0.00000)
:0.00128)
:0.00019,
TO1800672|Panurgus dentipes|BOLD\072AAN8966:0.00291)
:0.00001,
TO1800673|Panurgus dentipes|BOLD\072AAN8966:0.00000)
:0.00041,
(
TO1800633|Panurgus dentipes|BOLD\072AAN8966:0.00000,
TO1800627|Panurgus dentipes|BOLD\072AAN8966:-0.00000)
:0.00115)
:0.00000,
BL1800534|Panurgus dentipes|BOLD\072AAN8966:0.00000)
:0.00000,
TO1800399|Panurgus dentipes|BOLD\072AAN8966:0.00000)
:0.00000,
TO1800413|Panurgus dentipes|BOLD\072AAN8966:0.00000)
:0.00000,
TO1800457|Panurgus dentipes|BOLD\072AAN8966:0.00000)
:0.00000,
MB01642|Panurgus dentipes|BOLD\072AAN8966:0.00000)
:0.00000,
TO1800324|Panurgus dentipes|BOLD\072AAN8966:0.00000)
:0.00000,
TO1800325|Panurgus dentipes|BOLD\072AAN8966:0.00000)
:0.00000,
TO1800397|Panurgus dentipes|BOLD\072AAN8966:0.00000)
:0.00000,
TO1800402|Panurgus dentipes|BOLD\072AAN8966:0.00000)
:0.00000,
TO1800437|Panurgus dentipes|BOLD\072AAN8966:0.00000)
:0.00000,
TO1800449|Panurgus dentipes|BOLD\072AAN8966:0.00000)
:0.00000,
TO1800451|Panurgus dentipes|BOLD\072AAN8966:0.00000)
:0.00000,
TO1800452|Panurgus dentipes|BOLD\072AAN8966:0.00000)
:0.00000,
TO1800458|Panurgus dentipes|BOLD\072AAN8966:0.00000)
:0.00000,
TO1800463|Panurgus dentipes|BOLD\072AAN8966:0.00000)
:0.00000,
TO1800471|Panurgus dentipes|BOLD\072AAN8966:0.00000)
:0.00000,
TO1800510|Panurgus dentipes|BOLD\072AAN8966:0.00000)
:0.00000,
TO1800621|Panurgus dentipes|BOLD\072AAN8966:0.00000)
:0.00000,
TO1800628|Panurgus dentipes|BOLD\072AAN8966:0.00000)
:0.00000,
TO1800631|Panurgus dentipes|BOLD\072AAN8966:0.00000)
:0.00000,
TO1800632|Panurgus dentipes|BOLD\072AAN8966:0.00000)
:0.00000,
TO1800634|Panurgus dentipes|BOLD\072AAN8966:0.00000)
:0.00000,
TO1800636|Panurgus dentipes|BOLD\072AAN8966:0.00000)
:0.00000,
TO1800638|Panurgus dentipes|BOLD\072AAN8966:0.00000)
:0.00000,
TO1800639|Panurgus dentipes|BOLD\072AAN8966:0.00000)
:0.00000,
TO1800640|Panurgus dentipes|BOLD\072AAN8966:0.00000)
:0.00000,
TO1800646|Panurgus dentipes|BOLD\072AAN8966:0.00000)
:0.00000,
TO1800647|Panurgus dentipes|BOLD\072AAN8966:0.00000)
:0.00000,
TO1800648|Panurgus dentipes|BOLD\072AAN8966:0.00000)
:0.00000,
TO1800649|Panurgus dentipes|BOLD\072AAN8966:0.00000)
:0.00000,
TO1800650|Panurgus dentipes|BOLD\072AAN8966:0.00000)
:0.00000,
TO1800651|Panurgus dentipes|BOLD\072AAN8966:0.00000)
:0.00000,
TO1800652|Panurgus dentipes|BOLD\072AAN8966:0.00000)
:0.00000,
TO1800654|Panurgus dentipes|BOLD\072AAN8966:0.00000)
:0.00000,
TO1800655|Panurgus dentipes|BOLD\072AAN8966:0.00000)
:0.00000,
TO1800667|Panurgus dentipes|BOLD\072AAN8966:0.00000)
:0.00000,
TO1800668|Panurgus dentipes|BOLD\072AAN8966:0.00000)
:0.00000,
TO1800670|Panurgus dentipes|BOLD\072AAN8966:0.00000)
:0.00000,
TO1800671|Panurgus dentipes|BOLD\072AAN8966:0.00000)
:0.00000,
TO1800674|Panurgus dentipes|BOLD\072AAN8966:0.00000)
:0.00000,
TO1800676|Panurgus dentipes|BOLD\072AAN8966:0.00000)
:0.00000,
TO1800427|Panurgus dentipes|BOLD\072AAN8966:0.00000)
:0.00034,
TO1800611|Panurgus dentipes|BOLD\072AAN8966:0.00276)
:0.00017,
TO1800637|Panurgus dentipes|BOLD\072AAN8966:0.00133)
:0.00018,
TO1800414|Panurgus dentipes|BOLD\072AAN8966:0.00137)
:0.00085,
(
TO1800465|Panurgus dentipes|BOLD\072AAN8966:0.00000,
TO1800462|Panurgus dentipes|BOLD\072AAN8966:-0.00000)
:0.00070)
:0.00073,
TO1800450|Panurgus dentipes|BOLD\072AAN8966:0.00082)
:0.00077,
(
(
(
(
(
(
(
(
(
TO1800557|Panurgus dentipes|BOLD\072AAN8966:0.00000,
(
BL1800631|Panurgus dentipes|BOLD\072AAN8966:0.00000,
(
BL1800630|Panurgus dentipes|BOLD\072AAN8966:0.00000,
(
BL1800628|Panurgus dentipes|BOLD\072AAN8966:0.00000,
(
BL1800627|Panurgus dentipes|BOLD\072AAN8966:0.00000,
(
BL1800625|Panurgus dentipes|BOLD\072AAN8966:0.00000,
(
BL1800594|Panurgus dentipes|BOLD\072AAN8966:0.00000,
(
(
(
(
(
(
(
BL1800527|Panurgus dentipes|BOLD\072AAN8966:0.00151,
BL1800465|Panurgus dentipes|BOLD\072AAN8966:0.00159)
:0.00000,
BL1800444|Panurgus dentipes|BOLD\072AAN8966:0.00000)
:0.00000,
BL1800389|Panurgus dentipes|BOLD\072AAN8966:0.00000)
:0.00000,
BL1800391|Panurgus dentipes|BOLD\072AAN8966:0.00000)
:0.00000,
BL1800447|Panurgus dentipes|BOLD\072AAN8966:0.00000)
:0.00000,
BL1800464|Panurgus dentipes|BOLD\072AAN8966:0.00000)
:0.00000,
BL1800469|Panurgus dentipes|BOLD\072AAN8966:0.00000)
:0.00000)
:0.00000)
:0.00000)
:0.00000)
:0.00000)
:0.00000)
:0.00000)
:0.00000,
(
BL1800635|Panurgus dentipes|BOLD\072AAN8966:0.00000,
BL1800633|Panurgus dentipes|BOLD\072AAN8966:-0.00000)
:0.00000)
:0.00000,
(
BL1800637|Panurgus dentipes|BOLD\072AAN8966:0.00000,
BL1800636|Panurgus dentipes|BOLD\072AAN8966:-0.00000)
:0.00000)
:0.00000,
(
MB00917|Panurgus dentipes|BOLD\072AAN8966:0.00000,
BL1800662|Panurgus dentipes|BOLD\072AAN8966:-0.00000)
:0.00000)
:0.00000,
(
TO1800333|Panurgus dentipes|BOLD\072AAN8966:0.00000,
MB01627|Panurgus dentipes|BOLD\072AAN8966:-0.00000)
:0.00000)
:0.00000,
BL1800660|Panurgus dentipes|BOLD\072AAN8966:0.00000)
:0.00000,
TO1800398|Panurgus dentipes|BOLD\072AAN8966:0.00000)
:0.00153,
(
MB01665|Panurgus dentipes|BOLD\072AAN8966:0.00038,
(
MB01650|Panurgus dentipes|BOLD\072AAN8966:0.00000,
(
MB01604|Panurgus dentipes|BOLD\072AAN8966:0.00000,
(
MB01603|Panurgus dentipes|BOLD\072AAN8966:0.00000,
(
BL1800663|Panurgus dentipes|BOLD\072AAN8966:0.00000,
(
BL1800538|Panurgus dentipes|BOLD\072AAN8966:0.00000,
BL1800537|Panurgus dentipes|BOLD\072AAN8966:-0.00000)
:0.00000)
:0.00000)
:0.00000)
:0.00000)
:0.00122)
:0.00312)
:0.00117,
(
TO1800407|Panurgus dentipes|BOLD\072AAN8966:-0.00000,
MB01326|Panurgus dentipes|BOLD\072AAN8966:0.00000)
:0.00281)
:0.00743)
:0.04119,
(
TO1800481|Panurgus calcaratus|BOLD\072AED3388:0.02370,
(
(
MB01662|Panurgus calcaratus|BOLD\072AAE3229:0.00129,
MB01230|Panurgus calcaratus|BOLD\072AAE3229:0.00031)
:0.00000,
MB01196|Panurgus calcaratus|BOLD\072AAE3229:0.00000)
:0.01968)
:0.01781)
:0.04256,
MB00207|Macropis europaea|BOLD\072AAE7572:0.10251)
:0.00858,
(
(
(
TO1800658|Dasypoda morawitzi|BOLD\072ABA8609:0.00000,
(
TO1800479|Dasypoda morawitzi|BOLD\072ABA8609:0.00000,
(
MBF00296|Dasypoda morawitzi|BOLD\072ABA8609:0.00000,
(
MBF00281|Dasypoda morawitzi|BOLD\072ABA8609:0.00000,
(
MB01376|Dasypoda morawitzi|BOLD\072ABA8609:0.00000,
(
MB01374|Dasypoda morawitzi|BOLD\072ABA8609:0.00000,
(
MB01373|Dasypoda morawitzi|BOLD\072ABA8609:0.00000,
(
MB01204|Dasypoda morawitzi|BOLD\072ABA8609:0.00000,
(
MB01179|Dasypoda morawitzi|BOLD\072ABA8609:0.00000,
(
(
(
(
MB00166|Dasypoda morawitzi|BOLD\072ABA8609:-0.00000,
MB00101|Dasypoda morawitzi|BOLD\072ABA8609:0.00000)
:0.00000,
MB00159|Dasypoda morawitzi|BOLD\072ABA8609:0.00000)
:0.00000,
MB00162|Dasypoda morawitzi|BOLD\072ABA8609:0.00000)
:0.00000,
MB00163|Dasypoda morawitzi|BOLD\072ABA8609:0.00000)
:0.00000)
:0.00000)
:0.00000)
:0.00000)
:0.00000)
:0.00000)
:0.00000)
:0.00000)
:0.00000)
:0.09028,
(
(
(
(
(
TO1800477|Dasypoda hirtipes|BOLD\072AAI9629:0.00000,
(
(
(
(
(
(
(
(
(
(
(
(
(
TO1700126|Dasypoda hirtipes|BOLD\072AAI9629:0.00000,
(
TO1700123|Dasypoda hirtipes|BOLD\072AAI9629:0.00000,
MB00165|Dasypoda hirtipes|BOLD\072AAI9629:-0.00000)
:0.00000)
:0.00123,
MBF00250|Dasypoda hirtipes|BOLD\072AAI9629:0.00040)
:0.00000,
MB01177|Dasypoda hirtipes|BOLD\072AAI9629:0.00000)
:0.00000,
MB01411|Dasypoda hirtipes|BOLD\072AAI9629:0.00000)
:0.00000,
MB01413|Dasypoda hirtipes|BOLD\072AAI9629:0.00000)
:0.00000,
MB01429|Dasypoda hirtipes|BOLD\072AAI9629:0.00000)
:0.00000,
MB01430|Dasypoda hirtipes|BOLD\072AAI9629:0.00000)
:0.00000,
MB01495|Dasypoda hirtipes|BOLD\072AAI9629:0.00000)
:0.00000,
MBF00239|Dasypoda hirtipes|BOLD\072AAI9629:0.00000)
:0.00000,
MBF00274|Dasypoda hirtipes|BOLD\072AAI9629:0.00000)
:0.00000,
MBF00277|Dasypoda hirtipes|BOLD\072AAI9629:0.00000)
:0.00000,
MBF00288|Dasypoda hirtipes|BOLD\072AAI9629:0.00000)
:0.00000,
MBF00310|Dasypoda hirtipes|BOLD\072AAI9629:0.00000)
:0.00000)
:0.00000,
MB00103|Dasypoda hirtipes|BOLD\072AAI9629:0.00000)
:0.00000,
MBF00215|Dasypoda hirtipes|BOLD\072AAI9629:0.00000)
:0.00000,
MBF00291|Dasypoda hirtipes|BOLD\072AAI9629:0.00000)
:0.00873,
MB01679|Dasypoda hirtipes|BOLD\072AEC2767:0.00687)
:0.06522)
:0.08047,
(
(
(
(
(
MBF00289|Melitta nigricans|BOLD\072AAP1650:0.00000,
(
MBF00272|Melitta nigricans|BOLD\072AAP1650:0.00000,
MB01393|Melitta nigricans|BOLD\072AAP1650:-0.00000)
:0.00000)
:0.00000,
MBF00260|Melitta nigricans|BOLD\072AAP1650:0.00000)
:0.00000,
MBF00280|Melitta nigricans|BOLD\072AAP1650:0.00000)
:0.00136,
MB01414|Melitta nigricans|BOLD\072AAP1650:0.00014)
:0.03881,
(
MBF00245|Melitta leporina|BOLD\072AAF4411:0.00003,
MBF00232|Melitta leporina|BOLD\072AAF4411:0.00147)
:0.04384)
:0.08991)
:0.01782)
:0.00578,
(
(
(
(
(
(
(
(
(
(
(
(
(
(
(
TO1800626|Eucera malvae|BOLD\072AAN9113:0.00000,
(
(
(
(
(
(
(
(
(
(
(
TO1800622|Eucera malvae|BOLD\072AAN9113:0.00157,
TO1800419|Eucera malvae|BOLD\072AAN9113:0.00003)
:0.00154,
TO1700091|Eucera malvae|BOLD\072AAN9113:0.00001)
:0.00000,
BL1700030|Eucera malvae|BOLD\072AAN9113:0.00000)
:0.00000,
BL1800678|Eucera malvae|BOLD\072AAN9113:0.00000)
:0.00000,
TO1700109|Eucera malvae|BOLD\072AAN9113:0.00000)
:0.00000,
TO1700113|Eucera malvae|BOLD\072AAN9113:0.00000)
:0.00000,
TO1700114|Eucera malvae|BOLD\072AAN9113:0.00000)
:0.00000,
TO1700116|Eucera malvae|BOLD\072AAN9113:0.00000)
:0.00000,
TO1800400|Eucera malvae|BOLD\072AAN9113:0.00000)
:0.00000,
TO1800418|Eucera malvae|BOLD\072AAN9113:0.00000)
:0.00000,
TO1800555|Eucera malvae|BOLD\072AAN9113:0.00000)
:0.00000)
:0.00000,
BL1800456|Eucera malvae|BOLD\072AAN9113:0.00000)
:0.00000,
BL1800613|Eucera malvae|BOLD\072AAN9113:0.00000)
:0.00000,
TO1700097|Eucera malvae|BOLD\072AAN9113:0.00000)
:0.00000,
TO1700112|Eucera malvae|BOLD\072AAN9113:0.00000)
:0.00000,
TO1800456|Eucera malvae|BOLD\072AAN9113:0.00000)
:0.00137,
TO1800420|Eucera malvae|BOLD\072AAN9113:0.00013)
:0.00110,
TO1800599|Eucera malvae|BOLD\072AAN9113:0.00355)
:0.02719,
(
(
(
TO1800119|Eucera nigrescens|BOLD\072ABZ2397:0.00000,
(
TO1800088|Eucera nigrescens|BOLD\072ABZ2397:0.00000,
TO1700008|Eucera nigrescens|BOLD\072ABZ2397:-0.00000)
:0.00000)
:0.00002,
TO1800060|Eucera nigrescens|BOLD\072ABZ2397:0.00308)
:0.01358,
MBF00040|Eucera chrysopyga|BOLD\072ABV4745:0.02142)
:0.01963)
:0.00807,
MB00093|Tetraloniella dentata|BOLD\072AEE2533:0.05191)
:0.03415,
(
(
(
(
(
(
TO1800430|Nomada flavoguttata|BOLD\072AAD4959:0.00144,
(
MB00887|Nomada flavoguttata|BOLD\072AAD4959:0.00000,
(
MB00572|Nomada flavoguttata|BOLD\072AAD4959:0.00000,
(
MB00365|Nomada flavoguttata|BOLD\072AAD4959:0.00000,
MB00338|Nomada flavoguttata|BOLD\072AAD4959:-0.00000)
:0.00000)
:0.00000)
:0.00006)
:0.00085,
TO1700139|Nomada flavoguttata|BOLD\072AAD4959:0.00000)
:0.00078,
(
MB01121|Nomada flavoguttata|BOLD\072AAD4959:0.00000,
(
MB00577|Nomada flavoguttata|BOLD\072AAD4959:0.00000,
(
MB00571|Nomada flavoguttata|BOLD\072AAD4959:0.00000,
MB00562|Nomada flavoguttata|BOLD\072AAD4959:-0.00000)
:0.00000)
:0.00000)
:0.00034)
:0.02946,
(
TO1800091|Nomada fabriciana|BOLD\072AAE5753:0.00301,
(
TO1800033|Nomada fabriciana|BOLD\072AAE5753:-0.00000,
TO1800032|Nomada fabriciana|BOLD\072AAE5753:0.00000)
:0.00009)
:0.02806)
:0.00670,
(
(
(
(
(
TO1800046|Nomada ruficornis|BOLD\072AAC1178:0.00109,
MB00328|Nomada ruficornis|BOLD\072AAC1178:0.00041)
:0.01598,
BL1800388|Nomada marshamella|BOLD\072AAC4884:0.02837)
:0.00421,
TO1800034|Nomada ferruginata|BOLD\072AAC8809:0.01879)
:0.00580,
MB01628|Nomada striata|BOLD\072AAF3496:0.02414)
:0.00358,
(
TO1800002|Nomada goodeniana|BOLD\072AEB6757:0.03729,
BL1800546|Nomada bifasciata|BOLD\072AAE5755:0.02471)
:0.01286)
:0.00368)
:0.03555,
(
BL1800233|Xylocopa violacea|BOLD\072AAJ9209:0.00000,
BL1700046|Xylocopa violacea|BOLD\072AAJ9209:-0.00000)
:0.06057)
:0.00703)
:0.00867,
(
(
(
(
(
(
(
(
TO1800131|Anthophora plumipes|BOLD\072AAF1672:0.00789,
MBF00205|Anthophora plumipes|BOLD\072AAF1672:0.00321)
:0.00000,
TO1700006|Anthophora plumipes|BOLD\072AAF1672:0.00000)
:0.00000,
TO1700023|Anthophora plumipes|BOLD\072AAF1672:0.00000)
:0.00000,
TO1800055|Anthophora plumipes|BOLD\072AAF1672:0.00000)
:0.00131,
TO1700029|Anthophora plumipes|BOLD\072AAF1672:0.00000)
:0.00187,
TO1800056|Anthophora plumipes|BOLD\072AAF1672:0.00123)
:0.01357,
TO1700010|Anthophora plumipes|BOLD\072AAZ7403:0.01602)
:0.00417,
(
TO1800129|Anthophora plumipes|BOLD\072AAF1671:0.00000,
TO1700025|Anthophora plumipes|BOLD\072AAF1671:0.00160)
:0.01486)
:0.07462)
:0.00561,
(
TO1800381|Ceratina cucurbitina|BOLD\072AAO0285:0.07633,
(
TO1800336|Ceratina cyanea|BOLD\072AAE9812:0.00000,
(
MB00547|Ceratina cyanea|BOLD\072AAE9812:0.00000,
BL1800693|Ceratina cyanea|BOLD\072AAE9812:-0.00000)
:0.00000)
:0.08027)
:0.01063)
:0.00608,
(
(
(
(
(
(
(
(
(
(
(
(
(
(
(
(
(
(
(
(
(
(
(
(
(
(
(
(
(
(
(
(
(
(
(
(
(
(
(
(
(
(
(
(
(
(
(
(
(
(
(
(
(
(
(
(
(
(
(
(
(
(
(
(
(
(
(
(
(
(
(
(
(
(
(
(
(
(
(
(
(
(
(
(
(
(
(
(
(
(
(
TO1800598|Bombus pascuorum|BOLD\072AAC4378:-0.00000,
MB00144|Bombus pascuorum|BOLD\072AAC4378:0.00000)
:0.00000,
MB00156|Bombus pascuorum|BOLD\072AAC4378:0.00000)
:0.00000,
TO1800372|Bombus pascuorum|BOLD\072AAC4378:0.00000)
:0.00120,
BL1800481|Bombus pascuorum|BOLD\072AAC4378:0.00040)
:0.00059,
MB01640|Bombus pascuorum|BOLD\072AAC4378:0.00096)
:0.00036,
(
(
TO1800347|Bombus pascuorum|BOLD\072AAC4378:0.00000,
(
MBF00201|Bombus pascuorum|BOLD\072AAC4378:0.00000,
(
MBF00160|Bombus pascuorum|BOLD\072AAC4378:0.00000,
(
MBF00119|Bombus pascuorum|BOLD\072AAC4378:0.00000,
(
MBF00084|Bombus pascuorum|BOLD\072AAC4378:0.00000,
(
(
(
(
MBF00072|Bombus pascuorum|BOLD\072AAC4378:0.00150,
MB00533|Bombus pascuorum|BOLD\072AAC4378:0.00000)
:0.00000,
MB00938|Bombus pascuorum|BOLD\072AAC4378:0.00000)
:0.00000,
MBF00016|Bombus pascuorum|BOLD\072AAC4378:0.00000)
:0.00000,
MBF00039|Bombus pascuorum|BOLD\072AAC4378:0.00000)
:0.00000)
:0.00000)
:0.00000)
:0.00000)
:0.00000)
:0.00000,
MBF00122|Bombus pascuorum|BOLD\072AAC4378:0.00000)
:0.00119)
:0.00000,
BL1800407|Bombus pascuorum|BOLD\072AAC4378:0.00000)
:0.00000,
BL1800560|Bombus pascuorum|BOLD\072AAC4378:0.00000)
:0.00000,
MB00427|Bombus pascuorum|BOLD\072AAC4378:0.00000)
:0.00000,
MB00663|Bombus pascuorum|BOLD\072AAC4378:0.00000)
:0.00000,
MB00766|Bombus pascuorum|BOLD\072AAC4378:0.00000)
:0.00000,
MB00912|Bombus pascuorum|BOLD\072AAC4378:0.00000)
:0.00000,
MB00922|Bombus pascuorum|BOLD\072AAC4378:0.00000)
:0.00000,
MB01037|Bombus pascuorum|BOLD\072AAC4378:0.00000)
:0.00000,
MB01057|Bombus pascuorum|BOLD\072AAC4378:0.00000)
:0.00000,
MB01317|Bombus pascuorum|BOLD\072AAC4378:0.00000)
:0.00000,
MB01372|Bombus pascuorum|BOLD\072AAC4378:0.00000)
:0.00000,
MB01492|Bombus pascuorum|BOLD\072AAC4378:0.00000)
:0.00000,
MB01493|Bombus pascuorum|BOLD\072AAC4378:0.00000)
:0.00000,
MB01595|Bombus pascuorum|BOLD\072AAC4378:0.00000)
:0.00000,
MB01597|Bombus pascuorum|BOLD\072AAC4378:0.00000)
:0.00000,
MB01625|Bombus pascuorum|BOLD\072AAC4378:0.00000)
:0.00000,
MBF00044|Bombus pascuorum|BOLD\072AAC4378:0.00000)
:0.00000,
MBF00045|Bombus pascuorum|BOLD\072AAC4378:0.00000)
:0.00000,
MBF00048|Bombus pascuorum|BOLD\072AAC4378:0.00000)
:0.00000,
MBF00049|Bombus pascuorum|BOLD\072AAC4378:0.00000)
:0.00000,
MBF00054|Bombus pascuorum|BOLD\072AAC4378:0.00000)
:0.00000,
MBF00055|Bombus pascuorum|BOLD\072AAC4378:0.00000)
:0.00000,
MBF00075|Bombus pascuorum|BOLD\072AAC4378:0.00000)
:0.00000,
MBF00091|Bombus pascuorum|BOLD\072AAC4378:0.00000)
:0.00000,
MBF00095|Bombus pascuorum|BOLD\072AAC4378:0.00000)
:0.00000,
MBF00096|Bombus pascuorum|BOLD\072AAC4378:0.00000)
:0.00000,
MBF00107|Bombus pascuorum|BOLD\072AAC4378:0.00000)
:0.00000,
MBF00115|Bombus pascuorum|BOLD\072AAC4378:0.00000)
:0.00000,
MBF00117|Bombus pascuorum|BOLD\072AAC4378:0.00000)
:0.00000,
MBF00118|Bombus pascuorum|BOLD\072AAC4378:0.00000)
:0.00000,
MBF00153|Bombus pascuorum|BOLD\072AAC4378:0.00000)
:0.00000,
MBF00224|Bombus pascuorum|BOLD\072AAC4378:0.00000)
:0.00000,
MBF00230|Bombus pascuorum|BOLD\072AAC4378:0.00000)
:0.00000,
MBF00235|Bombus pascuorum|BOLD\072AAC4378:0.00000)
:0.00000,
MBF00241|Bombus pascuorum|BOLD\072AAC4378:0.00000)
:0.00000,
MBF00243|Bombus pascuorum|BOLD\072AAC4378:0.00000)
:0.00000,
TO1700038|Bombus pascuorum|BOLD\072AAC4378:0.00000)
:0.00000,
TO1800112|Bombus pascuorum|BOLD\072AAC4378:0.00000)
:0.00000,
TO1800252|Bombus pascuorum|BOLD\072AAC4378:0.00000)
:0.00000,
TO1800283|Bombus pascuorum|BOLD\072AAC4378:0.00000)
:0.00000,
TO1800313|Bombus pascuorum|BOLD\072AAC4378:0.00000)
:0.00000,
TO1800349|Bombus pascuorum|BOLD\072AAC4378:0.00000)
:0.00000,
TO1800373|Bombus pascuorum|BOLD\072AAC4378:0.00000)
:0.00000,
TO1800377|Bombus pascuorum|BOLD\072AAC4378:0.00000)
:0.00000,
TO1800483|Bombus pascuorum|BOLD\072AAC4378:0.00000)
:0.00000,
TO1800491|Bombus pascuorum|BOLD\072AAC4378:0.00000)
:0.00000,
BL1800074|Bombus pascuorum|BOLD\072AAC4378:0.00000)
:0.00000,
MB00898|Bombus pascuorum|BOLD\072AAC4378:0.00000)
:0.00000,
MBF00127|Bombus pascuorum|BOLD\072AAC4378:0.00000)
:0.00000,
MB00032|Bombus pascuorum|BOLD\072AAC4378:0.00000)
:0.00000,
MB00055|Bombus pascuorum|BOLD\072AAC4378:0.00000)
:0.00000,
MB00088|Bombus pascuorum|BOLD\072AAC4378:0.00000)
:0.00000,
MB00351|Bombus pascuorum|BOLD\072AAC4378:0.00000)
:0.00000,
MBF00061|Bombus pascuorum|BOLD\072AAC4378:0.00000)
:0.00000,
MBF00071|Bombus pascuorum|BOLD\072AAC4378:0.00000)
:0.00000,
MBF00086|Bombus pascuorum|BOLD\072AAC4378:0.00000)
:0.00000,
MBF00142|Bombus pascuorum|BOLD\072AAC4378:0.00000)
:0.00000,
MBF00159|Bombus pascuorum|BOLD\072AAC4378:0.00000)
:0.00000,
TO1700017|Bombus pascuorum|BOLD\072AAC4378:0.00000)
:0.00000,
TO1800488|Bombus pascuorum|BOLD\072AAC4378:0.00000)
:0.00000,
TO1800495|Bombus pascuorum|BOLD\072AAC4378:0.00000)
:0.00000,
TO1800500|Bombus pascuorum|BOLD\072AAC4378:0.00000)
:0.00000,
TO1800501|Bombus pascuorum|BOLD\072AAC4378:0.00000)
:0.00000,
TO1800513|Bombus pascuorum|BOLD\072AAC4378:0.00000)
:0.00002,
MBF00104|Bombus pascuorum|BOLD\072AAC4378:0.00148)
:0.00000,
TO1800494|Bombus pascuorum|BOLD\072AAC4378:0.00000)
:0.00011,
MB01284|Bombus pascuorum|BOLD\072AAC4378:0.00302)
:0.00011,
(
(
MBF00276|Bombus pascuorum|BOLD\072AAC4378:0.00000,
(
MBF00255|Bombus pascuorum|BOLD\072AAC4378:0.00000,
MBF00114|Bombus pascuorum|BOLD\072AAC4378:-0.00000)
:0.00000)
:0.00000,
MBF00270|Bombus pascuorum|BOLD\072AAC4378:0.00000)
:0.00144)
:0.00011,
MBF00309|Bombus pascuorum|BOLD\072AAC4378:0.00144)
:0.00016,
MB01673|Bombus pascuorum|BOLD\072AAC4378:0.00299)
:0.00023,
(
TO1800286|Bombus pascuorum|BOLD\072AAC4378:0.00000,
MBF00228|Bombus pascuorum|BOLD\072AAC4378:-0.00000)
:0.00132)
:0.00013,
TO1800434|Bombus pascuorum|BOLD\072AAC4378:0.00295)
:0.00016,
(
MBF00101|Bombus pascuorum|BOLD\072AAC4378:-0.00000,
MBF00078|Bombus pascuorum|BOLD\072AAC4378:0.00000)
:0.00137)
:0.00080,
TO1800004|Bombus pascuorum|BOLD\072AAC4378:0.00073)
:0.00018,
MB01144|Bombus pascuorum|BOLD\072AAC4378:0.00058)
:0.00095,
(
MB00214|Bombus pascuorum|BOLD\072AAC4378:-0.00000,
MB00199|Bombus pascuorum|BOLD\072AAC4378:0.00000)
:0.00137)
:0.00011,
MBF00087|Bombus pascuorum|BOLD\072AAC4378:0.00295)
:0.00015,
(
(
(
TO1800492|Bombus pascuorum|BOLD\072AAC4378:0.00000,
(
(
TO1800455|Bombus pascuorum|BOLD\072AAC4378:0.00000,
(
MBF00024|Bombus pascuorum|BOLD\072AAC4378:0.00000,
MB01636|Bombus pascuorum|BOLD\072AAC4378:-0.00000)
:0.00000)
:0.00000,
MBF00134|Bombus pascuorum|BOLD\072AAC4378:0.00000)
:0.00000)
:0.00023,
MB00054|Bombus pascuorum|BOLD\072AAC4378:0.00127)
:0.00018,
(
TO1800490|Bombus pascuorum|BOLD\072AAC4378:0.00000,
TO1800443|Bombus pascuorum|BOLD\072AAC4378:-0.00000)
:0.00137)
:0.00141)
:0.00048,
BL1800574|Bombus pascuorum|BOLD\072AAC4378:0.00262)
:0.01482,
TO1800255|Bombus ruderarius|BOLD\072ABY7209:0.01112)
:0.00313,
(
(
MBF00237|Bombus sylvarum|BOLD\072AAD2551:0.00000,
(
MBF00217|Bombus sylvarum|BOLD\072AAD2551:0.00000,
MBF00106|Bombus sylvarum|BOLD\072AAD2551:-0.00000)
:0.00000)
:0.00060,
MBF00202|Bombus sylvarum|BOLD\072AAD2551:0.00090)
:0.02392)
:0.02901,
(
(
(
(
(
(
(
(
(
(
(
(
(
(
(
(
TO1800428|Bombus hortorum|BOLD\072AAD2566:0.00273,
(
(
(
(
(
MB00107|Bombus hortorum|BOLD\072AAD2566:0.00000,
MB00059|Bombus hortorum:-0.00000)
:0.00000,
MB00087|Bombus hortorum|BOLD\072AAD2566:0.00000)
:0.00000,
MB00017|Bombus hortorum|BOLD\072AAD2566:0.00000)
:0.00000,
MB00086|Bombus hortorum|BOLD\072AAD2566:0.00000)
:0.00000,
BL1700024|Bombus hortorum|BOLD\072AAD2566:0.00000)
:0.00096)
:0.00000,
BL1700040|Bombus hortorum|BOLD\072AAD2566:0.00000)
:0.00000,
BL1700042|Bombus hortorum|BOLD\072AAD2566:0.00000)
:0.00000,
BL1800340|Bombus hortorum|BOLD\072AAD2566:0.00000)
:0.00000,
BL1800360|Bombus hortorum|BOLD\072AAD2566:0.00000)
:0.00000,
BL1800368|Bombus hortorum|BOLD\072AAD2566:0.00000)
:0.00000,
MB00075|Bombus hortorum|BOLD\072AAD2566:0.00000)
:0.00000,
MB00803|Bombus hortorum|BOLD\072AAD2566:0.00000)
:0.00000,
MB00838|Bombus hortorum|BOLD\072AAD2566:0.00000)
:0.00000,
MB01023|Bombus hortorum|BOLD\072AAD2566:0.00000)
:0.00000,
MBF00012|Bombus hortorum|BOLD\072AAD2566:0.00000)
:0.00000,
(
TO1800280|Bombus hortorum|BOLD\072AAD2566:0.00000,
MBF00018|Bombus hortorum|BOLD\072AAD2566:-0.00000)
:0.00000)
:0.00000,
TO1800271|Bombus hortorum|BOLD\072AAD2566:0.00000)
:0.00000,
BL1800353|Bombus hortorum|BOLD\072AAD2566:0.00000)
:0.00142,
(
(
MB01097|Bombus hortorum|BOLD\072AAD2566:-0.00000,
MB00564|Bombus hortorum|BOLD\072AAD2566:0.00000)
:0.00000,
MB00599|Bombus hortorum|BOLD\072AAD2566:0.00000)
:0.00008)
:0.02533,
BL1800361|Bombus ruderatus|BOLD\072AAJ7737:0.03396)
:0.02540)
:0.00833,
(
(
(
(
(
(
(
(
(
(
(
(
(
(
(
(
(
(
(
(
(
(
(
(
(
(
(
(
(
(
(
(
(
(
(
(
(
(
(
(
(
(
(
(
(
(
(
(
(
(
(
(
(
(
(
(
(
(
(
(
(
(
(
(
(
(
(
(
(
(
(
(
(
(
(
(
(
(
(
(
(
(
(
(
(
(
(
(
(
(
(
(
(
(
(
(
(
(
(
(
(
(
(
(
(
(
(
(
(
(
(
(
(
(
(
(
(
(
(
TO1800552|Bombus terrestris|BOLD\072AAB1062:0.00330,
MB00125|Bombus terrestris|BOLD\072AAB1062:0.00000)
:0.00000,
MB00100|Bombus terrestris|BOLD\072AAB1062:0.00000)
:0.00032,
(
(
(
(
(
(
(
(
(
(
(
(
MB00186|Bombus terrestris|BOLD\072AAB1062:0.00000,
(
MB00142|Bombus terrestris|BOLD\072AAB1062:0.00000,
(
MB00141|Bombus terrestris|BOLD\072AAB1062:0.00000,
(
(
MB00136|Bombus terrestris|BOLD\072AAB1062:0.00000,
MB00135|Bombus terrestris|BOLD\072AAB1062:-0.00000)
:0.00000,
MB00074|Bombus terrestris|BOLD\072AAB1062:0.00000)
:0.00000)
:0.00000)
:0.00000)
:0.00000,
MB00137|Bombus terrestris|BOLD\072AAB1062:0.00000)
:0.00000,
MB00029|Bombus terrestris|BOLD\072AAB1062:0.00000)
:0.00000,
MB00168|Bombus terrestris|BOLD\072AAB1062:0.00000)
:0.00000,
MB00143|Bombus terrestris|BOLD\072AAB1062:0.00000)
:0.00000,
MB00031|Bombus terrestris|BOLD\072AAB1062:0.00000)
:0.00000,
MB00038|Bombus terrestris|BOLD\072AAB1062:0.00000)
:0.00000,
MB00153|Bombus terrestris|BOLD\072AAB1062:0.00000)
:0.00080,
BL1800211|Bombus terrestris|BOLD\072AAB1062:0.00087)
:0.00059,
(
MB00077|Bombus terrestris|BOLD\072AAB1062:0.00000,
MB00019|Bombus terrestris|BOLD\072AAB1062:-0.00000)
:0.00137)
:0.00008,
MB00147|Bombus terrestris|BOLD\072AAB1062:0.00000)
:0.00000,
MB00150|Bombus terrestris|BOLD\072AAB1062:0.00000)
:0.00019)
:0.00020,
MB00148|Bombus terrestris|BOLD\072AAB1062:0.00000)
:0.00000,
BL1700019|Bombus terrestris|BOLD\072AAB1062:0.00000)
:0.00016,
BL1700033|Bombus terrestris|BOLD\072AAB1062:0.00315)
:0.00000,
MB00076|Bombus terrestris|BOLD\072AAB1062:0.00000)
:0.00000,
MB00104|Bombus terrestris|BOLD\072AAB1062:0.00000)
:0.00000,
MB01089|Bombus terrestris|BOLD\072AAB1062:0.00000)
:0.00000,
MB01318|Bombus terrestris|BOLD\072AAB1062:0.00000)
:0.00036,
BL1700035|Bombus terrestris|BOLD\072AAB1062:0.00436)
:0.00000,
TO1800389|Bombus terrestris|BOLD\072AAB1062:0.00000)
:0.00021,
MBF00068|Bombus terrestris|BOLD\072AAB1062:0.00134)
:0.00034,
(
TO1800507|Bombus terrestris|BOLD\072AAB1062:-0.00000,
TO1800506|Bombus terrestris|BOLD\072AAB1062:0.00000)
:0.00276)
:0.00000,
BL1700001|Bombus terrestris|BOLD\072AAB1062:0.00000)
:0.00000,
BL1700025|Bombus terrestris|BOLD\072AAB1062:0.00000)
:0.00000,
BL1700050|Bombus terrestris|BOLD\072AAB1062:0.00000)
:0.00000,
BL1800026|Bombus terrestris|BOLD\072AAB1062:0.00000)
:0.00000,
BL1800088|Bombus terrestris|BOLD\072AAB1062:0.00000)
:0.00000,
BL1800229|Bombus terrestris|BOLD\072AAB1062:0.00000)
:0.00000,
BL1800231|Bombus terrestris|BOLD\072AAB1062:0.00000)
:0.00000,
BL1800369|Bombus terrestris|BOLD\072AAB1062:0.00000)
:0.00000,
BL1800562|Bombus terrestris|BOLD\072AAB1062:0.00000)
:0.00000,
BL1800563|Bombus terrestris|BOLD\072AAB1062:0.00000)
:0.00000,
BL1800584|Bombus terrestris|BOLD\072AAB1062:0.00000)
:0.00000,
MB00381|Bombus terrestris|BOLD\072AAB1062:0.00000)
:0.00000,
MB00606|Bombus terrestris|BOLD\072AAB1062:0.00000)
:0.00000,
MB00721|Bombus terrestris|BOLD\072AAB1062:0.00000)
:0.00000,
MB00913|Bombus terrestris|BOLD\072AAB1062:0.00000)
:0.00000,
MB01015|Bombus terrestris|BOLD\072AAB1062:0.00000)
:0.00000,
MB01088|Bombus terrestris|BOLD\072AAB1062:0.00000)
:0.00000,
MB01098|Bombus terrestris|BOLD\072AAB1062:0.00000)
:0.00000,
MB01159|Bombus terrestris|BOLD\072AAB1062:0.00000)
:0.00000,
MB01410|Bombus terrestris|BOLD\072AAB1062:0.00000)
:0.00000,
MB01448|Bombus terrestris|BOLD\072AAB1062:0.00000)
:0.00000,
MB01490|Bombus terrestris|BOLD\072AAB1062:0.00000)
:0.00000,
MB01596|Bombus terrestris|BOLD\072AAB1062:0.00000)
:0.00000,
MB01634|Bombus terrestris|BOLD\072AAB1062:0.00000)
:0.00000,
MBF00006|Bombus terrestris|BOLD\072AAB1062:0.00000)
:0.00000,
MBF00067|Bombus terrestris|BOLD\072AAB1062:0.00000)
:0.00000,
MBF00083|Bombus terrestris|BOLD\072AAB1062:0.00000)
:0.00000,
MBF00093|Bombus terrestris|BOLD\072AAB1062:0.00000)
:0.00000,
MBF00103|Bombus terrestris|BOLD\072AAB1062:0.00000)
:0.00000,
MBF00227|Bombus terrestris|BOLD\072AAB1062:0.00000)
:0.00000,
MBF00233|Bombus terrestris|BOLD\072AAB1062:0.00000)
:0.00000,
MBF00283|Bombus terrestris|BOLD\072AAB1062:0.00000)
:0.00000,
TO1700065|Bombus terrestris|BOLD\072AAB1062:0.00000)
:0.00000,
TO1700070|Bombus terrestris|BOLD\072AAB1062:0.00000)
:0.00000,
TO1700076|Bombus terrestris|BOLD\072AAB1062:0.00000)
:0.00000,
TO1700079|Bombus terrestris|BOLD\072AAB1062:0.00000)
:0.00000,
TO1700086|Bombus terrestris|BOLD\072AAB1062:0.00000)
:0.00000,
TO1700087|Bombus terrestris|BOLD\072AAB1062:0.00000)
:0.00000,
TO1700098|Bombus terrestris|BOLD\072AAB1062:0.00000)
:0.00000,
TO1700099|Bombus terrestris|BOLD\072AAB1062:0.00000)
:0.00000,
TO1700102|Bombus terrestris|BOLD\072AAB1062:0.00000)
:0.00000,
TO1700153|Bombus terrestris|BOLD\072AAB1062:0.00000)
:0.00000,
TO1800269|Bombus terrestris|BOLD\072AAB1062:0.00000)
:0.00000,
TO1800287|Bombus terrestris|BOLD\072AAB1062:0.00000)
:0.00000,
TO1800305|Bombus terrestris|BOLD\072AAB1062:0.00000)
:0.00000,
TO1800326|Bombus terrestris|BOLD\072AAB1062:0.00000)
:0.00000,
TO1800341|Bombus terrestris|BOLD\072AAB1062:0.00000)
:0.00000,
TO1800342|Bombus terrestris|BOLD\072AAB1062:0.00000)
:0.00000,
TO1800343|Bombus terrestris|BOLD\072AAB1062:0.00000)
:0.00000,
TO1800344|Bombus terrestris|BOLD\072AAB1062:0.00000)
:0.00000,
TO1800364|Bombus terrestris|BOLD\072AAB1062:0.00000)
:0.00000,
TO1800375|Bombus terrestris|BOLD\072AAB1062:0.00000)
:0.00000,
TO1800378|Bombus terrestris|BOLD\072AAB1062:0.00000)
:0.00000,
TO1800379|Bombus terrestris|BOLD\072AAB1062:0.00000)
:0.00000,
TO1800388|Bombus terrestris|BOLD\072AAB1062:0.00000)
:0.00000,
TO1800390|Bombus terrestris|BOLD\072AAB1062:0.00000)
:0.00000,
TO1800401|Bombus terrestris|BOLD\072AAB1062:0.00000)
:0.00000,
TO1800424|Bombus terrestris|BOLD\072AAB1062:0.00000)
:0.00000,
TO1800432|Bombus terrestris|BOLD\072AAB1062:0.00000)
:0.00000,
TO1800460|Bombus terrestris|BOLD\072AAB1062:0.00000)
:0.00000,
TO1800484|Bombus terrestris|BOLD\072AAB1062:0.00000)
:0.00000,
TO1800504|Bombus terrestris|BOLD\072AAB1062:0.00000)
:0.00000,
BL1700039|Bombus terrestris|BOLD\072AAB1062:0.00000)
:0.00000,
MB00486|Bombus terrestris|BOLD\072AAB1062:0.00000)
:0.00000,
MB00647|Bombus terrestris|BOLD\072AAB1062:0.00000)
:0.00000,
MB00997|Bombus terrestris|BOLD\072AAB1062:0.00000)
:0.00000,
MB01371|Bombus terrestris|BOLD\072AAB1062:0.00000)
:0.00000,
MBF00225|Bombus terrestris|BOLD\072AAB1062:0.00000)
:0.00000,
TO1700071|Bombus terrestris|BOLD\072AAB1062:0.00000)
:0.00000,
TO1700108|Bombus terrestris|BOLD\072AAB1062:0.00000)
:0.00000,
TO1800270|Bombus terrestris|BOLD\072AAB1062:0.00000)
:0.00000,
TO1800312|Bombus terrestris|BOLD\072AAB1062:0.00000)
:0.00000,
TO1700119|Bombus terrestris|BOLD\072AAB1062:0.00000)
:0.00000,
BL1800214|Bombus terrestris|BOLD\072AAB1062:0.00000)
:0.00000,
BL1800381|Bombus terrestris|BOLD\072AAB1062:0.00000)
:0.00000,
MB00057|Bombus terrestris|BOLD\072AAB1062:0.00000)
:0.00000,
MB00091|Bombus terrestris|BOLD\072AAB1062:0.00000)
:0.00000,
MB00092|Bombus terrestris|BOLD\072AAB1062:0.00000)
:0.00000,
MB00108|Bombus terrestris|BOLD\072AAB1062:0.00000)
:0.00000,
MB00116|Bombus terrestris|BOLD\072AAB1062:0.00000)
:0.00000,
MB00118|Bombus terrestris|BOLD\072AAB1062:0.00000)
:0.00000,
MB00119|Bombus terrestris|BOLD\072AAB1062:0.00000)
:0.00000,
MB00122|Bombus terrestris|BOLD\072AAB1062:0.00000)
:0.00000,
MB00124|Bombus terrestris|BOLD\072AAB1062:0.00000)
:0.00000,
MB00126|Bombus terrestris|BOLD\072AAB1062:0.00000)
:0.00000,
MB01031|Bombus terrestris|BOLD\072AAB1062:0.00000)
:0.00000,
MBF00069|Bombus terrestris|BOLD\072AAB1062:0.00000)
:0.00000,
TO1700068|Bombus terrestris|BOLD\072AAB1062:0.00000)
:0.00000,
TO1700069|Bombus terrestris|BOLD\072AAB1062:0.00000)
:0.00000,
TO1700085|Bombus terrestris|BOLD\072AAB1062:0.00000)
:0.00000,
TO1700095|Bombus terrestris|BOLD\072AAB1062:0.00000)
:0.00000,
TO1700096|Bombus terrestris|BOLD\072AAB1062:0.00000)
:0.00000,
TO1700100|Bombus terrestris|BOLD\072AAB1062:0.00000)
:0.00000,
TO1800045|Bombus terrestris|BOLD\072AAB1062:0.00000)
:0.00000,
TO1800351|Bombus terrestris|BOLD\072AAB1062:0.00000)
:0.00000,
TO1800499|Bombus terrestris|BOLD\072AAB1062:0.00000)
:0.00000,
BL1800098|Bombus terrestris|BOLD\072AAB1062:0.00000)
:0.00025,
TO1800113|Bombus terrestris|BOLD\072AAB1062:0.00905)
:0.00024,
BL1700006|Bombus terrestris|BOLD\072AAB1062:0.00136)
:0.00020,
MB00106|Bombus terrestris|BOLD\072AAB1062:0.00130)
:0.00027,
BL1800577|Bombus terrestris|BOLD\072AAB1062:0.00128)
:0.00018,
MB00971|Bombus terrestris|BOLD\072AAB1062:0.00137)
:0.00026,
(
TO1700073|Bombus terrestris|BOLD\072AAB1062:0.00000,
(
MB01545|Bombus terrestris|BOLD\072AAB1062:0.00000,
MB00120|Bombus terrestris|BOLD\072AAB1062:-0.00000)
:0.00000)
:0.00129)
:0.03552,
(
MBF00290|Bombus lucorum|BOLD\072AAB1060:0.00000,
(
MB00870|Bombus lucorum|BOLD\072AAB1060:0.00000,
(
BL1800453|Bombus lucorum|BOLD\072AAB1060:0.00000,
BL1800296|Bombus lucorum|BOLD\072AAB1060:-0.00000)
:0.00000)
:0.00000)
:0.03848)
:0.00865,
(
(
(
(
(
(
(
(
(
(
(
TO1800520|Bombus lapidarius|BOLD\072AAC6016:0.00000,
(
TO1800475|Bombus lapidarius|BOLD\072AAC6016:0.00000,
(
TO1800469|Bombus lapidarius|BOLD\072AAC6016:0.00000,
(
(
(
(
(
(
(
(
(
(
(
(
(
(
(
(
(
(
(
(
TO1800391|Bombus lapidarius|BOLD\072AAC6016:0.00000,
(
TO1800371|Bombus lapidarius|BOLD\072AAC6016:0.00000,
MB00189|Bombus lapidarius|BOLD\072AAC6016:-0.00000)
:0.00000)
:0.00000,
MBF00229|Bombus lapidarius|BOLD\072AAC6016:0.00000)
:0.00000,
MB00403|Bombus lapidarius|BOLD\072AAC6016:0.00000)
:0.00000,
MB00996|Bombus lapidarius|BOLD\072AAC6016:0.00000)
:0.00000,
MB01489|Bombus lapidarius|BOLD\072AAC6016:0.00000)
:0.00000,
MB01639|Bombus lapidarius|BOLD\072AAC6016:0.00000)
:0.00000,
MBF00030|Bombus lapidarius|BOLD\072AAC6016:0.00000)
:0.00000,
MBF00031|Bombus lapidarius|BOLD\072AAC6016:0.00000)
:0.00000,
MBF00097|Bombus lapidarius|BOLD\072AAC6016:0.00000)
:0.00000,
MBF00116|Bombus lapidarius|BOLD\072AAC6016:0.00000)
:0.00000,
TO1700074|Bombus lapidarius|BOLD\072AAC6016:0.00000)
:0.00000,
TO1700107|Bombus lapidarius|BOLD\072AAC6016:0.00000)
:0.00000,
TO1700120|Bombus lapidarius|BOLD\072AAC6016:0.00000)
:0.00000,
TO1800041|Bombus lapidarius|BOLD\072AAC6016:0.00000)
:0.00000,
TO1800345|Bombus lapidarius|BOLD\072AAC6016:0.00000)
:0.00000,
TO1800346|Bombus lapidarius|BOLD\072AAC6016:0.00000)
:0.00000,
TO1800348|Bombus lapidarius|BOLD\072AAC6016:0.00000)
:0.00000,
TO1800352|Bombus lapidarius|BOLD\072AAC6016:0.00000)
:0.00000,
TO1800374|Bombus lapidarius|BOLD\072AAC6016:0.00000)
:0.00000,
TO1800376|Bombus lapidarius|BOLD\072AAC6016:0.00000)
:0.00000)
:0.00000)
:0.00000)
:0.00000,
BL1800572|Bombus lapidarius|BOLD\072AAC6016:0.00000)
:0.00000,
MBF00032|Bombus lapidarius|BOLD\072AAC6016:0.00000)
:0.00000,
MBF00056|Bombus lapidarius|BOLD\072AAC6016:0.00000)
:0.00000,
TO1700117|Bombus lapidarius|BOLD\072AAC6016:0.00000)
:0.00000,
TO1800502|Bombus lapidarius|BOLD\072AAC6016:0.00000)
:0.00016,
(
(
TO1800338|Bombus lapidarius|BOLD\072AAC6016:0.00000,
TO1800337|Bombus lapidarius|BOLD\072AAC6016:-0.00000)
:0.00000,
TO1700104|Bombus lapidarius|BOLD\072AAC6016:0.00000)
:0.00134)
:0.00033,
TO1800505|Bombus lapidarius|BOLD\072AAC6016:0.00122)
:0.00155,
TO1800392|Bombus lapidarius|BOLD\072AAC6016:0.00000)
:0.00143,
(
TO1800395|Bombus lapidarius|BOLD\072AAC6016:0.00000,
MBF00282|Bombus lapidarius|BOLD\072AAC6016:-0.00000)
:0.00168)
:0.07342,
(
(
(
(
(
(
(
(
(
TO1800273|Bombus pratorum|BOLD\072AAD4735:0.00000,
TO1800256|Bombus pratorum|BOLD\072AAD4735:-0.00000)
:0.00000,
(
(
TO1800157|Bombus pratorum|BOLD\072AAD4735:0.00000,
MBF00113|Bombus pratorum|BOLD\072AAD4735:-0.00000)
:0.00000,
(
(
MBF00077|Bombus pratorum|BOLD\072AAD4735:0.00000,
MBF00076|Bombus pratorum|BOLD\072AAD4735:-0.00000)
:0.00000,
(
(
MBF00047|Bombus pratorum|BOLD\072AAD4735:0.00000,
MB00918|Bombus pratorum|BOLD\072AAD4735:-0.00000)
:0.00000,
(
MB00865|Bombus pratorum|BOLD\072AAD4735:0.00000,
(
MB00831|Bombus pratorum|BOLD\072AAD4735:0.00000,
(
MB00774|Bombus pratorum|BOLD\072AAD4735:0.00000,
(
MB00714|Bombus pratorum|BOLD\072AAD4735:0.00000,
(
MB00637|Bombus pratorum|BOLD\072AAD4735:0.00000,
(
MB00626|Bombus pratorum|BOLD\072AAD4735:0.00000,
(
MB00544|Bombus pratorum|BOLD\072AAD4735:0.00000,
(
MB00426|Bombus pratorum|BOLD\072AAD4735:0.00000,
(
BL1800565|Bombus pratorum|BOLD\072AAD4735:0.00000,
(
BL1800147|Bombus pratorum|BOLD\072AAD4735:0.00000,
BL1700047|Bombus pratorum|BOLD\072AAD4735:-0.00000)
:0.00000)
:0.00000)
:0.00000)
:0.00000)
:0.00000)
:0.00000)
:0.00000)
:0.00000)
:0.00000)
:0.00000)
:0.00000)
:0.00000)
:0.00000)
:0.00000,
MB00723|Bombus pratorum|BOLD\072AAD4735:0.00000)
:0.00000,
MB00832|Bombus pratorum|BOLD\072AAD4735:0.00000)
:0.00000,
TO1800130|Bombus pratorum|BOLD\072AAD4735:0.00000)
:0.00000,
BL1800218|Bombus pratorum|BOLD\072AAD4735:0.00000)
:0.00000,
MBF00022|Bombus pratorum|BOLD\072AAD4735:0.00000)
:0.00000,
MBF00070|Bombus pratorum|BOLD\072AAD4735:0.00000)
:0.02916,
(
MB00534|Bombus hypnorum|BOLD\072AAB3227:0.00000,
MB00154|Bombus hypnorum|BOLD\072AAB3227:-0.00000)
:0.04274)
:0.01412)
:0.01036)
:0.00134)
:0.01460,
(
(
(
(
TO1800272|Bombus vestalis|BOLD\072AAI8745:0.00000,
(
(
(
TO1800003|Bombus vestalis|BOLD\072AAI8745:0.00000,
(
(
MB00164|Bombus vestalis|BOLD\072AAI8745:0.00000,
MB00127|Bombus vestalis|BOLD\072AAI8745:-0.00000)
:0.00000,
MB00082|Bombus vestalis|BOLD\072AAI8745:0.00000)
:0.00000)
:0.00000,
BL1700003|Bombus vestalis|BOLD\072AAI8745:0.00000)
:0.00000,
BL1700048|Bombus vestalis|BOLD\072AAI8745:0.00000)
:0.00000)
:0.00000,
MB00083|Bombus vestalis|BOLD\072AAI8745:0.00000)
:0.00062,
(
TO1700118|Bombus vestalis|BOLD\072AAI8745:0.00000,
MB01090|Bombus vestalis|BOLD\072AAI8745:-0.00000)
:0.00093)
:0.06340,
(
BL1800370|Bombus sylvestris|BOLD\072AAB4516:0.00000,
BL1800087|Bombus sylvestris|BOLD\072AAB4516:-0.00000)
:0.05862)
:0.02262)
:0.02689,
(
(
(
(
(
(
(
(
(
(
(
(
TO1800516|Apis mellifera|BOLD\072AAA2326:0.00000,
(
TO1800512|Apis mellifera|BOLD\072AAA2326:0.00000,
(
TO1800498|Apis mellifera|BOLD\072AAA2326:0.00000,
(
TO1800383|Apis mellifera|BOLD\072AAA2326:0.00000,
(
(
(
(
(
(
(
(
(
(
(
(
(
(
(
(
(
(
(
TO1800327|Apis mellifera|BOLD\072AAA2326:0.00000,
(
TO1800067|Apis mellifera|BOLD\072AAA2326:0.00000,
(
(
(
MBF00278|Apis mellifera|BOLD\072AAA2326:0.00032,
MB01225|Apis mellifera|BOLD\072AAA2326:0.00128)
:0.00000,
BL1800710|Apis mellifera|BOLD\072AAA2326:0.00000)
:0.00000,
MBF00275|Apis mellifera|BOLD\072AAA2326:0.00000)
:0.00000)
:0.00000)
:0.00000,
BL1800024|Apis mellifera|BOLD\072AAA2326:0.00000)
:0.00000,
BL1800113|Apis mellifera|BOLD\072AAA2326:0.00000)
:0.00000,
BL1800362|Apis mellifera|BOLD\072AAA2326:0.00000)
:0.00000,
MB01178|Apis mellifera|BOLD\072AAA2326:0.00000)
:0.00000,
MB01302|Apis mellifera|BOLD\072AAA2326:0.00000)
:0.00000,
MBF00015|Apis mellifera|BOLD\072AAA2326:0.00000)
:0.00000,
MBF00019|Apis mellifera|BOLD\072AAA2326:0.00000)
:0.00000,
MBF00033|Apis mellifera|BOLD\072AAA2326:0.00000)
:0.00000,
MBF00038|Apis mellifera|BOLD\072AAA2326:0.00000)
:0.00000,
MBF00052|Apis mellifera|BOLD\072AAA2326:0.00000)
:0.00000,
MBF00058|Apis mellifera|BOLD\072AAA2326:0.00000)
:0.00000,
MBF00059|Apis mellifera|BOLD\072AAA2326:0.00000)
:0.00000,
MBF00100|Apis mellifera|BOLD\072AAA2326:0.00000)
:0.00000,
MBF00121|Apis mellifera|BOLD\072AAA2326:0.00000)
:0.00000,
MBF00123|Apis mellifera|BOLD\072AAA2326:0.00000)
:0.00000,
TO1800025|Apis mellifera|BOLD\072AAA2326:0.00000)
:0.00000,
TO1800267|Apis mellifera|BOLD\072AAA2326:0.00000)
:0.00000,
TO1800276|Apis mellifera|BOLD\072AAA2326:0.00000)
:0.00000)
:0.00000)
:0.00000)
:0.00000)
:0.00000,
BL1800364|Apis mellifera|BOLD\072AAA2326:0.00000)
:0.00000,
MBF00043|Apis mellifera|BOLD\072AAA2326:0.00000)
:0.00000,
TO1800011|Apis mellifera|BOLD\072AAA2326:0.00000)
:0.00000,
BL1800306|Apis mellifera|BOLD\072AAA2326:0.00000)
:0.00069,
MB01143|Apis mellifera|BOLD\072AAA2326:0.00086)
:0.00039,
MB01131|Apis mellifera|BOLD\072AAA2326:0.00116)
:0.00094,
MB01638|Apis mellifera|BOLD\072AAA2326:0.00061)
:0.00102,
(
(
(
(
(
(
TO1800350|Apis mellifera|BOLD\072AAA2326:-0.00000,
MBF00001|Apis mellifera|BOLD\072AAA2326:0.00000)
:0.00000,
MBF00240|Apis mellifera|BOLD\072AAA2326:0.00000)
:0.00000,
BL1800298|Apis mellifera|BOLD\072AAA2326:0.00000)
:0.00000,
MBF00023|Apis mellifera|BOLD\072AAA2326:0.00000)
:0.00111,
(
MBF00238|Apis mellifera|BOLD\072AAA2326:0.00000,
(
MBF00231|Apis mellifera|BOLD\072AAA2326:0.00000,
MBF00218|Apis mellifera|BOLD\072AAA2326:-0.00000)
:0.00000)
:0.00039)
:0.00086,
MBF00226|Apis mellifera|BOLD\072AAA2326:0.00224)
:0.00053)
:0.00114,
(
MBF00110|Apis mellifera|BOLD\072AAA2326:0.00000,
MBF00004|Apis mellifera|BOLD\072AAA2326:-0.00000)
:0.00157)
:0.00104,
MBF00060|Apis mellifera|BOLD\072AAA2326:0.00186)
:0.01242,
(
(
(
(
(
(
(
(
(
(
(
(
(
(
(
(
(
(
(
(
(
(
TO1800515|Apis mellifera|BOLD\072AAA2326:0.00000,
(
(
(
(
(
(
(
(
(
(
(
(
(
(
(
(
(
TO1800497|Apis mellifera|BOLD\072AAA2326:0.00163,
MBF00312|Apis mellifera|BOLD\072AAA2326:0.00157)
:0.00000,
BL1800107|Apis mellifera|BOLD\072AAA2326:0.00000)
:0.00000,
BL1800151|Apis mellifera|BOLD\072AAA2326:0.00000)
:0.00000,
BL1800220|Apis mellifera|BOLD\072AAA2326:0.00000)
:0.00000,
BL1800315|Apis mellifera|BOLD\072AAA2326:0.00000)
:0.00000,
BL1800417|Apis mellifera|BOLD\072AAA2326:0.00000)
:0.00000,
BL1800454|Apis mellifera|BOLD\072AAA2326:0.00000)
:0.00000,
MB01491|Apis mellifera|BOLD\072AAA2326:0.00000)
:0.00000,
MBF00042|Apis mellifera|BOLD\072AAA2326:0.00000)
:0.00000,
MBF00085|Apis mellifera|BOLD\072AAA2326:0.00000)
:0.00000,
BL1800162|Apis mellifera|BOLD\072AAA2326:0.00000)
:0.00000,
BL1800371|Apis mellifera|BOLD\072AAA2326:0.00000)
:0.00000,
BL1800114|Apis mellifera|BOLD\072AAA2326:0.00000)
:0.00000,
BL1800153|Apis mellifera|BOLD\072AAA2326:0.00000)
:0.00000,
BL1800221|Apis mellifera|BOLD\072AAA2326:0.00000)
:0.00000,
BL1800354|Apis mellifera|BOLD\072AAA2326:0.00000)
:0.00000,
BL1800372|Apis mellifera|BOLD\072AAA2326:0.00000)
:0.00000)
:0.00000,
(
BL1800385|Apis mellifera|BOLD\072AAA2326:0.00000,
BL1800373|Apis mellifera|BOLD\072AAA2326:-0.00000)
:0.00000)
:0.00000,
(
BL1800414|Apis mellifera|BOLD\072AAA2326:0.00000,
BL1800408|Apis mellifera|BOLD\072AAA2326:-0.00000)
:0.00000)
:0.00000,
(
BL1800525|Apis mellifera|BOLD\072AAA2326:0.00000,
BL1800524|Apis mellifera|BOLD\072AAA2326:-0.00000)
:0.00000)
:0.00000,
(
BL1800443|Apis mellifera|BOLD\072AAA2326:0.00000,
BL1800416|Apis mellifera|BOLD\072AAA2326:-0.00000)
:0.00000)
:0.00000,
(
(
TO1800446|Apis mellifera|BOLD\072AAA2326:0.00000,
TO1800386|Apis mellifera|BOLD\072AAA2326:-0.00000)
:0.00000,
(
TO1800384|Apis mellifera|BOLD\072AAA2326:0.00000,
TO1800369|Apis mellifera|BOLD\072AAA2326:-0.00000)
:0.00000)
:0.00000)
:0.00000,
(
(
(
(
TO1800514|Apis mellifera|BOLD\072AAA2326:0.00000,
TO1800508|Apis mellifera|BOLD\072AAA2326:-0.00000)
:0.00000,
(
TO1800496|Apis mellifera|BOLD\072AAA2326:0.00000,
TO1800487|Apis mellifera|BOLD\072AAA2326:-0.00000)
:0.00000)
:0.00000,
(
(
TO1800147|Apis mellifera|BOLD\072AAA2326:0.00000,
MBF00292|Apis mellifera|BOLD\072AAA2326:-0.00000)
:0.00000,
(
(
MBF00132|Apis mellifera|BOLD\072AAA2326:0.00000,
MBF00092|Apis mellifera|BOLD\072AAA2326:-0.00000)
:0.00000,
(
MBF00089|Apis mellifera|BOLD\072AAA2326:0.00000,
MBF00079|Apis mellifera|BOLD\072AAA2326:-0.00000)
:0.00000)
:0.00000)
:0.00000)
:0.00000,
(
(
(
TO1800486|Apis mellifera|BOLD\072AAA2326:0.00000,
TO1800485|Apis mellifera|BOLD\072AAA2326:-0.00000)
:0.00000,
(
(
TO1800289|Apis mellifera|BOLD\072AAA2326:0.00000,
TO1800268|Apis mellifera|BOLD\072AAA2326:-0.00000)
:0.00000,
(
MBF00244|Apis mellifera|BOLD\072AAA2326:0.00000,
MBF00133|Apis mellifera|BOLD\072AAA2326:-0.00000)
:0.00000)
:0.00000)
:0.00000,
(
(
(
TO1800368|Apis mellifera|BOLD\072AAA2326:0.00000,
TO1800367|Apis mellifera|BOLD\072AAA2326:-0.00000)
:0.00000,
(
(
MBF00041|Apis mellifera|BOLD\072AAA2326:0.00000,
MBF00026|Apis mellifera|BOLD\072AAA2326:-0.00000)
:0.00000,
(
(
MB01189|Apis mellifera|BOLD\072AAA2326:0.00000,
MB01138|Apis mellifera|BOLD\072AAA2326:-0.00000)
:0.00000,
(
MB00602|Apis mellifera|BOLD\072AAA2326:0.00000,
BL1800554|Apis mellifera|BOLD\072AAA2326:-0.00000)
:0.00000)
:0.00000)
:0.00000)
:0.00000,
(
(
TO1800366|Apis mellifera|BOLD\072AAA2326:0.00000,
TO1800363|Apis mellifera|BOLD\072AAA2326:-0.00000)
:0.00000,
(
MB01620|Apis mellifera|BOLD\072AAA2326:0.00000,
MB01319|Apis mellifera|BOLD\072AAA2326:-0.00000)
:0.00000)
:0.00000)
:0.00000)
:0.00000)
:0.00000)
:0.00000,
BL1800033|Apis mellifera|BOLD\072AAA2326:0.00000)
:0.00000,
BL1800393|Apis mellifera|BOLD\072AAA2326:0.00000)
:0.00000,
MBF00046|Apis mellifera|BOLD\072AAA2326:0.00000)
:0.00000,
MBF00102|Apis mellifera|BOLD\072AAA2326:0.00000)
:0.00000,
MBF00248|Apis mellifera|BOLD\072AAA2326:0.00000)
:0.00000,
TO1800511|Apis mellifera|BOLD\072AAA2326:0.00000)
:0.00009,
(
(
(
(
(
(
TO1800265|Apis mellifera|BOLD\072AAA2326:0.00000,
(
TO1800263|Apis mellifera|BOLD\072AAA2326:0.00000,
(
(
(
(
(
(
(
(
(
(
TO1800024|Apis mellifera|BOLD\072AAA2326:0.00000,
MB01654|Apis mellifera|BOLD\072AAA2326:-0.00000)
:0.00000,
MB01547|Apis mellifera|BOLD\072AAA2326:0.00000)
:0.00010,
MB01351|Apis mellifera|BOLD\072AAA2326:0.00302)
:0.00000,
MBF00007|Apis mellifera|BOLD\072AAA2326:0.00000)
:0.00000,
MBF00027|Apis mellifera|BOLD\072AAA2326:0.00000)
:0.00000,
MBF00029|Apis mellifera|BOLD\072AAA2326:0.00000)
:0.00000,
MBF00037|Apis mellifera|BOLD\072AAA2326:0.00000)
:0.00000,
MBF00050|Apis mellifera|BOLD\072AAA2326:0.00000)
:0.00000,
MBF00081|Apis mellifera|BOLD\072AAA2326:0.00000)
:0.00000,
MBF00111|Apis mellifera|BOLD\072AAA2326:0.00000)
:0.00000)
:0.00000)
:0.00000,
MB01624|Apis mellifera|BOLD\072AAA2326:0.00000)
:0.00000,
MBF00008|Apis mellifera|BOLD\072AAA2326:0.00000)
:0.00000,
MBF00109|Apis mellifera|BOLD\072AAA2326:0.00000)
:0.00000,
TO1800008|Apis mellifera|BOLD\072AAA2326:0.00000)
:0.00065,
BL1800219|Apis mellifera|BOLD\072AAA2326:0.00085)
:0.00146)
:0.00011,
TO1800140|Apis mellifera|BOLD\072AAA2326:0.00149)
:0.00001,
TO1800387|Apis mellifera|BOLD\072AAA2326:0.00000)
:0.00033,
MBF00090|Apis mellifera|BOLD\072AAA2326:0.00122)
:0.00092,
BL1800709|Apis mellifera|BOLD\072AAA2326:0.00215)
:0.00094,
(
TO1800503|Apis mellifera|BOLD\072AAA2326:0.00000,
(
(
TO1800394|Apis mellifera|BOLD\072AAA2326:0.00000,
(
(
(
(
(
(
(
(
(
TO1800393|Apis mellifera|BOLD\072AAA2326:-0.00000,
BL1800564|Apis mellifera|BOLD\072AAA2326:0.00000)
:0.00000,
BL1800230|Apis mellifera|BOLD\072AAA2326:0.00000)
:0.00000,
TO1800264|Apis mellifera|BOLD\072AAA2326:0.00000)
:0.00000,
TO1800274|Apis mellifera|BOLD\072AAA2326:0.00000)
:0.00000,
TO1800275|Apis mellifera|BOLD\072AAA2326:0.00000)
:0.00000,
TO1800277|Apis mellifera|BOLD\072AAA2326:0.00000)
:0.00000,
TO1800278|Apis mellifera|BOLD\072AAA2326:0.00000)
:0.00000,
TO1800279|Apis mellifera|BOLD\072AAA2326:0.00000)
:0.00000,
TO1800385|Apis mellifera|BOLD\072AAA2326:0.00000)
:0.00000)
:0.00000,
BL1800297|Apis mellifera|BOLD\072AAA2326:0.00000)
:0.00000)
:0.00060)
:0.00051,
BL1800135|Apis mellifera|BOLD\072AAA2326:0.00104)
:0.00090,
(
(
MBF00080|Apis mellifera|BOLD\072AAA2326:0.00000,
MBF00057|Apis mellifera|BOLD\072AAA2326:-0.00000)
:0.00203,
(
BL1800559|Apis mellifera|BOLD\072AAA2326:0.00000,
(
BL1800398|Apis mellifera|BOLD\072AAA2326:-0.00000,
BL1800232|Apis mellifera|BOLD\072AAA2326:0.00000)
:0.00000)
:0.00107)
:0.00062)
:0.00642,
(
(
TO1800054|Apis mellifera|BOLD\072AAA2326:0.00000,
(
(
(
MBF00286|Apis mellifera|BOLD\072AAA2326:0.00000,
(
BL1800115|Apis mellifera|BOLD\072AAA2326:0.00000,
BL1800076|Apis mellifera|BOLD\072AAA2326:-0.00000)
:0.00000)
:0.00000,
BL1800316|Apis mellifera|BOLD\072AAA2326:0.00000)
:0.00000,
MB01412|Apis mellifera|BOLD\072AAA2326:0.00000)
:0.00000)
:0.00040,
MBF00257|Apis mellifera|BOLD\072AAA2326:0.00270)
:0.00573)
:0.00377)
:0.08449)
:0.00888)
:0.00562,
(
(
(
(
(
(
(
(
TO1800533|Hoplitis adunca|BOLD\072AAI1794:0.00000,
(
(
TO1800328|Hoplitis adunca|BOLD\072AAI1794:0.00000,
(
(
(
(
(
MBF00141|Hoplitis adunca|BOLD\072AAI1794:0.00150,
MB00466|Hoplitis adunca|BOLD\072AAI1794:0.00000)
:0.00000,
MB00611|Hoplitis adunca|BOLD\072AAI1794:0.00000)
:0.00000,
MB01061|Hoplitis adunca|BOLD\072AAI1794:0.00000)
:0.00000,
MB01661|Hoplitis adunca|BOLD\072AAI1794:0.00000)
:0.00000,
MBF00120|Hoplitis adunca|BOLD\072AAI1794:0.00000)
:0.00000)
:0.00062,
MB00827|Hoplitis adunca|BOLD\072AAI1794:0.00088)
:0.00005)
:0.00032,
MBF00143|Hoplitis adunca|BOLD\072AAI1794:0.00123)
:0.00092,
TO1800334|Hoplitis adunca|BOLD\072AAI1794:0.00063)
:0.00064,
(
MB00654|Hoplitis adunca|BOLD\072AAI1794:0.00235,
MB00652|Hoplitis adunca|BOLD\072AAI1794:0.00075)
:0.00081)
:0.00163,
MB00781|Hoplitis adunca|BOLD\072AAI1794:0.00147)
:0.09137,
(
(
(
(
(
(
TO1800519|Anthidium septemspinosum|BOLD\072ADJ1832:0.00000,
(
MBF00254|Anthidium septemspinosum|BOLD\072ADJ1832:0.00160,
MBF00253|Anthidium septemspinosum|BOLD\072ADJ1832:0.00000)
:0.00000)
:0.04022,
MBF00259|Anthidium florentinum|BOLD\072ABW0328:0.03113)
:0.02357,
(
MBF00136|Anthidium manicatum|BOLD\072AAA9946:0.00000,
MBF00073|Anthidium manicatum|BOLD\072AAA9946:-0.00000)
:0.05287)
:0.02411,
TO1800436|Pseudoanthidium scapulare|BOLD\072AAK2762:0.08903)
:0.00535,
(
(
(
(
(
TO1800454|Osmia leaiana|BOLD\072AAI1846:0.00000,
(
TO1800298|Osmia leaiana|BOLD\072AAI1846:0.00000,
(
MB01623|Osmia leaiana|BOLD\072AAI1846:0.00000,
BL1800680|Osmia leaiana|BOLD\072AAI1846:-0.00000)
:0.00000)
:0.00000)
:0.00030,
MB01171|Osmia leaiana|BOLD\072AAI1846:0.00120)
:0.02720,
BL1800387|Osmia niveata|BOLD\072AAP2416:0.02890)
:0.03271,
BL1800503|Osmia gallarum|BOLD\072AAO8736:0.05811)
:0.00610,
(
(
(
(
TO1700020|Osmia bicornis|BOLD\072AAD6282:0.00727,
MB00001|Osmia bicornis|BOLD\072AAD6282:0.00043)
:0.00078,
BL1800119|Osmia bicornis|BOLD\072AAD6282:0.00182)
:0.00028,
(
(
TO1700018|Osmia bicornis|BOLD\072AAD6282:0.00000,
(
MB00574|Osmia bicornis|BOLD\072AAD6282:0.00150,
BL1800090|Osmia bicornis|BOLD\072AAD6282:0.00000)
:0.00000)
:0.00160,
BL1800077|Osmia bicornis|BOLD\072AAD6282:0.00000)
:0.00252)
:0.01857,
BL1800089|Osmia bicornis|BOLD\072ADZ8010:0.03665)
:0.02328)
:0.03167)
:0.00648,
(
(
(
(
(
TO1800323|Chelostoma distinctum|BOLD\072AAK1221:0.00000,
(
MB00888|Chelostoma distinctum|BOLD\072AAK1221:0.00000,
(
(
(
MB00886|Chelostoma distinctum|BOLD\072AAK1221:-0.00000,
MB00874|Chelostoma distinctum|BOLD\072AAK1221:0.00000)
:0.00000,
MB00875|Chelostoma distinctum|BOLD\072AAK1221:0.00000)
:0.00000,
MB00879|Chelostoma distinctum|BOLD\072AAK1221:0.00000)
:0.00000)
:0.00000)
:0.00150,
MB00883|Chelostoma distinctum|BOLD\072AAK1221:0.00000)
:0.00021,
(
MB00892|Chelostoma distinctum|BOLD\072AAK1221:0.00000,
MB00891|Chelostoma distinctum|BOLD\072AAK1221:-0.00000)
:0.00134)
:0.05590,
(
MB01247|Chelostoma rapunculi|BOLD\072AAA7122:0.01268,
MB00882|Chelostoma rapunculi|BOLD\072AAA7122:0.02122)
:0.05084)
:0.01643,
(
MB01135|Hoplitis leucomelana|BOLD\072AAK5812:0.00000,
BL1800532|Hoplitis leucomelana|BOLD\072AAK5812:-0.00000)
:0.06468)
:0.00309)
:0.00647)
:0.00990,
(
TO1800362|Heriades truncorum:0.00190,
MB00952|Heriades truncorum|BOLD\072AAI8422:0.00000)
:0.08340)
:0.00570,
(
(
(
TO1800380|Coelioxys conoidea|BOLD\072AAJ6969:0.03542,
BL1800717|Coelioxys inermis|BOLD\072AAJ0609:0.04738)
:0.02742,
(
(
(
(
(
(
TO1800262|Megachile willughbiella|BOLD\072ABZ3482:0.00000,
MB01546|Megachile willughbiella|BOLD\072ABZ3482:-0.00000)
:0.00160,
MB00203|Megachile willughbiella|BOLD\072ABZ3482:0.00000)
:0.03567,
(
(
MBF00234|Megachile maritima|BOLD\072AAD7888:0.00000,
BL1800576|Megachile maritima|BOLD\072AAD7888:-0.00000)
:0.00000,
MB00109|Megachile maritima|BOLD\072AAD7888:0.00000)
:0.03353)
:0.01071,
(
(
MBF00247|Megachile ligniseca|BOLD\072AAE8869:0.06817,
(
MB01432|Megachile centuncularis|BOLD\072AAA8356:0.00000,
MB00616|Megachile centuncularis|BOLD\072AAA8356:-0.00000)
:0.05343)
:0.00236,
BL1800363|Megachile genalis|BOLD\072AAF3945:0.06109)
:0.00792)
:0.00218,
(
(
MBF00242|Megachile pilidens|BOLD\072AAD7803:0.00000,
(
MBF00150|Megachile pilidens|BOLD\072AAD7803:0.00000,
MBF00140|Megachile pilidens|BOLD\072AAD7803:-0.00000)
:0.00000)
:0.00000,
MBF00219|Megachile pilidens|BOLD\072AAD7803:0.00000)
:0.04873)
:0.03297,
MB00900|Megachile ericetorum|BOLD\072AAE1111:0.08430)
:0.00742)
:0.00461,
MB01013|Stelis punctulatissima|BOLD\072AAJ4972:0.09318)
:0.00751)
:0.01131)
:0.02479)
:0.00472,
(
(
(
(
(
(
(
(
(
(
(
(
(
(
(
TO1800335|Andrena fulvago|BOLD\072AAK0296:0.00000,
(
TO1800290|Andrena fulvago|BOLD\072AAK0296:0.00000,
(
TO1800244|Andrena fulvago|BOLD\072AAK0296:0.00000,
(
MB01478|Andrena fulvago|BOLD\072AAK0296:0.00000,
(
MB01132|Andrena fulvago|BOLD\072AAK0296:0.00000,
(
MB00960|Andrena fulvago|BOLD\072AAK0296:0.00000,
(
MB00904|Andrena fulvago|BOLD\072AAK0296:0.00000,
MB00868|Andrena fulvago|BOLD\072AAK0296:-0.00000)
:0.00000)
:0.00000)
:0.00000)
:0.00000)
:0.00000)
:0.00000)
:0.00013,
TO1800316|Andrena fulvago|BOLD\072AAK0296:0.00137)
:0.08457,
(
(
(
(
TO1800137|Andrena flavipes|BOLD\072ACX2946:0.00000,
(
TO1800104|Andrena flavipes|BOLD\072ACX2946:0.00100,
(
TO1800044|Andrena flavipes|BOLD\072ACX2946:0.00320,
TO1700057|Andrena flavipes|BOLD\072ACX2946:0.00000)
:0.00060)
:0.00120)
:0.01146,
(
(
(
(
(
(
(
(
(
(
(
(
(
(
(
TO1700151|Andrena flavipes|BOLD\072ACX2946:0.00000,
BL1800145|Andrena flavipes|BOLD\072ACX2946:-0.00000)
:0.00018,
MB01579|Andrena flavipes|BOLD\072ACX2946:0.00292)
:0.00007,
MB01572|Andrena flavipes|BOLD\072ACX2946:0.00148)
:0.00007,
MB00331|Andrena flavipes|BOLD\072ACX2946:0.00148)
:0.00008,
MB00184|Andrena flavipes|BOLD\072ACX2946:0.00787)
:0.00000,
MB01573|Andrena flavipes|BOLD\072ACX2946:0.00000)
:0.00000,
MB01576|Andrena flavipes|BOLD\072ACX2946:0.00000)
:0.00000,
MBF00010|Andrena flavipes|BOLD\072ACX2946:0.00000)
:0.00006,
TO1700035|Andrena flavipes|BOLD\072ACX2946:0.00455)
:0.00004,
TO1700056|Andrena flavipes|BOLD\072ACX2946:0.00000)
:0.00036,
BL1800714|Andrena flavipes|BOLD\072ACX2946:0.00115)
:0.00005,
MB00289|Andrena flavipes|BOLD\072ACX2946:0.00000)
:0.00042,
(
MBF00129|Andrena flavipes|BOLD\072ACX2946:0.00160,
MB00334|Andrena flavipes|BOLD\072ACX2946:0.00000)
:0.00115)
:0.00095,
TO1700042|Andrena flavipes|BOLD\072ACX2946:0.00375)
:0.00201,
(
TO1700063|Andrena flavipes|BOLD\072ACX2946:0.00000,
BL1800166|Andrena flavipes|BOLD\072ACX2946:-0.00000)
:0.00105)
:0.01634)
:0.05154,
MB00035|Andrena labialis|BOLD\072AAK0232:0.07865)
:0.00736,
(
TO1800100|Andrena gravida|BOLD\072AAY8318:0.00000,
(
(
(
TO1700024|Andrena gravida|BOLD\072AAY8318:0.00000,
MBF00186|Andrena gravida|BOLD\072AAY8318:-0.00000)
:0.00338,
BL1800054|Andrena gravida|BOLD\072AAY8318:0.00127)
:0.00148,
(
MB00425|Andrena gravida|BOLD\072AAY8318:0.00000,
(
MB00354|Andrena gravida|BOLD\072AAY8318:0.00000,
MB00294|Andrena gravida|BOLD\072AAY8318:-0.00000)
:0.00000)
:0.00007)
:0.00003)
:0.06251)
:0.00580)
:0.00580,
MB01139|Andrena florea|BOLD\072AAK0287:0.07929)
:0.00246,
(
(
(
(
(
TO1800120|Andrena nitida|BOLD\072AAE1815:0.00000,
TO1700034|Andrena nitida|BOLD\072AAE1815:-0.00000)
:0.00000,
(
MB00597|Andrena nitida|BOLD\072AAE1815:0.00000,
(
MB00312|Andrena nitida|BOLD\072AAE1815:0.00000,
(
MB00264|Andrena nitida|BOLD\072AAE1815:0.00000,
(
(
MB00262|Andrena nitida|BOLD\072AAE1815:-0.00000,
BL1800569|Andrena nitida|BOLD\072AAE1815:0.00000)
:0.00000,
MB00260|Andrena nitida|BOLD\072AAE1815:0.00000)
:0.00000)
:0.00000)
:0.00000)
:0.00000)
:0.00000,
MB00590|Andrena nitida|BOLD\072AAE1815:0.00000)
:0.04896,
(
(
(
(
(
TO1700156|Andrena nigroaenea|BOLD\072AAC8068:0.00000,
(
BL1800055|Andrena nigroaenea|BOLD\072AAC8068:0.00000,
BL1800036|Andrena nigroaenea|BOLD\072AAC8068:-0.00000)
:0.00000)
:0.00000,
(
TO1700012|Andrena nigroaenea|BOLD\072AAC8068:0.00000,
MB00516|Andrena nigroaenea|BOLD\072AAC8068:-0.00000)
:0.00000)
:0.00000,
BL1800001|Andrena nigroaenea|BOLD\072AAC8068:0.00000)
:0.00160,
TO1700140|Andrena nigroaenea|BOLD\072AAC8068:0.00000)
:0.00197,
TO1700019|Andrena nigroaenea|BOLD\072AAC8068:0.00598)
:0.05459)
:0.01452,
(
(
(
(
TO1800013|Andrena cineraria|BOLD\072AAF0980:0.00320,
TO1700052|Andrena cineraria|BOLD\072AAF0980:0.00000)
:0.00039,
MB00420|Andrena cineraria|BOLD\072AAF0980:0.00281)
:0.00046,
TO1700043|Andrena cineraria|BOLD\072AAF0980:0.00909)
:0.05973,
(
(
(
(
TO1800006|Andrena vaga|BOLD\072AAF1286:0.00000,
(
TO1700127|Andrena vaga|BOLD\072AAF1286:0.00000,
(
MBF00194|Andrena vaga|BOLD\072AAF1286:0.00000,
(
(
(
(
(
(
(
MB00390|Andrena vaga|BOLD\072AAF1286:0.00000,
(
MB00353|Andrena vaga|BOLD\072AAF1286:0.00000,
(
(
MB00352|Andrena vaga|BOLD\072AAF1286:-0.00000,
MB00256|Andrena vaga|BOLD\072AAF1286:0.00000)
:0.00000,
MB00314|Andrena vaga|BOLD\072AAF1286:0.00000)
:0.00000)
:0.00000)
:0.00150,
MB00308|Andrena vaga|BOLD\072AAF1286:0.00000)
:0.00000,
MB00376|Andrena vaga|BOLD\072AAF1286:0.00000)
:0.00000,
MB00243|Andrena vaga|BOLD\072AAF1286:0.00000)
:0.00000,
MB00258|Andrena vaga|BOLD\072AAF1286:0.00000)
:0.00000,
MB00311|Andrena vaga|BOLD\072AAF1286:0.00000)
:0.00000,
MB00315|Andrena vaga|BOLD\072AAF1286:0.00000)
:0.00000)
:0.00000)
:0.00000)
:0.00000,
MB00229|Andrena vaga|BOLD\072AAF1286:0.00000)
:0.00031,
(
MB00265|Andrena vaga|BOLD\072AAF1286:0.00064,
BL1800551|Andrena vaga|BOLD\072AAF1286:0.00726)
:0.00124)
:0.00117,
MB00387|Andrena vaga|BOLD\072AAF1286:0.00038)
:0.06134)
:0.00901)
:0.00376)
:0.00503,
(
(
(
(
(
(
(
(
(
(
(
(
(
(
(
(
(
(
(
(
(
(
TO1800158|Andrena ventralis|BOLD\072ABW9239:0.00124,
(
(
(
(
(
(
(
(
(
TO1800010|Andrena ventralis|BOLD\072ABW9239:0.00174,
TO1700133|Andrena ventralis|BOLD\072ABW9239:0.00136)
:0.00005,
MB00358|Andrena ventralis|BOLD\072ABW9239:0.00000)
:0.00000,
MB00384|Andrena ventralis|BOLD\072ABW9239:0.00000)
:0.00000,
MB00419|Andrena ventralis|BOLD\072ABW9239:0.00000)
:0.00077,
MB00322|Andrena ventralis|BOLD\072ABW9239:0.00243)
:0.00074,
MBF00203|Andrena ventralis|BOLD\072ABW9239:0.00081)
:0.00057,
MB00397|Andrena ventralis|BOLD\072ABW9239:0.00258)
:0.00027,
MB00413|Andrena ventralis|BOLD\072ABW9239:0.00283)
:0.00000,
MB00325|Andrena ventralis|BOLD\072ABW9239:0.00000)
:0.00035)
:0.00035,
MB00310|Andrena ventralis|BOLD\072ABW9239:0.00120)
:0.00025,
MB00324|Andrena ventralis|BOLD\072ABW9239:0.00130)
:0.00015,
MB00402|Andrena ventralis|BOLD\072ABW9239:0.00292)
:0.00000,
MB00323|Andrena ventralis|BOLD\072ABW9239:0.00000)
:0.00000,
MB00342|Andrena ventralis|BOLD\072ABW9239:0.00000)
:0.00000,
MB00356|Andrena ventralis|BOLD\072ABW9239:0.00000)
:0.00000,
MB00357|Andrena ventralis|BOLD\072ABW9239:0.00000)
:0.00000,
MB00360|Andrena ventralis|BOLD\072ABW9239:0.00000)
:0.00000,
MB00361|Andrena ventralis|BOLD\072ABW9239:0.00000)
:0.00000,
MB00372|Andrena ventralis|BOLD\072ABW9239:0.00000)
:0.00000,
MB00386|Andrena ventralis|BOLD\072ABW9239:0.00000)
:0.00000,
MB00394|Andrena ventralis|BOLD\072ABW9239:0.00000)
:0.00000,
MB00399|Andrena ventralis|BOLD\072ABW9239:0.00000)
:0.00000,
MB00412|Andrena ventralis|BOLD\072ABW9239:0.00000)
:0.00000,
(
MB00530|Andrena ventralis|BOLD\072ABW9239:0.00000,
MB00416|Andrena ventralis|BOLD\072ABW9239:-0.00000)
:0.00000)
:0.00001,
MB00401|Andrena ventralis|BOLD\072ABW9239:0.00149)
:0.00000,
MB00275|Andrena ventralis|BOLD\072ABW9239:0.00000)
:0.00070,
MB00359|Andrena ventralis|BOLD\072ABW9239:0.00403)
:0.00043,
(
MB00239|Andrena ventralis|BOLD\072ABW9239:0.00000,
MB00236|Andrena ventralis|BOLD\072ABW9239:0.00160)
:0.00117)
:0.00113,
MB00380|Andrena ventralis|BOLD\072ABW9239:0.00196)
:0.04720,
(
(
TO1700137|Andrena barbilabris|BOLD\072AAB5000:0.00000,
MB00036|Andrena barbilabris|BOLD\072AAB5000:-0.00000)
:0.00080,
MB00947|Andrena barbilabris|BOLD\072AAB5000:0.00000)
:0.05181)
:0.01301)
:0.00142,
(
(
(
(
(
(
(
(
(
(
(
(
(
(
(
(
(
(
TO1800116|Andrena dorsata|BOLD\072AAJ2115:-0.00000,
MB01637|Andrena dorsata|BOLD\072AAJ2115:0.00000)
:0.00043,
BL1800093|Andrena dorsata|BOLD\072AAJ2115:0.00267)
:0.00045,
TO1800047|Andrena dorsata|BOLD\072AAJ2115:0.00075)
:0.00015,
MB01038|Andrena dorsata|BOLD\072AAJ2115:0.00000)
:0.00000,
BL1800014|Andrena dorsata|BOLD\072AAJ2115:0.00000)
:0.00000,
BL1800706|Andrena dorsata|BOLD\072AAJ2115:0.00000)
:0.00000,
BL1800707|Andrena dorsata|BOLD\072AAJ2115:0.00000)
:0.00000,
MB00245|Andrena dorsata|BOLD\072AAJ2115:0.00000)
:0.00000,
MB00336|Andrena dorsata|BOLD\072AAJ2115:0.00000)
:0.00000,
MB00538|Andrena dorsata|BOLD\072AAJ2115:0.00000)
:0.00000,
TO1700005|Andrena dorsata|BOLD\072AAJ2115:0.00000)
:0.00000,
TO1700039|Andrena dorsata|BOLD\072AAJ2115:0.00000)
:0.00000,
TO1800021|Andrena dorsata|BOLD\072AAJ2115:0.00000)
:0.00000,
MB00187|Andrena dorsata|BOLD\072AAJ2115:0.00000)
:0.00089,
BL1800704|Andrena dorsata|BOLD\072AAJ2115:0.00061)
:0.00064,
(
MB01153|Andrena dorsata|BOLD\072AAJ2115:0.00000,
MB00355|Andrena dorsata|BOLD\072AAJ2115:-0.00000)
:0.00091)
:0.00200,
(
(
(
(
MB00462|Andrena dorsata|BOLD\072AAJ2115:-0.00000,
BL1800526|Andrena dorsata|BOLD\072AAJ2115:0.00000)
:0.00000,
BL1800705|Andrena dorsata|BOLD\072AAJ2115:0.00000)
:0.00000,
MB00233|Andrena dorsata|BOLD\072AAJ2115:0.00000)
:0.00000,
MB00385|Andrena dorsata|BOLD\072AAJ2115:0.00000)
:0.00420)
:0.07246,
MB00030|Andrena avara|BOLD\072AED7532:0.07383)
:0.00506)
:0.00388,
(
(
(
(
(
TO1700131|Andrena haemorrhoa|BOLD\072AAD8891:0.00000,
(
MB00241|Andrena haemorrhoa|BOLD\072AAD8891:0.00000,
MB00003|Andrena haemorrhoa|BOLD\072AAD8891:-0.00000)
:0.00000)
:0.00038,
MB00255|Andrena haemorrhoa|BOLD\072AAD8891:0.00000)
:0.00000,
MB00407|Andrena haemorrhoa|BOLD\072AAD8891:0.00000)
:0.00083,
MBF00188|Andrena haemorrhoa|BOLD\072AAD8891:0.00072)
:0.00208,
(
(
MB00259|Andrena haemorrhoa|BOLD\072AAD8891:0.00000,
(
MB00224|Andrena haemorrhoa|BOLD\072AAD8891:0.00000,
MB00223|Andrena haemorrhoa|BOLD\072AAD8891:-0.00000)
:0.00000)
:0.00144,
BL1800078|Andrena haemorrhoa|BOLD\072AAD8891:0.00006)
:0.00106)
:0.05925)
:0.00209,
(
(
(
TO1700004|Andrena carantonica|BOLD\072AAD2472:0.00006,
MB00288|Andrena carantonica|BOLD\072AAD2472:0.00144)
:0.00801,
(
(
MB00946|Andrena trimmerana|BOLD\072AAD2472:0.00000,
BL1800699|Andrena trimmerana|BOLD\072AAD2472:-0.00000)
:0.00126,
(
MB00296|Andrena trimmerana|BOLD\072AAD2472:0.00000,
BL1800593|Andrena trimmerana|BOLD\072AAD2472:-0.00000)
:0.00334)
:0.00294)
:0.05863,
MBF00108|Andrena albofasciata|BOLD\072ADZ2623:0.05170)
:0.00606)
:0.00401,
(
(
(
TO1800019|Andrena mitis|BOLD\072AAJ2193:0.00000,
MB00329|Andrena mitis|BOLD\072AAJ2193:-0.00000)
:0.02344,
(
(
(
(
(
MB00414|Andrena helvola|BOLD\072ADZ3664:0.00000,
(
MB00267|Andrena helvola|BOLD\072ADZ3664:0.00000,
MB00263|Andrena helvola|BOLD\072ADZ3664:-0.00000)
:0.00000)
:0.00000,
(
(
MB00340|Andrena helvola|BOLD\072ADZ3664:0.00000,
MB00318|Andrena helvola|BOLD\072ADZ3664:-0.00000)
:0.00000,
(
(
MB00244|Andrena helvola|BOLD\072ADZ3664:0.00000,
MB00230|Andrena helvola|BOLD\072ADZ3664:-0.00000)
:0.00000,
(
BL1800013|Andrena helvola|BOLD\072ADZ3664:0.00000,
BL1800004|Andrena helvola|BOLD\072ADZ3664:-0.00000)
:0.00000)
:0.00000)
:0.00000)
:0.00000,
MB00341|Andrena helvola|BOLD\072ADZ3664:0.00000)
:0.00000,
MB00398|Andrena helvola|BOLD\072ADZ3664:0.00000)
:0.03999,
(
(
(
(
BL1800106|Andrena helvola|BOLD\072ACY0380:0.00000,
BL1800103|Andrena helvola|BOLD\072ACY0380:-0.00000)
:0.00000,
(
(
BL1800102|Andrena helvola|BOLD\072ACY0380:0.00000,
BL1800100|Andrena helvola|BOLD\072ACY0380:-0.00000)
:0.00000,
(
BL1800099|Andrena helvola|BOLD\072ACY0380:0.00000,
BL1800079|Andrena helvola|BOLD\072ACY0380:-0.00000)
:0.00000)
:0.00000)
:0.00000,
BL1800101|Andrena helvola|BOLD\072ACY0380:0.00000)
:0.01313,
BL1800105|Andrena helvola|BOLD\072ABU9089:0.00717)
:0.02556)
:0.00414)
:0.00667,
(
MB00391|Andrena praecox|BOLD\072AAE4959:0.03374,
(
MB00257|Andrena fulva|BOLD\072AAF0955:0.00000,
(
MB00240|Andrena fulva|BOLD\072AAF0955:0.00000,
MB00228|Andrena fulva|BOLD\072AAF0955:-0.00000)
:0.00000)
:0.03786)
:0.01316)
:0.03833)
:0.00835,
(
(
(
(
(
(
(
(
(
(
(
(
(
(
(
(
(
(
(
(
(
(
(
(
(
(
(
(
(
TO1800230|Andrena minutula|BOLD\072AAJ2143:0.00000,
(
MBF00112|Andrena minutula|BOLD\072AAJ2143:0.00000,
MB01114|Andrena minutula|BOLD\072AAJ2143:-0.00000)
:0.00000)
:0.00073,
TO1800155|Andrena minutula|BOLD\072AAJ2143:0.00237)
:0.00005,
BL1800144|Andrena minutula|BOLD\072AAJ2143:0.00000)
:0.00034,
MB00566|Andrena minutula|BOLD\072AAJ2143:0.00124)
:0.00020,
MB00862|Andrena minutula|BOLD\072AAJ2143:0.00135)
:0.00019,
BL1800085|Andrena minutula|BOLD\072AAJ2143:0.00137)
:0.00000,
BL1800703|Andrena minutula|BOLD\072AAJ2143:0.00000)
:0.00000,
MB00242|Andrena minutula|BOLD\072AAJ2143:0.00000)
:0.00000,
MB00300|Andrena minutula|BOLD\072AAJ2143:0.00000)
:0.00000,
MB00350|Andrena minutula|BOLD\072AAJ2143:0.00000)
:0.00000,
MB00362|Andrena minutula|BOLD\072AAJ2143:0.00000)
:0.00000,
MB00368|Andrena minutula|BOLD\072AAJ2143:0.00000)
:0.00000,
MB00374|Andrena minutula|BOLD\072AAJ2143:0.00000)
:0.00000,
MB00430|Andrena minutula|BOLD\072AAJ2143:0.00000)
:0.00000,
MB00446|Andrena minutula|BOLD\072AAJ2143:0.00000)
:0.00000,
TO1800012|Andrena minutula|BOLD\072AAJ2143:0.00000)
:0.00000,
(
MB00797|Andrena minutula|BOLD\072AAJ2143:0.00000,
MB00620|Andrena minutula|BOLD\072AAJ2143:-0.00000)
:0.00000)
:0.00000,
(
MB01111|Andrena minutula|BOLD\072AAJ2143:0.00000,
MB01103|Andrena minutula|BOLD\072AAJ2143:-0.00000)
:0.00000)
:0.00000,
(
(
(
(
MB01611|Andrena minutula|BOLD\072AAJ2143:0.00000,
MB01609|Andrena minutula|BOLD\072AAJ2143:-0.00000)
:0.00000,
(
MB01123|Andrena minutula|BOLD\072AAJ2143:0.00000,
MB01112|Andrena minutula|BOLD\072AAJ2143:-0.00000)
:0.00000)
:0.00000,
(
MB01125|Andrena minutula|BOLD\072AAJ2143:0.00000,
MB01124|Andrena minutula|BOLD\072AAJ2143:-0.00000)
:0.00000)
:0.00000,
(
MB01585|Andrena minutula|BOLD\072AAJ2143:0.00000,
MB01127|Andrena minutula|BOLD\072AAJ2143:-0.00000)
:0.00000)
:0.00000)
:0.00000,
MB01126|Andrena minutula|BOLD\072AAJ2143:0.00000)
:0.00000,
MB01583|Andrena minutula|BOLD\072AAJ2143:0.00000)
:0.00000,
TO1800087|Andrena minutula|BOLD\072AAJ2143:0.00000)
:0.00009,
MB01641|Andrena minutula|BOLD\072AAJ2143:0.00146)
:0.00000,
MB00609|Andrena minutula|BOLD\072AAJ2143:0.00000)
:0.00042,
MB01116|Andrena minutula|BOLD\072AAJ2143:0.00112)
:0.00030,
MB00453|Andrena minutula|BOLD\072AAJ2143:0.00125)
:0.00085,
MB01106|Andrena minutula|BOLD\072AAJ2143:0.00222)
:0.05820,
(
(
(
(
(
(
(
(
(
(
(
(
(
(
(
TO1800035|Andrena semilaevis|BOLD\072ADM2268:0.00000,
(
TO1700077|Andrena semilaevis|BOLD\072ADM2268:0.00000,
(
MBF00314|Andrena semilaevis|BOLD\072ADM2268:0.00000,
(
MBF00062|Andrena semilaevis|BOLD\072ADM2268:0.00000,
(
MB01107|Andrena semilaevis|BOLD\072ADM2268:0.00000,
(
MB01039|Andrena semilaevis|BOLD\072ADM2268:0.00000,
(
MB01021|Andrena semilaevis|BOLD\072ADM2268:0.00000,
(
MB01011|Andrena semilaevis|BOLD\072ADM2268:0.00000,
(
MB00961|Andrena semilaevis|BOLD\072ADM2268:0.00000,
(
MB00959|Andrena semilaevis|BOLD\072ADM2268:0.00000,
(
MB00784|Andrena semilaevis|BOLD\072ADM2268:0.00000,
(
MB00769|Andrena semilaevis|BOLD\072ADM2268:0.00000,
(
MB00768|Andrena semilaevis|BOLD\072ADM2268:0.00000,
(
MB00765|Andrena semilaevis|BOLD\072ADM2268:0.00000,
(
MB00757|Andrena semilaevis|BOLD\072ADM2268:0.00000,
(
MB00754|Andrena semilaevis|BOLD\072ADM2268:0.00000,
(
MB00752|Andrena semilaevis|BOLD\072ADM2268:0.00000,
(
MB00750|Andrena semilaevis|BOLD\072ADM2268:0.00000,
(
MB00747|Andrena semilaevis|BOLD\072ADM2268:0.00000,
(
MB00746|Andrena semilaevis|BOLD\072ADM2268:0.00000,
(
MB00744|Andrena semilaevis|BOLD\072ADM2268:0.00000,
(
MB00742|Andrena semilaevis|BOLD\072ADM2268:0.00000,
(
MB00741|Andrena semilaevis|BOLD\072ADM2268:0.00000,
(
MB00740|Andrena semilaevis|BOLD\072ADM2268:0.00000,
(
MB00738|Andrena semilaevis|BOLD\072ADM2268:0.00000,
(
MB00737|Andrena semilaevis|BOLD\072ADM2268:0.00000,
(
MB00736|Andrena semilaevis|BOLD\072ADM2268:0.00000,
(
MB00732|Andrena semilaevis|BOLD\072ADM2268:0.00000,
(
MB00731|Andrena semilaevis|BOLD\072ADM2268:0.00000,
(
MB00726|Andrena semilaevis|BOLD\072ADM2268:0.00000,
(
MB00710|Andrena semilaevis|BOLD\072ADM2268:0.00000,
(
MB00521|Andrena semilaevis|BOLD\072ADM2268:0.00000,
(
MB00041|Andrena semilaevis|BOLD\072ADM2268:0.00000,
MB00040|Andrena semilaevis|BOLD\072ADM2268:-0.00000)
:0.00000)
:0.00000)
:0.00000)
:0.00000)
:0.00000)
:0.00000)
:0.00000)
:0.00000)
:0.00000)
:0.00000)
:0.00000)
:0.00000)
:0.00000)
:0.00000)
:0.00000)
:0.00000)
:0.00000)
:0.00000)
:0.00000)
:0.00000)
:0.00000)
:0.00000)
:0.00000)
:0.00000)
:0.00000)
:0.00000)
:0.00000)
:0.00000)
:0.00000)
:0.00000)
:0.00000)
:0.00000)
:0.00000,
MB00748|Andrena semilaevis|BOLD\072ADM2268:0.00000)
:0.00000,
MB00749|Andrena semilaevis|BOLD\072ADM2268:0.00000)
:0.00000,
MB00755|Andrena semilaevis|BOLD\072ADM2268:0.00000)
:0.00000,
MB01012|Andrena semilaevis|BOLD\072ADM2268:0.00000)
:0.00000,
MB00725|Andrena semilaevis|BOLD\072ADM2268:0.00000)
:0.00000,
MB00705|Andrena semilaevis|BOLD\072ADM2268:0.00000)
:0.00000,
MB00727|Andrena semilaevis|BOLD\072ADM2268:0.00000)
:0.00000,
MB00728|Andrena semilaevis|BOLD\072ADM2268:0.00000)
:0.00000,
MB00733|Andrena semilaevis|BOLD\072ADM2268:0.00000)
:0.00000,
MB00745|Andrena semilaevis|BOLD\072ADM2268:0.00000)
:0.00000,
MBF00146|Andrena semilaevis|BOLD\072ADM2268:0.00000)
:0.00000,
MBF00166|Andrena semilaevis|BOLD\072ADM2268:0.00000)
:0.06252,
(
MBF00268|Andrena minutuloides|BOLD\072AAE4947:0.00000,
(
(
(
MBF00267|Andrena minutuloides|BOLD\072AAE4947:0.00000,
(
MBF00265|Andrena minutuloides|BOLD\072AAE4947:0.00000,
(
MBF00264|Andrena minutuloides|BOLD\072AAE4947:0.00000,
(
(
(
MBF00190|Andrena minutuloides|BOLD\072AAE4947:0.00000,
BL1800207|Andrena minutuloides|BOLD\072AAE4947:-0.00000)
:0.00000,
BL1800586|Andrena minutuloides|BOLD\072AAE4947:0.00000)
:0.00000,
MB01592|Andrena minutuloides|BOLD\072AAE4947:0.00000)
:0.00000)
:0.00000)
:0.00000)
:0.00310,
MB01607|Andrena minutuloides|BOLD\072AAE4947:0.00000)
:0.00000,
MBF00214|Andrena minutuloides|BOLD\072AAE4947:0.00000)
:0.00000)
:0.06979)
:0.00020,
(
(
(
(
(
(
(
TO1700037|Andrena simontornyella|BOLD\072ADZ6919:0.00159,
(
MBF00211|Andrena simontornyella|BOLD\072ADZ6919:0.00000,
(
MBF00208|Andrena simontornyella|BOLD\072ADZ6919:-0.00000,
MB00369|Andrena simontornyella|BOLD\072ADZ6919:0.00000)
:0.00000)
:0.00151)
:0.00000,
MB00373|Andrena simontornyella|BOLD\072ADZ6919:0.00000)
:0.00000,
MB00559|Andrena simontornyella|BOLD\072ADZ6919:0.00000)
:0.00000,
MB00560|Andrena simontornyella|BOLD\072ADZ6919:0.00000)
:0.00000,
MBF00193|Andrena simontornyella|BOLD\072ADZ6919:0.00000)
:0.00168,
BL1800552|Andrena simontornyella|BOLD\072ADZ6919:0.00142)
:0.04988,
MB00429|Andrena falsifica|BOLD\072AAY5687:0.05725)
:0.00588)
:0.00451)
:0.01671,
(
MBF00125|Andrena proxima|BOLD\072AAE4950:0.00000,
(
MBF00034|Andrena proxima|BOLD\072AAE4950:0.00000,
(
MB00157|Andrena proxima|BOLD\072AAE4950:0.00000,
(
(
(
MB00151|Andrena proxima|BOLD\072AAE4950:-0.00000,
MB00146|Andrena proxima|BOLD\072AAE4950:0.00000)
:0.00000,
BL1800556|Andrena proxima|BOLD\072AAE4950:0.00000)
:0.00000,
BL1800558|Andrena proxima|BOLD\072AAE4950:0.00000)
:0.00000)
:0.00000)
:0.00000)
:0.06516)
:0.01402)
:0.01346,
(
(
(
(
TO1800332|Andrena bicolor:0.00000,
MB01552|Andrena bicolor|BOLD\072AAD0135:-0.00000)
:0.01608,
(
TO1800261|Andrena bicolor|BOLD\072AAD0134:0.00000,
(
TO1800260|Andrena bicolor|BOLD\072AAD0134:0.00000,
(
(
TO1800253|Andrena bicolor|BOLD\072AAD0134:-0.00000,
MB01100|Andrena bicolor|BOLD\072AAD0134:0.00000)
:0.00000,
MBF00036|Andrena bicolor|BOLD\072AAD0134:0.00000)
:0.00000)
:0.00000)
:0.02969)
:0.02025,
(
(
TO1800160|Andrena angustior|BOLD\072AAE5176:0.01313,
TO1700021|Andrena fulvata|BOLD\072AAK0297:0.02007)
:0.03493,
MB00226|Andrena rufula|BOLD\072ACC4353:0.05722)
:0.00906)
:0.00834,
(
(
TO1800178|Andrena nigroolivacea|BOLD\072ADZ3313:0.00013,
MB00307|Andrena nigroolivacea|BOLD\072ADZ3313:0.00447)
:0.07303,
MB00149|Andrena sp.|BOLD\072ADZ3755:0.05972)
:0.00775)
:0.00546)
:0.00363,
(
(
(
(
(
(
(
(
TO1800204|Andrena rhenana|BOLD\072AAN4168:0.00190,
TO1700026|Andrena rhenana|BOLD\072AAN4168:0.00000)
:0.00000,
TO1700031|Andrena rhenana|BOLD\072AAN4168:0.00000)
:0.00000,
TO1700027|Andrena rhenana|BOLD\072AAN4168:0.00000)
:0.00000,
TO1700033|Andrena rhenana|BOLD\072AAN4168:0.00000)
:0.00000,
TO1700040|Andrena rhenana|BOLD\072AAN4168:0.00000)
:0.00000,
TO1800107|Andrena rhenana|BOLD\072AAN4168:0.00000)
:0.00000,
TO1800153|Andrena rhenana|BOLD\072AAN4168:0.00000)
:0.00319,
BL1800139|Andrena rhenana|BOLD\072AAN4168:0.00001)
:0.06884)
:0.00180,
TO1700050|Andrena viridescens|BOLD\072AAP2757:0.09652)
:0.00401,
(
TO1800069|Andrena lagopus|BOLD\072AAK0222:0.04131,
TO1800053|Andrena lagopus|BOLD\072ACC2245:0.05679)
:0.02894)
:0.04878)
:0.00664,
(
(
(
(
(
TO1800535|Colletes similis|BOLD\072AAD4051:0.00697,
TO1800258|Colletes similis|BOLD\072AAD4051:0.00093)
:0.00815,
BL1800496|Colletes fodiens|BOLD\072ABZ6809:0.01720)
:0.01299,
(
BL1800583|Colletes daviesanus|BOLD\072AAI9262:-0.00000,
BL1800580|Colletes daviesanus|BOLD\072AAI9262:0.00000)
:0.03149)
:0.01131,
(
(
(
TO1800179|Colletes cunicularius|BOLD\072AAE1735:0.00072,
TO1700016|Colletes cunicularius|BOLD\072AAE1735:0.01288)
:0.00111,
(
(
(
TO1800049|Colletes cunicularius|BOLD\072AAE1735:0.00134,
(
TO1800027|Colletes cunicularius|BOLD\072AAE1735:0.00179,
TO1700138|Colletes cunicularius|BOLD\072AAE1735:0.00611)
:0.00336)
:0.00051,
TO1700055|Colletes cunicularius|BOLD\072AAE1735:0.00176)
:0.00249,
MBF00196|Colletes cunicularius|BOLD\072AAE1735:0.00100)
:0.00169)
:0.00079,
(
TO1800051|Colletes cunicularius|BOLD\072AAE1735:0.00214,
TO1800050|Colletes cunicularius|BOLD\072AAE1735:0.00246)
:0.00195)
:0.02906)
:0.04198,
(
(
(
(
(
(
(
MBF00287|Hylaeus hyalinatus|BOLD\072AAE1166:0.00000,
(
MBF00165|Hylaeus hyalinatus|BOLD\072AAE1166:0.00000,
(
(
MBF00003|Hylaeus hyalinatus|BOLD\072AAE1166:0.00000,
(
MB01396|Hylaeus hyalinatus|BOLD\072AAE1166:0.00040,
MB00706|Hylaeus hyalinatus|BOLD\072AAE1166:0.00120)
:0.00000)
:0.00000,
MB00708|Hylaeus hyalinatus|BOLD\072AAE1166:0.00000)
:0.00000)
:0.00000)
:0.00085,
MB00712|Hylaeus hyalinatus|BOLD\072AAE1166:0.00075)
:0.03441,
(
(
MBF00183|Hylaeus punctatus|BOLD\072AAE5060:0.00000,
(
MBF00156|Hylaeus punctatus|BOLD\072AAE5060:0.00000,
MB01404|Hylaeus punctatus|BOLD\072AAE5060:-0.00000)
:0.00000)
:0.00549,
(
(
MBF00182|Hylaeus punctatus|BOLD\072AAE5060:0.00000,
(
MB01476|Hylaeus punctatus|BOLD\072AAE5060:0.00000,
MB01453|Hylaeus punctatus|BOLD\072AAE5060:-0.00000)
:0.00000)
:0.00432,
MB00709|Hylaeus punctatus|BOLD\072AAE5060:0.00003)
:0.00406)
:0.04081)
:0.02167,
MB01200|Hylaeus clypearis|BOLD\072AAK3480:0.06351)
:0.00300,
(
(
(
MBF00180|Hylaeus variegatus|BOLD\072AAK3338:-0.00000,
MB00863|Hylaeus variegatus|BOLD\072AAK3338:0.00000)
:0.00065,
MBF00135|Hylaeus variegatus|BOLD\072AAK3338:0.00085)
:0.04701,
(
MBF00017|Hylaeus signatus|BOLD\072AAI8577:0.05789,
(
MB01646|Hylaeus gibbus|BOLD\072AAE1200:-0.00000,
MB00632|Hylaeus gibbus|BOLD\072AAE1200:0.00000)
:0.05471)
:0.00542)
:0.00208)
:0.00164,
(
MB01251|Hylaeus dilatatus|BOLD\072AAF4022:0.00201,
MB00625|Hylaeus dilatatus|BOLD\072AAF4022:0.00109)
:0.05233)
:0.00526,
(
(
MBF00178|Hylaeus nigritus|BOLD\072AAK3484:0.05247,
MB01086|Hylaeus difformis|BOLD\072AAK3468:0.06213)
:0.01357,
(
(
(
MB01254|Hylaeus brevicornis|BOLD\072AAE5078:0.00629,
(
MB01228|Hylaeus brevicornis|BOLD\072AAE5078:0.00000,
MB00889|Hylaeus brevicornis|BOLD\072AAE5078:-0.00000)
:0.00001)
:0.00000,
MB00058|Hylaeus brevicornis:0.00000)
:0.03424,
MB00957|Hylaeus gredleri|BOLD\072ADZ4659:0.05513)
:0.02378)
:0.00570)
:0.01622)
:0.00927)
:0.02601,
(
TO1800489|Sphecodes albilabris|BOLD\072ADZ3073:0.09647,
(
(
(
(
TO1800083|Sphecodes ruficrus|BOLD\072AAF2925:0.00000,
BL1800129|Sphecodes ruficrus|BOLD\072AAF2925:-0.00000)
:0.04923,
BL1800430|Sphecodes niger|BOLD\072AAN0084:0.06207)
:0.00857,
(
MBF00181|Sphecodes pseudofasciatus|BOLD\072ACP4779:0.01368,
BL1800609|Sphecodes crassus|BOLD\072AAD0329:0.00822)
:0.05458)
:0.00169,
BL1800083|Sphecodes majalis|BOLD\072ACC1533:0.09776)
:0.01610)
:0.00573)
:0.00546,
(
(
(
(
(
(
(
(
(
TO1800664|Seladonia subaurata|BOLD\072AAI6480:0.00000,
(
TO1800581|Seladonia subaurata|BOLD\072AAI6480:0.00000,
(
MBF00284|Seladonia subaurata|BOLD\072AAI6480:0.00000,
(
MBF00162|Seladonia subaurata|BOLD\072AAI6480:0.00000,
(
(
(
(
(
(
(
(
(
(
(
(
(
(
(
(
(
(
(
(
(
MBF00154|Seladonia subaurata|BOLD\072AAI6480:0.00000,
(
MBF00035|Seladonia subaurata|BOLD\072AAI6480:0.00000,
(
(
(
(
(
MB01462|Seladonia subaurata|BOLD\072AAI6480:0.00000,
(
(
MB00138|Seladonia subaurata|BOLD\072AAI6480:0.00000,
BL1800275|Seladonia subaurata|BOLD\072AAI6480:-0.00000)
:0.00000,
MB00061|Seladonia subaurata|BOLD\072AAI6480:0.00000)
:0.00040)
:0.00075,
BL1800531|Seladonia subaurata|BOLD\072AAI6480:0.00000)
:0.00000,
MB00519|Seladonia subaurata|BOLD\072AAI6480:0.00000)
:0.00000,
MB00551|Seladonia subaurata|BOLD\072AAI6480:0.00000)
:0.00000,
MB00954|Seladonia subaurata|BOLD\072AAI6480:0.00000)
:0.00000)
:0.00000)
:0.00000,
MB01463|Seladonia subaurata|BOLD\072AAI6480:0.00000)
:0.00000,
BL1800212|Seladonia subaurata|BOLD\072AAI6480:0.00000)
:0.00000,
BL1800708|Seladonia subaurata|BOLD\072AAI6480:0.00000)
:0.00000,
MB00302|Seladonia subaurata|BOLD\072AAI6480:0.00000)
:0.00000,
MB00525|Seladonia subaurata|BOLD\072AAI6480:0.00000)
:0.00000,
MB00531|Seladonia subaurata|BOLD\072AAI6480:0.00000)
:0.00000,
MB00532|Seladonia subaurata|BOLD\072AAI6480:0.00000)
:0.00000,
MB00536|Seladonia subaurata|BOLD\072AAI6480:0.00000)
:0.00000,
MB00702|Seladonia subaurata|BOLD\072AAI6480:0.00000)
:0.00000,
MB00703|Seladonia subaurata|BOLD\072AAI6480:0.00000)
:0.00000,
MB00704|Seladonia subaurata|BOLD\072AAI6480:0.00000)
:0.00000,
MB00735|Seladonia subaurata|BOLD\072AAI6480:0.00000)
:0.00000,
MB01010|Seladonia subaurata|BOLD\072AAI6480:0.00000)
:0.00000,
MB01027|Seladonia subaurata|BOLD\072AAI6480:0.00000)
:0.00000,
MB01392|Seladonia subaurata|BOLD\072AAI6480:0.00000)
:0.00000,
MB01401|Seladonia subaurata|BOLD\072AAI6480:0.00000)
:0.00000,
MB01449|Seladonia subaurata|BOLD\072AAI6480:0.00000)
:0.00000,
MB01599|Seladonia subaurata|BOLD\072AAI6480:0.00000)
:0.00000,
MBF00025|Seladonia subaurata|BOLD\072AAI6480:0.00000)
:0.00000,
MBF00149|Seladonia subaurata|BOLD\072AAI6480:0.00000)
:0.00000)
:0.00000)
:0.00000)
:0.00000)
:0.00000,
MB00729|Seladonia subaurata|BOLD\072AAI6480:0.00000)
:0.00074,
BL1800251|Seladonia subaurata|BOLD\072AAI6480:0.00236)
:0.00064,
TO1700124|Seladonia subaurata|BOLD\072AAI6480:0.00096)
:0.00037,
MB00211|Seladonia subaurata|BOLD\072AAI6480:0.00123)
:0.00022,
TO1800361|Seladonia subaurata|BOLD\072AAI6480:0.00133)
:0.00113,
BL1800451|Seladonia subaurata|BOLD\072AAI6480:0.00201)
:0.04313,
MB00160|Seladonia submediterranea|BOLD\072AAK4967:0.06320)
:0.00831,
(
(
(
(
(
(
(
(
(
(
(
TO1800661|Halictus maculatus|BOLD\072AAY5383:0.00000,
(
TO1800526|Halictus maculatus|BOLD\072AAY5383:0.00000,
(
TO1800525|Halictus maculatus|BOLD\072AAY5383:0.00000,
(
TO1800307|Halictus maculatus|BOLD\072AAY5383:0.00000,
(
TO1800026|Halictus maculatus|BOLD\072AAY5383:0.00000,
(
TO1700046|Halictus maculatus|BOLD\072AAY5383:0.00000,
(
TO1700015|Halictus maculatus|BOLD\072AAY5383:0.00000,
(
MB01248|Halictus maculatus|BOLD\072AAY5383:0.00000,
(
MB00909|Halictus maculatus|BOLD\072AAY5383:0.00000,
(
MB00858|Halictus maculatus|BOLD\072AAY5383:0.00000,
(
MB00610|Halictus maculatus|BOLD\072AAY5383:0.00000,
(
MB00274|Halictus maculatus|BOLD\072AAY5383:0.00000,
(
BL1800533|Halictus maculatus|BOLD\072AAY5383:0.00000,
(
BL1800501|Halictus maculatus|BOLD\072AAY5383:0.00000,
BL1800375|Halictus maculatus|BOLD\072AAY5383:-0.00000)
:0.00000)
:0.00000)
:0.00000)
:0.00000)
:0.00000)
:0.00000)
:0.00000)
:0.00000)
:0.00000)
:0.00000)
:0.00000)
:0.00000)
:0.00000)
:0.00000,
MB00873|Halictus maculatus|BOLD\072AAY5383:0.00000)
:0.00049,
(
TO1800660|Halictus maculatus|BOLD\072AAY5383:0.00250,
MB00014|Halictus maculatus|BOLD\072AAY5383:0.00000)
:0.00061)
:0.00008,
MBF00148|Halictus maculatus|BOLD\072AAY5383:0.00112)
:0.00001,
TO1800659|Halictus maculatus|BOLD\072AAY5383:0.00000)
:0.00047,
TO1700036|Halictus maculatus|BOLD\072AAY5383:0.00124)
:0.00114,
MB00276|Halictus maculatus|BOLD\072AAY5383:0.00190)
:0.01024,
(
(
MB01141|Halictus maculatus|BOLD\072ACH4344:-0.00000,
MB00866|Halictus maculatus|BOLD\072ACH4344:0.00000)
:0.00059,
MB00631|Halictus maculatus|BOLD\072ACH4344:0.00096)
:0.00965)
:0.04169,
(
(
(
(
(
(
(
(
(
(
(
(
(
(
(
(
(
(
(
(
(
(
(
(
(
(
(
(
(
(
(
(
(
(
(
(
(
(
(
(
(
(
(
(
(
(
(
(
(
(
(
(
(
(
(
(
(
(
(
(
(
(
(
(
(
(
(
(
(
(
(
(
(
(
(
(
(
(
(
(
(
(
(
(
(
(
(
(
(
(
(
(
(
(
(
(
(
(
(
(
(
(
(
(
(
(
(
(
(
(
(
(
(
(
(
(
(
(
(
(
(
(
(
(
(
(
(
(
(
(
(
(
(
(
(
(
(
(
(
(
(
(
(
(
(
(
(
(
(
(
(
(
(
(
(
(
(
(
(
(
(
(
(
(
(
(
(
(
(
(
(
(
(
(
(
(
(
(
(
(
(
(
(
(
(
(
(
(
(
(
(
(
(
(
(
(
(
(
(
(
(
(
(
(
(
(
(
(
(
(
(
(
(
(
(
(
(
(
(
(
(
(
(
(
(
(
(
(
(
(
(
(
(
(
(
(
(
(
(
(
(
(
(
(
TO1800635|Halictus scabiosae|BOLD\072AAN4492:-0.00000,
TO1800509|Halictus scabiosae|BOLD\072AAN4492:0.00000)
:0.00145,
(
(
(
(
(
(
TO1800528|Halictus scabiosae|BOLD\072AAN4492:0.00000,
(
(
(
(
(
(
(
TO1800359|Halictus scabiosae|BOLD\072AAN4492:0.00150,
(
(
(
TO1800201|Halictus scabiosae|BOLD\072AAN4492:0.00000,
(
TO1800182|Halictus scabiosae|BOLD\072AAN4492:0.00024,
(
(
MB00022|Halictus scabiosae|BOLD\072AAN4492:0.00000,
MB00016|Halictus scabiosae|BOLD\072AAN4492:-0.00000)
:0.00450,
BL1800172|Halictus scabiosae|BOLD\072AAN4492:0.00000)
:0.00076)
:0.00000)
:0.00025,
TO1800071|Halictus scabiosae|BOLD\072AAN4492:0.00144)
:0.00006,
TO1800102|Halictus scabiosae|BOLD\072AAN4492:0.00149)
:0.00005)
:0.00002,
TO1800222|Halictus scabiosae|BOLD\072AAN4492:0.00000)
:0.00000,
TO1800072|Halictus scabiosae|BOLD\072AAN4492:0.00000)
:0.00000,
TO1800166|Halictus scabiosae|BOLD\072AAN4492:0.00000)
:0.00000,
TO1800174|Halictus scabiosae|BOLD\072AAN4492:0.00000)
:0.00000,
TO1800221|Halictus scabiosae|BOLD\072AAN4492:0.00000)
:0.00000,
TO1800223|Halictus scabiosae|BOLD\072AAN4492:0.00000)
:0.00000)
:0.00000,
MB01356|Halictus scabiosae|BOLD\072AAN4492:0.00000)
:0.00000,
TO1800212|Halictus scabiosae|BOLD\072AAN4492:0.00000)
:0.00021,
TO1800146|Halictus scabiosae|BOLD\072AAN4492:0.00456)
:0.00015,
(
TO1800188|Halictus scabiosae|BOLD\072AAN4492:0.00221,
(
TO1800169|Halictus scabiosae|BOLD\072AAN4492:0.00135,
MB00578|Halictus scabiosae|BOLD\072AAN4492:0.00335)
:0.00094)
:0.00068)
:0.00009,
TO1800171|Halictus scabiosae|BOLD\072AAN4492:0.00308)
:0.00008)
:0.00005,
TO1800154|Halictus scabiosae|BOLD\072AAN4492:0.00150)
:0.00005,
TO1800213|Halictus scabiosae|BOLD\072AAN4492:0.00000)
:0.00000,
BL1700015|Halictus scabiosae|BOLD\072AAN4492:0.00000)
:0.00000,
BL1700016|Halictus scabiosae|BOLD\072AAN4492:0.00000)
:0.00000,
BL1800009|Halictus scabiosae|BOLD\072AAN4492:0.00000)
:0.00000,
BL1800010|Halictus scabiosae|BOLD\072AAN4492:0.00000)
:0.00000,
BL1800011|Halictus scabiosae|BOLD\072AAN4492:0.00000)
:0.00000,
BL1800012|Halictus scabiosae|BOLD\072AAN4492:0.00000)
:0.00000,
BL1800018|Halictus scabiosae|BOLD\072AAN4492:0.00000)
:0.00000,
BL1800019|Halictus scabiosae|BOLD\072AAN4492:0.00000)
:0.00000,
BL1800021|Halictus scabiosae|BOLD\072AAN4492:0.00000)
:0.00000,
BL1800027|Halictus scabiosae|BOLD\072AAN4492:0.00000)
:0.00000,
BL1800029|Halictus scabiosae|BOLD\072AAN4492:0.00000)
:0.00000,
BL1800030|Halictus scabiosae|BOLD\072AAN4492:0.00000)
:0.00000,
BL1800031|Halictus scabiosae|BOLD\072AAN4492:0.00000)
:0.00000,
BL1800037|Halictus scabiosae|BOLD\072AAN4492:0.00000)
:0.00000,
BL1800044|Halictus scabiosae|BOLD\072AAN4492:0.00000)
:0.00000,
BL1800045|Halictus scabiosae|BOLD\072AAN4492:0.00000)
:0.00000,
BL1800148|Halictus scabiosae|BOLD\072AAN4492:0.00000)
:0.00000,
BL1800149|Halictus scabiosae|BOLD\072AAN4492:0.00000)
:0.00000,
BL1800150|Halictus scabiosae|BOLD\072AAN4492:0.00000)
:0.00000,
BL1800154|Halictus scabiosae|BOLD\072AAN4492:0.00000)
:0.00000,
BL1800163|Halictus scabiosae|BOLD\072AAN4492:0.00000)
:0.00000,
BL1800164|Halictus scabiosae|BOLD\072AAN4492:0.00000)
:0.00000,
BL1800171|Halictus scabiosae|BOLD\072AAN4492:0.00000)
:0.00000,
BL1800178|Halictus scabiosae|BOLD\072AAN4492:0.00000)
:0.00000,
BL1800210|Halictus scabiosae|BOLD\072AAN4492:0.00000)
:0.00000,
BL1800215|Halictus scabiosae|BOLD\072AAN4492:0.00000)
:0.00000,
BL1800225|Halictus scabiosae|BOLD\072AAN4492:0.00000)
:0.00000,
BL1800226|Halictus scabiosae|BOLD\072AAN4492:0.00000)
:0.00000,
BL1800455|Halictus scabiosae|BOLD\072AAN4492:0.00000)
:0.00000,
BL1800482|Halictus scabiosae|BOLD\072AAN4492:0.00000)
:0.00000,
BL1800483|Halictus scabiosae|BOLD\072AAN4492:0.00000)
:0.00000,
BL1800484|Halictus scabiosae|BOLD\072AAN4492:0.00000)
:0.00000,
BL1800485|Halictus scabiosae|BOLD\072AAN4492:0.00000)
:0.00000,
BL1800487|Halictus scabiosae|BOLD\072AAN4492:0.00000)
:0.00000,
BL1800493|Halictus scabiosae|BOLD\072AAN4492:0.00000)
:0.00000,
BL1800511|Halictus scabiosae|BOLD\072AAN4492:0.00000)
:0.00000,
BL1800512|Halictus scabiosae|BOLD\072AAN4492:0.00000)
:0.00000,
BL1800513|Halictus scabiosae|BOLD\072AAN4492:0.00000)
:0.00000,
BL1800522|Halictus scabiosae|BOLD\072AAN4492:0.00000)
:0.00000,
BL1800547|Halictus scabiosae|BOLD\072AAN4492:0.00000)
:0.00000,
BL1800602|Halictus scabiosae|BOLD\072AAN4492:0.00000)
:0.00000,
BL1800624|Halictus scabiosae|BOLD\072AAN4492:0.00000)
:0.00000,
BL1800647|Halictus scabiosae|BOLD\072AAN4492:0.00000)
:0.00000,
BL1800700|Halictus scabiosae|BOLD\072AAN4492:0.00000)
:0.00000,
MB00220|Halictus scabiosae|BOLD\072AAN4492:0.00000)
:0.00000,
MB00221|Halictus scabiosae|BOLD\072AAN4492:0.00000)
:0.00000,
MB00222|Halictus scabiosae|BOLD\072AAN4492:0.00000)
:0.00000,
MB00227|Halictus scabiosae|BOLD\072AAN4492:0.00000)
:0.00000,
MB00261|Halictus scabiosae|BOLD\072AAN4492:0.00000)
:0.00000,
MB00266|Halictus scabiosae|BOLD\072AAN4492:0.00000)
:0.00000,
MB00286|Halictus scabiosae|BOLD\072AAN4492:0.00000)
:0.00000,
MB00292|Halictus scabiosae|BOLD\072AAN4492:0.00000)
:0.00000,
MB00309|Halictus scabiosae|BOLD\072AAN4492:0.00000)
:0.00000,
MB00313|Halictus scabiosae|BOLD\072AAN4492:0.00000)
:0.00000,
MB00316|Halictus scabiosae|BOLD\072AAN4492:0.00000)
:0.00000,
MB00319|Halictus scabiosae|BOLD\072AAN4492:0.00000)
:0.00000,
MB00330|Halictus scabiosae|BOLD\072AAN4492:0.00000)
:0.00000,
MB00333|Halictus scabiosae|BOLD\072AAN4492:0.00000)
:0.00000,
MB00335|Halictus scabiosae|BOLD\072AAN4492:0.00000)
:0.00000,
MB00392|Halictus scabiosae|BOLD\072AAN4492:0.00000)
:0.00000,
MB00404|Halictus scabiosae|BOLD\072AAN4492:0.00000)
:0.00000,
MB00405|Halictus scabiosae|BOLD\072AAN4492:0.00000)
:0.00000,
MB00406|Halictus scabiosae|BOLD\072AAN4492:0.00000)
:0.00000,
MB00410|Halictus scabiosae|BOLD\072AAN4492:0.00000)
:0.00000,
MB00411|Halictus scabiosae|BOLD\072AAN4492:0.00000)
:0.00000,
MB00423|Halictus scabiosae|BOLD\072AAN4492:0.00000)
:0.00000,
MB00424|Halictus scabiosae|BOLD\072AAN4492:0.00000)
:0.00000,
MB00432|Halictus scabiosae|BOLD\072AAN4492:0.00000)
:0.00000,
MB00433|Halictus scabiosae|BOLD\072AAN4492:0.00000)
:0.00000,
MB00444|Halictus scabiosae|BOLD\072AAN4492:0.00000)
:0.00000,
MB00455|Halictus scabiosae|BOLD\072AAN4492:0.00000)
:0.00000,
MB00463|Halictus scabiosae|BOLD\072AAN4492:0.00000)
:0.00000,
MB00464|Halictus scabiosae|BOLD\072AAN4492:0.00000)
:0.00000,
MB00481|Halictus scabiosae|BOLD\072AAN4492:0.00000)
:0.00000,
MB00482|Halictus scabiosae|BOLD\072AAN4492:0.00000)
:0.00000,
MB00484|Halictus scabiosae|BOLD\072AAN4492:0.00000)
:0.00000,
MB00485|Halictus scabiosae|BOLD\072AAN4492:0.00000)
:0.00000,
MB00487|Halictus scabiosae|BOLD\072AAN4492:0.00000)
:0.00000,
MB00489|Halictus scabiosae|BOLD\072AAN4492:0.00000)
:0.00000,
MB00490|Halictus scabiosae|BOLD\072AAN4492:0.00000)
:0.00000,
MB00493|Halictus scabiosae|BOLD\072AAN4492:0.00000)
:0.00000,
MB00494|Halictus scabiosae|BOLD\072AAN4492:0.00000)
:0.00000,
MB00495|Halictus scabiosae|BOLD\072AAN4492:0.00000)
:0.00000,
MB00505|Halictus scabiosae|BOLD\072AAN4492:0.00000)
:0.00000,
MB00507|Halictus scabiosae|BOLD\072AAN4492:0.00000)
:0.00000,
MB00508|Halictus scabiosae|BOLD\072AAN4492:0.00000)
:0.00000,
MB00510|Halictus scabiosae|BOLD\072AAN4492:0.00000)
:0.00000,
MB00511|Halictus scabiosae|BOLD\072AAN4492:0.00000)
:0.00000,
MB00512|Halictus scabiosae|BOLD\072AAN4492:0.00000)
:0.00000,
MB00513|Halictus scabiosae|BOLD\072AAN4492:0.00000)
:0.00000,
MB00515|Halictus scabiosae|BOLD\072AAN4492:0.00000)
:0.00000,
MB00526|Halictus scabiosae|BOLD\072AAN4492:0.00000)
:0.00000,
MB00528|Halictus scabiosae|BOLD\072AAN4492:0.00000)
:0.00000,
MB00549|Halictus scabiosae|BOLD\072AAN4492:0.00000)
:0.00000,
MB00579|Halictus scabiosae|BOLD\072AAN4492:0.00000)
:0.00000,
MB00580|Halictus scabiosae|BOLD\072AAN4492:0.00000)
:0.00000,
MB00582|Halictus scabiosae|BOLD\072AAN4492:0.00000)
:0.00000,
MB00664|Halictus scabiosae|BOLD\072AAN4492:0.00000)
:0.00000,
MB00665|Halictus scabiosae|BOLD\072AAN4492:0.00000)
:0.00000,
MB00685|Halictus scabiosae|BOLD\072AAN4492:0.00000)
:0.00000,
MB00713|Halictus scabiosae|BOLD\072AAN4492:0.00000)
:0.00000,
MB00804|Halictus scabiosae|BOLD\072AAN4492:0.00000)
:0.00000,
MB00839|Halictus scabiosae|BOLD\072AAN4492:0.00000)
:0.00000,
MB00908|Halictus scabiosae|BOLD\072AAN4492:0.00000)
:0.00000,
MB00972|Halictus scabiosae|BOLD\072AAN4492:0.00000)
:0.00000,
MB00974|Halictus scabiosae|BOLD\072AAN4492:0.00000)
:0.00000,
MB00975|Halictus scabiosae|BOLD\072AAN4492:0.00000)
:0.00000,
MB00976|Halictus scabiosae|BOLD\072AAN4492:0.00000)
:0.00000,
MB01003|Halictus scabiosae|BOLD\072AAN4492:0.00000)
:0.00000,
MB01045|Halictus scabiosae|BOLD\072AAN4492:0.00000)
:0.00000,
MB01130|Halictus scabiosae|BOLD\072AAN4492:0.00000)
:0.00000,
MB01163|Halictus scabiosae|BOLD\072AAN4492:0.00000)
:0.00000,
MB01169|Halictus scabiosae|BOLD\072AAN4492:0.00000)
:0.00000,
MB01170|Halictus scabiosae|BOLD\072AAN4492:0.00000)
:0.00000,
MB01354|Halictus scabiosae|BOLD\072AAN4492:0.00000)
:0.00000,
MB01355|Halictus scabiosae|BOLD\072AAN4492:0.00000)
:0.00000,
MB01375|Halictus scabiosae|BOLD\072AAN4492:0.00000)
:0.00000,
MB01428|Halictus scabiosae|BOLD\072AAN4492:0.00000)
:0.00000,
MB01477|Halictus scabiosae|BOLD\072AAN4492:0.00000)
:0.00000,
MB01494|Halictus scabiosae|BOLD\072AAN4492:0.00000)
:0.00000,
MB01522|Halictus scabiosae|BOLD\072AAN4492:0.00000)
:0.00000,
MB01548|Halictus scabiosae|BOLD\072AAN4492:0.00000)
:0.00000,
MB01621|Halictus scabiosae|BOLD\072AAN4492:0.00000)
:0.00000,
MBF00063|Halictus scabiosae|BOLD\072AAN4492:0.00000)
:0.00000,
MBF00074|Halictus scabiosae|BOLD\072AAN4492:0.00000)
:0.00000,
MBF00082|Halictus scabiosae|BOLD\072AAN4492:0.00000)
:0.00000,
MBF00088|Halictus scabiosae|BOLD\072AAN4492:0.00000)
:0.00000,
MBF00105|Halictus scabiosae|BOLD\072AAN4492:0.00000)
:0.00000,
MBF00139|Halictus scabiosae|BOLD\072AAN4492:0.00000)
:0.00000,
MBF00187|Halictus scabiosae|BOLD\072AAN4492:0.00000)
:0.00000,
MBF00189|Halictus scabiosae|BOLD\072AAN4492:0.00000)
:0.00000,
MBF00192|Halictus scabiosae|BOLD\072AAN4492:0.00000)
:0.00000,
MBF00195|Halictus scabiosae|BOLD\072AAN4492:0.00000)
:0.00000,
MBF00198|Halictus scabiosae|BOLD\072AAN4492:0.00000)
:0.00000,
MBF00200|Halictus scabiosae|BOLD\072AAN4492:0.00000)
:0.00000,
MBF00209|Halictus scabiosae|BOLD\072AAN4492:0.00000)
:0.00000,
MBF00220|Halictus scabiosae|BOLD\072AAN4492:0.00000)
:0.00000,
MBF00262|Halictus scabiosae|BOLD\072AAN4492:0.00000)
:0.00000,
MBF00269|Halictus scabiosae|BOLD\072AAN4492:0.00000)
:0.00000,
MBF00271|Halictus scabiosae|BOLD\072AAN4492:0.00000)
:0.00000,
MBF00293|Halictus scabiosae|BOLD\072AAN4492:0.00000)
:0.00000,
MBF00295|Halictus scabiosae|BOLD\072AAN4492:0.00000)
:0.00000,
TO1800009|Halictus scabiosae|BOLD\072AAN4492:0.00000)
:0.00000,
TO1800014|Halictus scabiosae|BOLD\072AAN4492:0.00000)
:0.00000,
TO1800015|Halictus scabiosae|BOLD\072AAN4492:0.00000)
:0.00000,
TO1800017|Halictus scabiosae|BOLD\072AAN4492:0.00000)
:0.00000,
TO1800023|Halictus scabiosae|BOLD\072AAN4492:0.00000)
:0.00000,
TO1800065|Halictus scabiosae|BOLD\072AAN4492:0.00000)
:0.00000,
TO1800066|Halictus scabiosae|BOLD\072AAN4492:0.00000)
:0.00000,
TO1800082|Halictus scabiosae|BOLD\072AAN4492:0.00000)
:0.00000,
TO1800094|Halictus scabiosae|BOLD\072AAN4492:0.00000)
:0.00000,
TO1800117|Halictus scabiosae|BOLD\072AAN4492:0.00000)
:0.00000,
TO1800143|Halictus scabiosae|BOLD\072AAN4492:0.00000)
:0.00000,
TO1800162|Halictus scabiosae|BOLD\072AAN4492:0.00000)
:0.00000,
TO1800176|Halictus scabiosae|BOLD\072AAN4492:0.00000)
:0.00000,
TO1800199|Halictus scabiosae|BOLD\072AAN4492:0.00000)
:0.00000,
TO1800206|Halictus scabiosae|BOLD\072AAN4492:0.00000)
:0.00000,
TO1800207|Halictus scabiosae|BOLD\072AAN4492:0.00000)
:0.00000,
TO1800211|Halictus scabiosae|BOLD\072AAN4492:0.00000)
:0.00000,
TO1800214|Halictus scabiosae|BOLD\072AAN4492:0.00000)
:0.00000,
TO1800246|Halictus scabiosae|BOLD\072AAN4492:0.00000)
:0.00000,
TO1800281|Halictus scabiosae|BOLD\072AAN4492:0.00000)
:0.00000,
TO1800295|Halictus scabiosae|BOLD\072AAN4492:0.00000)
:0.00000,
TO1800299|Halictus scabiosae|BOLD\072AAN4492:0.00000)
:0.00000,
TO1800308|Halictus scabiosae|BOLD\072AAN4492:0.00000)
:0.00000,
TO1800314|Halictus scabiosae|BOLD\072AAN4492:0.00000)
:0.00000,
TO1800315|Halictus scabiosae|BOLD\072AAN4492:0.00000)
:0.00000,
TO1800319|Halictus scabiosae|BOLD\072AAN4492:0.00000)
:0.00000,
TO1800320|Halictus scabiosae|BOLD\072AAN4492:0.00000)
:0.00000,
TO1800321|Halictus scabiosae|BOLD\072AAN4492:0.00000)
:0.00000,
TO1800322|Halictus scabiosae|BOLD\072AAN4492:0.00000)
:0.00000,
TO1800331|Halictus scabiosae|BOLD\072AAN4492:0.00000)
:0.00000,
TO1800360|Halictus scabiosae|BOLD\072AAN4492:0.00000)
:0.00000,
TO1800365|Halictus scabiosae|BOLD\072AAN4492:0.00000)
:0.00000,
TO1800433|Halictus scabiosae|BOLD\072AAN4492:0.00000)
:0.00000,
TO1800445|Halictus scabiosae|BOLD\072AAN4492:0.00000)
:0.00000,
TO1800459|Halictus scabiosae|BOLD\072AAN4492:0.00000)
:0.00000,
TO1800468|Halictus scabiosae|BOLD\072AAN4492:0.00000)
:0.00000,
TO1800473|Halictus scabiosae|BOLD\072AAN4492:0.00000)
:0.00000,
TO1800493|Halictus scabiosae|BOLD\072AAN4492:0.00000)
:0.00000,
TO1800517|Halictus scabiosae|BOLD\072AAN4492:0.00000)
:0.00000,
TO1800518|Halictus scabiosae|BOLD\072AAN4492:0.00000)
:0.00000,
TO1800625|Halictus scabiosae|BOLD\072AAN4492:0.00000)
:0.00000,
BL1800152|Halictus scabiosae|BOLD\072AAN4492:0.00000)
:0.00000,
MB00225|Halictus scabiosae|BOLD\072AAN4492:0.00000)
:0.00000,
MB00295|Halictus scabiosae|BOLD\072AAN4492:0.00000)
:0.00000,
MB00488|Halictus scabiosae|BOLD\072AAN4492:0.00000)
:0.00000,
MB00491|Halictus scabiosae|BOLD\072AAN4492:0.00000)
:0.00000,
MB00563|Halictus scabiosae|BOLD\072AAN4492:0.00000)
:0.00000,
MB00583|Halictus scabiosae|BOLD\072AAN4492:0.00000)
:0.00000,
MB00940|Halictus scabiosae|BOLD\072AAN4492:0.00000)
:0.00000,
MBF00223|Halictus scabiosae|BOLD\072AAN4492:0.00000)
:0.00000,
TO1800076|Halictus scabiosae|BOLD\072AAN4492:0.00000)
:0.00000,
TO1800084|Halictus scabiosae|BOLD\072AAN4492:0.00000)
:0.00000,
BL1800170|Halictus scabiosae|BOLD\072AAN4492:0.00000)
:0.00000,
BL1800224|Halictus scabiosae|BOLD\072AAN4492:0.00000)
:0.00000,
BL1800457|Halictus scabiosae|BOLD\072AAN4492:0.00000)
:0.00000,
BL1800486|Halictus scabiosae|BOLD\072AAN4492:0.00000)
:0.00000,
MB00006|Halictus scabiosae|BOLD\072AAN4492:0.00000)
:0.00000,
MB00332|Halictus scabiosae|BOLD\072AAN4492:0.00000)
:0.00000,
MB00389|Halictus scabiosae|BOLD\072AAN4492:0.00000)
:0.00000,
MB00483|Halictus scabiosae|BOLD\072AAN4492:0.00000)
:0.00000,
MB00492|Halictus scabiosae|BOLD\072AAN4492:0.00000)
:0.00000,
MB00514|Halictus scabiosae|BOLD\072AAN4492:0.00000)
:0.00000,
MB00527|Halictus scabiosae|BOLD\072AAN4492:0.00000)
:0.00000,
MB00585|Halictus scabiosae|BOLD\072AAN4492:0.00000)
:0.00000,
MB00953|Halictus scabiosae|BOLD\072AAN4492:0.00000)
:0.00000,
MB00973|Halictus scabiosae|BOLD\072AAN4492:0.00000)
:0.00000,
MBF00221|Halictus scabiosae|BOLD\072AAN4492:0.00000)
:0.00000,
MBF00222|Halictus scabiosae|BOLD\072AAN4492:0.00000)
:0.00000,
MBF00285|Halictus scabiosae|BOLD\072AAN4492:0.00000)
:0.00000,
TO1800005|Halictus scabiosae|BOLD\072AAN4492:0.00000)
:0.00000,
TO1800016|Halictus scabiosae|BOLD\072AAN4492:0.00000)
:0.00000,
TO1800186|Halictus scabiosae|BOLD\072AAN4492:0.00000)
:0.00000,
TO1800266|Halictus scabiosae|BOLD\072AAN4492:0.00000)
:0.00000,
TO1800447|Halictus scabiosae|BOLD\072AAN4492:0.00000)
:0.00000,
TO1800448|Halictus scabiosae|BOLD\072AAN4492:0.00000)
:0.00000,
MB00506|Halictus scabiosae|BOLD\072AAN4492:0.00000)
:0.00000,
MB00584|Halictus scabiosae|BOLD\072AAN4492:0.00000)
:0.00000,
TO1700032|Halictus scabiosae|BOLD\072AAN4492:0.00000)
:0.00000,
MB01236|Halictus scabiosae|BOLD\072AAN4492:0.00000)
:0.00000,
TO1700146|Halictus scabiosae|BOLD\072AAN4492:0.00000)
:0.00000,
TO1800152|Halictus scabiosae|BOLD\072AAN4492:0.00000)
:0.00000,
TO1800197|Halictus scabiosae|BOLD\072AAN4492:0.00000)
:0.00000,
TO1800209|Halictus scabiosae|BOLD\072AAN4492:0.00000)
:0.00002,
TO1800149|Halictus scabiosae|BOLD\072AAN4492:0.00318)
:0.00026,
TO1800170|Halictus scabiosae|BOLD\072AAN4492:0.00129)
:0.00014,
TO1800081|Halictus scabiosae|BOLD\072AAN4492:0.00151)
:0.00000,
TO1800078|Halictus scabiosae|BOLD\072AAN4492:0.00000)
:0.00000,
MB00007|Halictus scabiosae|BOLD\072AAN4492:0.00000)
:0.00052,
(
(
(
(
(
TO1800416|Halictus scabiosae|BOLD\072AAN4492:-0.00000,
TO1800167|Halictus scabiosae|BOLD\072AAN4492:0.00000)
:0.00040,
TO1800177|Halictus scabiosae|BOLD\072AAN4492:0.00595)
:0.00028,
TO1800164|Halictus scabiosae|BOLD\072AAN4492:0.00292)
:0.00001,
TO1800196|Halictus scabiosae|BOLD\072AAN4492:0.00000)
:0.00056,
(
TO1800203|Halictus scabiosae|BOLD\072AAN4492:0.00000,
TO1800073|Halictus scabiosae|BOLD\072AAN4492:-0.00000)
:0.00022)
:0.00106)
:0.00005,
MB00026|Halictus scabiosae|BOLD\072AAN4492:0.00000)
:0.00000,
MB00081|Halictus scabiosae|BOLD\072AAN4492:0.00000)
:0.00018,
(
(
(
(
(
(
TO1800185|Halictus scabiosae|BOLD\072AAN4492:0.00153,
TO1700147|Halictus scabiosae|BOLD\072AAN4492:0.00317)
:0.00000,
BL1800046|Halictus scabiosae|BOLD\072AAN4492:0.00000)
:0.00000,
BL1800179|Halictus scabiosae|BOLD\072AAN4492:0.00000)
:0.00000,
TO1800095|Halictus scabiosae|BOLD\072AAN4492:0.00000)
:0.00000,
BL1800035|Halictus scabiosae|BOLD\072AAN4492:0.00000)
:0.00028,
(
TO1800168|Halictus scabiosae|BOLD\072AAN4492:0.00230,
TO1800145|Halictus scabiosae|BOLD\072AAN4492:0.00080)
:0.00128)
:0.00067)
:0.00026,
TO1800225|Halictus scabiosae|BOLD\072AAN4492:0.00123)
:0.00030,
(
BL1800716|Halictus scabiosae|BOLD\072AAN4492:0.00000,
BL1800713|Halictus scabiosae|BOLD\072AAN4492:-0.00000)
:0.00126)
:0.00129,
(
MB00011|Halictus scabiosae|BOLD\072AAN4492:0.00000,
BL1800034|Halictus scabiosae|BOLD\072AAN4492:0.00180)
:0.00097)
:0.00060,
TO1800138|Halictus scabiosae|BOLD\072AAN4492:0.00391)
:0.00486,
(
TO1800224|Halictus scabiosae|BOLD\072AAN4492:-0.00000,
MB00008|Halictus scabiosae:0.00000)
:0.00428)
:0.03107,
(
(
TO1800284|Halictus sexcinctus|BOLD\072AAI6486:0.00000,
(
MBF00216|Halictus sexcinctus|BOLD\072AAI6486:0.00150,
MB00614|Halictus sexcinctus|BOLD\072AAI6486:0.00000)
:0.00000)
:0.00071,
TO1800141|Halictus sexcinctus|BOLD\072AAI6486:0.00089)
:0.04445)
:0.01049)
:0.00536,
(
(
(
(
TO1800547|Halictus langobardicus|BOLD\072AAD5869:0.00065,
BL1800195|Halictus langobardicus|BOLD\072AAD5869:0.00245)
:0.00353,
(
(
(
(
(
TO1800521|Halictus langobardicus|BOLD\072AAD5869:0.00000,
(
(
TO1800128|Halictus langobardicus|BOLD\072AAD5869:0.00000,
(
TO1800068|Halictus langobardicus|BOLD\072AAD5869:0.00000,
(
MBF00311|Halictus langobardicus|BOLD\072AAD5869:0.00000,
(
(
(
MBF00258|Halictus langobardicus|BOLD\072AAD5869:0.00158,
(
(
MBF00251|Halictus langobardicus|BOLD\072AAD5869:0.00000,
(
(
MB01523|Halictus langobardicus|BOLD\072AAD5869:0.00000,
MB01099|Halictus langobardicus|BOLD\072AAD5869:-0.00000)
:0.00000,
(
MB01014|Halictus langobardicus|BOLD\072AAD5869:0.00000,
MB00773|Halictus langobardicus|BOLD\072AAD5869:-0.00000)
:0.00000)
:0.00000)
:0.00000,
MB00128|Halictus langobardicus|BOLD\072AAD5869:0.00000)
:0.00152)
:0.00000,
MB00548|Halictus langobardicus|BOLD\072AAD5869:0.00000)
:0.00000,
MB00805|Halictus langobardicus|BOLD\072AAD5869:0.00000)
:0.00000)
:0.00000)
:0.00000)
:0.00000,
TO1700103|Halictus langobardicus|BOLD\072AAD5869:0.00000)
:0.00000)
:0.00000,
MB00651|Halictus langobardicus|BOLD\072AAD5869:0.00000)
:0.00000,
MB01479|Halictus langobardicus|BOLD\072AAD5869:0.00000)
:0.00098,
(
(
(
TO1800382|Halictus langobardicus|BOLD\072AAD5869:0.00000,
(
(
(
(
(
(
(
(
TO1800357|Halictus langobardicus|BOLD\072AAD5869:0.00000,
TO1800353|Halictus langobardicus|BOLD\072AAD5869:-0.00000)
:0.00000,
(
(
TO1800215|Halictus langobardicus|BOLD\072AAD5869:0.00000,
TO1800159|Halictus langobardicus|BOLD\072AAD5869:-0.00000)
:0.00000,
(
(
TO1700150|Halictus langobardicus|BOLD\072AAD5869:0.00000,
MB01575|Halictus langobardicus|BOLD\072AAD5869:-0.00000)
:0.00000,
(
(
MB01549|Halictus langobardicus|BOLD\072AAD5869:0.00000,
MB01313|Halictus langobardicus|BOLD\072AAD5869:-0.00000)
:0.00000,
(
(
MB01285|Halictus langobardicus|BOLD\072AAD5869:0.00000,
MB01162|Halictus langobardicus|BOLD\072AAD5869:-0.00000)
:0.00000,
(
(
(
(
MB01140|Halictus langobardicus|BOLD\072AAD5869:0.00000,
MB01110|Halictus langobardicus|BOLD\072AAD5869:-0.00000)
:0.00000,
(
(
MB00469|Halictus langobardicus|BOLD\072AAD5869:0.00000,
MB00465|Halictus langobardicus|BOLD\072AAD5869:-0.00000)
:0.00000,
(
(
MB00459|Halictus langobardicus|BOLD\072AAD5869:0.00000,
BL1800691|Halictus langobardicus|BOLD\072AAD5869:-0.00000)
:0.00000,
(
(
BL1800689|Halictus langobardicus|BOLD\072AAD5869:0.00000,
BL1800688|Halictus langobardicus|BOLD\072AAD5869:-0.00000)
:0.00000,
(
BL1800687|Halictus langobardicus|BOLD\072AAD5869:0.00000,
(
BL1800686|Halictus langobardicus|BOLD\072AAD5869:0.00000,
(
BL1800684|Halictus langobardicus|BOLD\072AAD5869:0.00000,
(
BL1800682|Halictus langobardicus|BOLD\072AAD5869:0.00000,
(
BL1800679|Halictus langobardicus|BOLD\072AAD5869:0.00000,
(
BL1800641|Halictus langobardicus|BOLD\072AAD5869:0.00000,
(
BL1800588|Halictus langobardicus|BOLD\072AAD5869:0.00000,
(
BL1800585|Halictus langobardicus|BOLD\072AAD5869:0.00000,
(
BL1800523|Halictus langobardicus|BOLD\072AAD5869:0.00000,
(
BL1800521|Halictus langobardicus|BOLD\072AAD5869:0.00000,
(
BL1800343|Halictus langobardicus|BOLD\072AAD5869:0.00000,
(
BL1800189|Halictus langobardicus|BOLD\072AAD5869:0.00403,
BL1700032|Halictus langobardicus|BOLD\072AAD5869:0.00227)
:0.00000)
:0.00000)
:0.00000)
:0.00000)
:0.00000)
:0.00000)
:0.00000)
:0.00000)
:0.00000)
:0.00000)
:0.00000)
:0.00000)
:0.00000)
:0.00000)
:0.00000)
:0.00000,
(
MB00627|Halictus langobardicus|BOLD\072AAD5869:0.00000,
MB00472|Halictus langobardicus|BOLD\072AAD5869:-0.00000)
:0.00000)
:0.00000,
(
MB00921|Halictus langobardicus|BOLD\072AAD5869:0.00000,
MB00778|Halictus langobardicus|BOLD\072AAD5869:-0.00000)
:0.00000)
:0.00000)
:0.00000)
:0.00000)
:0.00000)
:0.00000)
:0.00000,
BL1800685|Halictus langobardicus|BOLD\072AAD5869:0.00000)
:0.00000,
MB00290|Halictus langobardicus|BOLD\072AAD5869:0.00000)
:0.00000,
MB00628|Halictus langobardicus|BOLD\072AAD5869:0.00000)
:0.00000,
TO1800124|Halictus langobardicus|BOLD\072AAD5869:0.00000)
:0.00000,
BL1700037|Halictus langobardicus|BOLD\072AAD5869:0.00000)
:0.00070,
BL1800180|Halictus langobardicus|BOLD\072AAD5869:0.00560)
:0.00000)
:0.00158,
(
(
(
MB01525|Halictus langobardicus|BOLD\072AAD5869:0.00000,
(
MB01468|Halictus langobardicus|BOLD\072AAD5869:0.00000,
(
MB01447|Halictus langobardicus|BOLD\072AAD5869:0.00000,
MB01017|Halictus langobardicus|BOLD\072AAD5869:-0.00000)
:0.00000)
:0.00000)
:0.00000,
MB01471|Halictus langobardicus|BOLD\072AAD5869:0.00000)
:0.00000,
MB00129|Halictus langobardicus|BOLD\072AAD5869:0.00000)
:0.00120)
:0.00045,
BL1800200|Halictus langobardicus|BOLD\072AAD5869:0.00139)
:0.00034)
:0.00086,
TO1700157|Halictus langobardicus|BOLD\072AAD5869:0.00384)
:0.00109)
:0.00804,
(
TO1800195|Halictus simplex|BOLD\072AAD5869:0.00000,
MB01644|Halictus simplex|BOLD\072AAD5869:0.00160)
:0.00882)
:0.01013,
TO1700128|Halictus langobardicus|BOLD\072ACE9465:0.02508)
:0.03905)
:0.01012,
(
(
(
(
TO1800461|Halictus quadricinctus|BOLD\072AAE2962:0.00000,
(
TO1800301|Halictus quadricinctus|BOLD\072AAE2962:0.00000,
(
MB01647|Halictus quadricinctus|BOLD\072AAE2962:0.00000,
(
MB00849|Halictus quadricinctus|BOLD\072AAE2962:0.00000,
(
MB00596|Halictus quadricinctus|BOLD\072AAE2962:0.00000,
(
MB00595|Halictus quadricinctus|BOLD\072AAE2962:0.00000,
(
MB00589|Halictus quadricinctus|BOLD\072AAE2962:0.00000,
(
MB00378|Halictus quadricinctus|BOLD\072AAE2962:0.00000,
(
MB00317|Halictus quadricinctus|BOLD\072AAE2962:0.00000,
(
(
MB00216|Halictus quadricinctus|BOLD\072AAE2962:0.00208,
MB00018|Halictus quadricinctus|BOLD\072AAE2962:0.00322)
:0.00270,
MB00025|Halictus quadricinctus|BOLD\072AAE2962:0.00000)
:0.00000)
:0.00000)
:0.00000)
:0.00000)
:0.00000)
:0.00000)
:0.00000)
:0.00000)
:0.00000)
:0.00000,
MB01148|Halictus quadricinctus|BOLD\072AAE2962:0.00000)
:0.00000,
TO1800226|Halictus quadricinctus|BOLD\072AAE2962:0.00000)
:0.00205,
(
(
(
(
(
TO1800219|Halictus quadricinctus|BOLD\072AAE2962:0.00000,
(
(
(
(
(
TO1800190|Halictus quadricinctus|BOLD\072AAE2962:0.00038,
(
MB00467|Halictus quadricinctus|BOLD\072AAE2962:0.00000,
BL1800138|Halictus quadricinctus|BOLD\072AAE2962:-0.00000)
:0.00122)
:0.00000,
BL1800008|Halictus quadricinctus|BOLD\072AAE2962:0.00000)
:0.00000,
MB00393|Halictus quadricinctus|BOLD\072AAE2962:0.00000)
:0.00000,
MB01149|Halictus quadricinctus|BOLD\072AAE2962:0.00000)
:0.00000,
TO1800070|Halictus quadricinctus|BOLD\072AAE2962:0.00000)
:0.00000)
:0.00000,
TO1700125|Halictus quadricinctus|BOLD\072AAE2962:0.00000)
:0.00000,
MB00388|Halictus quadricinctus|BOLD\072AAE2962:0.00000)
:0.00000,
MB00581|Halictus quadricinctus|BOLD\072AAE2962:0.00000)
:0.00088,
MB01264|Halictus quadricinctus|BOLD\072AAE2962:0.00062)
:0.00107)
:0.08199)
:0.00311)
:0.01316)
:0.00384,
(
(
(
TO1800620|Lasioglossum leucozonium|BOLD\072AAA2322:0.00000,
(
(
(
(
(
TO1800615|Lasioglossum leucozonium|BOLD\072AAA2322:0.00103,
BL1800334|Lasioglossum leucozonium|BOLD\072AAA2322:0.00057)
:0.00144,
(
(
(
(
(
(
(
(
(
(
(
(
(
(
(
(
(
(
(
(
(
(
(
(
(
(
(
TO1800412|Lasioglossum leucozonium|BOLD\072AAA2322:0.00000,
(
TO1800304|Lasioglossum leucozonium|BOLD\072AAA2322:0.00000,
(
TO1800296|Lasioglossum leucozonium|BOLD\072AAA2322:0.00000,
(
TO1800291|Lasioglossum leucozonium|BOLD\072AAA2322:0.00000,
(
TO1800259|Lasioglossum leucozonium|BOLD\072AAA2322:0.00000,
(
TO1800251|Lasioglossum leucozonium|BOLD\072AAA2322:0.00000,
(
TO1800227|Lasioglossum leucozonium|BOLD\072AAA2322:0.00000,
(
MBF00297|Lasioglossum leucozonium|BOLD\072AAA2322:0.00000,
(
MBF00144|Lasioglossum leucozonium|BOLD\072AAA2322:0.00000,
(
MB01433|Lasioglossum leucozonium|BOLD\072AAA2322:0.00000,
(
MB01417|Lasioglossum leucozonium|BOLD\072AAA2322:0.00000,
(
MB01415|Lasioglossum leucozonium|BOLD\072AAA2322:0.00000,
(
MB01093|Lasioglossum leucozonium|BOLD\072AAA2322:0.00000,
(
MB01092|Lasioglossum leucozonium|BOLD\072AAA2322:0.00000,
(
MB01024|Lasioglossum leucozonium|BOLD\072AAA2322:0.00000,
(
MB01018|Lasioglossum leucozonium|BOLD\072AAA2322:0.00000,
(
MB01016|Lasioglossum leucozonium|BOLD\072AAA2322:0.00000,
(
MB01005|Lasioglossum leucozonium|BOLD\072AAA2322:0.00000,
(
MB00979|Lasioglossum leucozonium|BOLD\072AAA2322:0.00000,
(
MB00910|Lasioglossum leucozonium|BOLD\072AAA2322:0.00000,
(
MB00899|Lasioglossum leucozonium|BOLD\072AAA2322:0.00000,
(
MB00869|Lasioglossum leucozonium|BOLD\072AAA2322:0.00000,
(
MB00833|Lasioglossum leucozonium|BOLD\072AAA2322:0.00000,
(
MB00828|Lasioglossum leucozonium|BOLD\072AAA2322:0.00000,
(
MB00817|Lasioglossum leucozonium|BOLD\072AAA2322:0.00000,
(
MB00795|Lasioglossum leucozonium|BOLD\072AAA2322:0.00000,
(
MB00767|Lasioglossum leucozonium|BOLD\072AAA2322:0.00000,
(
MB00724|Lasioglossum leucozonium|BOLD\072AAA2322:0.00000,
(
MB00715|Lasioglossum leucozonium|BOLD\072AAA2322:0.00000,
(
MB00668|Lasioglossum leucozonium|BOLD\072AAA2322:0.00000,
(
MB00667|Lasioglossum leucozonium|BOLD\072AAA2322:0.00000,
(
MB00613|Lasioglossum leucozonium|BOLD\072AAA2322:0.00000,
(
MB00608|Lasioglossum leucozonium|BOLD\072AAA2322:0.00000,
(
MB00607|Lasioglossum leucozonium|BOLD\072AAA2322:0.00000,
(
MB00601|Lasioglossum leucozonium|BOLD\072AAA2322:0.00000,
(
MB00600|Lasioglossum leucozonium|BOLD\072AAA2322:0.00000,
(
MB00592|Lasioglossum leucozonium|BOLD\072AAA2322:0.00000,
(
MB00565|Lasioglossum leucozonium|BOLD\072AAA2322:0.00000,
(
MB00529|Lasioglossum leucozonium|BOLD\072AAA2322:0.00000,
(
MB00504|Lasioglossum leucozonium|BOLD\072AAA2322:0.00000,
(
MB00461|Lasioglossum leucozonium|BOLD\072AAA2322:0.00000,
(
MB00460|Lasioglossum leucozonium|BOLD\072AAA2322:0.00000,
(
MB00458|Lasioglossum leucozonium|BOLD\072AAA2322:0.00000,
(
MB00457|Lasioglossum leucozonium|BOLD\072AAA2322:0.00000,
(
MB00456|Lasioglossum leucozonium|BOLD\072AAA2322:0.00000,
(
MB00450|Lasioglossum leucozonium|BOLD\072AAA2322:0.00000,
(
MB00449|Lasioglossum leucozonium|BOLD\072AAA2322:0.00000,
(
MB00448|Lasioglossum leucozonium|BOLD\072AAA2322:0.00000,
(
MB00447|Lasioglossum leucozonium|BOLD\072AAA2322:0.00000,
(
MB00442|Lasioglossum leucozonium|BOLD\072AAA2322:0.00000,
(
MB00438|Lasioglossum leucozonium|BOLD\072AAA2322:0.00000,
(
MB00434|Lasioglossum leucozonium|BOLD\072AAA2322:0.00000,
(
MB00219|Lasioglossum leucozonium|BOLD\072AAA2322:0.00000,
(
MB00158|Lasioglossum leucozonium|BOLD\072AAA2322:0.00000,
(
(
(
(
(
(
MB00028|Lasioglossum leucozonium|BOLD\072AAA2322:-0.00000,
BL1700012|Lasioglossum leucozonium|BOLD\072AAA2322:0.00000)
:0.00000,
BL1700023|Lasioglossum leucozonium|BOLD\072AAA2322:0.00000)
:0.00000,
BL1800317|Lasioglossum leucozonium|BOLD\072AAA2322:0.00000)
:0.00000,
BL1800336|Lasioglossum leucozonium|BOLD\072AAA2322:0.00000)
:0.00000,
BL1800344|Lasioglossum leucozonium|BOLD\072AAA2322:0.00000)
:0.00000,
BL1800683|Lasioglossum leucozonium|BOLD\072AAA2322:0.00000)
:0.00000)
:0.00000)
:0.00000)
:0.00000)
:0.00000)
:0.00000)
:0.00000)
:0.00000)
:0.00000)
:0.00000)
:0.00000)
:0.00000)
:0.00000)
:0.00000)
:0.00000)
:0.00000)
:0.00000)
:0.00000)
:0.00000)
:0.00000)
:0.00000)
:0.00000)
:0.00000)
:0.00000)
:0.00000)
:0.00000)
:0.00000)
:0.00000)
:0.00000)
:0.00000)
:0.00000)
:0.00000)
:0.00000)
:0.00000)
:0.00000)
:0.00000)
:0.00000)
:0.00000)
:0.00000)
:0.00000)
:0.00000)
:0.00000)
:0.00000)
:0.00000)
:0.00000)
:0.00000)
:0.00000)
:0.00000)
:0.00000)
:0.00000)
:0.00000)
:0.00000)
:0.00000)
:0.00000)
:0.00000,
BL1800690|Lasioglossum leucozonium|BOLD\072AAA2322:0.00000)
:0.00000,
MB00473|Lasioglossum leucozonium|BOLD\072AAA2322:0.00000)
:0.00000,
MB00603|Lasioglossum leucozonium|BOLD\072AAA2322:0.00000)
:0.00000,
MB00876|Lasioglossum leucozonium|BOLD\072AAA2322:0.00000)
:0.00000,
MB01004|Lasioglossum leucozonium|BOLD\072AAA2322:0.00000)
:0.00000,
MB01472|Lasioglossum leucozonium|BOLD\072AAA2322:0.00000)
:0.00000,
MBF00028|Lasioglossum leucozonium|BOLD\072AAA2322:0.00000)
:0.00000,
MB00451|Lasioglossum leucozonium|BOLD\072AAA2322:0.00000)
:0.00000,
MB00476|Lasioglossum leucozonium|BOLD\072AAA2322:0.00000)
:0.00000,
BL1800695|Lasioglossum leucozonium|BOLD\072AAA2322:0.00000)
:0.00000,
MB00053|Lasioglossum leucozonium|BOLD\072AAA2322:0.00000)
:0.00000,
MB00179|Lasioglossum leucozonium|BOLD\072AAA2322:0.00000)
:0.00000,
MB00204|Lasioglossum leucozonium|BOLD\072AAA2322:0.00000)
:0.00000,
MB00517|Lasioglossum leucozonium|BOLD\072AAA2322:0.00000)
:0.00000,
MB00573|Lasioglossum leucozonium|BOLD\072AAA2322:0.00000)
:0.00000,
MB00871|Lasioglossum leucozonium|BOLD\072AAA2322:0.00000)
:0.00000,
MB01324|Lasioglossum leucozonium|BOLD\072AAA2322:0.00000)
:0.00000,
MBF00098|Lasioglossum leucozonium|BOLD\072AAA2322:0.00000)
:0.00000,
TO1800172|Lasioglossum leucozonium|BOLD\072AAA2322:0.00000)
:0.00000,
TO1800317|Lasioglossum leucozonium|BOLD\072AAA2322:0.00000)
:0.00000,
MB00931|Lasioglossum leucozonium|BOLD\072AAA2322:0.00000)
:0.00006,
MB00470|Lasioglossum leucozonium|BOLD\072AAA2322:0.00144)
:0.00005,
MB00039|Lasioglossum leucozonium|BOLD\072AAA2322:0.00000)
:0.00000,
MB00196|Lasioglossum leucozonium|BOLD\072AAA2322:0.00000)
:0.00018,
TO1800249|Lasioglossum leucozonium|BOLD\072AAA2322:0.00139)
:0.00013,
BL1800338|Lasioglossum leucozonium|BOLD\072AAA2322:0.00142)
:0.00012)
:0.00004,
BL1800201|Lasioglossum leucozonium|BOLD\072AAA2322:0.00000)
:0.00032,
MB01087|Lasioglossum leucozonium|BOLD\072AAA2322:0.00124)
:0.00000,
TO1800136|Lasioglossum leucozonium|BOLD\072AAA2322:0.00000)
:0.00000)
:0.00057,
(
MB01577|Lasioglossum leucozonium|BOLD\072AAA2322:0.00000,
MB00794|Lasioglossum leucozonium|BOLD\072AAA2322:-0.00000)
:0.00096)
:0.06636,
(
(
(
(
(
MB01622|Lasioglossum zonulum|BOLD\072AAB3147:0.00000,
(
MB01553|Lasioglossum zonulum|BOLD\072AAB3147:0.00000,
(
MB01239|Lasioglossum zonulum|BOLD\072AAB3147:0.00000,
(
(
(
(
(
(
(
(
(
(
(
(
(
(
(
(
(
(
(
(
(
(
(
(
(
(
(
(
(
(
(
(
(
(
MB01237|Lasioglossum zonulum|BOLD\072AAB3147:0.00000,
MB00033|Lasioglossum zonulum|BOLD\072AAB3147:0.00180)
:0.00000,
BL1800347|Lasioglossum zonulum|BOLD\072AAB3147:0.00000)
:0.00066,
MB00857|Lasioglossum zonulum|BOLD\072AAB3147:0.00097)
:0.00000,
MB00840|Lasioglossum zonulum|BOLD\072AAB3147:0.00000)
:0.00000,
MB01133|Lasioglossum zonulum|BOLD\072AAB3147:0.00000)
:0.00000,
MB00010|Lasioglossum zonulum|BOLD\072AAB3147:0.00000)
:0.00037,
MB00009|Lasioglossum zonulum|BOLD\072AAB3147:0.00123)
:0.00049,
BL1800183|Lasioglossum zonulum|BOLD\072AAB3147:0.00096)
:0.00002,
MB00612|Lasioglossum zonulum|BOLD\072AAB3147:0.00000)
:0.00020,
MB01227|Lasioglossum zonulum|BOLD\072AAB3147:0.00139)
:0.00001,
BL1700008|Lasioglossum zonulum|BOLD\072AAB3147:0.00000)
:0.00000,
BL1700045|Lasioglossum zonulum|BOLD\072AAB3147:0.00000)
:0.00000,
BL1800136|Lasioglossum zonulum|BOLD\072AAB3147:0.00000)
:0.00000,
MB00027|Lasioglossum zonulum|BOLD\072AAB3147:0.00000)
:0.00000,
MB00431|Lasioglossum zonulum|BOLD\072AAB3147:0.00000)
:0.00000,
MB00435|Lasioglossum zonulum|BOLD\072AAB3147:0.00000)
:0.00000,
MB00436|Lasioglossum zonulum|BOLD\072AAB3147:0.00000)
:0.00000,
MB00440|Lasioglossum zonulum|BOLD\072AAB3147:0.00000)
:0.00000,
MB00445|Lasioglossum zonulum|BOLD\072AAB3147:0.00000)
:0.00000,
MB00452|Lasioglossum zonulum|BOLD\072AAB3147:0.00000)
:0.00000,
MB00617|Lasioglossum zonulum|BOLD\072AAB3147:0.00000)
:0.00000,
MB00618|Lasioglossum zonulum|BOLD\072AAB3147:0.00000)
:0.00000,
MB00816|Lasioglossum zonulum|BOLD\072AAB3147:0.00000)
:0.00000,
MB00834|Lasioglossum zonulum|BOLD\072AAB3147:0.00000)
:0.00000,
MB00852|Lasioglossum zonulum|BOLD\072AAB3147:0.00000)
:0.00000,
MB00860|Lasioglossum zonulum|BOLD\072AAB3147:0.00000)
:0.00000,
MB00872|Lasioglossum zonulum|BOLD\072AAB3147:0.00000)
:0.00000,
MB00880|Lasioglossum zonulum|BOLD\072AAB3147:0.00000)
:0.00000,
MB00905|Lasioglossum zonulum|BOLD\072AAB3147:0.00000)
:0.00000,
MB00916|Lasioglossum zonulum|BOLD\072AAB3147:0.00000)
:0.00000,
MB01134|Lasioglossum zonulum|BOLD\072AAB3147:0.00000)
:0.00000,
MB01151|Lasioglossum zonulum|BOLD\072AAB3147:0.00000)
:0.00000,
MB01152|Lasioglossum zonulum|BOLD\072AAB3147:0.00000)
:0.00000,
MB01173|Lasioglossum zonulum|BOLD\072AAB3147:0.00000)
:0.00000)
:0.00000)
:0.00000)
:0.00000,
MB00907|Lasioglossum zonulum|BOLD\072AAB3147:0.00000)
:0.00109,
MB00901|Lasioglossum zonulum|BOLD\072AAB3147:0.00201)
:0.00266,
MB00906|Lasioglossum zonulum|BOLD\072AAB3147:0.00354)
:0.01873,
(
(
(
(
(
MB01154|Lasioglossum zonulum|BOLD\072AAB3148:0.00038,
BL1700009|Lasioglossum zonulum|BOLD\072AAB3148:0.00122)
:0.00000,
BL1800091|Lasioglossum zonulum|BOLD\072AAB3148:0.00000)
:0.00000,
MB00218|Lasioglossum zonulum|BOLD\072AAB3148:0.00000)
:0.00147,
MB00867|Lasioglossum zonulum|BOLD\072AAB3148:0.00124)
:0.01494,
BL1800715|Lasioglossum majus|BOLD\072AAK8389:0.01364)
:0.00915)
:0.03813)
:0.02048)
:0.00510,
(
(
(
(
(
(
(
(
(
(
(
(
(
(
(
(
(
(
(
(
(
(
(
(
(
(
(
(
(
(
(
(
(
(
(
(
(
(
(
(
(
(
(
(
(
(
(
(
(
(
(
(
(
(
(
(
(
(
(
(
(
(
(
(
(
(
(
(
(
(
(
(
(
(
(
(
(
(
(
(
(
(
(
(
(
(
(
(
(
(
(
(
(
(
(
(
(
(
(
(
TO1800662|Lasioglossum malachurum|BOLD\072AAE5496:0.00000,
(
TO1800097|Lasioglossum malachurum|BOLD\072AAE5496:0.00000,
(
TO1800090|Lasioglossum malachurum|BOLD\072AAE5496:0.00000,
(
(
(
(
MB00170|Lasioglossum malachurum|BOLD\072AAE5496:0.00000,
(
MB00047|Lasioglossum malachurum|BOLD\072AAE5496:-0.00000,
MB00024|Lasioglossum malachurum|BOLD\072AAE5496:0.00000)
:0.00000)
:0.00000,
BL1800309|Lasioglossum malachurum|BOLD\072AAE5496:0.00000)
:0.00000,
BL1800418|Lasioglossum malachurum|BOLD\072AAE5496:0.00000)
:0.00000,
BL1800420|Lasioglossum malachurum|BOLD\072AAE5496:0.00000)
:0.00000)
:0.00000)
:0.00000)
:0.00002,
BL1700041|Lasioglossum malachurum|BOLD\072AAE5496:0.00000)
:0.00000,
BL1800168|Lasioglossum malachurum|BOLD\072AAE5496:0.00000)
:0.00000,
BL1800176|Lasioglossum malachurum|BOLD\072AAE5496:0.00000)
:0.00000,
BL1800236|Lasioglossum malachurum|BOLD\072AAE5496:0.00000)
:0.00000,
BL1800240|Lasioglossum malachurum|BOLD\072AAE5496:0.00000)
:0.00000,
BL1800244|Lasioglossum malachurum|BOLD\072AAE5496:0.00000)
:0.00000,
BL1800246|Lasioglossum malachurum|BOLD\072AAE5496:0.00000)
:0.00000,
BL1800253|Lasioglossum malachurum|BOLD\072AAE5496:0.00000)
:0.00000,
BL1800267|Lasioglossum malachurum|BOLD\072AAE5496:0.00000)
:0.00000,
BL1800269|Lasioglossum malachurum|BOLD\072AAE5496:0.00000)
:0.00000,
BL1800270|Lasioglossum malachurum|BOLD\072AAE5496:0.00000)
:0.00000,
(
BL1800295|Lasioglossum malachurum|BOLD\072AAE5496:0.00000,
BL1800294|Lasioglossum malachurum|BOLD\072AAE5496:-0.00000)
:0.00000)
:0.00000,
(
BL1800300|Lasioglossum malachurum|BOLD\072AAE5496:0.00000,
BL1800299|Lasioglossum malachurum|BOLD\072AAE5496:-0.00000)
:0.00000)
:0.00000,
(
BL1800345|Lasioglossum malachurum|BOLD\072AAE5496:0.00000,
BL1800325|Lasioglossum malachurum|BOLD\072AAE5496:-0.00000)
:0.00000)
:0.00000,
(
BL1800382|Lasioglossum malachurum|BOLD\072AAE5496:0.00000,
BL1800367|Lasioglossum malachurum|BOLD\072AAE5496:-0.00000)
:0.00000)
:0.00000,
(
BL1800460|Lasioglossum malachurum|BOLD\072AAE5496:0.00000,
BL1800449|Lasioglossum malachurum|BOLD\072AAE5496:-0.00000)
:0.00000)
:0.00000,
(
BL1800466|Lasioglossum malachurum|BOLD\072AAE5496:0.00000,
BL1800461|Lasioglossum malachurum|BOLD\072AAE5496:-0.00000)
:0.00000)
:0.00000,
(
BL1800473|Lasioglossum malachurum|BOLD\072AAE5496:0.00000,
BL1800472|Lasioglossum malachurum|BOLD\072AAE5496:-0.00000)
:0.00000)
:0.00000,
(
BL1800519|Lasioglossum malachurum|BOLD\072AAE5496:0.00000,
BL1800518|Lasioglossum malachurum|BOLD\072AAE5496:-0.00000)
:0.00000)
:0.00000,
(
MB01499|Lasioglossum malachurum|BOLD\072AAE5496:0.00000,
MB01498|Lasioglossum malachurum|BOLD\072AAE5496:-0.00000)
:0.00000)
:0.00000,
(
BL1800634|Lasioglossum malachurum|BOLD\072AAE5496:0.00000,
BL1800629|Lasioglossum malachurum|BOLD\072AAE5496:-0.00000)
:0.00000)
:0.00000,
(
BL1800664|Lasioglossum malachurum|BOLD\072AAE5496:0.00000,
BL1800644|Lasioglossum malachurum|BOLD\072AAE5496:-0.00000)
:0.00000)
:0.00000,
(
BL1800604|Lasioglossum malachurum|BOLD\072AAE5496:0.00000,
BL1800544|Lasioglossum malachurum|BOLD\072AAE5496:-0.00000)
:0.00000)
:0.00000,
(
BL1800617|Lasioglossum malachurum|BOLD\072AAE5496:0.00000,
BL1800614|Lasioglossum malachurum|BOLD\072AAE5496:-0.00000)
:0.00000)
:0.00000,
(
MB00234|Lasioglossum malachurum|BOLD\072AAE5496:0.00000,
BL1800666|Lasioglossum malachurum|BOLD\072AAE5496:-0.00000)
:0.00000)
:0.00000,
(
MB00363|Lasioglossum malachurum|BOLD\072AAE5496:0.00000,
MB00301|Lasioglossum malachurum|BOLD\072AAE5496:-0.00000)
:0.00000)
:0.00000,
(
MB00636|Lasioglossum malachurum|BOLD\072AAE5496:0.00000,
MB00568|Lasioglossum malachurum|BOLD\072AAE5496:-0.00000)
:0.00000)
:0.00000,
(
MB00695|Lasioglossum malachurum|BOLD\072AAE5496:0.00000,
MB00666|Lasioglossum malachurum|BOLD\072AAE5496:-0.00000)
:0.00000)
:0.00000,
(
MB00642|Lasioglossum malachurum|BOLD\072AAE5496:0.00000,
MB00641|Lasioglossum malachurum|BOLD\072AAE5496:-0.00000)
:0.00000)
:0.00000,
(
MB00718|Lasioglossum malachurum|BOLD\072AAE5496:0.00000,
MB00717|Lasioglossum malachurum|BOLD\072AAE5496:-0.00000)
:0.00000)
:0.00000,
(
MB00930|Lasioglossum malachurum|BOLD\072AAE5496:0.00000,
MB00780|Lasioglossum malachurum|BOLD\072AAE5496:-0.00000)
:0.00000)
:0.00000,
(
MB01064|Lasioglossum malachurum|BOLD\072AAE5496:0.00000,
MB01054|Lasioglossum malachurum|BOLD\072AAE5496:-0.00000)
:0.00000)
:0.00000,
(
MB01109|Lasioglossum malachurum|BOLD\072AAE5496:0.00000,
MB01076|Lasioglossum malachurum|BOLD\072AAE5496:-0.00000)
:0.00000)
:0.00000,
(
MB01419|Lasioglossum malachurum|BOLD\072AAE5496:0.00000,
MB01397|Lasioglossum malachurum|BOLD\072AAE5496:-0.00000)
:0.00000)
:0.00000,
(
MB01288|Lasioglossum malachurum|BOLD\072AAE5496:0.00000,
MB01262|Lasioglossum malachurum|BOLD\072AAE5496:-0.00000)
:0.00000)
:0.00000,
(
MB01439|Lasioglossum malachurum|BOLD\072AAE5496:0.00000,
MB01434|Lasioglossum malachurum|BOLD\072AAE5496:-0.00000)
:0.00000)
:0.00000,
(
MB01293|Lasioglossum malachurum|BOLD\072AAE5496:0.00000,
MB01289|Lasioglossum malachurum|BOLD\072AAE5496:-0.00000)
:0.00000)
:0.00000,
(
MB01322|Lasioglossum malachurum|BOLD\072AAE5496:0.00000,
MB01294|Lasioglossum malachurum|BOLD\072AAE5496:-0.00000)
:0.00000)
:0.00000,
(
MB01451|Lasioglossum malachurum|BOLD\072AAE5496:0.00000,
MB01450|Lasioglossum malachurum|BOLD\072AAE5496:-0.00000)
:0.00000)
:0.00000,
(
MB01497|Lasioglossum malachurum|BOLD\072AAE5496:0.00000,
MB01480|Lasioglossum malachurum|BOLD\072AAE5496:-0.00000)
:0.00000)
:0.00000,
(
MB01526|Lasioglossum malachurum|BOLD\072AAE5496:0.00000,
MB01524|Lasioglossum malachurum|BOLD\072AAE5496:-0.00000)
:0.00000)
:0.00000,
(
MB01532|Lasioglossum malachurum|BOLD\072AAE5496:0.00000,
MB01528|Lasioglossum malachurum|BOLD\072AAE5496:-0.00000)
:0.00000)
:0.00000,
(
MB01558|Lasioglossum malachurum|BOLD\072AAE5496:0.00000,
MB01557|Lasioglossum malachurum|BOLD\072AAE5496:-0.00000)
:0.00000)
:0.00000,
(
MB01613|Lasioglossum malachurum|BOLD\072AAE5496:0.00000,
MB01605|Lasioglossum malachurum|BOLD\072AAE5496:-0.00000)
:0.00000)
:0.00000,
(
MBF00013|Lasioglossum malachurum|BOLD\072AAE5496:0.00000,
MB01629|Lasioglossum malachurum|BOLD\072AAE5496:-0.00000)
:0.00000)
:0.00000,
(
MBF00021|Lasioglossum malachurum|BOLD\072AAE5496:0.00000,
MBF00020|Lasioglossum malachurum|BOLD\072AAE5496:-0.00000)
:0.00000)
:0.00000,
(
MBF00167|Lasioglossum malachurum|BOLD\072AAE5496:0.00000,
MBF00051|Lasioglossum malachurum|BOLD\072AAE5496:-0.00000)
:0.00000)
:0.00000,
(
MBF00175|Lasioglossum malachurum|BOLD\072AAE5496:0.00000,
MBF00168|Lasioglossum malachurum|BOLD\072AAE5496:-0.00000)
:0.00000)
:0.00000,
(
MBF00252|Lasioglossum malachurum|BOLD\072AAE5496:0.00000,
MBF00236|Lasioglossum malachurum|BOLD\072AAE5496:-0.00000)
:0.00000)
:0.00000,
(
MBF00273|Lasioglossum malachurum|BOLD\072AAE5496:0.00000,
MBF00261|Lasioglossum malachurum|BOLD\072AAE5496:-0.00000)
:0.00000)
:0.00000,
(
TO1700088|Lasioglossum malachurum|BOLD\072AAE5496:0.00000,
TO1700064|Lasioglossum malachurum|BOLD\072AAE5496:-0.00000)
:0.00000)
:0.00000,
(
TO1800242|Lasioglossum malachurum|BOLD\072AAE5496:0.00000,
TO1800115|Lasioglossum malachurum|BOLD\072AAE5496:-0.00000)
:0.00000)
:0.00000,
(
TO1800522|Lasioglossum malachurum|BOLD\072AAE5496:0.00000,
TO1800438|Lasioglossum malachurum|BOLD\072AAE5496:-0.00000)
:0.00000)
:0.00000,
(
TO1800524|Lasioglossum malachurum|BOLD\072AAE5496:0.00000,
TO1800523|Lasioglossum malachurum|BOLD\072AAE5496:-0.00000)
:0.00000)
:0.00000,
BL1800324|Lasioglossum malachurum|BOLD\072AAE5496:0.00000)
:0.00000,
BL1800422|Lasioglossum malachurum|BOLD\072AAE5496:0.00000)
:0.00000,
MB00669|Lasioglossum malachurum|BOLD\072AAE5496:0.00000)
:0.00000,
MB00700|Lasioglossum malachurum|BOLD\072AAE5496:0.00000)
:0.00000,
MB01551|Lasioglossum malachurum|BOLD\072AAE5496:0.00000)
:0.00000,
MBF00002|Lasioglossum malachurum|BOLD\072AAE5496:0.00000)
:0.00000,
MBF00266|Lasioglossum malachurum|BOLD\072AAE5496:0.00000)
:0.00000,
BL1800261|Lasioglossum malachurum|BOLD\072AAE5496:0.00000)
:0.00000,
BL1800448|Lasioglossum malachurum|BOLD\072AAE5496:0.00000)
:0.00000,
BL1800528|Lasioglossum malachurum|BOLD\072AAE5496:0.00000)
:0.00000,
BL1800610|Lasioglossum malachurum|BOLD\072AAE5496:0.00000)
:0.00000,
BL1800618|Lasioglossum malachurum|BOLD\072AAE5496:0.00000)
:0.00000,
MB00051|Lasioglossum malachurum|BOLD\072AAE5496:0.00000)
:0.00000,
MB00066|Lasioglossum malachurum|BOLD\072AAE5496:0.00000)
:0.00000,
(
MB00085|Lasioglossum malachurum|BOLD\072AAE5496:0.00000,
MB00069|Lasioglossum malachurum|BOLD\072AAE5496:-0.00000)
:0.00000)
:0.00000,
(
MB00171|Lasioglossum malachurum|BOLD\072AAE5496:0.00000,
MB00110|Lasioglossum malachurum|BOLD\072AAE5496:-0.00000)
:0.00000)
:0.00000,
(
MBF00161|Lasioglossum malachurum|BOLD\072AAE5496:0.00000,
MB01046|Lasioglossum malachurum|BOLD\072AAE5496:-0.00000)
:0.00000)
:0.00000,
BL1800323|Lasioglossum malachurum|BOLD\072AAE5496:0.00000)
:0.00000,
BL1800376|Lasioglossum malachurum|BOLD\072AAE5496:0.00000)
:0.00000,
TO1800435|Lasioglossum malachurum|BOLD\072AAE5496:0.00000)
:0.00011,
(
TO1800539|Lasioglossum malachurum|BOLD\072AAE5496:0.00283,
(
MB00655|Lasioglossum malachurum|BOLD\072AAE5496:0.00014,
MB00643|Lasioglossum malachurum|BOLD\072AAE5496:0.00136)
:0.00192)
:0.00061)
:0.00007,
BL1800462|Lasioglossum malachurum|BOLD\072AAE5496:0.00154)
:0.00003,
BL1800530|Lasioglossum malachurum|BOLD\072AAE5496:0.00148)
:0.00004,
TO1800236|Lasioglossum malachurum|BOLD\072AAE5496:0.00000)
:0.00000,
TO1800239|Lasioglossum malachurum|BOLD\072AAE5496:0.00000)
:0.00000,
MB01290|Lasioglossum malachurum|BOLD\072AAE5496:0.00000)
:0.00000,
BL1800492|Lasioglossum malachurum|BOLD\072AAE5496:0.00000)
:0.00000,
MB00730|Lasioglossum malachurum|BOLD\072AAE5496:0.00000)
:0.00010,
BL1800271|Lasioglossum malachurum|BOLD\072AAE5496:0.00141)
:0.00004,
MB00172|Lasioglossum malachurum|BOLD\072AAE5496:0.00000)
:0.00000,
MB00173|Lasioglossum malachurum|BOLD\072AAE5496:0.00000)
:0.00000,
TO1800238|Lasioglossum malachurum|BOLD\072AAE5496:0.00000)
:0.00043,
BL1800504|Lasioglossum malachurum|BOLD\072AAE5496:0.00116)
:0.00000,
MB00037|Lasioglossum malachurum|BOLD\072AAE5496:0.00000)
:0.00080,
(
(
(
(
(
MBF00176|Lasioglossum malachurum|BOLD\072AAE5496:0.00170,
MB00174|Lasioglossum malachurum|BOLD\072AAE5496:0.00000)
:0.00055,
MB00739|Lasioglossum malachurum|BOLD\072AAE5496:0.00095)
:0.00093,
BL1800423|Lasioglossum malachurum|BOLD\072AAE5496:0.00519)
:0.00100,
BL1800252|Lasioglossum malachurum|BOLD\072AAE5496:0.00250)
:0.00041,
MB00630|Lasioglossum malachurum|BOLD\072AAE5496:0.00102)
:0.00044)
:0.00041,
MB00785|Lasioglossum malachurum|BOLD\072AAE5496:0.00009)
:0.00083,
MB00619|Lasioglossum malachurum|BOLD\072AAE5496:0.00190)
:0.00058,
(
(
(
(
(
(
TO1800656|Lasioglossum malachurum|BOLD\072AAE5496:0.00164,
(
BL1800561|Lasioglossum malachurum|BOLD\072AAE5496:0.00160,
BL1700027|Lasioglossum malachurum|BOLD\072AAE5496:0.00000)
:0.00141)
:0.00031,
BL1700043|Lasioglossum malachurum|BOLD\072AAE5496:0.00129)
:0.00097,
MB00299|Lasioglossum malachurum|BOLD\072AAE5496:0.00056)
:0.00129,
(
TO1700049|Lasioglossum malachurum|BOLD\072AAE5496:0.00000,
(
MB00981|Lasioglossum malachurum|BOLD\072AAE5496:0.00000,
BL1800648|Lasioglossum malachurum|BOLD\072AAE5496:-0.00000)
:0.00000)
:0.00015)
:0.00004,
BL1800238|Lasioglossum malachurum|BOLD\072AAE5496:0.00000)
:0.00069,
(
(
(
(
(
(
(
(
TO1800527|Lasioglossum malachurum|BOLD\072AAE5496:0.00000,
(
(
(
(
(
(
(
(
(
(
(
(
(
(
(
(
(
TO1800466|Lasioglossum malachurum|BOLD\072AAE5496:0.00000,
(
TO1800340|Lasioglossum malachurum|BOLD\072AAE5496:0.00000,
(
TO1800318|Lasioglossum malachurum|BOLD\072AAE5496:0.00000,
(
TO1800303|Lasioglossum malachurum|BOLD\072AAE5496:0.00000,
(
TO1800250|Lasioglossum malachurum|BOLD\072AAE5496:0.00000,
(
TO1800240|Lasioglossum malachurum|BOLD\072AAE5496:0.00000,
(
TO1800235|Lasioglossum malachurum|BOLD\072AAE5496:0.00000,
(
TO1800217|Lasioglossum malachurum|BOLD\072AAE5496:0.00000,
(
TO1800123|Lasioglossum malachurum|BOLD\072AAE5496:0.00000,
(
TO1800118|Lasioglossum malachurum|BOLD\072AAE5496:0.00000,
(
TO1800109|Lasioglossum malachurum|BOLD\072AAE5496:0.00000,
(
TO1700144|Lasioglossum malachurum|BOLD\072AAE5496:0.00000,
(
TO1700083|Lasioglossum malachurum|BOLD\072AAE5496:0.00000,
(
TO1700061|Lasioglossum malachurum|BOLD\072AAE5496:0.00000,
(
TO1700058|Lasioglossum malachurum|BOLD\072AAE5496:0.00000,
(
MB01645|Lasioglossum malachurum|BOLD\072AAE5496:0.00000,
(
MB01554|Lasioglossum malachurum|BOLD\072AAE5496:0.00000,
(
MB01296|Lasioglossum malachurum|BOLD\072AAE5496:0.00000,
(
MB01274|Lasioglossum malachurum|BOLD\072AAE5496:0.00000,
(
MB01078|Lasioglossum malachurum|BOLD\072AAE5496:0.00000,
(
MB01048|Lasioglossum malachurum|BOLD\072AAE5496:0.00000,
(
MB00813|Lasioglossum malachurum|BOLD\072AAE5496:0.00000,
(
MB00395|Lasioglossum malachurum|BOLD\072AAE5496:0.00000,
(
MB00321|Lasioglossum malachurum|BOLD\072AAE5496:0.00000,
(
MB00320|Lasioglossum malachurum|BOLD\072AAE5496:0.00000,
(
BL1800676|Lasioglossum malachurum|BOLD\072AAE5496:0.00000,
(
BL1800671|Lasioglossum malachurum|BOLD\072AAE5496:0.00000,
(
BL1800654|Lasioglossum malachurum|BOLD\072AAE5496:0.00000,
(
BL1800645|Lasioglossum malachurum|BOLD\072AAE5496:0.00000,
(
BL1800643|Lasioglossum malachurum|BOLD\072AAE5496:0.00000,
(
BL1800639|Lasioglossum malachurum|BOLD\072AAE5496:0.00000,
(
BL1800632|Lasioglossum malachurum|BOLD\072AAE5496:0.00000,
(
BL1800543|Lasioglossum malachurum|BOLD\072AAE5496:0.00000,
(
BL1800541|Lasioglossum malachurum|BOLD\072AAE5496:0.00000,
(
BL1800506|Lasioglossum malachurum|BOLD\072AAE5496:0.00000,
(
BL1800500|Lasioglossum malachurum|BOLD\072AAE5496:0.00000,
(
BL1800479|Lasioglossum malachurum|BOLD\072AAE5496:0.00000,
(
BL1800470|Lasioglossum malachurum|BOLD\072AAE5496:0.00000,
(
BL1800468|Lasioglossum malachurum|BOLD\072AAE5496:0.00000,
(
BL1800459|Lasioglossum malachurum|BOLD\072AAE5496:0.00000,
(
BL1800427|Lasioglossum malachurum|BOLD\072AAE5496:0.00000,
(
BL1800327|Lasioglossum malachurum|BOLD\072AAE5496:0.00000,
(
BL1800326|Lasioglossum malachurum|BOLD\072AAE5496:0.00000,
(
BL1800321|Lasioglossum malachurum|BOLD\072AAE5496:0.00000,
(
BL1800274|Lasioglossum malachurum|BOLD\072AAE5496:0.00000,
(
BL1800268|Lasioglossum malachurum|BOLD\072AAE5496:0.00000,
(
BL1800243|Lasioglossum malachurum|BOLD\072AAE5496:0.00000,
(
BL1800242|Lasioglossum malachurum|BOLD\072AAE5496:0.00000,
(
BL1800241|Lasioglossum malachurum|BOLD\072AAE5496:0.00000,
(
BL1800237|Lasioglossum malachurum|BOLD\072AAE5496:0.00000,
BL1700038|Lasioglossum malachurum|BOLD\072AAE5496:-0.00000)
:0.00000)
:0.00000)
:0.00000)
:0.00000)
:0.00000)
:0.00000)
:0.00000)
:0.00000)
:0.00000)
:0.00000)
:0.00000)
:0.00000)
:0.00000)
:0.00000)
:0.00000)
:0.00000)
:0.00000)
:0.00000)
:0.00000)
:0.00000)
:0.00000)
:0.00000)
:0.00000)
:0.00000)
:0.00000)
:0.00000)
:0.00000)
:0.00000)
:0.00000)
:0.00000)
:0.00000)
:0.00000)
:0.00000)
:0.00000)
:0.00000)
:0.00000)
:0.00000)
:0.00000)
:0.00000)
:0.00000)
:0.00000)
:0.00000)
:0.00000)
:0.00000)
:0.00000)
:0.00000)
:0.00000)
:0.00000)
:0.00000)
:0.00000,
BL1800227|Lasioglossum malachurum|BOLD\072AAE5496:0.00000)
:0.00000,
BL1800293|Lasioglossum malachurum|BOLD\072AAE5496:0.00000)
:0.00000,
BL1800694|Lasioglossum malachurum|BOLD\072AAE5496:0.00000)
:0.00000,
BL1800265|Lasioglossum malachurum|BOLD\072AAE5496:0.00000)
:0.00000,
BL1800467|Lasioglossum malachurum|BOLD\072AAE5496:0.00000)
:0.00000,
BL1800673|Lasioglossum malachurum|BOLD\072AAE5496:0.00000)
:0.00000,
MB00068|Lasioglossum malachurum|BOLD\072AAE5496:0.00000)
:0.00000,
MB00115|Lasioglossum malachurum|BOLD\072AAE5496:0.00000)
:0.00000,
MB00644|Lasioglossum malachurum|BOLD\072AAE5496:0.00000)
:0.00000,
MB00829|Lasioglossum malachurum|BOLD\072AAE5496:0.00000)
:0.00000,
TO1700092|Lasioglossum malachurum|BOLD\072AAE5496:0.00000)
:0.00000,
BL1800305|Lasioglossum malachurum|BOLD\072AAE5496:0.00000)
:0.00015,
(
(
(
TO1800339|Lasioglossum malachurum|BOLD\072AAE5496:0.00000,
(
(
MB00550|Lasioglossum malachurum|BOLD\072AAE5496:0.00000,
BL1800508|Lasioglossum malachurum|BOLD\072AAE5496:-0.00000)
:0.00008,
BL1800491|Lasioglossum malachurum|BOLD\072AAE5496:0.00302)
:0.00000)
:0.00013,
(
(
(
TO1800110|Lasioglossum malachurum|BOLD\072AAE5496:0.00000,
MB01080|Lasioglossum malachurum|BOLD\072AAE5496:-0.00000)
:0.00041,
TO1700158|Lasioglossum malachurum|BOLD\072AAE5496:0.00109)
:0.00005,
TO1700159|Lasioglossum malachurum|BOLD\072AAE5496:0.00000)
:0.00024)
:0.00020,
TO1800114|Lasioglossum malachurum|BOLD\072AAE5496:0.00000)
:0.00023)
:0.00001,
BL1800290|Lasioglossum malachurum|BOLD\072AAE5496:0.00000)
:0.00000,
BL1800421|Lasioglossum malachurum|BOLD\072AAE5496:0.00000)
:0.00000,
BL1800507|Lasioglossum malachurum|BOLD\072AAE5496:0.00000)
:0.00000)
:0.00000,
MB01286|Lasioglossum malachurum|BOLD\072AAE5496:0.00000)
:0.00034,
(
TO1800439|Lasioglossum malachurum|BOLD\072AAE5496:-0.00000,
MB00084|Lasioglossum malachurum|BOLD\072AAE5496:0.00000)
:0.00120)
:0.00056,
(
(
(
MB01019|Lasioglossum malachurum|BOLD\072AAE5496:0.00000,
BL1800068|Lasioglossum malachurum|BOLD\072AAE5496:-0.00000)
:0.00000,
BL1800620|Lasioglossum malachurum|BOLD\072AAE5496:0.00000)
:0.00093,
BL1800247|Lasioglossum malachurum|BOLD\072AAE5496:0.00057)
:0.00103)
:0.00045,
BL1800262|Lasioglossum malachurum|BOLD\072AAE5496:0.00110)
:0.00031,
TO1800237|Lasioglossum malachurum|BOLD\072AAE5496:0.00294)
:0.00050,
BL1800582|Lasioglossum malachurum|BOLD\072AAE5496:0.00106)
:0.00103,
(
MB01263|Lasioglossum malachurum|BOLD\072AAE5496:0.00246,
(
(
(
MB01051|Lasioglossum malachurum|BOLD\072AAE5496:0.00000,
BL1800319|Lasioglossum malachurum|BOLD\072AAE5496:-0.00000)
:0.00076,
MB00235|Lasioglossum malachurum|BOLD\072AAE5496:0.00074)
:0.00058,
(
MB00841|Lasioglossum malachurum|BOLD\072AAE5496:-0.00000,
BL1800390|Lasioglossum malachurum|BOLD\072AAE5496:0.00000)
:0.00097)
:0.00064)
:0.00050)
:0.00089)
:0.00032)
:0.00035,
(
(
TO1800122|Lasioglossum malachurum|BOLD\072AAE5496:0.00194,
TO1700154|Lasioglossum malachurum|BOLD\072AAE5496:0.00116)
:0.00051,
(
TO1700160|Lasioglossum malachurum|BOLD\072AAE5496:0.00098,
TO1700148|Lasioglossum malachurum|BOLD\072AAE5496:0.00222)
:0.00184)
:0.00101)
:0.01122,
MB01277|Lasioglossum malachurum|BOLD\072AAE5496:0.00000)
:0.04593,
(
(
MB01282|Lasioglossum subhirtum|BOLD\072ADM2541:0.00000,
BL1800626|Lasioglossum subhirtum|BOLD\072ADM2541:-0.00000)
:0.01169,
BL1800425|Lasioglossum subhirtum|BOLD\072ADZ3360:0.01726)
:0.07009)
:0.02137,
(
(
(
(
(
(
(
(
(
(
(
(
(
(
(
(
(
(
(
(
(
(
(
(
(
(
(
(
(
(
(
(
(
(
(
(
(
(
(
(
(
(
(
TO1800597|Lasioglossum pauxillum|BOLD\072AAE1160:0.00000,
(
TO1800294|Lasioglossum pauxillum|BOLD\072AAE1160:0.00000,
(
TO1800292|Lasioglossum pauxillum|BOLD\072AAE1160:0.00000,
(
TO1800243|Lasioglossum pauxillum|BOLD\072AAE1160:0.00000,
(
TO1800098|Lasioglossum pauxillum|BOLD\072AAE1160:0.00000,
(
TO1800064|Lasioglossum pauxillum|BOLD\072AAE1160:0.00000,
(
TO1700089|Lasioglossum pauxillum|BOLD\072AAE1160:0.00000,
(
TO1700066|Lasioglossum pauxillum|BOLD\072AAE1160:0.00000,
(
TO1700062|Lasioglossum pauxillum|BOLD\072AAE1160:0.00000,
(
TO1700060|Lasioglossum pauxillum|BOLD\072AAE1160:0.00000,
(
TO1700059|Lasioglossum pauxillum|BOLD\072AAE1160:0.00000,
(
TO1700051|Lasioglossum pauxillum|BOLD\072AAE1160:0.00000,
(
TO1700047|Lasioglossum pauxillum|BOLD\072AAE1160:0.00000,
(
TO1700045|Lasioglossum pauxillum|BOLD\072AAE1160:0.00000,
(
TO1700014|Lasioglossum pauxillum|BOLD\072AAE1160:0.00000,
(
TO1700007|Lasioglossum pauxillum|BOLD\072AAE1160:0.00000,
(
MBF00177|Lasioglossum pauxillum|BOLD\072AAE1160:0.00000,
(
MBF00171|Lasioglossum pauxillum|BOLD\072AAE1160:0.00000,
(
MBF00157|Lasioglossum pauxillum|BOLD\072AAE1160:0.00000,
(
MBF00155|Lasioglossum pauxillum|BOLD\072AAE1160:0.00000,
(
MBF00151|Lasioglossum pauxillum|BOLD\072AAE1160:0.00000,
(
MBF00145|Lasioglossum pauxillum|BOLD\072AAE1160:0.00000,
(
MBF00131|Lasioglossum pauxillum|BOLD\072AAE1160:0.00000,
(
MB01619|Lasioglossum pauxillum|BOLD\072AAE1160:0.00000,
(
MB01590|Lasioglossum pauxillum|BOLD\072AAE1160:0.00000,
(
MB01571|Lasioglossum pauxillum|BOLD\072AAE1160:0.00000,
(
MB01567|Lasioglossum pauxillum|BOLD\072AAE1160:0.00000,
(
MB01562|Lasioglossum pauxillum|BOLD\072AAE1160:0.00000,
(
MB01561|Lasioglossum pauxillum|BOLD\072AAE1160:0.00000,
(
MB01559|Lasioglossum pauxillum|BOLD\072AAE1160:0.00000,
(
MB01555|Lasioglossum pauxillum|BOLD\072AAE1160:0.00000,
(
MB01542|Lasioglossum pauxillum|BOLD\072AAE1160:0.00000,
(
MB01538|Lasioglossum pauxillum|BOLD\072AAE1160:0.00000,
(
MB01535|Lasioglossum pauxillum|BOLD\072AAE1160:0.00000,
(
MB01502|Lasioglossum pauxillum|BOLD\072AAE1160:0.00000,
(
MB01501|Lasioglossum pauxillum|BOLD\072AAE1160:0.00000,
(
MB01500|Lasioglossum pauxillum|BOLD\072AAE1160:0.00000,
(
MB01464|Lasioglossum pauxillum|BOLD\072AAE1160:0.00000,
(
MB01368|Lasioglossum pauxillum|BOLD\072AAE1160:0.00000,
(
MB01334|Lasioglossum pauxillum|BOLD\072AAE1160:0.00000,
(
MB01199|Lasioglossum pauxillum|BOLD\072AAE1160:0.00000,
(
MB01165|Lasioglossum pauxillum|BOLD\072AAE1160:0.00000,
(
MB01137|Lasioglossum pauxillum|BOLD\072AAE1160:0.00000,
(
MB01136|Lasioglossum pauxillum|BOLD\072AAE1160:0.00000,
(
MB01128|Lasioglossum pauxillum|BOLD\072AAE1160:0.00000,
(
MB01119|Lasioglossum pauxillum|BOLD\072AAE1160:0.00000,
(
MB01118|Lasioglossum pauxillum|BOLD\072AAE1160:0.00000,
(
MB01091|Lasioglossum pauxillum|BOLD\072AAE1160:0.00000,
(
MB01085|Lasioglossum pauxillum|BOLD\072AAE1160:0.00000,
(
MB01083|Lasioglossum pauxillum|BOLD\072AAE1160:0.00000,
(
MB01077|Lasioglossum pauxillum|BOLD\072AAE1160:0.00000,
(
MB01073|Lasioglossum pauxillum|BOLD\072AAE1160:0.00000,
(
MB01066|Lasioglossum pauxillum|BOLD\072AAE1160:0.00000,
(
MB01056|Lasioglossum pauxillum|BOLD\072AAE1160:0.00000,
(
MB01033|Lasioglossum pauxillum|BOLD\072AAE1160:0.00000,
(
MB01028|Lasioglossum pauxillum|BOLD\072AAE1160:0.00000,
(
MB01008|Lasioglossum pauxillum|BOLD\072AAE1160:0.00000,
(
MB00998|Lasioglossum pauxillum|BOLD\072AAE1160:0.00000,
(
MB00994|Lasioglossum pauxillum|BOLD\072AAE1160:0.00000,
(
MB00989|Lasioglossum pauxillum|BOLD\072AAE1160:0.00000,
(
MB00950|Lasioglossum pauxillum|BOLD\072AAE1160:0.00000,
(
MB00943|Lasioglossum pauxillum|BOLD\072AAE1160:0.00000,
(
MB00937|Lasioglossum pauxillum|BOLD\072AAE1160:0.00000,
(
MB00934|Lasioglossum pauxillum|BOLD\072AAE1160:0.00000,
(
MB00932|Lasioglossum pauxillum|BOLD\072AAE1160:0.00000,
(
MB00928|Lasioglossum pauxillum|BOLD\072AAE1160:0.00000,
(
MB00924|Lasioglossum pauxillum|BOLD\072AAE1160:0.00000,
(
MB00923|Lasioglossum pauxillum|BOLD\072AAE1160:0.00000,
(
MB00914|Lasioglossum pauxillum|BOLD\072AAE1160:0.00000,
(
MB00859|Lasioglossum pauxillum|BOLD\072AAE1160:0.00000,
(
MB00847|Lasioglossum pauxillum|BOLD\072AAE1160:0.00000,
(
MB00845|Lasioglossum pauxillum|BOLD\072AAE1160:0.00000,
(
MB00844|Lasioglossum pauxillum|BOLD\072AAE1160:0.00000,
(
MB00826|Lasioglossum pauxillum|BOLD\072AAE1160:0.00000,
(
MB00825|Lasioglossum pauxillum|BOLD\072AAE1160:0.00000,
(
MB00822|Lasioglossum pauxillum|BOLD\072AAE1160:0.00000,
(
MB00811|Lasioglossum pauxillum|BOLD\072AAE1160:0.00000,
(
MB00809|Lasioglossum pauxillum|BOLD\072AAE1160:0.00000,
(
MB00808|Lasioglossum pauxillum|BOLD\072AAE1160:0.00000,
(
MB00789|Lasioglossum pauxillum|BOLD\072AAE1160:0.00000,
(
MB00786|Lasioglossum pauxillum|BOLD\072AAE1160:0.00000,
(
MB00771|Lasioglossum pauxillum|BOLD\072AAE1160:0.00000,
(
MB00770|Lasioglossum pauxillum|BOLD\072AAE1160:0.00000,
(
MB00753|Lasioglossum pauxillum|BOLD\072AAE1160:0.00000,
(
MB00734|Lasioglossum pauxillum|BOLD\072AAE1160:0.00000,
(
MB00699|Lasioglossum pauxillum|BOLD\072AAE1160:0.00000,
(
MB00696|Lasioglossum pauxillum|BOLD\072AAE1160:0.00000,
(
MB00693|Lasioglossum pauxillum|BOLD\072AAE1160:0.00000,
(
MB00691|Lasioglossum pauxillum|BOLD\072AAE1160:0.00000,
(
MB00690|Lasioglossum pauxillum|BOLD\072AAE1160:0.00000,
(
MB00689|Lasioglossum pauxillum|BOLD\072AAE1160:0.00000,
(
MB00688|Lasioglossum pauxillum|BOLD\072AAE1160:0.00000,
(
MB00687|Lasioglossum pauxillum|BOLD\072AAE1160:0.00000,
(
MB00684|Lasioglossum pauxillum|BOLD\072AAE1160:0.00000,
(
MB00676|Lasioglossum pauxillum|BOLD\072AAE1160:0.00000,
(
MB00674|Lasioglossum pauxillum|BOLD\072AAE1160:0.00000,
(
MB00673|Lasioglossum pauxillum|BOLD\072AAE1160:0.00000,
(
MB00672|Lasioglossum pauxillum|BOLD\072AAE1160:0.00000,
(
MB00670|Lasioglossum pauxillum|BOLD\072AAE1160:0.00000,
(
MB00648|Lasioglossum pauxillum|BOLD\072AAE1160:0.00000,
(
MB00645|Lasioglossum pauxillum|BOLD\072AAE1160:0.00000,
(
MB00623|Lasioglossum pauxillum|BOLD\072AAE1160:0.00000,
(
MB00364|Lasioglossum pauxillum|BOLD\072AAE1160:0.00000,
(
MB00343|Lasioglossum pauxillum|BOLD\072AAE1160:0.00000,
(
MB00020|Lasioglossum pauxillum|BOLD\072AAE1160:0.00000,
(
BL1800697|Lasioglossum pauxillum|BOLD\072AAE1160:0.00000,
(
BL1800677|Lasioglossum pauxillum|BOLD\072AAE1160:0.00000,
(
BL1800675|Lasioglossum pauxillum|BOLD\072AAE1160:0.00000,
(
BL1800656|Lasioglossum pauxillum|BOLD\072AAE1160:0.00000,
(
BL1800623|Lasioglossum pauxillum|BOLD\072AAE1160:0.00000,
(
BL1800607|Lasioglossum pauxillum|BOLD\072AAE1160:0.00000,
(
BL1800606|Lasioglossum pauxillum|BOLD\072AAE1160:0.00000,
(
BL1800510|Lasioglossum pauxillum|BOLD\072AAE1160:0.00000,
(
BL1800505|Lasioglossum pauxillum|BOLD\072AAE1160:0.00000,
(
BL1800471|Lasioglossum pauxillum|BOLD\072AAE1160:0.00000,
(
BL1800452|Lasioglossum pauxillum|BOLD\072AAE1160:0.00000,
(
BL1800445|Lasioglossum pauxillum|BOLD\072AAE1160:0.00000,
(
BL1800442|Lasioglossum pauxillum|BOLD\072AAE1160:0.00000,
(
BL1800441|Lasioglossum pauxillum|BOLD\072AAE1160:0.00000,
(
BL1800440|Lasioglossum pauxillum|BOLD\072AAE1160:0.00000,
(
BL1800437|Lasioglossum pauxillum|BOLD\072AAE1160:0.00000,
(
BL1800436|Lasioglossum pauxillum|BOLD\072AAE1160:0.00000,
(
BL1800432|Lasioglossum pauxillum|BOLD\072AAE1160:0.00000,
(
BL1800429|Lasioglossum pauxillum|BOLD\072AAE1160:0.00000,
(
BL1800383|Lasioglossum pauxillum|BOLD\072AAE1160:0.00000,
(
BL1800380|Lasioglossum pauxillum|BOLD\072AAE1160:0.00000,
(
BL1800377|Lasioglossum pauxillum|BOLD\072AAE1160:0.00000,
(
BL1800366|Lasioglossum pauxillum|BOLD\072AAE1160:0.00000,
(
BL1800348|Lasioglossum pauxillum|BOLD\072AAE1160:0.00000,
(
BL1800304|Lasioglossum pauxillum|BOLD\072AAE1160:0.00000,
(
BL1800303|Lasioglossum pauxillum|BOLD\072AAE1160:0.00000,
(
BL1800301|Lasioglossum pauxillum|BOLD\072AAE1160:0.00000,
(
BL1800137|Lasioglossum pauxillum|BOLD\072AAE1160:0.00000,
(
BL1800041|Lasioglossum pauxillum|BOLD\072AAE1160:0.00000,
(
BL1800017|Lasioglossum pauxillum|BOLD\072AAE1160:0.00000,
BL1800016|Lasioglossum pauxillum|BOLD\072AAE1160:-0.00000)
:0.00000)
:0.00000)
:0.00000)
:0.00000)
:0.00000)
:0.00000)
:0.00000)
:0.00000)
:0.00000)
:0.00000)
:0.00000)
:0.00000)
:0.00000)
:0.00000)
:0.00000)
:0.00000)
:0.00000)
:0.00000)
:0.00000)
:0.00000)
:0.00000)
:0.00000)
:0.00000)
:0.00000)
:0.00000)
:0.00000)
:0.00000)
:0.00000)
:0.00000)
:0.00000)
:0.00000)
:0.00000)
:0.00000)
:0.00000)
:0.00000)
:0.00000)
:0.00000)
:0.00000)
:0.00000)
:0.00000)
:0.00000)
:0.00000)
:0.00000)
:0.00000)
:0.00000)
:0.00000)
:0.00000)
:0.00000)
:0.00000)
:0.00000)
:0.00000)
:0.00000)
:0.00000)
:0.00000)
:0.00000)
:0.00000)
:0.00000)
:0.00000)
:0.00000)
:0.00000)
:0.00000)
:0.00000)
:0.00000)
:0.00000)
:0.00000)
:0.00000)
:0.00000)
:0.00000)
:0.00000)
:0.00000)
:0.00000)
:0.00000)
:0.00000)
:0.00000)
:0.00000)
:0.00000)
:0.00000)
:0.00000)
:0.00000)
:0.00000)
:0.00000)
:0.00000)
:0.00000)
:0.00000)
:0.00000)
:0.00000)
:0.00000)
:0.00000)
:0.00000)
:0.00000)
:0.00000)
:0.00000)
:0.00000)
:0.00000)
:0.00000)
:0.00000)
:0.00000)
:0.00000)
:0.00000)
:0.00000)
:0.00000)
:0.00000)
:0.00000)
:0.00000)
:0.00000)
:0.00000)
:0.00000)
:0.00000)
:0.00000)
:0.00000)
:0.00000)
:0.00000)
:0.00000)
:0.00000)
:0.00000)
:0.00000)
:0.00000)
:0.00000)
:0.00000)
:0.00000)
:0.00000)
:0.00000)
:0.00000)
:0.00000)
:0.00000)
:0.00000)
:0.00000)
:0.00000)
:0.00000)
:0.00000)
:0.00000)
:0.00000)
:0.00000)
:0.00000)
:0.00000,
BL1800346|Lasioglossum pauxillum|BOLD\072AAE1160:0.00000)
:0.00000,
MB00639|Lasioglossum pauxillum|BOLD\072AAE1160:0.00000)
:0.00000,
MB00649|Lasioglossum pauxillum|BOLD\072AAE1160:0.00000)
:0.00000,
MB00650|Lasioglossum pauxillum|BOLD\072AAE1160:0.00000)
:0.00000,
MB00701|Lasioglossum pauxillum|BOLD\072AAE1160:0.00000)
:0.00000,
MB00810|Lasioglossum pauxillum|BOLD\072AAE1160:0.00000)
:0.00000,
MB00814|Lasioglossum pauxillum|BOLD\072AAE1160:0.00000)
:0.00000,
MB00967|Lasioglossum pauxillum|BOLD\072AAE1160:0.00000)
:0.00000,
TO1800254|Lasioglossum pauxillum|BOLD\072AAE1160:0.00000)
:0.00000,
(
MB01503|Lasioglossum pauxillum|BOLD\072AAE1160:0.00000,
MB01070|Lasioglossum pauxillum|BOLD\072AAE1160:-0.00000)
:0.00000)
:0.00000,
(
TO1700110|Lasioglossum pauxillum|BOLD\072AAE1160:0.00000,
MB01651|Lasioglossum pauxillum|BOLD\072AAE1160:-0.00000)
:0.00000)
:0.00000,
MB00675|Lasioglossum pauxillum|BOLD\072AAE1160:0.00000)
:0.00000,
BL1800272|Lasioglossum pauxillum|BOLD\072AAE1160:0.00000)
:0.00000,
BL1800621|Lasioglossum pauxillum|BOLD\072AAE1160:0.00000)
:0.00000,
MB00073|Lasioglossum pauxillum|BOLD\072AAE1160:0.00000)
:0.00000,
MB00090|Lasioglossum pauxillum|BOLD\072AAE1160:0.00000)
:0.00000,
MB00475|Lasioglossum pauxillum|BOLD\072AAE1160:0.00000)
:0.00000,
MB00657|Lasioglossum pauxillum|BOLD\072AAE1160:0.00000)
:0.00000,
MB00677|Lasioglossum pauxillum|BOLD\072AAE1160:0.00000)
:0.00000,
MB00722|Lasioglossum pauxillum|BOLD\072AAE1160:0.00000)
:0.00000,
MB00787|Lasioglossum pauxillum|BOLD\072AAE1160:0.00000)
:0.00000,
MB00846|Lasioglossum pauxillum|BOLD\072AAE1160:0.00000)
:0.00000,
MB00853|Lasioglossum pauxillum|BOLD\072AAE1160:0.00000)
:0.00000,
MB00884|Lasioglossum pauxillum|BOLD\072AAE1160:0.00000)
:0.00000,
MB00915|Lasioglossum pauxillum|BOLD\072AAE1160:0.00000)
:0.00000,
MB01071|Lasioglossum pauxillum|BOLD\072AAE1160:0.00000)
:0.00000,
MB01487|Lasioglossum pauxillum|BOLD\072AAE1160:0.00000)
:0.00000,
MB01593|Lasioglossum pauxillum|BOLD\072AAE1160:0.00000)
:0.00000,
MBF00169|Lasioglossum pauxillum|BOLD\072AAE1160:0.00000)
:0.00000,
MBF00206|Lasioglossum pauxillum|BOLD\072AAE1160:0.00000)
:0.00000,
TO1700028|Lasioglossum pauxillum|BOLD\072AAE1160:0.00000)
:0.00000,
TO1700093|Lasioglossum pauxillum|BOLD\072AAE1160:0.00000)
:0.00000,
TO1700101|Lasioglossum pauxillum|BOLD\072AAE1160:0.00000)
:0.00000,
MB00145|Lasioglossum pauxillum|BOLD\072AAE1160:0.00000)
:0.00000,
BL1800619|Lasioglossum pauxillum|BOLD\072AAE1160:0.00000)
:0.00000,
MB00640|Lasioglossum pauxillum|BOLD\072AAE1160:0.00000)
:0.00009,
(
(
(
(
(
(
TO1800531|Lasioglossum pauxillum|BOLD\072AAE1160:0.00171,
(
MB00175|Lasioglossum pauxillum|BOLD\072AAE1160:0.00000,
BL1800433|Lasioglossum pauxillum|BOLD\072AAE1160:-0.00000)
:0.00084)
:0.00000,
BL1800302|Lasioglossum pauxillum|BOLD\072AAE1160:0.00000)
:0.00000,
BL1800581|Lasioglossum pauxillum|BOLD\072AAE1160:0.00000)
:0.00070,
TO1800127|Lasioglossum pauxillum|BOLD\072AAE1160:0.00093)
:0.00000,
BL1800428|Lasioglossum pauxillum|BOLD\072AAE1160:0.00000)
:0.00009,
MB00015|Lasioglossum pauxillum|BOLD\072AAE1160:0.00028)
:0.00048)
:0.00064,
TO1700106|Lasioglossum pauxillum|BOLD\072AAE1160:0.00680)
:0.00041,
MB01400|Lasioglossum pauxillum|BOLD\072AAE1160:0.00128)
:0.00017,
MB00678|Lasioglossum pauxillum|BOLD\072AAE1160:0.00139)
:0.00044,
MB01201|Lasioglossum pauxillum|BOLD\072AAE1160:0.00254)
:0.00066,
MB00249|Lasioglossum pauxillum|BOLD\072AAE1160:0.00097)
:0.06463)
:0.00520,
(
(
(
(
(
(
(
(
(
(
(
(
(
(
(
(
(
(
(
(
(
(
(
(
(
(
(
(
(
(
(
(
(
(
(
(
(
(
(
(
(
(
(
(
(
TO1800624|Lasioglossum laticeps|BOLD\072AAY5433:0.00533,
(
MB01363|Lasioglossum laticeps|BOLD\072AAY5433:0.00000,
(
MB00190|Lasioglossum laticeps|BOLD\072AAY5433:0.00095,
(
(
MB00139|Lasioglossum laticeps|BOLD\072AAY5433:0.00000,
(
MB00080|Lasioglossum laticeps:-0.00000,
MB00048|Lasioglossum laticeps:0.00000)
:0.00000)
:0.00260,
BL1700026|Lasioglossum laticeps|BOLD\072AAY5433:0.00030)
:0.00140)
:0.00000)
:0.00094)
:0.00001,
BL1700049|Lasioglossum laticeps|BOLD\072AAY5433:0.00000)
:0.00000,
BL1800463|Lasioglossum laticeps|BOLD\072AAY5433:0.00000)
:0.00000,
BL1800590|Lasioglossum laticeps|BOLD\072AAY5433:0.00000)
:0.00000,
BL1800603|Lasioglossum laticeps|BOLD\072AAY5433:0.00000)
:0.00000,
MB00297|Lasioglossum laticeps|BOLD\072AAY5433:0.00000)
:0.00000,
MB00806|Lasioglossum laticeps|BOLD\072AAY5433:0.00000)
:0.00000,
MB00948|Lasioglossum laticeps|BOLD\072AAY5433:0.00000)
:0.00000,
MB00962|Lasioglossum laticeps|BOLD\072AAY5433:0.00000)
:0.00000,
MB01155|Lasioglossum laticeps|BOLD\072AAY5433:0.00000)
:0.00000,
MB01309|Lasioglossum laticeps|BOLD\072AAY5433:0.00000)
:0.00000,
MB01377|Lasioglossum laticeps|BOLD\072AAY5433:0.00000)
:0.00000,
MB01380|Lasioglossum laticeps|BOLD\072AAY5433:0.00000)
:0.00000,
MB01424|Lasioglossum laticeps|BOLD\072AAY5433:0.00000)
:0.00000,
MB01436|Lasioglossum laticeps|BOLD\072AAY5433:0.00000)
:0.00000,
MB01440|Lasioglossum laticeps|BOLD\072AAY5433:0.00000)
:0.00000,
MB01527|Lasioglossum laticeps|BOLD\072AAY5433:0.00000)
:0.00000,
MB01600|Lasioglossum laticeps|BOLD\072AAY5433:0.00000)
:0.00000,
MBF00099|Lasioglossum laticeps|BOLD\072AAY5433:0.00000)
:0.00000,
TO1700084|Lasioglossum laticeps|BOLD\072AAY5433:0.00000)
:0.00000,
TO1700105|Lasioglossum laticeps|BOLD\072AAY5433:0.00000)
:0.00000,
TO1700121|Lasioglossum laticeps|BOLD\072AAY5433:0.00000)
:0.00000,
TO1800355|Lasioglossum laticeps|BOLD\072AAY5433:0.00000)
:0.00000,
TO1800582|Lasioglossum laticeps|BOLD\072AAY5433:0.00000)
:0.00000,
MB01530|Lasioglossum laticeps|BOLD\072AAY5433:0.00000)
:0.00000,
BL1800611|Lasioglossum laticeps|BOLD\072AAY5433:0.00000)
:0.00000,
MB00062|Lasioglossum laticeps|BOLD\072AAY5433:0.00000)
:0.00000,
MB00123|Lasioglossum laticeps|BOLD\072AAY5433:0.00000)
:0.00000,
MB01482|Lasioglossum laticeps|BOLD\072AAY5433:0.00000)
:0.00038,
MB00140|Lasioglossum laticeps|BOLD\072AAY5433:0.00122)
:0.00000,
MB00955|Lasioglossum laticeps|BOLD\072AAY5433:0.00000)
:0.00000,
MB01059|Lasioglossum laticeps|BOLD\072AAY5433:0.00000)
:0.00000,
MB01072|Lasioglossum laticeps|BOLD\072AAY5433:0.00000)
:0.00000,
MB01378|Lasioglossum laticeps|BOLD\072AAY5433:0.00000)
:0.00000,
MB01485|Lasioglossum laticeps|BOLD\072AAY5433:0.00000)
:0.00000,
MB01608|Lasioglossum laticeps|BOLD\072AAY5433:0.00000)
:0.00000,
MBF00065|Lasioglossum laticeps|BOLD\072AAY5433:0.00000)
:0.00000,
MB00056|Lasioglossum laticeps|BOLD\072AAY5433:0.00000)
:0.00000,
MB00111|Lasioglossum laticeps|BOLD\072AAY5433:0.00000)
:0.00000,
MB01531|Lasioglossum laticeps|BOLD\072AAY5433:0.00000)
:0.00126,
TO1800464|Lasioglossum laticeps|BOLD\072AAY5433:0.00184)
:0.00063,
TO1800591|Lasioglossum laticeps|BOLD\072AAY5433:0.00247)
:0.01225,
TO1800426|Lasioglossum laticeps|BOLD\072ADZ4826:0.00537)
:0.00286,
(
MBF00184|Lasioglossum laticeps|BOLD\072ADZ6624:0.00470,
MB01481|Lasioglossum laticeps|BOLD\072ADZ6624:0.00000)
:0.01880)
:0.05978,
(
(
(
(
(
(
(
(
(
(
(
(
(
(
(
(
(
(
(
(
(
TO1800358|Lasioglossum calceatum|BOLD\072AAB0353:0.00000,
TO1800356|Lasioglossum calceatum|BOLD\072AAB0353:-0.00000)
:0.00000,
(
TO1800156|Lasioglossum calceatum|BOLD\072AAB0353:0.00000,
TO1800031|Lasioglossum calceatum|BOLD\072AAB0353:-0.00000)
:0.00000)
:0.00000,
(
(
(
(
(
(
(
(
(
(
(
(
(
(
(
TO1700149|Lasioglossum calceatum|BOLD\072AAB0353:0.00000,
(
(
MB01359|Lasioglossum calceatum|BOLD\072AAB0353:0.00000,
(
(
(
(
MB00012|Lasioglossum calceatum|BOLD\072AAB0353:-0.00000,
BL1700010|Lasioglossum calceatum|BOLD\072AAB0353:0.00000)
:0.00000,
BL1700013|Lasioglossum calceatum|BOLD\072AAB0353:0.00000)
:0.00000,
BL1800692|Lasioglossum calceatum|BOLD\072AAB0353:0.00000)
:0.00140,
BL1800488|Lasioglossum calceatum|BOLD\072AAB0353:0.00000)
:0.00000)
:0.00000,
BL1800498|Lasioglossum calceatum|BOLD\072AAB0353:0.00000)
:0.00000)
:0.00000,
BL1700005|Lasioglossum calceatum|BOLD\072AAB0353:0.00000)
:0.00000,
BL1700014|Lasioglossum calceatum|BOLD\072AAB0353:0.00000)
:0.00000,
BL1700018|Lasioglossum calceatum|BOLD\072AAB0353:0.00000)
:0.00000,
BL1700020|Lasioglossum calceatum|BOLD\072AAB0353:0.00000)
:0.00000,
BL1700021|Lasioglossum calceatum|BOLD\072AAB0353:0.00000)
:0.00000,
BL1700044|Lasioglossum calceatum|BOLD\072AAB0353:0.00000)
:0.00000,
BL1800038|Lasioglossum calceatum|BOLD\072AAB0353:0.00000)
:0.00000,
BL1800478|Lasioglossum calceatum|BOLD\072AAB0353:0.00000)
:0.00000,
BL1800489|Lasioglossum calceatum|BOLD\072AAB0353:0.00000)
:0.00000,
BL1800502|Lasioglossum calceatum|BOLD\072AAB0353:0.00000)
:0.00000,
(
BL1800515|Lasioglossum calceatum|BOLD\072AAB0353:0.00000,
BL1800514|Lasioglossum calceatum|BOLD\072AAB0353:-0.00000)
:0.00000)
:0.00000,
(
MB00367|Lasioglossum calceatum|BOLD\072AAB0353:0.00000,
MB00291|Lasioglossum calceatum|BOLD\072AAB0353:-0.00000)
:0.00000)
:0.00000,
(
(
MB01581|Lasioglossum calceatum|BOLD\072AAB0353:0.00000,
MB01574|Lasioglossum calceatum|BOLD\072AAB0353:-0.00000)
:0.00000,
(
MB01358|Lasioglossum calceatum|BOLD\072AAB0353:0.00000,
MB01160|Lasioglossum calceatum|BOLD\072AAB0353:-0.00000)
:0.00000)
:0.00000)
:0.00000,
(
(
TO1700078|Lasioglossum calceatum|BOLD\072AAB0353:0.00000,
TO1700075|Lasioglossum calceatum|BOLD\072AAB0353:-0.00000)
:0.00000,
(
MB01663|Lasioglossum calceatum|BOLD\072AAB0353:0.00000,
MB01626|Lasioglossum calceatum|BOLD\072AAB0353:-0.00000)
:0.00000)
:0.00000)
:0.00000)
:0.00000,
BL1800039|Lasioglossum calceatum|BOLD\072AAB0353:0.00000)
:0.00000,
BL1800499|Lasioglossum calceatum|BOLD\072AAB0353:0.00000)
:0.00000,
BL1800529|Lasioglossum calceatum|BOLD\072AAB0353:0.00000)
:0.00000,
MB01578|Lasioglossum calceatum|BOLD\072AAB0353:0.00000)
:0.00000,
TO1700022|Lasioglossum calceatum|BOLD\072AAB0353:0.00000)
:0.00000,
TO1700080|Lasioglossum calceatum|BOLD\072AAB0353:0.00000)
:0.00000,
BL1800490|Lasioglossum calceatum|BOLD\072AAB0353:0.00000)
:0.00000,
MB00099|Lasioglossum calceatum|BOLD\072AAB0353:0.00000)
:0.00000,
BL1700007|Lasioglossum calceatum|BOLD\072AAB0353:0.00000)
:0.00022,
(
MB00287|Lasioglossum calceatum|BOLD\072AAB0353:-0.00000,
MB00169|Lasioglossum calceatum|BOLD\072AAB0353:0.00000)
:0.00128)
:0.00012,
BL1700004|Lasioglossum calceatum|BOLD\072AAB0353:0.00148)
:0.00088,
BL1800374|Lasioglossum calceatum|BOLD\072AAB0353:0.00064)
:0.00092,
BL1700011|Lasioglossum calceatum|BOLD\072AAB0353:0.00063)
:0.00055,
(
(
MB01598|Lasioglossum calceatum|BOLD\072AAB0353:0.00000,
(
MB01582|Lasioglossum calceatum|BOLD\072AAB0353:0.00000,
(
MB01580|Lasioglossum calceatum|BOLD\072AAB0353:0.00000,
MB01101|Lasioglossum calceatum|BOLD\072AAB0353:-0.00000)
:0.00000)
:0.00000)
:0.00000,
MB01168|Lasioglossum calceatum|BOLD\072AAB0353:0.00000)
:0.00020)
:0.00073,
(
TO1700090|Lasioglossum calceatum|BOLD\072AAB0353:0.00000,
(
MB01431|Lasioglossum calceatum|BOLD\072AAB0353:0.00000,
MB01240|Lasioglossum calceatum|BOLD\072AAB0353:-0.00000)
:0.00000)
:0.00081)
:0.00095,
(
(
(
MB01648|Lasioglossum calceatum|BOLD\072AAB0353:0.00000,
(
MB01550|Lasioglossum calceatum|BOLD\072AAB0353:0.00000,
(
MB01469|Lasioglossum calceatum|BOLD\072AAB0353:0.00000,
(
MB00591|Lasioglossum calceatum|BOLD\072AAB0353:0.00000,
(
MB00215|Lasioglossum calceatum|BOLD\072AAB0353:-0.00000,
MB00002|Lasioglossum calceatum|BOLD\072AAB0353:0.00000)
:0.00000)
:0.00000)
:0.00000)
:0.00000)
:0.00000,
MB00250|Lasioglossum calceatum|BOLD\072AAB0353:0.00000)
:0.00000,
MB00201|Lasioglossum calceatum|BOLD\072AAB0353:0.00000)
:0.00312)
:0.00069,
(
(
(
(
(
TO1800020|Lasioglossum calceatum|BOLD\072AAB0353:0.00150,
BL1800495|Lasioglossum calceatum|BOLD\072AAB0353:0.00000)
:0.00000,
BL1800642|Lasioglossum calceatum|BOLD\072AAB0353:0.00000)
:0.00000,
MB01496|Lasioglossum calceatum|BOLD\072AAB0353:0.00000)
:0.00000,
MBF00298|Lasioglossum calceatum|BOLD\072AAB0353:0.00000)
:0.00000,
MBF00204|Lasioglossum calceatum|BOLD\072AAB0353:0.00000)
:0.00392)
:0.01725,
(
MB01190|Lasioglossum albipes|BOLD\072ABX6337:0.00000,
(
MB00861|Lasioglossum albipes|BOLD\072ABX6337:0.00000,
BL1800661|Lasioglossum albipes|BOLD\072ABX6337:-0.00000)
:0.00000)
:0.02119)
:0.04067)
:0.00633)
:0.00472,
(
(
(
(
(
(
TO1800585|Lasioglossum politum|BOLD\072ACR3950:0.00160,
TO1700081|Lasioglossum politum|BOLD\072ACR3950:0.00000)
:0.00000,
TO1800052|Lasioglossum politum|BOLD\072ACR3950:0.00000)
:0.00000,
TO1800584|Lasioglossum politum|BOLD\072ACR3950:0.00000)
:0.00027,
TO1700067|Lasioglossum politum|BOLD\072ACR3950:0.00123)
:0.00413,
TO1800234|Lasioglossum politum|BOLD\072ACR3950:0.00973)
:0.05249,
(
(
(
(
(
(
(
TO1800007|Lasioglossum marginatum|BOLD\072AAD7687:0.00000,
(
TO1700001|Lasioglossum marginatum|BOLD\072AAD7687:0.00000,
(
BL1800550|Lasioglossum marginatum|BOLD\072AAD7687:0.00000,
(
BL1800096|Lasioglossum marginatum|BOLD\072AAD7687:0.00000,
(
BL1800095|Lasioglossum marginatum|BOLD\072AAD7687:0.00000,
(
BL1800082|Lasioglossum marginatum|BOLD\072AAD7687:0.00000,
(
BL1800080|Lasioglossum marginatum|BOLD\072AAD7687:0.00000,
(
BL1800070|Lasioglossum marginatum|BOLD\072AAD7687:0.00000,
(
(
(
BL1800060|Lasioglossum marginatum|BOLD\072AAD7687:0.00150,
BL1800047|Lasioglossum marginatum|BOLD\072AAD7687:0.00000)
:0.00000,
BL1800032|Lasioglossum marginatum|BOLD\072AAD7687:0.00000)
:0.00000,
BL1800052|Lasioglossum marginatum|BOLD\072AAD7687:0.00000)
:0.00000)
:0.00000)
:0.00000)
:0.00000)
:0.00000)
:0.00000)
:0.00000)
:0.00000)
:0.00000,
BL1800056|Lasioglossum marginatum|BOLD\072AAD7687:0.00000)
:0.00000,
BL1800081|Lasioglossum marginatum|BOLD\072AAD7687:0.00000)
:0.00000,
BL1800084|Lasioglossum marginatum|BOLD\072AAD7687:0.00000)
:0.00000,
BL1800066|Lasioglossum marginatum|BOLD\072AAD7687:0.00000)
:0.00000,
BL1800069|Lasioglossum marginatum|BOLD\072AAD7687:0.00000)
:0.00026,
TO1800001|Lasioglossum marginatum|BOLD\072AAD7687:0.00131)
:0.07195)
:0.00653)
:0.00435,
(
BL1800616|Lasioglossum glabriusculum|BOLD\072AAZ1489:0.00000,
BL1800426|Lasioglossum glabriusculum|BOLD\072AAZ1489:-0.00000)
:0.06918)
:0.00223)
:0.00681,
BL1800157|Lasioglossum buccale|BOLD\072ADZ4420:0.07001)
:0.00065,
(
(
(
(
(
(
(
TO1800617|Lasioglossum griseolum|BOLD\072AAW9737:-0.00000,
TO1800302|Lasioglossum griseolum|BOLD\072AAW9737:0.00000)
:0.00148,
BL1800177|Lasioglossum griseolum|BOLD\072AAW9737:0.00007)
:0.00000,
TO1800431|Lasioglossum griseolum:0.00000)
:0.04098,
(
MB00624|Lasioglossum pauperatum|BOLD\072AAK7827:0.00261,
BL1800169|Lasioglossum pauperatum|BOLD\072AAK7827:0.00199)
:0.03932)
:0.00530,
(
(
(
(
(
(
(
(
(
(
(
(
TO1800569|Lasioglossum villosulum|BOLD\072AAC2461:0.00429,
(
(
(
(
(
(
(
TO1800282|Lasioglossum villosulum|BOLD\072AAC2461:0.00000,
(
(
(
(
(
(
(
(
(
(
(
(
TO1800228|Lasioglossum villosulum|BOLD\072AAC2461:0.00000,
BL1800156|Lasioglossum villosulum|BOLD\072AAC2461:-0.00000)
:0.00038,
(
MB00842|Lasioglossum villosulum|BOLD\072AAC2461:0.00000,
BL1800025|Lasioglossum villosulum|BOLD\072AAC2461:-0.00000)
:0.00122)
:0.00020,
MB00501|Lasioglossum villosulum|BOLD\072AAC2461:0.00135)
:0.00000,
BL1800155|Lasioglossum villosulum|BOLD\072AAC2461:0.00000)
:0.00000,
BL1800158|Lasioglossum villosulum|BOLD\072AAC2461:0.00000)
:0.00000,
BL1800174|Lasioglossum villosulum|BOLD\072AAC2461:0.00000)
:0.00000,
BL1800249|Lasioglossum villosulum|BOLD\072AAC2461:0.00000)
:0.00000,
BL1800640|Lasioglossum villosulum|BOLD\072AAC2461:0.00000)
:0.00000,
MB00441|Lasioglossum villosulum|BOLD\072AAC2461:0.00000)
:0.00000,
MB00474|Lasioglossum villosulum|BOLD\072AAC2461:0.00000)
:0.00000,
MB00497|Lasioglossum villosulum|BOLD\072AAC2461:0.00000)
:0.00000,
MB00499|Lasioglossum villosulum|BOLD\072AAC2461:0.00000)
:0.00000)
:0.00000,
(
MB00556|Lasioglossum villosulum|BOLD\072AAC2461:0.00000,
MB00503|Lasioglossum villosulum|BOLD\072AAC2461:-0.00000)
:0.00000)
:0.00000,
(
MB00633|Lasioglossum villosulum|BOLD\072AAC2461:0.00000,
MB00567|Lasioglossum villosulum|BOLD\072AAC2461:-0.00000)
:0.00000)
:0.00000,
(
MB00963|Lasioglossum villosulum|BOLD\072AAC2461:0.00000,
MB00671|Lasioglossum villosulum|BOLD\072AAC2461:-0.00000)
:0.00000)
:0.00000,
(
MBF00210|Lasioglossum villosulum|BOLD\072AAC2461:0.00000,
MBF00197|Lasioglossum villosulum|BOLD\072AAC2461:-0.00000)
:0.00000)
:0.00000,
(
TO1800248|Lasioglossum villosulum|BOLD\072AAC2461:0.00000,
TO1800133|Lasioglossum villosulum|BOLD\072AAC2461:-0.00000)
:0.00000)
:0.00000,
MBF00207|Lasioglossum villosulum|BOLD\072AAC2461:0.00000)
:0.00031)
:0.00021,
MB00496|Lasioglossum villosulum|BOLD\072AAC2461:0.00134)
:0.00049,
MB00498|Lasioglossum villosulum|BOLD\072AAC2461:0.00106)
:0.00065,
(
(
MB01050|Lasioglossum villosulum|BOLD\072AAC2461:0.00000,
(
MB01002|Lasioglossum villosulum|BOLD\072AAC2461:0.00000,
BL1800141|Lasioglossum villosulum|BOLD\072AAC2461:-0.00000)
:0.00000)
:0.00074,
BL1800143|Lasioglossum villosulum|BOLD\072AAC2461:0.00076)
:0.00013)
:0.00052,
MB00588|Lasioglossum villosulum|BOLD\072AAC2461:0.00140)
:0.00053,
MB00552|Lasioglossum villosulum|BOLD\072AAC2461:0.00178)
:0.00027,
(
TO1800028|Lasioglossum villosulum|BOLD\072AAC2461:0.00000,
(
MB00586|Lasioglossum villosulum|BOLD\072AAC2461:0.00000,
MB00443|Lasioglossum villosulum|BOLD\072AAC2461:-0.00000)
:0.00150)
:0.00130)
:0.00093,
(
(
(
TO1800231|Lasioglossum villosulum|BOLD\072AAC2461:0.00669,
TO1800132|Lasioglossum villosulum|BOLD\072AAC2461:0.00431)
:0.00268,
(
(
TO1800161|Lasioglossum villosulum|BOLD\072AAC2461:-0.00000,
TO1700030|Lasioglossum villosulum|BOLD\072AAC2461:0.00000)
:0.00142,
MB00958|Lasioglossum villosulum|BOLD\072AAC2461:0.00168)
:0.00047)
:0.00099,
(
TO1800135|Lasioglossum villosulum|BOLD\072AAC2461:0.00313,
(
MB00621|Lasioglossum villosulum|BOLD\072AAC2461:0.00299,
MB00587|Lasioglossum villosulum|BOLD\072AAC2461:0.00011)
:0.00482)
:0.00171)
:0.00021)
:0.01676,
(
(
(
TO1800567|Lasioglossum villosulum|BOLD\072AAC2460:-0.00000,
MB00293|Lasioglossum villosulum|BOLD\072AAC2460:0.00000)
:0.00000,
MB00428|Lasioglossum villosulum|BOLD\072AAC2460:0.00000)
:0.00040,
(
MB00911|Lasioglossum villosulum|BOLD\072AAC2460:0.00000,
MB00471|Lasioglossum villosulum|BOLD\072AAC2460:-0.00000)
:0.00110)
:0.01635)
:0.00684,
(
(
(
MBF00014|Lasioglossum medinai|BOLD\072AAF3834:0.00000,
MB00686|Lasioglossum medinai|BOLD\072AAF3834:-0.00000)
:0.00000,
BL1800213|Lasioglossum medinai|BOLD\072AAF3834:0.00000)
:0.01857,
MB01643|Lasioglossum villosulum|BOLD\072AEC1752:0.01783)
:0.02520)
:0.01212,
(
(
BL1800392|Lasioglossum puncticolle|BOLD\072AAF4025:0.00000,
BL1800205|Lasioglossum puncticolle|BOLD\072AAF4025:-0.00000)
:0.00046,
(
BL1800359|Lasioglossum puncticolle|BOLD\072AAF4025:0.00818,
(
BL1800222|Lasioglossum puncticolle|BOLD\072AAF4025:0.00000,
BL1800202|Lasioglossum puncticolle|BOLD\072AAF4025:-0.00000)
:0.00132)
:0.00104)
:0.04525)
:0.00177,
(
(
(
(
(
MB01460|Lasioglossum minutissimum|BOLD\072ACQ8646:0.00000,
BL1800161|Lasioglossum minutissimum|BOLD\072ACQ8646:-0.00000)
:0.00103,
(
BL1800260|Lasioglossum minutissimum|BOLD\072ACQ8646:0.00000,
BL1800160|Lasioglossum minutissimum|BOLD\072ACQ8646:0.00310)
:0.00047)
:0.00255,
MB00478|Lasioglossum minutissimum|BOLD\072AAI1289:0.01163)
:0.02955,
BL1800028|Lasioglossum intermedium|BOLD\072AAZ9230:0.05123)
:0.00669,
(
(
(
(
(
(
MB01156|Lasioglossum bluethgeni|BOLD\072AAK8366:0.00000,
(
MB00799|Lasioglossum bluethgeni|BOLD\072AAK8366:0.00000,
(
MB00796|Lasioglossum bluethgeni|BOLD\072AAK8366:0.00000,
MB00569|Lasioglossum bluethgeni|BOLD\072AAK8366:-0.00000)
:0.00000)
:0.00000)
:0.00150,
BL1800059|Lasioglossum bluethgeni|BOLD\072AAK8366:0.00000)
:0.00000,
BL1800064|Lasioglossum bluethgeni|BOLD\072AAK8366:0.00000)
:0.00000,
BL1800073|Lasioglossum bluethgeni|BOLD\072AAK8366:0.00000)
:0.00000,
BL1800197|Lasioglossum bluethgeni|BOLD\072AAK8366:0.00000)
:0.00000,
BL1800198|Lasioglossum bluethgeni|BOLD\072AAK8366:0.00000)
:0.05149)
:0.00363)
:0.00201)
:0.00103,
(
MB00933|Lasioglossum limbellum|BOLD\072ADZ7745:0.00000,
MB00480|Lasioglossum limbellum|BOLD\072ADZ7745:-0.00000)
:0.05401)
:0.00547,
(
(
MB00604|Lasioglossum punctatissimum|BOLD\072AAF4021:0.00000,
(
(
MB00593|Lasioglossum punctatissimum|BOLD\072AAF4021:0.00000,
(
MB00422|Lasioglossum punctatissimum|BOLD\072AAF4021:0.00000,
(
MB00281|Lasioglossum punctatissimum|BOLD\072AAF4021:-0.00000,
MB00251|Lasioglossum punctatissimum|BOLD\072AAF4021:0.00000)
:0.00000)
:0.00000)
:0.00160,
MB00247|Lasioglossum punctatissimum|BOLD\072AAF4021:0.00150)
:0.00000)
:0.05583,
(
MB00206|Lasioglossum pygmaeum|BOLD\072AAY9696:0.00343,
BL1800352|Lasioglossum pygmaeum|BOLD\072AAY9696:0.00527)
:0.04916)
:0.00473)
:0.00235)
:0.00199,
(
(
(
MBF00213|Lasioglossum sabulosum|BOLD\072ACR3558:0.00173,
MB00801|Lasioglossum sabulosum|BOLD\072ACR3558:0.00297)
:0.00081,
MB00346|Lasioglossum sabulosum|BOLD\072ACR3558:0.00389)
:0.00098,
(
(
(
(
(
MB01584|Lasioglossum sabulosum|BOLD\072ACR3558:0.00000,
(
MB00802|Lasioglossum sabulosum|BOLD\072ACR3558:0.00000,
(
MB00798|Lasioglossum sabulosum|BOLD\072ACR3558:0.00000,
(
(
(
(
(
MB00561|Lasioglossum sabulosum|BOLD\072ACR3558:0.00000,
MB00070|Lasioglossum sabulosum|BOLD\072ACR3558:-0.00000)
:0.00000,
MB00370|Lasioglossum sabulosum|BOLD\072ACR3558:0.00000)
:0.00000,
MB00345|Lasioglossum sabulosum|BOLD\072ACR3558:0.00000)
:0.00049,
MB00371|Lasioglossum sabulosum|BOLD\072ACR3558:0.00273)
:0.00000,
MB00375|Lasioglossum sabulosum|BOLD\072ACR3558:0.00000)
:0.00000)
:0.00000)
:0.00000)
:0.00060,
MB00570|Lasioglossum sabulosum|BOLD\072ACR3558:0.00100)
:0.00151,
MB00823|Lasioglossum sabulosum|BOLD\072ACR3558:0.00469)
:0.00086,
MB00344|Lasioglossum sabulosum|BOLD\072ACR3558:0.00557)
:0.00044,
MB00347|Lasioglossum sabulosum|BOLD\072ACR3558:0.00106)
:0.00048)
:0.05642)
:0.00510,
(
(
(
(
(
(
(
(
(
(
(
(
(
(
(
(
TO1800580|Lasioglossum nitidulum|BOLD\072AAE5115:0.00154,
MB00792|Lasioglossum nitidulum|BOLD\072AAE5115:0.00316)
:0.00011,
BL1800439|Lasioglossum nitidulum|BOLD\072AAE5115:0.00459)
:0.00004,
(
MBF00126|Lasioglossum nitidulum|BOLD\072AAE5115:0.00000,
(
(
MBF00009|Lasioglossum nitidulum|BOLD\072AAE5115:0.00000,
(
MB01589|Lasioglossum nitidulum|BOLD\072AAE5115:0.00000,
(
MB01570|Lasioglossum nitidulum|BOLD\072AAE5115:0.00000,
(
MB01569|Lasioglossum nitidulum|BOLD\072AAE5115:0.00000,
(
MB01565|Lasioglossum nitidulum|BOLD\072AAE5115:0.00000,
(
MB01563|Lasioglossum nitidulum|BOLD\072AAE5115:0.00000,
(
MB01560|Lasioglossum nitidulum|BOLD\072AAE5115:0.00000,
(
MB01556|Lasioglossum nitidulum|BOLD\072AAE5115:0.00000,
(
MB01423|Lasioglossum nitidulum|BOLD\072AAE5115:0.00000,
(
MB01418|Lasioglossum nitidulum|BOLD\072AAE5115:0.00000,
(
MB01407|Lasioglossum nitidulum|BOLD\072AAE5115:0.00000,
(
MB01402|Lasioglossum nitidulum|BOLD\072AAE5115:0.00000,
(
MB01399|Lasioglossum nitidulum|BOLD\072AAE5115:0.00000,
(
MB01395|Lasioglossum nitidulum|BOLD\072AAE5115:0.00000,
(
MB01339|Lasioglossum nitidulum|BOLD\072AAE5115:0.00000,
(
MB01113|Lasioglossum nitidulum|BOLD\072AAE5115:0.00000,
(
MB01009|Lasioglossum nitidulum|BOLD\072AAE5115:0.00000,
(
MB00944|Lasioglossum nitidulum|BOLD\072AAE5115:0.00000,
(
MB00782|Lasioglossum nitidulum|BOLD\072AAE5115:0.00000,
(
MB00775|Lasioglossum nitidulum|BOLD\072AAE5115:0.00000,
(
MB00719|Lasioglossum nitidulum|BOLD\072AAE5115:0.00000,
(
MB00711|Lasioglossum nitidulum|BOLD\072AAE5115:0.00000,
(
(
(
(
MB00044|Lasioglossum nitidulum|BOLD\072AAE5115:0.00000,
(
MB00043|Lasioglossum nitidulum|BOLD\072AAE5115:0.00000,
MB00042|Lasioglossum nitidulum|BOLD\072AAE5115:-0.00000)
:0.00000)
:0.00000,
BL1800394|Lasioglossum nitidulum|BOLD\072AAE5115:0.00000)
:0.00000,
BL1800410|Lasioglossum nitidulum|BOLD\072AAE5115:0.00000)
:0.00000,
BL1800475|Lasioglossum nitidulum|BOLD\072AAE5115:0.00000)
:0.00000)
:0.00000)
:0.00000)
:0.00000)
:0.00000)
:0.00000)
:0.00000)
:0.00000)
:0.00000)
:0.00000)
:0.00000)
:0.00000)
:0.00000)
:0.00000)
:0.00000)
:0.00000)
:0.00000)
:0.00000)
:0.00000)
:0.00000)
:0.00000)
:0.00000)
:0.00000,
BL1800413|Lasioglossum nitidulum|BOLD\072AAE5115:0.00000)
:0.00000)
:0.00148)
:0.00000,
BL1800159|Lasioglossum nitidulum|BOLD\072AAE5115:0.00000)
:0.00000,
MB00520|Lasioglossum nitidulum|BOLD\072AAE5115:0.00000)
:0.00000,
MB00555|Lasioglossum nitidulum|BOLD\072AAE5115:0.00000)
:0.00000,
MB00788|Lasioglossum nitidulum|BOLD\072AAE5115:0.00000)
:0.00000,
MB01065|Lasioglossum nitidulum|BOLD\072AAE5115:0.00000)
:0.00000,
MB01075|Lasioglossum nitidulum|BOLD\072AAE5115:0.00000)
:0.00000,
MB01079|Lasioglossum nitidulum|BOLD\072AAE5115:0.00000)
:0.00000,
MB01394|Lasioglossum nitidulum|BOLD\072AAE5115:0.00000)
:0.00000,
MB01405|Lasioglossum nitidulum|BOLD\072AAE5115:0.00000)
:0.00000,
MB01427|Lasioglossum nitidulum|BOLD\072AAE5115:0.00000)
:0.00000,
MBF00299|Lasioglossum nitidulum|BOLD\072AAE5115:0.00000)
:0.00008,
TO1800568|Lasioglossum nitidulum|BOLD\072AAE5115:0.00462)
:0.00032,
TO1800577|Lasioglossum nitidulum|BOLD\072AAE5115:0.00128)
:0.05727)
:0.00207,
(
(
(
(
(
TO1800293|Lasioglossum lativentre|BOLD\072AAE1129:0.00000,
TO1800247|Lasioglossum lativentre|BOLD\072AAE1129:-0.00000)
:0.00086,
(
(
MB00439|Lasioglossum lativentre|BOLD\072AAE1129:0.00000,
(
BL1800175|Lasioglossum lativentre|BOLD\072AAE1129:0.00000,
BL1800097|Lasioglossum lativentre|BOLD\072AAE1129:-0.00000)
:0.00000)
:0.00148,
BL1800204|Lasioglossum lativentre|BOLD\072AAE1129:0.00004)
:0.00379)
:0.07361,
(
TO1700136|Lasioglossum xanthopus|BOLD\072AAE1789:0.00000,
BL1800007|Lasioglossum xanthopus|BOLD\072AAE1789:-0.00000)
:0.04706)
:0.00391,
(
(
(
MB00779|Lasioglossum sexnotatum|BOLD\072AAW9816:0.00000,
(
(
MB00615|Lasioglossum sexnotatum|BOLD\072AAW9816:0.00000,
(
(
BL1800681|Lasioglossum sexnotatum|BOLD\072AAW9816:0.00000,
BL1800196|Lasioglossum sexnotatum|BOLD\072AAW9816:0.00310)
:0.00005,
BL1800333|Lasioglossum sexnotatum|BOLD\072AAW9816:0.00000)
:0.00000)
:0.00000,
MB00383|Lasioglossum sexnotatum|BOLD\072AAW9816:0.00000)
:0.00000)
:0.00057,
MB00468|Lasioglossum sexnotatum|BOLD\072AAW9816:0.00095)
:0.00046,
MB00421|Lasioglossum sexnotatum|BOLD\072AAW9816:0.00263)
:0.06635)
:0.00079,
(
(
(
(
(
TO1700009|Lasioglossum pallens|BOLD\072ADM1219:0.00000,
(
(
(
(
(
(
(
(
BL1800228|Lasioglossum pallens|BOLD\072ADM1219:-0.00000,
BL1800050|Lasioglossum pallens|BOLD\072ADM1219:0.00000)
:0.00000,
BL1800051|Lasioglossum pallens|BOLD\072ADM1219:0.00000)
:0.00000,
BL1800053|Lasioglossum pallens|BOLD\072ADM1219:0.00000)
:0.00000,
BL1800057|Lasioglossum pallens|BOLD\072ADM1219:0.00000)
:0.00000,
BL1800058|Lasioglossum pallens|BOLD\072ADM1219:0.00000)
:0.00000,
BL1800061|Lasioglossum pallens|BOLD\072ADM1219:0.00000)
:0.00000,
BL1800071|Lasioglossum pallens|BOLD\072ADM1219:0.00000)
:0.00000,
BL1800072|Lasioglossum pallens|BOLD\072ADM1219:0.00000)
:0.00000)
:0.00000,
BL1800048|Lasioglossum pallens|BOLD\072ADM1219:0.00000)
:0.00015,
BL1800065|Lasioglossum pallens|BOLD\072ADM1219:0.00145)
:0.00054,
BL1800067|Lasioglossum pallens|BOLD\072ADM1219:0.00021)
:0.00109,
(
BL1800112|Lasioglossum pallens|BOLD\072ADM1219:0.00096,
BL1800006|Lasioglossum pallens|BOLD\072ADM1219:0.00054)
:0.00086)
:0.06371)
:0.02318)
:0.00179,
(
(
(
(
(
(
(
(
(
(
TO1800018|Seladonia tumulorum|BOLD\072AED2841:0.00000,
(
BL1800674|Seladonia tumulorum|BOLD\072AED2841:0.00000,
BL1800615|Seladonia tumulorum|BOLD\072AED2841:-0.00000)
:0.00000)
:0.00000,
(
(
MB01606|Seladonia tumulorum|BOLD\072AED2841:0.00000,
MB01529|Seladonia tumulorum|BOLD\072AED2841:-0.00000)
:0.00000,
(
(
MB01205|Seladonia tumulorum|BOLD\072AED2841:0.00000,
MB00285|Seladonia tumulorum|BOLD\072AED2841:-0.00000)
:0.00000,
(
MB00252|Seladonia tumulorum|BOLD\072AED2841:0.00000,
MB00217|Seladonia tumulorum|BOLD\072AED2841:-0.00000)
:0.00000)
:0.00000)
:0.00000)
:0.00000,
MB01333|Seladonia tumulorum|BOLD\072AED2841:0.00000)
:0.00107,
(
(
MB00903|Seladonia tumulorum|BOLD\072AED2841:0.00000,
(
MB00284|Seladonia tumulorum|BOLD\072AED2841:0.00000,
(
MB00282|Seladonia tumulorum|BOLD\072AED2841:0.00000,
(
MB00254|Seladonia tumulorum|BOLD\072AED2841:0.00000,
MB00253|Seladonia tumulorum|BOLD\072AED2841:-0.00000)
:0.00000)
:0.00000)
:0.00000)
:0.00028,
(
MB00246|Seladonia tumulorum|BOLD\072AED2841:-0.00000,
BL1800209|Seladonia tumulorum|BOLD\072AED2841:0.00000)
:0.00127)
:0.00048)
:0.00069,
(
MB01052|Seladonia tumulorum|BOLD\072AED2841:-0.00000,
MB00454|Seladonia tumulorum|BOLD\072AED2841:0.00000)
:0.00086)
:0.00040,
MB01029|Seladonia tumulorum|BOLD\072AED2841:0.00115)
:0.00052,
TO1700003|Seladonia tumulorum|BOLD\072AED2841:0.00254)
:0.00067,
TO1700013|Seladonia tumulorum|BOLD\072AED2841:0.00088)
:0.00129,
MB01635|Seladonia tumulorum|BOLD\072AED2841:0.00554)
:0.00334,
MB00132|Seladonia tumulorum:0.00000)
:0.07753)
:0.00796,
MB00034|Lasioglossum mediterraneum:0.04716)
:0.04352,
(
BL1800605|Lasioglossum morio|BOLD\072AAD9335:0.00000,
BL1800248|Lasioglossum morio|BOLD\072AAD9335:-0.00000)
:0.00064)
:0.00054,
(
MB01390|Lasioglossum morio|BOLD\072AAD9335:0.00000,
(
MB01360|Lasioglossum morio|BOLD\072AAD9335:0.00000,
(
MB01338|Lasioglossum morio|BOLD\072AAD9335:0.00000,
(
MB00990|Lasioglossum morio|BOLD\072AAD9335:0.00000,
(
MB00479|Lasioglossum morio|BOLD\072AAD9335:0.00000,
MB00477|Lasioglossum morio|BOLD\072AAD9335:-0.00000)
:0.00000)
:0.00000)
:0.00000)
:0.00000)
:0.00103)
:0.00038,
BL1800023|Lasioglossum morio|BOLD\072AAD9335:0.00000)
:0.00142,
MB00902|Lasioglossum morio|BOLD\072AAD9335:0.00135)
:0.00012,
BL1800264|Lasioglossum morio|BOLD\072AAD9335:0.00147)
:0.00003,
BL1800396|Lasioglossum morio|BOLD\072AAD9335:0.00000)
:0.00000,
MB00836|Lasioglossum morio|BOLD\072AAD9335:0.00000)
:0.00000,
BL1800599|Lasioglossum morio|BOLD\072AAD9335:0.00000)
:0.00000,
(
MB00965|Lasioglossum morio|BOLD\072AAD9335:0.00000,
MB00837|Lasioglossum morio|BOLD\072AAD9335:-0.00000)
:0.00000)
:0.00000,
(
(
(
MBF00158|Lasioglossum morio|BOLD\072AAD9335:0.00000,
(
(
(
MB01484|Lasioglossum morio|BOLD\072AAD9335:0.00000,
(
MB01483|Lasioglossum morio|BOLD\072AAD9335:0.00000,
MB01426|Lasioglossum morio|BOLD\072AAD9335:-0.00000)
:0.00000)
:0.00000,
MB01425|Lasioglossum morio|BOLD\072AAD9335:0.00000)
:0.00150,
BL1800409|Lasioglossum morio|BOLD\072AAD9335:0.00000)
:0.00000)
:0.00000,
BL1800412|Lasioglossum morio|BOLD\072AAD9335:0.00000)
:0.00000,
(
MB01512|Lasioglossum morio|BOLD\072AAD9335:0.00000,
MB01298|Lasioglossum morio|BOLD\072AAD9335:-0.00000)
:0.00000)
:0.00000)
:0.00000,
(
MB01420|Lasioglossum morio|BOLD\072AAD9335:0.00000,
MB01398|Lasioglossum morio|BOLD\072AAD9335:-0.00000)
:0.00000)
:0.00000,
(
MB00824|Lasioglossum morio|BOLD\072AAD9335:0.00000,
MB00554|Lasioglossum morio|BOLD\072AAD9335:-0.00000)
:0.00000)
:0.00000,
(
(
(
(
(
(
(
TO1800548|Lasioglossum morio|BOLD\072AAD9335:0.00000,
(
(
(
(
MB01365|Lasioglossum morio|BOLD\072AAD9335:0.00072,
(
MB01301|Lasioglossum morio|BOLD\072AAD9335:-0.00000,
MB00209|Lasioglossum morio|BOLD\072AAD9335:0.00000)
:0.00083)
:0.00017,
MB01310|Lasioglossum morio|BOLD\072AAD9335:0.00103)
:0.00020,
MB01074|Lasioglossum morio|BOLD\072AAD9335:0.00000)
:0.00000,
BL1800520|Lasioglossum morio|BOLD\072AAD9335:0.00000)
:0.00000)
:0.00003,
MB01270|Lasioglossum morio|BOLD\072AAD9335:0.00158)
:0.00001,
MB01591|Lasioglossum morio|BOLD\072AAD9335:0.00000)
:0.00000,
BL1800378|Lasioglossum morio|BOLD\072AAD9335:0.00000)
:0.00000,
(
MB00692|Lasioglossum morio|BOLD\072AAD9335:0.00000,
MB00658|Lasioglossum morio|BOLD\072AAD9335:-0.00000)
:0.00000)
:0.00000,
(
BL1800402|Lasioglossum morio|BOLD\072AAD9335:0.00000,
BL1800400|Lasioglossum morio|BOLD\072AAD9335:-0.00000)
:0.00000)
:0.00000,
(
BL1800476|Lasioglossum morio|BOLD\072AAD9335:0.00000,
BL1800474|Lasioglossum morio|BOLD\072AAD9335:-0.00000)
:0.00000)
:0.00000)
:0.00000,
(
(
(
(
(
(
(
(
(
(
(
(
(
TO1800588|Lasioglossum morio|BOLD\072AAD9335:0.00319,
TO1800546|Lasioglossum morio|BOLD\072AAD9335:0.00481)
:0.00035,
MB00194|Lasioglossum morio|BOLD\072AAD9335:0.00000)
:0.00028,
(
(
(
(
(
(
(
TO1800574|Lasioglossum morio|BOLD\072AAD9335:0.00090,
MB01342|Lasioglossum morio|BOLD\072AAD9335:0.00070)
:0.00000,
MB00052|Lasioglossum morio|BOLD\072AAD9335:0.00000)
:0.00213,
(
(
(
MB00198|Lasioglossum morio|BOLD\072AAD9335:0.00000,
MB00102|Lasioglossum morio|BOLD\072AAD9335:-0.00000)
:0.00085,
MB00050|Lasioglossum morio|BOLD\072AAD9335:0.00000)
:0.00000,
MB00113|Lasioglossum morio:0.00000)
:0.00121)
:0.00000,
MB00195|Lasioglossum morio|BOLD\072AAD9335:0.00000)
:0.00127,
(
MB01068|Lasioglossum morio|BOLD\072AAD9335:0.00000,
MB01055|Lasioglossum morio|BOLD\072AAD9335:-0.00000)
:0.00068)
:0.00000,
MB00045|Lasioglossum morio|BOLD\072AAD9335:0.00000)
:0.00026,
(
(
(
MB01511|Lasioglossum morio|BOLD\072AAD9335:0.00000,
(
(
(
(
(
(
(
(
MB01335|Lasioglossum morio|BOLD\072AAD9335:0.00000,
MB01311|Lasioglossum morio|BOLD\072AAD9335:-0.00000)
:0.00000,
MB01312|Lasioglossum morio|BOLD\072AAD9335:0.00000)
:0.00000,
BL1800401|Lasioglossum morio|BOLD\072AAD9335:0.00000)
:0.00000,
MB00925|Lasioglossum morio|BOLD\072AAD9335:0.00000)
:0.00000,
MB00942|Lasioglossum morio|BOLD\072AAD9335:0.00000)
:0.00000,
MB00951|Lasioglossum morio|BOLD\072AAD9335:0.00000)
:0.00000,
MB01176|Lasioglossum morio|BOLD\072AAD9335:0.00000)
:0.00000,
MB01330|Lasioglossum morio|BOLD\072AAD9335:0.00000)
:0.00000)
:0.00035,
(
MB01510|Lasioglossum morio|BOLD\072AAD9335:-0.00000,
MB00046|Lasioglossum morio|BOLD\072AAD9335:0.00000)
:0.00040)
:0.00005,
MB00210|Lasioglossum morio|BOLD\072AAD9335:0.00000)
:0.00013)
:0.00012)
:0.00023,
(
MB01382|Lasioglossum morio|BOLD\072AAD9335:0.00114,
(
(
MB01271|Lasioglossum morio|BOLD\072AAD9335:-0.00000,
MB00212|Lasioglossum morio|BOLD\072AAD9335:0.00000)
:0.00040,
(
MB01032|Lasioglossum morio|BOLD\072AAD9335:-0.00000,
MB00064|Lasioglossum morio|BOLD\072AAD9335:0.00000)
:0.00040)
:0.00004)
:0.00029)
:0.00006,
(
(
(
(
(
(
(
(
MB01474|Lasioglossum morio|BOLD\072AAD9335:0.00000,
MB01467|Lasioglossum morio|BOLD\072AAD9335:-0.00000)
:0.00000,
(
MB01020|Lasioglossum morio|BOLD\072AAD9335:0.00000,
(
MB00772|Lasioglossum morio|BOLD\072AAD9335:0.00000,
(
MB00764|Lasioglossum morio|BOLD\072AAD9335:0.00000,
(
MB00763|Lasioglossum morio|BOLD\072AAD9335:0.00000,
(
MB00761|Lasioglossum morio|BOLD\072AAD9335:0.00000,
(
MB00760|Lasioglossum morio|BOLD\072AAD9335:0.00000,
(
(
(
MB00758|Lasioglossum morio|BOLD\072AAD9335:0.00000,
MB00117|Lasioglossum morio|BOLD\072AAD9335:-0.00000)
:0.00000,
MB00751|Lasioglossum morio|BOLD\072AAD9335:0.00000)
:0.00000,
MB00756|Lasioglossum morio|BOLD\072AAD9335:0.00000)
:0.00000)
:0.00000)
:0.00000)
:0.00000)
:0.00000)
:0.00000)
:0.00000)
:0.00000,
(
MB01034|Lasioglossum morio|BOLD\072AAD9335:0.00000,
MB01030|Lasioglossum morio|BOLD\072AAD9335:-0.00000)
:0.00000)
:0.00000,
(
MB01036|Lasioglossum morio|BOLD\072AAD9335:0.00000,
MB01035|Lasioglossum morio|BOLD\072AAD9335:-0.00000)
:0.00000)
:0.00000,
(
MB01458|Lasioglossum morio|BOLD\072AAD9335:0.00000,
MB01041|Lasioglossum morio|BOLD\072AAD9335:-0.00000)
:0.00000)
:0.00039,
(
MB01026|Lasioglossum morio|BOLD\072AAD9335:-0.00000,
MB00197|Lasioglossum morio|BOLD\072AAD9335:0.00000)
:0.00041)
:0.00056,
(
MB01406|Lasioglossum morio|BOLD\072AAD9335:0.00000,
MB01327|Lasioglossum morio|BOLD\072AAD9335:-0.00000)
:0.00113)
:0.00032,
MB01473|Lasioglossum morio|BOLD\072AAD9335:0.00125)
:0.00025)
:0.00000,
BL1800310|Lasioglossum morio|BOLD\072AAD9335:0.00000)
:0.00000,
TO1800329|Lasioglossum morio|BOLD\072AAD9335:0.00000)
:0.00000,
MB01466|Lasioglossum morio|BOLD\072AAD9335:0.00000)
:0.00000,
(
MB00553|Lasioglossum morio|BOLD\072AAD9335:0.00000,
MB00072|Lasioglossum morio|BOLD\072AAD9335:-0.00000)
:0.00000)
:0.00000,
(
BL1800397|Lasioglossum morio|BOLD\072AAD9335:0.00000,
BL1800350|Lasioglossum morio|BOLD\072AAD9335:-0.00000)
:0.00000)
:0.00000,
(
BL1800446|Lasioglossum morio|BOLD\072AAD9335:0.00000,
BL1800435|Lasioglossum morio|BOLD\072AAD9335:-0.00000)
:0.00000)
:0.00000,
(
(
(
TO1800029|Lasioglossum morio|BOLD\072AAD9335:0.00000,
MB01534|Lasioglossum morio|BOLD\072AAD9335:-0.00000)
:0.00000,
(
(
(
(
MB00964|Lasioglossum morio|BOLD\072AAD9335:0.00000,
BL1800314|Lasioglossum morio|BOLD\072AAD9335:-0.00000)
:0.00150,
MB00063|Lasioglossum morio|BOLD\072AAD9335:0.00000)
:0.00000,
BL1800312|Lasioglossum morio|BOLD\072AAD9335:0.00000)
:0.00000,
BL1800638|Lasioglossum morio|BOLD\072AAD9335:0.00000)
:0.00000)
:0.00000,
(
BL1800411|Lasioglossum morio|BOLD\072AAD9335:0.00000,
BL1800406|Lasioglossum morio|BOLD\072AAD9335:-0.00000)
:0.00000)
:0.00000)
:0.00000,
(
BL1800589|Lasioglossum morio|BOLD\072AAD9335:0.00000,
BL1800545|Lasioglossum morio|BOLD\072AAD9335:-0.00000)
:0.00000)
:0.00000)
:0.00000,
(
(
(
(
(
(
(
MB01602|Lasioglossum morio|BOLD\072AAD9335:0.00000,
MB01566|Lasioglossum morio|BOLD\072AAD9335:-0.00000)
:0.00150,
BL1800351|Lasioglossum morio|BOLD\072AAD9335:0.00000)
:0.00000,
BL1800379|Lasioglossum morio|BOLD\072AAD9335:0.00000)
:0.00000,
BL1800403|Lasioglossum morio|BOLD\072AAD9335:0.00000)
:0.00000,
(
MB01084|Lasioglossum morio|BOLD\072AAD9335:0.00000,
MB00969|Lasioglossum morio|BOLD\072AAD9335:-0.00000)
:0.00000)
:0.00000,
(
BL1800405|Lasioglossum morio|BOLD\072AAD9335:0.00000,
BL1800404|Lasioglossum morio|BOLD\072AAD9335:-0.00000)
:0.00000)
:0.00000,
(
BL1800509|Lasioglossum morio|BOLD\072AAD9335:0.00000,
BL1800480|Lasioglossum morio|BOLD\072AAD9335:-0.00000)
:0.00000)
:0.00000)
:0.00000,
(
MB01515|Lasioglossum morio|BOLD\072AAD9335:0.00000,
MB01421|Lasioglossum morio|BOLD\072AAD9335:-0.00000)
:0.00000)
:0.00000,
(
BL1800622|Lasioglossum morio|BOLD\072AAD9335:0.00000,
BL1800612|Lasioglossum morio|BOLD\072AAD9335:-0.00000)
:0.00000)
:0.00000,
(
BL1800657|Lasioglossum morio|BOLD\072AAD9335:0.00000,
BL1800652|Lasioglossum morio|BOLD\072AAD9335:-0.00000)
:0.00000)
:0.00000,
(
(
(
(
(
(
(
(
(
(
(
(
(
(
(
(
(
TO1800619|Lasioglossum morio|BOLD\072AAD9335:0.00000,
(
TO1800570|Lasioglossum morio|BOLD\072AAD9335:0.00399,
MB01164|Lasioglossum morio|BOLD\072AAD9335:0.00071)
:0.00000)
:0.00019,
MB01684|Lasioglossum morio|BOLD\072AAD9335:0.00141)
:0.00007,
BL1800592|Lasioglossum morio|BOLD\072AAD9335:0.00148)
:0.00003,
MB01347|Lasioglossum morio|BOLD\072AAD9335:0.00000)
:0.00001,
(
TO1800030|Lasioglossum morio|BOLD\072AAD9335:-0.00000,
MB00134|Lasioglossum morio|BOLD\072AAD9335:0.00000)
:0.00003)
:0.00000,
MB00200|Lasioglossum morio|BOLD\072AAD9335:0.00000)
:0.00001,
MB00660|Lasioglossum morio|BOLD\072AAD9335:0.00000)
:0.00000,
BL1800140|Lasioglossum morio|BOLD\072AAD9335:0.00000)
:0.00000,
BL1800291|Lasioglossum morio|BOLD\072AAD9335:0.00000)
:0.00000,
BL1800311|Lasioglossum morio|BOLD\072AAD9335:0.00000)
:0.00000,
BL1800313|Lasioglossum morio|BOLD\072AAD9335:0.00000)
:0.00000,
MB01617|Lasioglossum morio|BOLD\072AAD9335:0.00000)
:0.00000,
(
(
(
(
(
MB01388|Lasioglossum morio|BOLD\072AAD9335:0.00150,
BL1800320|Lasioglossum morio|BOLD\072AAD9335:0.00000)
:0.00000,
BL1800328|Lasioglossum morio|BOLD\072AAD9335:0.00000)
:0.00000,
MB00523|Lasioglossum morio|BOLD\072AAD9335:0.00000)
:0.00000,
(
BL1800330|Lasioglossum morio|BOLD\072AAD9335:0.00000,
BL1800329|Lasioglossum morio|BOLD\072AAD9335:-0.00000)
:0.00000)
:0.00000,
(
BL1800434|Lasioglossum morio|BOLD\072AAD9335:0.00000,
BL1800431|Lasioglossum morio|BOLD\072AAD9335:-0.00000)
:0.00000)
:0.00000)
:0.00000,
(
BL1800596|Lasioglossum morio|BOLD\072AAD9335:0.00000,
BL1800591|Lasioglossum morio|BOLD\072AAD9335:-0.00000)
:0.00000)
:0.00000,
(
BL1800598|Lasioglossum morio|BOLD\072AAD9335:0.00000,
BL1800597|Lasioglossum morio|BOLD\072AAD9335:-0.00000)
:0.00000)
:0.00000,
(
BL1800651|Lasioglossum morio|BOLD\072AAD9335:0.00000,
BL1800649|Lasioglossum morio|BOLD\072AAD9335:-0.00000)
:0.00000)
:0.00000,
(
BL1800696|Lasioglossum morio|BOLD\072AAD9335:0.00000,
BL1800672|Lasioglossum morio|BOLD\072AAD9335:-0.00000)
:0.00000)
:0.00000)
:0.00000,
(
MB00304|Lasioglossum morio|BOLD\072AAD9335:0.00000,
BL1800698|Lasioglossum morio|BOLD\072AAD9335:-0.00000)
:0.00000)
:0.00000,
(
MB00306|Lasioglossum morio|BOLD\072AAD9335:0.00000,
MB00305|Lasioglossum morio|BOLD\072AAD9335:-0.00000)
:0.00000)
:0.00000,
(
MB00539|Lasioglossum morio|BOLD\072AAD9335:0.00000,
MB00500|Lasioglossum morio|BOLD\072AAD9335:-0.00000)
:0.00000)
:0.00000,
(
MB00646|Lasioglossum morio|BOLD\072AAD9335:0.00000,
MB00622|Lasioglossum morio|BOLD\072AAD9335:-0.00000)
:0.00000)
:0.00000,
(
MB00656|Lasioglossum morio|BOLD\072AAD9335:0.00000,
MB00653|Lasioglossum morio|BOLD\072AAD9335:-0.00000)
:0.00000)
:0.00000,
(
MB00661|Lasioglossum morio|BOLD\072AAD9335:0.00000,
MB00659|Lasioglossum morio|BOLD\072AAD9335:-0.00000)
:0.00000)
:0.00000,
(
MB00679|Lasioglossum morio|BOLD\072AAD9335:0.00000,
MB00662|Lasioglossum morio|BOLD\072AAD9335:-0.00000)
:0.00000)
:0.00000,
(
MB00681|Lasioglossum morio|BOLD\072AAD9335:0.00000,
MB00680|Lasioglossum morio|BOLD\072AAD9335:-0.00000)
:0.00000)
:0.00000,
(
MB00683|Lasioglossum morio|BOLD\072AAD9335:0.00000,
MB00682|Lasioglossum morio|BOLD\072AAD9335:-0.00000)
:0.00000)
:0.00000,
(
(
MB00762|Lasioglossum morio|BOLD\072AAD9335:0.00000,
MB00759|Lasioglossum morio|BOLD\072AAD9335:-0.00000)
:0.00000,
(
MB00698|Lasioglossum morio|BOLD\072AAD9335:0.00000,
MB00694|Lasioglossum morio|BOLD\072AAD9335:-0.00000)
:0.00000)
:0.00000)
:0.00000,
(
MB00800|Lasioglossum morio|BOLD\072AAD9335:0.00000,
MB00793|Lasioglossum morio|BOLD\072AAD9335:-0.00000)
:0.00000)
:0.00000,
(
(
(
MB01043|Lasioglossum morio|BOLD\072AAD9335:0.00000,
MB01042|Lasioglossum morio|BOLD\072AAD9335:-0.00000)
:0.00000,
(
MB00945|Lasioglossum morio|BOLD\072AAD9335:0.00000,
MB00941|Lasioglossum morio|BOLD\072AAD9335:-0.00000)
:0.00000)
:0.00000,
(
(
MB01040|Lasioglossum morio|BOLD\072AAD9335:0.00000,
MB01025|Lasioglossum morio|BOLD\072AAD9335:-0.00000)
:0.00000,
(
(
MB01022|Lasioglossum morio|BOLD\072AAD9335:0.00000,
MB01007|Lasioglossum morio|BOLD\072AAD9335:-0.00000)
:0.00000,
(
MB01006|Lasioglossum morio|BOLD\072AAD9335:0.00000,
MB01001|Lasioglossum morio|BOLD\072AAD9335:-0.00000)
:0.00000)
:0.00000)
:0.00000)
:0.00000)
:0.00000,
(
TO1800453|Lasioglossum morio|BOLD\072AAD9335:0.00000,
TO1800330|Lasioglossum morio|BOLD\072AAD9335:-0.00000)
:0.00000)
:0.00000,
(
(
MB01416|Lasioglossum morio|BOLD\072AAD9335:0.00000,
MB01409|Lasioglossum morio|BOLD\072AAD9335:-0.00000)
:0.00000,
(
MB01408|Lasioglossum morio|BOLD\072AAD9335:0.00000,
MB01403|Lasioglossum morio|BOLD\072AAD9335:-0.00000)
:0.00000)
:0.00000)
:0.00000,
(
(
MB01438|Lasioglossum morio|BOLD\072AAD9335:0.00000,
MB01437|Lasioglossum morio|BOLD\072AAD9335:-0.00000)
:0.00000,
(
MB01435|Lasioglossum morio|BOLD\072AAD9335:0.00000,
MB01422|Lasioglossum morio|BOLD\072AAD9335:-0.00000)
:0.00000)
:0.00000)
:0.00000,
(
(
MB01444|Lasioglossum morio|BOLD\072AAD9335:0.00000,
MB01443|Lasioglossum morio|BOLD\072AAD9335:-0.00000)
:0.00000,
(
(
MB01332|Lasioglossum morio|BOLD\072AAD9335:0.00000,
MB01328|Lasioglossum morio|BOLD\072AAD9335:-0.00000)
:0.00000,
(
(
MB01268|Lasioglossum morio|BOLD\072AAD9335:0.00000,
MB01266|Lasioglossum morio|BOLD\072AAD9335:-0.00000)
:0.00000,
(
(
MB01265|Lasioglossum morio|BOLD\072AAD9335:0.00000,
MB01175|Lasioglossum morio|BOLD\072AAD9335:-0.00000)
:0.00000,
(
(
MB01174|Lasioglossum morio|BOLD\072AAD9335:0.00000,
MB01167|Lasioglossum morio|BOLD\072AAD9335:-0.00000)
:0.00000,
(
(
MB01158|Lasioglossum morio|BOLD\072AAD9335:0.00000,
MB01157|Lasioglossum morio|BOLD\072AAD9335:-0.00000)
:0.00000,
(
(
MB01146|Lasioglossum morio|BOLD\072AAD9335:0.00000,
MB01122|Lasioglossum morio|BOLD\072AAD9335:-0.00000)
:0.00000,
(
(
(
(
(
(
MB01120|Lasioglossum morio|BOLD\072AAD9335:0.00000,
MB01105|Lasioglossum morio|BOLD\072AAD9335:-0.00000)
:0.00000,
(
(
MB01082|Lasioglossum morio|BOLD\072AAD9335:0.00000,
MB01081|Lasioglossum morio|BOLD\072AAD9335:-0.00000)
:0.00000,
(
(
(
MB01063|Lasioglossum morio|BOLD\072AAD9335:0.00000,
MB01060|Lasioglossum morio|BOLD\072AAD9335:-0.00000)
:0.00000,
(
MB01047|Lasioglossum morio|BOLD\072AAD9335:0.00000,
MB01044|Lasioglossum morio|BOLD\072AAD9335:-0.00000)
:0.00000)
:0.00000,
(
MB01058|Lasioglossum morio|BOLD\072AAD9335:0.00000,
MB01053|Lasioglossum morio|BOLD\072AAD9335:-0.00000)
:0.00000)
:0.00000)
:0.00000)
:0.00000,
(
(
MB00985|Lasioglossum morio|BOLD\072AAD9335:0.00000,
MB00984|Lasioglossum morio|BOLD\072AAD9335:-0.00000)
:0.00000,
(
MB00982|Lasioglossum morio|BOLD\072AAD9335:0.00000,
MB00980|Lasioglossum morio|BOLD\072AAD9335:-0.00000)
:0.00000)
:0.00000)
:0.00000,
(
(
MB00987|Lasioglossum morio|BOLD\072AAD9335:0.00000,
MB00986|Lasioglossum morio|BOLD\072AAD9335:-0.00000)
:0.00000,
(
(
MB00935|Lasioglossum morio|BOLD\072AAD9335:0.00000,
MB00927|Lasioglossum morio|BOLD\072AAD9335:-0.00000)
:0.00000,
(
(
MB00926|Lasioglossum morio|BOLD\072AAD9335:0.00000,
MB00854|Lasioglossum morio|BOLD\072AAD9335:-0.00000)
:0.00000,
(
(
MB00851|Lasioglossum morio|BOLD\072AAD9335:0.00000,
MB00850|Lasioglossum morio|BOLD\072AAD9335:-0.00000)
:0.00000,
(
(
(
MB00830|Lasioglossum morio|BOLD\072AAD9335:0.00000,
MB00821|Lasioglossum morio|BOLD\072AAD9335:-0.00000)
:0.00000,
(
(
MB00818|Lasioglossum morio|BOLD\072AAD9335:0.00000,
MB00815|Lasioglossum morio|BOLD\072AAD9335:-0.00000)
:0.00000,
(
MB00812|Lasioglossum morio|BOLD\072AAD9335:0.00000,
MB00807|Lasioglossum morio|BOLD\072AAD9335:-0.00000)
:0.00000)
:0.00000)
:0.00000,
(
(
MB00820|Lasioglossum morio|BOLD\072AAD9335:0.00000,
MB00819|Lasioglossum morio|BOLD\072AAD9335:-0.00000)
:0.00000,
(
(
MB00791|Lasioglossum morio|BOLD\072AAD9335:0.00000,
MB00790|Lasioglossum morio|BOLD\072AAD9335:-0.00000)
:0.00000,
(
MB00777|Lasioglossum morio|BOLD\072AAD9335:0.00000,
MB00776|Lasioglossum morio|BOLD\072AAD9335:-0.00000)
:0.00000)
:0.00000)
:0.00000)
:0.00000)
:0.00000)
:0.00000)
:0.00000)
:0.00000)
:0.00000,
(
(
MB00992|Lasioglossum morio|BOLD\072AAD9335:0.00000,
MB00983|Lasioglossum morio|BOLD\072AAD9335:-0.00000)
:0.00000,
(
MB00991|Lasioglossum morio|BOLD\072AAD9335:0.00000,
MB00988|Lasioglossum morio|BOLD\072AAD9335:-0.00000)
:0.00000)
:0.00000)
:0.00000,
(
(
MB00995|Lasioglossum morio|BOLD\072AAD9335:0.00000,
MB00993|Lasioglossum morio|BOLD\072AAD9335:-0.00000)
:0.00000,
(
MB00939|Lasioglossum morio|BOLD\072AAD9335:0.00000,
MB00936|Lasioglossum morio|BOLD\072AAD9335:-0.00000)
:0.00000)
:0.00000)
:0.00000)
:0.00000)
:0.00000)
:0.00000)
:0.00000)
:0.00000)
:0.00000)
:0.00000)
:0.00000,
(
(
MB01454|Lasioglossum morio|BOLD\072AAD9335:0.00000,
MB01452|Lasioglossum morio|BOLD\072AAD9335:-0.00000)
:0.00000,
(
MB01446|Lasioglossum morio|BOLD\072AAD9335:0.00000,
MB01445|Lasioglossum morio|BOLD\072AAD9335:-0.00000)
:0.00000)
:0.00000)
:0.00000,
(
(
MB01459|Lasioglossum morio|BOLD\072AAD9335:0.00000,
MB01457|Lasioglossum morio|BOLD\072AAD9335:-0.00000)
:0.00000,
(
(
MB01343|Lasioglossum morio|BOLD\072AAD9335:0.00000,
MB01341|Lasioglossum morio|BOLD\072AAD9335:-0.00000)
:0.00000,
(
MB01337|Lasioglossum morio|BOLD\072AAD9335:0.00000,
MB01336|Lasioglossum morio|BOLD\072AAD9335:-0.00000)
:0.00000)
:0.00000)
:0.00000)
:0.00000,
(
(
MB01465|Lasioglossum morio|BOLD\072AAD9335:0.00000,
MB01461|Lasioglossum morio|BOLD\072AAD9335:-0.00000)
:0.00000,
(
(
MB01367|Lasioglossum morio|BOLD\072AAD9335:0.00000,
MB01366|Lasioglossum morio|BOLD\072AAD9335:-0.00000)
:0.00000,
(
MB01361|Lasioglossum morio|BOLD\072AAD9335:0.00000,
MB01345|Lasioglossum morio|BOLD\072AAD9335:-0.00000)
:0.00000)
:0.00000)
:0.00000)
:0.00000,
(
(
MB01539|Lasioglossum morio|BOLD\072AAD9335:0.00000,
MB01537|Lasioglossum morio|BOLD\072AAD9335:-0.00000)
:0.00000,
(
(
MB01536|Lasioglossum morio|BOLD\072AAD9335:0.00000,
MB01533|Lasioglossum morio|BOLD\072AAD9335:-0.00000)
:0.00000,
(
MB01521|Lasioglossum morio|BOLD\072AAD9335:0.00000,
MB01520|Lasioglossum morio|BOLD\072AAD9335:-0.00000)
:0.00000)
:0.00000)
:0.00000)
:0.00000,
(
(
MB01564|Lasioglossum morio|BOLD\072AAD9335:0.00000,
MB01544|Lasioglossum morio|BOLD\072AAD9335:-0.00000)
:0.00000,
(
MB01543|Lasioglossum morio|BOLD\072AAD9335:0.00000,
MB01541|Lasioglossum morio|BOLD\072AAD9335:-0.00000)
:0.00000)
:0.00000)
:0.00000,
(
(
MB01488|Lasioglossum morio|BOLD\072AAD9335:0.00000,
MB01486|Lasioglossum morio|BOLD\072AAD9335:-0.00000)
:0.00000,
(
MB01475|Lasioglossum morio|BOLD\072AAD9335:0.00000,
MB01470|Lasioglossum morio|BOLD\072AAD9335:-0.00000)
:0.00000)
:0.00000)
:0.00000,
(
(
MB01507|Lasioglossum morio|BOLD\072AAD9335:0.00000,
MB01506|Lasioglossum morio|BOLD\072AAD9335:-0.00000)
:0.00000,
(
MB01505|Lasioglossum morio|BOLD\072AAD9335:0.00000,
MB01504|Lasioglossum morio|BOLD\072AAD9335:-0.00000)
:0.00000)
:0.00000)
:0.00000,
(
(
MB01514|Lasioglossum morio|BOLD\072AAD9335:0.00000,
MB01513|Lasioglossum morio|BOLD\072AAD9335:-0.00000)
:0.00000,
(
MB01509|Lasioglossum morio|BOLD\072AAD9335:0.00000,
MB01508|Lasioglossum morio|BOLD\072AAD9335:-0.00000)
:0.00000)
:0.00000)
:0.00000,
(
(
(
MB01519|Lasioglossum morio|BOLD\072AAD9335:0.00000,
MB01518|Lasioglossum morio|BOLD\072AAD9335:-0.00000)
:0.00000,
(
MB01000|Lasioglossum morio|BOLD\072AAD9335:0.00000,
MB00999|Lasioglossum morio|BOLD\072AAD9335:-0.00000)
:0.00000)
:0.00000,
(
(
MB01517|Lasioglossum morio|BOLD\072AAD9335:0.00000,
MB01516|Lasioglossum morio|BOLD\072AAD9335:-0.00000)
:0.00000,
(
MB00978|Lasioglossum morio|BOLD\072AAD9335:0.00000,
MB00977|Lasioglossum morio|BOLD\072AAD9335:-0.00000)
:0.00000)
:0.00000)
:0.00000)
:0.00000,
(
(
(
MB01610|Lasioglossum morio|BOLD\072AAD9335:0.00000,
MB01587|Lasioglossum morio|BOLD\072AAD9335:-0.00000)
:0.00000,
(
MB01594|Lasioglossum morio|BOLD\072AAD9335:0.00000,
MB01588|Lasioglossum morio|BOLD\072AAD9335:-0.00000)
:0.00000)
:0.00000,
(
MB01586|Lasioglossum morio|BOLD\072AAD9335:0.00000,
MB01568|Lasioglossum morio|BOLD\072AAD9335:-0.00000)
:0.00000)
:0.00000)
:0.00000,
(
(
MB01614|Lasioglossum morio|BOLD\072AAD9335:0.00000,
MB01612|Lasioglossum morio|BOLD\072AAD9335:-0.00000)
:0.00000,
(
(
MB01370|Lasioglossum morio|BOLD\072AAD9335:0.00000,
MB01062|Lasioglossum morio|BOLD\072AAD9335:-0.00000)
:0.00000,
(
MB01069|Lasioglossum morio|BOLD\072AAD9335:0.00000,
MB01067|Lasioglossum morio|BOLD\072AAD9335:-0.00000)
:0.00000)
:0.00000)
:0.00000)
:0.00000,
(
(
MB01616|Lasioglossum morio|BOLD\072AAD9335:0.00000,
MB01615|Lasioglossum morio|BOLD\072AAD9335:-0.00000)
:0.00000,
(
(
MB01383|Lasioglossum morio|BOLD\072AAD9335:0.00000,
MB01381|Lasioglossum morio|BOLD\072AAD9335:-0.00000)
:0.00000,
(
MB01379|Lasioglossum morio|BOLD\072AAD9335:0.00000,
MB01369|Lasioglossum morio|BOLD\072AAD9335:-0.00000)
:0.00000)
:0.00000)
:0.00000)
:0.00000,
(
(
MB01631|Lasioglossum morio|BOLD\072AAD9335:0.00000,
MB01630|Lasioglossum morio|BOLD\072AAD9335:-0.00000)
:0.00000,
(
(
(
MB01387|Lasioglossum morio|BOLD\072AAD9335:0.00000,
MB01386|Lasioglossum morio|BOLD\072AAD9335:-0.00000)
:0.00000,
(
MB01385|Lasioglossum morio|BOLD\072AAD9335:0.00000,
MB01384|Lasioglossum morio|BOLD\072AAD9335:-0.00000)
:0.00000)
:0.00000,
(
(
MB01315|Lasioglossum morio|BOLD\072AAD9335:0.00000,
MB01306|Lasioglossum morio|BOLD\072AAD9335:-0.00000)
:0.00000,
(
MB01300|Lasioglossum morio|BOLD\072AAD9335:0.00000,
MB01297|Lasioglossum morio|BOLD\072AAD9335:-0.00000)
:0.00000)
:0.00000)
:0.00000)
:0.00000)
:0.00000,
(
(
MBF00179|Lasioglossum morio|BOLD\072AAD9335:0.00000,
MBF00138|Lasioglossum morio|BOLD\072AAD9335:-0.00000)
:0.00000,
(
(
MB01391|Lasioglossum morio|BOLD\072AAD9335:0.00000,
MB01389|Lasioglossum morio|BOLD\072AAD9335:-0.00000)
:0.00000,
(
MB00966|Lasioglossum morio|BOLD\072AAD9335:0.00000,
MB00956|Lasioglossum morio|BOLD\072AAD9335:-0.00000)
:0.00000)
:0.00000)
:0.00000)
:0.00000,
(
(
MBF00263|Lasioglossum morio|BOLD\072AAD9335:0.00000,
MBF00246|Lasioglossum morio|BOLD\072AAD9335:-0.00000)
:0.00000,
(
(
MB01456|Lasioglossum morio|BOLD\072AAD9335:0.00000,
MB01455|Lasioglossum morio|BOLD\072AAD9335:-0.00000)
:0.00000,
(
MB00970|Lasioglossum morio|BOLD\072AAD9335:0.00000,
MB00968|Lasioglossum morio|BOLD\072AAD9335:-0.00000)
:0.00000)
:0.00000)
:0.00000)
:0.00000,
(
(
TO1800300|Lasioglossum morio|BOLD\072AAD9335:0.00000,
TO1700082|Lasioglossum morio|BOLD\072AAD9335:-0.00000)
:0.00000,
(
TO1700054|Lasioglossum morio|BOLD\072AAD9335:0.00000,
TO1700011|Lasioglossum morio|BOLD\072AAD9335:-0.00000)
:0.00000)
:0.00000)
:0.00000);
