# Supplementary material for: A DNA barcode-based survey of wild urban bees in the Loire Valley, France
Source: Sci Rep. 2021 Feb 26;11:4770. doi: 10.1038/s41598-021-83631-0 (PMC7910470; doi:10.1038/s41598-021-83631-0)
Supplement: Supplementary file 3 — Supplementary Information 2. [file 41598_2021_83631_MOESM3_ESM.fasta]

A DNA Barcode-based survey of wild urban bees in the Loire Valley (France).		Irene Villalta, Romain Ledet, Mathilde Baude, David Genoud, Christophe Bouget, Maxime Cornillon, Sébastien Moreau, Béatrice Courtial, Carlos Lopez-Vaamonde. 			


>POLLE099-18|Lasioglossum calceatum|MB00099|BOLD:AAB0353
AATATTATATTTTATCTTTGCTATATGATCTGGAATAATTGGATCCTCTTTAAGAATAATTATTCGAATAGAATTAAGAGTACCAGGAAAATGAATTAATAATGATCAAATTTATAATACTATTGTAACTTCACATGCATTTATTATAATTTTTTTTATAGTTATACCATTTATAATTGGTGGATTTGGAAATTGACTCGTACCATTAATAATTGGAGCCCCTGATATAGCATTCCCACGAATAAATAATATAAGATTATGATTATTAATACCATCATTATTTATACTATTAATAAGAAGATTATTATCCTCAGGATCAGGAACTGGATGAACAATTTACCCACCATTATCTAACTCTACTTTTCATCCATCAATCTCAGTAGATTGCACAATTTTTTCATTACATATTGCAGGAATTTCATCCATTATAGGAGCTATTAATTTTATTGTATCAATTATACTAATAAAAAATATATCTATTAACTATGATCAAATTCCTCTTTTTCCATGATCAGTAAAAATTACAGCCATCCTTCTTCTACTATCATTACCAATTTTAGCTGGAGCCATTACAATACTTTTAACAGATCGAAATATAAATACTTCATTTTTTGATCCATCAGGAGGTGGTGATCCTATTTTATATCAACATCTATT
>POLLE093-18|Tetraloniella dentata|MB00093|BOLD:AEE2533
AATTTTATATATATTATTAGCTATATGATCTGGTATAATTGGAACATCAATAAGATTAATTATTCGAATAGAACTAAGATGCCCAGGAAAATGAATTATAAATGATCAATTATATAATTCATTTGTCACAGCCCATGCATTTTTAATAATTTTTTTTATAGTAATACCTTTTTTAATTGGGGGATTTGGAAATTGATTAATACCTTTAATATTAGGATCTCCTGATATAGCTTTCCCACGAATAAATAATATTAGATTTTGATTATTACCTTGCTCATTAATATTCTTATTAATAAGAAACTTATTTAATATAACTCCAGGTACAGGATGAACAATTTATCCTCCTTTATCATCATATATTTTTCACCCATCTCCTTCTGTAGATATTATAATTTTCTCACTACATTTATCAGGAATATCTTCAATCCTAGGAGCAATAAATTTTATAGTAACTATTATATTAATAAAAAATCTATCAATAAATTATGATCAAATTAATTTATTTTCATGATCAGTATTTATTACAGCTATTTTATTATTATTATCTTTACCAGTTTTAGCAGGAGCAATTACTATATTATTATTTGATCGAAATTTAAATACTTCATTT
>POLLE087-18|Bombus hortorum|MB00087|BOLD:AAD2566
TATATGATCTGGAATAATTGGATCAGCAATAAGATTTCTAATTCGTATAGAATTAAGACATCCTGGTATATGAATTAATAATGATCAAATTTATAACTCTATAGTAACTAGTCATGCATTTTTAATAATTTTTTTTATAGTAATACCATTCATAATTGGAGGTTTTGGAAATTATTTAATTCCTTTAATAATTGGATCTCCAGATATAGCATTTCCACGAATAAATAATATTAGATTTTGAATTTTACCACCTTCATTATTTTTATTATTATTAAGAAATTTATTTTCACCAAATGTTGGAACTGGATGAACTGTATATCCTCCACTATCTTCCTATTTATTTCATTCATCCCCATCTGTAGATATTGCTATTTTTTCATTACACATAACAGGAATTTCTTCTATTATTGGATCTTTAAATTTTATTGTAACTATTATATTTATAAAAAATTACTCATTAAATTATGATCAAATTAATCTATTTTCATGATCAGTATGTATTACAGTTATTTTATTACTTTTATCTCTTCCAGTTTTAGCAGGAGCTATTACAATATTACT
>POLLE086-18|Bombus hortorum|MB00086|BOLD:AAD2566
AATATTATATTTCATTTTTGCTATATGATCTGGAATAATTGGATCAGCAATAAGATTTCTAATTCGTATAGAATTAAGACATCCTGGTATATGAATTAATAATGATCAAATTTATAACTCTATAGTAACTAGTCATGCATTTTTAATAATTTTTTTTATAGTAATACCATTCATAATTGGAGGTTTTGGAAATTATTTAATTCCTTTAATAATTGGATCTCCAGATATAGCATTTCCACGAATAAATAATATTAGATTTTGAATTTTACCACCTTCATTATTTTTATTATTATTAAGAAATTTATTTTCACCAAATGTTGGAACTGGATGAACTGTATATCCTCCACTATCTTCCTATTTATTTCATTCATCCCCATCTGTAGATATTGCTATTTTTTCATTACACATAACAGGAATTTCTTCTATTATTGGATCTTTAAATTTTATTGTAACTATTATATTTATAAAAAATTACTCATTAAATTATGATCAAATTAATCTATTTTCATGATCAGTATGTATTACAGTTATTTTATTACTTTTATCTCTTCCAGTTTTAGCAGGAGCTATTACAATATTAC
>POLLE213-18|Lasioglossum calceatum|MB00215|BOLD:AAB0353
AATATTATATTTTATCTTTGCTATATGATCTGGAATAATTGGATCCTCTTTAAGAATAATTATTCGAATAGAATTAAGAGTACCAGGAAAATGAATTAATAATGATCAAATTTATAATACTATTGTAACTTCACATGCATTTATTATAATTTTTTTTATAGTTATACCATTTATAATTGGTGGATTTGGAAATTGACTCGTACCATTAATAATTGGAGCCCCTGATATAGCATTCCCACGAATAAATAATATAAGATTATGATTATTAATACCATCATTATTTATACTATTAATAAGAAGATTATTATCCTCAGGATCAGGAACTGGATGAACAATTTACCCACCATTATCTAACTCTACTTTTCATCCATCAATCTCAGTAGATTGCACAATTTTTTCATTACATATTGCAGGAATTTCATCCATTATAGGAGCTATTAATTTTATTGTATCAATTATATTAATAAAAAATATATCTATTAACTATGATCAAATCCCTCTTTTTCCATGATCAGTAAAAATTACAGCTATCCTTCTTCTACTATCATTACCAATTTTAGCTGGAGCCATTACAATACTTTTA
>POLLE210-18|Lasioglossum morio|MB00212|BOLD:AAD9335
AATATTATATTTTATTTTCGCAATATGAGCTGGAATAATTGGAGCTTCACTAAGAATAATTATTCGAATAGAATTAAGAGCCCCTGGAAGATGAATTAATAATGATCAAATTTATAATACTATTATTACATCACATGCATTTGTAATAATTTTCTTTATAGTTATACCATTTATAATTGGGGGGTTTGGTAATTGATTAGTACCACTAATAATTGGAGCCCCTGATATAGCATTCCCACGAATAAATAATATAAGATTTTGATTATTAATTCCTTCTTTATTCATATTATTAATAAGAAGAATTTTATCATCAGGATCAGGAACAGGATGAACAGTTTACCCTCCATTATCTTCAATTACATACCATTCATCTATTTCTGTAGATTGCACTATCTTTTCATTACACATTGCTGGAATCTCATCCATTATAGGAGCTATTAATTTTATTGTTTCAATTATATTAATAAAAAATATTTCAATCAATTATGATCAAATTCCATTATTCCCATGATCAGTAAAAATTACAGCTATCCTTTTACTTTTATCTTTACCCGTATTAGCCGGAGCTATTACTATAT
>POLLE205-18|Macropis europaea|MB00207|BOLD:AAE7572
GAATAATTGGTGCATCTTTAAGATTTCTTATTCGTATAGAATTAAGAGTTCCTGGATCATGAATTAATAATGATCAAATTTATAATTCAATCATTACAGCTCATGCTTTTGTTATAATTTTTTTTATAGTTATACCATTTATAATTGGAGGATTTGGAAATTGATTAATTCCTTTAATACTTGGGGCTCCAGATATAGCTTTTCCTCGTATAAATAATATAAGTTTTTGATTACTTCCTCCTTCTATTTTTTTTATAATTTTAAGTATATTTATATGTTCTGGGTCAGGGACAGGATGAACTGTTTATCCTCCTTTATCTTCATATATTTATCACCCAAGATTTTCAGTAGATTTATCTATTTTTTCATTACATATTGCTGGTATTTCTTCAATTATAGGAGCAATAAATTTTATTACAACAATTTATTATATAAAAAATTTAAGTTTAAATTTTGATCAAATTACTTTATTTCCATGATCAGTTTTAATTACAGCTATTTTATTATTATTATCTTTACCTGTTTTAGCAGGAGCTATTACAATATTATTATCTGATCGTAATTTTAATACTTCTTTTTTTGATCCAAGAGGTGGAGGAGATCC
>POLLE038-18|Bombus terrestris|MB00038|BOLD:AAB1062
ATAATTGGTTCATCTATAAGATTATTAATTCGAATAGAATTAAGACATCCAGGTATATGAATTAATAATGATCAAATTTATAATTCTTTAGTAACAAGACATGCATTTTTAATAATTTTTTTTATAGTTATACCTTTTATAATTGGTGGATTTGGAAATTATCTAATTCCATTAATATTAGGATCCCCAGATATAGCTTTTCCTCGAATAAATAATATTAGATTTTGACTTCTACCTCCATCATTATTCATATTATTATTAAGAAATATATTTACACCTAATGTAGGTACAGGATGAACTGTATATCCTCCTTTATCTTCTTATTTATTTCATTCATCACCTTCAATTGATATTGCAATTTTTTCTTTACATATATCAGGAATCTCTTCAATTATTGGATCATTAAATTTTATCGTTACTATTTTATTAATAAAAAATTTTTCATTAAATTATGATCAAATTAATTTATTTTCATGATCAGTATGTATTACAGTAATTTTATTAATTCTATCTTTACCAGTATTAGCCGGTGCAATTACTATATTATTATTTGATCGAAATTTTAATACTTCATTTTTTGACCCAATAGGAGGAGGAGACCCAATCCTTTATCAACATTTATTT
>POLLE201-18|Megachile willughbiella|MB00203|BOLD:ABZ3482
GTATAATTGGATCTAGATTATCCATAATTATTCGTATAGAATTAAGAATTCCTGGATCTTGAATTAAAAATGATCAAATTTATAATTCAATTGTTACTGCTCATGCATTTTTAATAATTTTTTTTTTAGTTATACCATTTATAATTGGTGGATTTGGTAATTGATTAATACCATTAATAATTGGAGCTCCTGATATAGCATTCCCACGAATAAATAATGTAAGATTTTGATTATTACCCCCATCATTAATCTTATTATTATCAAGAAATTTAATAAATCCAAGACCAGGAACTGGATGGACTGTATATCCCCCTTTATCATTATATATATTTCATCCTTCCCCTTCTGTAGATTTAACAATTTTTTCATTACATTTATCAGGAATTTCATCAATTATTGGTTCATTAAATTTTATAGTAACTATTTTAATAATAAAAAATTTTTCATTAAATTATAGACAAATAACACTATTTCCATGATCTATTTTTATTACAACAATATTACTTTTATTATCACTTCCTGTATTAGCTGGTGCTATTACAATATTATTATTTGATCGAAATTTAAATACATCATTTTTTGATCCTATAGGCGGAGGTGATCCAATTTTATATCAACATTTATTT
>POLLE199-18|Lasioglossum calceatum|MB00201|BOLD:AAB0353
ATATTATATTTTATCTTTGCTATATGATCTGGAATAATTGGATCCTCTTTAAGAATAATTATTCGAATAGAATTAAGAGTACCAGGAAAATGAATTAATAATGATCAAATTTATAATACTATTGTAACTTCACATGCATTTATTATAATTTTTTTTATAGTTATACCATTTATAATTGGTGGATTTGGAAATTGACTCGTACCATTAATAATTGGAGCCCCTGATATAGCATTCCCACGAATAAATAATATAAGATTATGATTATTAATACCATCATTATTTATACTATTAATAAGAAGATTATTATCCTCAGGATCAGGAACTGGATGAACAATTTACCCACCATTATCTAACTCTACTTTTCATCCATCAATCTCAGTAGATTGCACAATTTTTTCATTACATATTGCAGGAATTTCATCCATTATAGGAGCTATTAATTTTATTGTATCAATTATATTAATAAAAAATATATCTATTAACTATGATCAAATCCCTCTTTTTCCATGATCAGTAAAAATTACAGCTATCCTTCTTCTACTATCATTACCAATTTTAGCTGGAGCCATTACAATACTTTTAACAGATCGAAATATAAATACTTCATTTTTTGATCCATCAGGAGGTGGTGATCCTATTTTATATCAACATCTATTT
>POLLE196-18|Lasioglossum morio|MB00198|BOLD:AAD9335
AGCTTCACTAAGAATAATTATTCGAATAGAATTAAGAGCCCCTGGAAGATGAATTAATAATGATCAAATTTATAATACTATTATTACATCACATGCATTTGTAATAATTTTCTTTATAGTTATACCATTTATAATTGGGGGGTTTGGTAATTGATTAGTACCACTAATAATTGGAGCCCCTGATATAGCATTCCCACGAATAAATAATATAAGATTTTGATTATTAATTCCTTCTTTATTCATATTATTAATAAGAAGAATTTTATCATCAGGATCAGGAACAGGATGAACAGTTTACCCTCCATTATCTTCAATTACATACCATTCATCTATTTCTGTAGATTGCACTATCTTTTCATTACACATTGCTGGAATCTCATCCATTATAGGAGCTATTAATTTTATTGTTTCAATTATATTAATAAAAAATATTTCAATCAATTATGATCAAATTCCATTATTCCCATGATCAGTAAAAATTACAGCTATCCTTTTACTTTTATCTTTACCCGTATTAGCCGGAGCTATTACTATATTATTAAC
>POLLE059-18|Bombus hortorum|MB00059|
TGGAAATTATTTAATTCCTTTAATAATTGGATCTCCAGATATAGCATTTCCACGAATAAATAATATTAGATTTTGAATTTTACCACCTTCATTATTTTTATTATTATTAAGAAATTTATTTTCACCAAATGTTGGAACTGGATGAACTGTATATCCTCCACTATCTTCCTATTTATTTCATTCATCCCCATCTGTAGATATTGCTATTTTTTCATTACACATAACAGGAATTTCTTCTATTATTGGATCTTTAAATTTTATTGTAACTATTATATTTATAAAAAATTACTCATTAAATTATGATCAAATTAATCTATTTTCATGATCAGTATG
>POLLE058-18|Hylaeus brevicornis|MB00058|
CGAATAGAATTAAGAACCCCAGGAATATGAATTAATAATGACCAAATCTATAATACAATTGTTACATCACATGCTTTTATTATAATTTTTTTTATAGTAATACCTTTTATAATTGGAGGATTTGGTAATTGATTAATCCCAATTATAATTGGAGCACCAGATATAGCATTTCCACGAATAAATAATATAAGATTTTGATTATTACCTCCATCATTAATATTACTTTTATTAAGATCAATATTATATTCAGGTTCAGGAACAGGATGAACAGTTTATCCTCCTCTATCTTCTAATTTATATCATCCTTCATTATCTGTAGATTTAACAATTTTTTCACTTCATATTGCAGGAGTATCATCAATTATAGGAGCTATTAA
>POLLE184-18|Bombus terrestris|MB00186|BOLD:AAB1062
ATAATTGGTTCATCTATAAGATTATTAATTCGAATAGAATTAAGACATCCAGGTATATGAATTAATAATGATCAAATTTATAATTCTTTAGTAACAAGACATGCATTTTTAATAATTTTTTTTATAGTTATACCTTTTATAATTGGTGGATTTGGAAATTATCTAATTCCATTAATATTAGGATCCCCAGATATAGCTTTTCCTCGAATAAATAATATTAGATTTTGACTTCTACCTCCATCATTATTCATATTATTATTAAGAAATATATTTACACCTAATGTAGGTACAGGATGAACTGTATATCCTCCTTTATCTTCTTATTTATTTCATTCATCACCTTCAATTGATATTGCAATTTTTTCTTTACATATATCAGGAATCTCTTCAATTATTGGATCATTAAATTTTATCGTTACTATTTTATTAATAAAAAATTTTTCATTAAATTATGATCAAATTAATTTATTTTCATGATCAGTATGTATTACAGTAATTTTATTAATTCTATCTTTACCAGTATTAGCCGGTGCAATTACTATATTATTATTTGATCGAAATTTTAATACTTCAT
>POLLE044-18|Lasioglossum nitidulum|MB00044|BOLD:AAE5115
ATAATCGGAGCTTCATTAAGAATAATTATTCGTATAGAATTAAGAGCCCCTGGAAGATGAATTAATAATGATCAAATTTACAATACTATCATCACATCCCACGCATTTGTTATAATTTTTTTCATAGTTATACCCTTTATAATTGGAGGATTTGGTAATTGATTAGTCCCATTAATAATTGGGGCCCCTGATATAGCCTTCCCTCGAATAAATAATATAAGTTTTTGATTATTAATCCCTTCTTTATTTATACTATTAATAAGAAGAATTTTATCTTCAGGATCAGGGACAGGTTGAACAATTTACCCCCCCTTATCTTCTATTATATACCACTCATCTATCTCCGTAGATTGCACAATTTTTTCATTACATATCGCTGGTATTTCATCTATTATAGGAGCTATTAACTTTATTGTATCAATTATTTTAATAAAAAATATTTCAATTAATTATGATCAAGTCCCACTATTCCCATGATCAGTAAAAATTACTGCAATTCTTTTATTATTATCTTTACCTGTGCTAGCAGGAGCTATCACTATATTATTAACTGATCGAAATTTAAACACTTCATTTTTTGACCCTTCTGGAGGTGGAGATCCTATTCTTTACCAACACTTATTC
>POLLE043-18|Lasioglossum nitidulum|MB00043|BOLD:AAE5115
TTCATTAAGAATAATTATTCGTATAGAATTAAGAGCCCCTGGAAGATGAATTAATAATGATCAAATTTACAATACTATCATCACATCCCACGCATTTGTTATAATTTTTTTCATAGTTATACCCTTTATAATTGGAGGATTTGGTAATTGATTAGTCCCATTAATAATTGGGGCCCCTGATATAGCCTTCCCTCGAATAAATAATATAAGTTTTTGATTATTAATCCCTTCTTTATTTATACTATTAATAAGAAGAATTTTATCTTCAGGATCAGGGACAGGTTGAACAATTTACCCCCCCTTATCTTCTATTATATACCACTCATCTATCTCCGTAGATTGCACAATTTTTTCATTACATATCGCTGGTATTTCATCTATTATAGGAGCTATTAACTTTATTGTATCAATTATTTTAATAAAAAATATTTCAATTAATTATGATCAAGTCCCACTATTCCCATGATCAGTAAAAATTACTGCAATTCTTTTATTATTATCTTTACCTGTGCTAGCAGGAGCTATCACTATATTATTAACTGATCGAAATTTAAACACTTCATTTTTTGACCCTTCTGGAGGTGGAGATCCTATTCTTTACCAACACTTATTC
>POLLE042-18|Lasioglossum nitidulum|MB00042|BOLD:AAE5115
GCCCCTGGAAGATGAATTAATAATGATCAAATTTACAATACTATCATCACATCCCACGCATTTGTTATAATTTTTTTCATAGTTATACCCTTTATAATTGGAGGATTTGGTAATTGATTAGTCCCATTAATAATTGGGGCCCCTGATATAGCCTTCCCTCGAATAAATAATATAAGTTTTTGATTATTAATCCCTTCTTTATTTATACTATTAATAAGAAGAATTTTATCTTCAGGATCAGGGACAGGTTGAACAATTTACCCCCCCTTATCTTCTATTATATACCACTCATCTATCTCCGTAGATTGCACAATTTTTTCATTACATATCGCTGGTATTTCATCTATTATAGGAGCTATTAACTTTATTGTATCAATTATTTTAATAAAAAATATTTCAATTAATTATGATCAAGTCCCACTATTCCCATGATCAGTAAAAATTACTGCAATTCTTTTATTATTATCTTTACCTGTGCTAGCAGGAGCTATCACTATATTATTAACTGATCGAAATTTAAACACTTCATTTTTTGACCCTTCTGGAGGTGGAGATCCTATTCTTTACCAACACTTATTC
>POLLE169-18|Lasioglossum calceatum|MB00169|BOLD:AAB0353
AATATTATATTTTATCTTTGCTATATGATCTGGAATAATTGGATCCTCTTTAAGAATAATTATTCGAATAGAATTAAGAGTACCAGGAAAATGAATTAATAATGATCAAATTTATAATACTATTGTAACTTCACATGCATTTATTATAATTTTTTTTATAGTTATACCATTTATAATTGGTGGATTTGGAAATTGACTCGTACCATTAATAATTGGAGCCCCTGATATAGCATTCCCACGAATAAATAATATAAGATTATGATTATTAATACCATCATTATTTATACTATTAATAAGAAGATTATTATCCTCAGGATCAGGAACTGGATGAACAATTTACCCACCATTATCTAACTCTACTTTTCATCCATCAATCTCAGTAGATTGTACAATTTTTTCATTACATATTGCAGGAATTTCATCCATTATAGGAGCTATTAATTTTATTGTATCAATTATACTAATAAAAAATATATCTATTAACTATGATCAAATTCCTCTTTTTCCATGATCAGTAAAAATTACAGCCATCCTTCTTCTACTATCATTACCAATTTTAGCTGGAGCCATTACAATACTTTTAACAGATCGAAATATAAATACTTCATTTTTTGATCCATCAGGAGGTGGTGATCCTATTTTATATCAACATCTATTT
>POLLE166-18|Dasypoda morawitzi|MB00166|BOLD:ABA8609
TAATCCAAATTCTTGAATCAATAATGATCAAATCTATAATTCTATCATTACTGCTCACGCCTTAATTATAATTTTCTTTATAGTAATGCCCTTTATAGTAGGTGGATTTGGAAACTACTTAATCCCACTAATAATTGGAGCACCTGATATAGCTTTCCCTCGAATAAACAATATAAGATTCTGATTACTACCTCCATCATTATTTTTGTTAGTAAATAGAATATGACTAAATACAGGTTCAGGCACTGGATGAACTATTTATCCACCACTATCATCTTTTATATTTCATGCATCAAATTCCACAGACCTATCTATCTTCTCACTTCATATAGCTGGAGTATCTTCTATCATAGGATCTATTAACTTTATTGTCACAATCTTAATAATAAAAAATTTTAGAATAAAATATGAACAACTAACTCTATTCTCTTGATCAATCTTTATCACTACCATTTTACTTCTTATCTCCCTGCCTGTATTAGCAGGAGCTATCACCATGCTACTATCAGATCGAAACTTC
>POLLE032-18|Bombus pascuorum|MB00032|BOLD:AAC4378
AATAATATATTTCATTTTTGCTATATGATCAGGTATAATTGGATCTTCAATAAGATTATTAATTCGAATAGAATTAAGACATCCTGGTATATGAATTAATAATGATCAAATTTATAATTCTTTAGTTACTAGACATGCATTTTTAATAATTTTTTTTATAGTTATACCTTTTTTAATTGGTGGATTTGGAAATTATTTAATTCCTTTAATATTAGGAGCACCAGATATAGCATTTCCTCGAATAAATAATATTAGATTTTGAATTTTACCTCCTTCATTAATATTATTATTATTAAGAAATTTATTTACACCTAATGTTGGAACAGGATGAACAGTTTATCCTCCATTATCTTCATATTTATTTCATTCTTCACCATCTGTTGATATTGCAATTTTTTCACTTCATATAACAGGAATTTCTTCTATTATTGGTTCTTTAAATTTTATTGTTACTATTATAATAATAAAAAATTATTCATTAAATTATGATCAAATTAATTTATTTTCATGATCAGTATGTATTACTGTAATTTTATTAATTTTATCTTTACCTGTTTTAGCAGGAGCAATTACAATATTACTTTTTGATCGAAATTTTAATACATCTTTTTTTGATCCTATAGGAGGTGGGGATCCAATTCTTTATCAACATTTATTT
>POLLE156-18|Bombus pascuorum|MB00156|BOLD:AAC4378
GGTATAATTGGATCTTCAATAAGATTATTAATTCGAATAGAATTAAGACATCCTGGTATATGAATTAATAATGATCAAATTTATAATTCTTTAGTTACTAGACATGCATTTTTAATAATTTTTTTTATAGTTATACCTTTTTTAATTGGTGGATTTGGAAATTATTTAATTCCTTTAATATTAGGAGCACCAGATATAGCATTTCCTCGAATAAATAATATTAGATTTTGAATTTTACCTCCTTCATTAATATTATTATTATTAAGAAATTTATTTACACCTAATGTTGGAACAGGATGAACAGTTTATCCTCCATTATCTTCATATTTATTTCATTCTTCACCATCTGTTGATATTGCAATTTTTTCACTTCATATAACAGGAATTTCTTCTATTATTGGTTCTTTAAATTTTATTGTTACTATTATAATAATAAAAAATTATTCATTAAATTATGATCAAATTAATTTATTTTCATGATCAGTATGTATTACTGTAATTTTATTAATTTTATCTTTACCTGTTTTAGCAGGAGCAATTACAATATTACTTTTTGATCGAAATTTTAATACATCTTTTTTTGATCCTATAGGAGGTGGGGATCCAATTCTTTATCAACATTTATTT
>POLLE022-18|Halictus scabiosae|MB00022|BOLD:AAN4492
TACTATTGTAACTTCTCATGCTTTTGTTATAATTTTTTTTATAGTTATACCATTTATAATTGGAGGATTCGGAAATTGACTAGTACCATTAATAATTGGAGCCCCTGATATAGCATTTCCACGAATAAATAATATAAGATTTTGACTATTAATACCATCTTTATTTATACTTATTATAAGAGTAACTTTATCAACAGGTTCAGGAACAGGTTGAACTATATATCCTCCTTTATCATCAATTATATATCACTCATCCTATGCTATAGATTTTACTATTTTTTCTCTACATATTGCAGGAATTTCTTCAATTATAGGAGCTATTAATTTTATTGTTTCAATTTTATTAATGAAAAATATTTCACTTAATTTAAATCAAATTCCTTTATTCCCATGATCAGTTAAAATTACTGCAATTTTATTACTATTATCTTTACCTGTCTTAGCAGGAGCTATCACTATATTATTAACTGACCGAAATTTAAATACTTCCTTTTTTGACCCCTC
>POLLE143-18|Bombus terrestris|MB00143|BOLD:AAB1062
ATAATTGGTTCATCTATAAGATTATTAATTCGAATAGAATTAAGACATCCAGGTATATGAATTAATAATGATCAAATTTATAATTCTTTAGTAACAAGACATGCATTTTTAATAATTTTTTTTATAGTTATACCTTTTATAATTGGTGGATTTGGAAATTATCTAATTCCATTAATATTAGGATCCCCAGATATAGCTTTTCCTCGAATAAATAATATTAGATTTTGACTTCTACCTCCATCATTATTCATATTATTATTAAGAAATATATTTACACCTAATGTAGGTACAGGATGAACTGTATATCCTCCTTTATCTTCTTATTTATTTCATTCATCACCTTCAATTGATATTGCAATTTTTTCTTTACATATATCAGGAATCTCTTCAATTATTGGATCATTAAATTTTATCGTTACTATTTTATTAATAAAAAATTTTTCATTAAATTATGATCAAATTAATTTATTTTCATGATCAGTATGTATTACAGTAATTTTATTAATTCTATCTTTACCAGTATTAGCCGGTGCAATTACTATATTATTATTTGATCGAAATTTTAATACTTCATTTTTT
>POLLE142-18|Bombus terrestris|MB00142|BOLD:AAB1062
ATAATTGGTTCATCTATAAGATTATTAATTCGAATAGAATTAAGACATCCAGGTATATGAATTAATAATGATCAAATTTATAATTCTTTAGTAACAAGACATGCATTTTTAATAATTTTTTTTATAGTTATACCTTTTATAATTGGTGGATTTGGAAATTATCTAATTCCATTAATATTAGGATCCCCAGATATAGCTTTTCCTCGAATAAATAATATTAGATTTTGACTTCTACCTCCATCATTATTCATATTATTATTAAGAAATATATTTACACCTAATGTAGGTACAGGATGAACTGTATATCCTCCTTTATCTTCTTATTTATTTCATTCATCACCTTCAATTGATATTGCAATTTTTTCTTTACATATATCAGGAATCTCTTCAATTATTGGATCATTAAATTTTATCGTTACTATTTTATTAATAAAAAATTTTTCATTAAATTATGATCAAATTAATTTATTTTCATGATCAGTATGTATTACAGTAATTTTATTAATTCTATCTTTACCAGTATTAGCCGGTGCAATTACTATATTATTATTTGATCGAAATTTTAATACTTCAT
>POLLE113-18|Lasioglossum morio|MB00113|
GTAATTGATTAGTACCACTAATAATTGGAGCCCCTGATATAGCATTCCCACGAATAAATAATATAAGATTTTGATTATTAATTCCTTCTTTATTCATATTATTAATAAGAAGAATTTTATCATCAGGATCAGGAACAGGATGAACAGTTTACCCTCCATTATCTTCAATTACATACCATTCATCTATTTCTGTAGATTGCACTATCTTTTCATTACACATTGCTGGAATCTCATCCATTATAGGAGCTATTAATTTTATTGTTTCAATTATATTAATAAAAAATATTTCAATCAATTATGATCAAATTCCATTATTCCCATGATCAGTAAAAATTACAGCTATCCTTTTACTTTTATCTTTACCCGTATTAGCCGGAGCTATTACTAT
>POLLE187-18|Bombus lapidarius|MB00189|BOLD:AAC6016
GGTATAATTGGATCATCAATAAGTTTATTAATCCGCATAGAACTTAGTCATCCCGGTATATGAATTAACAATGATCAAATTTATAATTCACTTATTACAAGACATGCATTTTTAATAATTTTTTTTATAGTTATACCATTCTTAATTGGAGGATTTGGAAATTACTTAATTCCATTAATATTAGGATCCCCTGATATAGCTTTCCCTCGAATAAATAATATTAGATTTTGACTTCTTCCTCCATCATTATTTTTATTATTATTAAGAAATTTATTTAACCCAAATGTAGGAACAGGTTGAACTGTATACCCACCTCTATCTTCATACTTATTTCATTCTTCTCCATCAATTGATATTGCAATTTTTTCAATACATATTACAGGAATTTCCTCTGTTATTGGTTCTTTAAATTTTATTGTAACTATTATATTTATAAAAAATTTTTCCTTAAATTATGATCAAATCAATTTATTTTCTTGATCTGTATGTATTACAGTAATTCTACTAATTTTATCTTTACCAGTTTTAGCAGGAGCAGTAACTATACTTCTATTTGAT
>POLLE107-18|Bombus hortorum|MB00107|BOLD:AAD2566
AGACATCCTGGTATATGAATTAATAATGATCAAATTTATAACTCTATAGTAACTAGTCATGCATTTTTAATAATTTTTTTTATAGTAATACCATTCATAATTGGAGGTTTTGGAAATTATTTAATTCCTTTAATAATTGGATCTCCAGATATAGCATTTCCACGAATAAATAATATTAGATTTTGAATTTTACCACCTTCATTATTTTTATTATTATTAAGAAATTTATTTTCACCAAATGTTGGAACTGGATGAACTGTATATCCTCCACTATCTTCCTATTTATTTCATTCATCCCCATCTGTAGATATTGCTATTTTTTCATTACACATAACAGGAATTTCTTCTATTATTGGATCTTTAAATTTTATTGTAACTATTATATTTATAAAAAATTACTCATTAAATTATGATCAAATTAATCTATTTTCATGATCAGTATGTATTACAGTTATTTTATTACTTTTATCTCTTCCAGTTTTAGCAGGAGCTATTACAATATTACTTTTTGATCGAAA
>POLLE3141-19|Lasioglossum malachurum|MB01277|BOLD:AAE5496
TTTGCCATATGATCTGGAATAATCGGAGCTTCATTAAGTATAATTATTCGATTAGAATTAAGAATACCTGGAAATTGAATTAATAATGATCAAATTTATAATACTATTGTTACTTCTCATGCATTTATTATAATTTTTTTTATAGTTATACCATTTATAATTGGTGGGTTTGGAAATTGATTAATTCCATTAATAATTGGAGCCCCTGACATAGCATTCCCTCGAATAAATAATTTAAGATTCTGACTATTAATTCCATCAATAATTATATTATTAACAGGAACAATCTTATCCTCTGGATCAGGAACAGGATGAACTATTTACCCGCCTTTATCTAGATCTACATTTCATCCTTCAAT
>POLLE034-18|Lasioglossum mediterraneum|MB00034|
AATAATTATTCGAATAGAATTAAGAGCCCCTGGAAGATGAATCAATAATGATCAAATTTACAATACTATTATCACATCACATGCATTTATTATAATCTTCTTTATAGTTATACCTTTTATAATTGGCGGATTTGGAAATTGACTTGTACCATTAATAATTGGAGCCCCTGATATAGCATTCCCTCGAATAAATAATATAAGATTTTGATTATTAATCCCATCATTATTTATATTATTAATTAGAAGAATTTTATCTTCAGGCTCAGGAACTGGATGAACAATTTACCCCCCTCTATCTAACGCTACATTCCATCCATCAATTTCAATAG
>POLLE195-18|Lasioglossum morio|MB00197|BOLD:AAD9335
CCCTGATATAGCATTCCCACGAATAAATAATATAAGATTTTGATTATTAATTCCTTCTTTATTCATATTATTAATAAGAAGAATTTTATCATCAGGATCAGGAACAGGATGAACAGTTTACCCTCCATTATCTTCAATTACATACCATTCATCTATTTCTGTAGATTGCACTATCTTTTCATTACACATTGCTGGAATCTCATCCATTATAGGAGCTATTAATTTTATTGTTTCAATTATATTAATAAAAAATATTTCAATCAATTATGATCAAATTCCATTATTCCCATGATCAGTAAAAATTACA
>POLLE2320-19|Andrena bicolor|TO1800332|
TTATATTTTATTTTTGCTATATGAGCAGGAATAATTGGTGCATCACTTAGATTCATCATTCGTATAGAACTAAGAAACCCAGGTAATTGAATTAACAATGATCAAATTTATAACTCAATTGTTACATCTCATGCTTTTATTATAATTTTTTTCATAGTAATACCATTTATAATTGGGGGATTTGGAAACTGACTCACACCATTAATACTAGGAGCACCTGATATAGCTTTTCCTCGAATAAATAATATAAGATTTTGATTACTACCCCCATCAATTCTAATTATTTTAATAAGAATAGTTTTAAATTCAGG
>POLLE3060-19|Panurgus calcaratus|MB01196|BOLD:AAE3229
CATTAAGATTAATTATTCGGATAGAATTAAGTAATGCTGGTGCATGAATTAATAATGATCAAATTTATAATACAATTATTACTTCACATGCTTTTATTATAATTTTCTTTATAGTAATACCTTTTATAATTGGAGGATTTGGAAATTGATTAGTTCCTTTAATAATTAATGCTCCTGATATAGCATTTCCACGAATAAATAATATAAGATTTTGATTATTACCACCTTCTTTACTATTATTAATTTTAAGAAGAATAATAAATTCAGGATCAGGAACAGGATGAACAGTATACCCCCCTCTTTCTTCATTTATTTATCATCCCACATC
>POLLE017-18|Bombus hortorum|MB00017|BOLD:AAD2566
TAATTCGTATAGAATTAAGACATCCTGGTATATGAATTAATAATGATCAAATTTATAACTCTATAGTAACTAGTCATGCATTTTTAATAATTTTTTTTATAGTAATACCATTCATAATTGGAGGTTTTGGAAATTATTTAATTCCTTTAATAATTGGATCTCCAGATATAGCATTTCCACGAATAAATAATATTAGATTTTGAATTTTACCACCTTCATTATTTTTATTATTATTAAGAAATTTATTTTCACCAAATGTTGGAACTGGATGAACTGTATATCCTCCACTATCTTCCTATTTATTTCATTCATCCCCATCTGTAGATATTGCTATTTTTTCATTACACATAACAGGAATTT
>POLLE207-18|Lasioglossum morio|MB00209|BOLD:AAD9335
ATGCATTTGTAATAATTTTCTTTATAGTTATACCATTTATAATTGGGGGGTTTGGTAATTGATTAGTACCACTAATAATTGGAGCCCCTGATATAGCATTCCCACGAATAAATAATATAAGATTTTGATTATTAATTCCTTCTTTATTCATATTATTAATAAGAAGAATTTTATCATCAGGATCAGGAACAGGATGAACAGTTTACCCTCCATTATCTTCAATTACATACCATTCATCTATTTCTGTAGATTGCACTATCTTTTCATTACACATTGCTGGAATCTCATCCATTATAGGAGCTATTAATTTTATTGTTTCAATTATATTAATAAAAAATATTTCAATCAATTATGATCAAATTCCATTATTCCCATGATC
>POLLE016-18|Halictus scabiosae|MB00016|BOLD:AAN4492
GGATTCGGAAATTGACTAGTACCATTAATAATTGGAGCCCCTGATATAGCATTTCCACGAATAAATAATATAAGATTTTGACTATTAATACCATCTTTATTTATACTTATTATAAGAGTAACTTTATCAACAGGTTCAGGAACAGGTTGAACTATATATCCTCCTTTATCATCAATTATATATCACTCATCCTATGCTATAGATTTTACTATTTTTTCTCTACATATTGCAGGAATTTCTTCAATTATAGGAGCTATTAATTTTATTGTTTCAATTTTATTAATGAAAAATATTTCACTTAATTTAAATCAAATTCCTTTATTCCCATGATCAGTTAAAATTACTGC
>POLLE3501-19|Andrena dorsata|MB01637|BOLD:AAJ2115
TACTTTATCTTTGCTATATGGGCAGGAATAGTTGGTGCTTCACTAAGATTCATTATCCGTATAGAATTAAGAAACCCAGGGGCATGAATCAACAATGATCAAATTTATAACTCAATTGTAACTTCTCATGCCTTTATTATAATTTTCTTCATAGTAATACCATTCATAATCGGAGGTTTCGGAAACTGACTCACACCGTTAATATTAGGAGCGCCCGACATGGCTTTCCCACGAATGAACAATATGAGATTTTGACTACTCCCACCGTCAATCTTAATCATTCTAATGAGTATAATTTTAAATTCAGGGTCAGGTACAGGATGAACAGTGTA
>POLLE3340-19|Hylaeus punctatus|MB01476|BOLD:AAE5060
ATAATGATCAAATTTATAATTCAATTATCACCGCTCATGCATTTATCATAATTTTTTTTATAGTAATACCATTTATAATTGGAGGATTCGGTAATTGATTAATTCCAATTATAATTGGTGCACCAGATATAGCTTTCCCACGAATAAATAATATAAGATTTTGATTATTACCCCCTTCATTAATATTATTACTATTTAGAAGAACAATTTATTCAGGATCAGGAACTGGATGAACTGTTTATCCACCATTGTCATCAATTATATATCATCCATCAATATCTGTTGATTTCACAATTTTTTCTTTACATATTGCAGGGATTTCATCAATTATAGGAGCTATTAATTTTATTGTTACTATCTTAAATATAAAA
>POLLE137-18|Bombus terrestris|MB00137|BOLD:AAB1062
CCAGGTATATGAATTAATAATGATCAAATTTATAATTCTTTAGTAACAAGACATGCATTTTTAATAATTTTTTTTATAGTTATACCTTTTATAATTGGTGGATTTGGAAATTATCTAATTCCATTAATATTAGGATCCCCAGATATAGCTTTTCCTCGAATAAATAATATTAGATTTTGACTTCTACCTCCATCATTATTCATATTATTATTAAGAAATATATTTACACCTAATGTAGGTACAGGATGAACTGTATATCCTCCTTTATCTTCTTATTTATTTCATTCATCACCTTCAATTGATATTGCAATTTTTTCTTTACATATATCA
>POLLE008-18|Halictus scabiosae|MB00008|
CCAGGAAGATGAATTAATAATGATCAAATTTATAATACTATTGTAACTTCTCATGCTTTTGTTATAATTTTTTTTATAGTTATACCATTTATAATTGGAGGATTCGGAAATTGACTAGTACCATTAATAATTGGAGCCCCTGATATAGCATTTCCACGAATAAATAATATAAGATTTTGACTATTAATACCATCTTTATTTATACTTATTATAAGAGTAACTTTATCAACAGGTTCAGGAACAGGTTGAACTATATATCCTCCTTTATCATCAATTATATATCACTCATCCTATGCTATA
>POLLE135-18|Bombus terrestris|MB00135|BOLD:AAB1062
TGGAAATTATCTAATTCCATTAATATTAGGATCCCCAGATATAGCTTTTCCTCGAATAAATAATATTAGATTTTGACTTCTACCTCCATCATTATTCATATTATTATTAAGAAATATATTTACACCTAATGTAGGTACAGGATGAACTGTATATCCTCCTTTATCTTCTTATTTATTTCATTCATCACCTTCAATTGATATTGCAATTTTTTCTTTACATATATCAGGAATCTCTTCAATTATTGGATCATTAAATTTTATCGTTACTATTTTATTAATAAAAAATTTTTCATTAAATTATGATCAAATTAATTTATTTTCATGATCAGTATGTATTACAGTAATTTTATTAATTCTATCTTTACCAGTATTAGCCGG
>POLLE036-18|Andrena barbilabris|MB00036|BOLD:AAB5000
CCATTCATAATCGGAGGTTTCGGAAACTGACTCACACCGTTAATATTAGGAGCGCCCGACATAGCTTTCCCACGAATAAATAATATAAGATTTTGACTATTACCCCCATCAATTTTAATTATCCTAATAAGAATATCATTAAATTCAGGATCAGGAACAGGATGAACTGTATATCCACCTCTATCATCCTACGCCTTTCATCCATCATCATCTGTAGATTTAACAATCTTTTCACTTCATATTGCAGGAATTTCATCAATTATAGGAGCAATTAACTTCATCGTAACAATTCTAAATATAAAAAATATCGCAATAAATTATGATCAACTACCATTATTCCCATGATCAGTATTCATTACA
>POLLE132-18|Seladonia tumulorum|MB00132|
ATTGGAGCTTCATTAAGAATAATTATTCGTATAGAATTAAGAACCCCAGGAAGATGAATTAATAACGATCAAATCTATAACACTATCATCACATCTCATGCTTTTATTATAATTTTTTTTATAGTTATACCATTTATAATTGGGGGGTTTGGAAATTGATTAGTACCTTTAATAATTGGAGCCCCTGATATAGCATTCCCACGAATAAATAATATAAGATTTTGATTACTTATTCCTTCCTTATTTATACTCTTAATAAGAAGAACTATATCAACGGGGTCAGGGACTGGATGAACTATTTACCCC
>POLLE185-18|Andrena dorsata|MB00187|BOLD:AAJ2115
ATACTATACTTTATCTTTGCTATATGGGCAGGAATAGTTGGTGCTTCACTAAGATTCATTATCCGTATAGAATTAAGAAACCCAGGGGCATGAATCAACAATGATCAAATTTATAACTCAATTGTAACTTCTCATGCCTTTATTATAATTTTCTTCATAGTAATACCATTCATAATCGGAGGTTTCGGAAACTGACTCACACCGTTAATATTAGGAGCGCCCGACATGGCTTTCCCACGAATGAACAATATGAGATTTTGACTACTCCCACCGTCAATCTTAATCATTCTAATGAGTATAATTTTAAATTCAGGGTCAGGTACAGGATGAACAGTGTATCCTCCACTATCATCTTACTCTTTCCATCCATCGTCATCAGTAGATTTGACAATCTTCTCTCTTCATATTGCAGGAGTTTCATCAATTATAGGAGCAATTAACTTTATTGTCACAATTCTAAATATAAAAAATATTTCACTAAACTATGACCAACTTCCACTATTCCCATGATCAGTATTTATTACCACAATTCTACTACTAATTTCATTACCTGTTCTAGCAGGAGCTATCACAATATTACTATCAGATCGTAATTTAAATTCATCATTCTTCGACCCAATAGGAGGGGGAGACCCTATCCTATACCAACATCTAT
>POLLE3548-19|Lasioglossum morio|MB01684|BOLD:AAD9335
TTTCGCAATATGAGCTGGAATAATTGGAGCTTCACTAAGAATAATTATTCGAATAGAATTAAGAGCCCCTGGAAGATGAATTAATAATGATCAAATTTATAATACTATTATTACATCACATGCATTTGTAATAATTTTCTTTATAGTTATACCATTTATAATTGGGGGGTTTGGTAATTGATTAGTACCACTAATAATTGGAGCCCCTGATATAGCATTCCCACGAATAAATAATATAAGATCTTGATTATTAATTCCTTCTTTATTCATATTATTAATAAGAAGAATTTTATCATCAGGATCAGGAACAGGATGAACAGTTTACCCTCCATTATCTTCAATTACATACCATTCATCTATTTCTGTAGATTGCACTATCTTTTCATTACACATTGCTGGAATCTCATCCATTATAGGAGCTATTAATTTTATTGTTTCAATTATATTAATAAAAAATATTTCAATCAATTATGATCAAATTCCATTATTCCCATGATCAGTAAAAATTACAGCTATCCTTTTACTTTTATCTTTACCCGTATTAGCCGGAGCTATTACTATATTATTAACAGATCGAAACTTAAACACTTCATTTTTTGACCCCTCAGGGGGGGGAGACCCAATTCTTTACCAACATTTA
>POLLE857-19|Lasioglossum albipes|MB00861|BOLD:ABX6337
ATTATATTTTATCTTTGCTATATGATCTGGGATAATTGGATCTTCTTTAAGAATAATTATTCGAATAGAATTAAGAGTTCCAGGAAAATGAATTAACAATGATCAAATTTATAATACTATTGTAACCTCACATGCATTTATTATAATTTTTTTTATAGTTATACCATTTATAATTGGTGGGTTTGGAAATTGACTTGTACCATTAATAATTGGAGCCCCTGATATAGCATTCCCACGAATAAATAATATAAGATTATGATTATTAATACCATCCTTATTTATACTATTAATAAGAAGAATATTATCTTCAGGATCAGGAACTGGATGAACAATTTACCCACCACTATCTAACTCTACTTTCCACCCATCAATCTCAGTAGATTGTACAATTTTTTCATTACATATTGCAGGAATTTCATCCATTATAGGAGCTATTAATTTTATTGTATCAATTATATTAATAAAAAATATATCTATTAATTATGACCAAATTCCTCTTTTTCCATGATCAGTAAAAATTACAGCTATTCTTCTTCTTTTATCATTACCCATTTTAGCTGGAGCCATTACAATACTTTTAACAGATCGAAATATAAATACTTCATTTTTTGATCCATCAGGTGGAGGTGACCCTATTTTATACCAACATCTATTT
>POLLE3543-19|Dasypoda hirtipes|MB01679|BOLD:AEC2767
ATTATATTTTATTTTTGCCTTATGAGCAGGTATACTAGGAACCTCTCTCAGAATATTAATCCGATTAGAACTAAGAAATCCTGGATCTTGAATTAACAATGATCAAATCTACAATTCCACTATTACTGCTCATGCCCTAATTATAATTTTTTTTATAGTTATACCCTTCATAGTAGGAGGATTTGGAAACTACTTAGTACCACTTATAATTGGAGCTCCTGATATAGCCTTCCCACGAATAAATAACATAAGATTCTGACTACTCCCTCCCTCCTTATTCCTACTAATTAATAGTATATGACTAAATACAGGATCTGGTACTGGATGAACTCTTTACCCACCATTATCATCTTTCATATTTCATGCCTCTAATTCTACAGATCTCTCTATTTTCTCACTTCATATAGCTGGTATTTCTTCTATTATAGGATCAATTAACTTTATTGTTACAATTTTAATAATAAAAAACTTTAGAATAAAATATGAACAACTAACTCTATTTTCTTGATCAATCTTTATTACTACTATTTTACTATTAATCTCACTACCTGTTCTAGCAGGAGCTATTACTATACTTCTATCAGATCGAAACTTCAATACTACATTTTTTGATCCCAGAGGAGGAGGAGATCCAATCCTCTATCAACATCTAT
>POLLE182-18|Andrena flavipes|MB00184|BOLD:ACX2946
TACTTCATCTTCGCCATATGAGCGGGCATAATCGGAGCCTCACTAAGATTTATTATCCGGATAGAATTAAGAAATCCAGGAAGCTGAATCAACAATGATCAAATTTATAATTCAATTGTAACCTCACACGCTTTCATTATAATTTTCTTCATAGTTATACCATTCATAATCGGAGGTTTCGGAAACTGACTCACACCGTTAATGTTAGGAGCGCCCGACATGGCGTTCCCGCGAATAAACAACATAAGGTTTTGATTGTTACCACCCTCGATCTTAATCATCTTAATAAGGATAGTTCTAAATTCAGGATCCGGAACAGGATGAACAGTTTACCCACCACTATCATCTTACTCATTCCACCCATCCTCATCAGTAGATCTAACAATCTTCTCACTTCACATCGCAGGTGTATCATCAATTATAGGTGCAATCAACTTTATCGTAACAATTCTAAATATAAAAAATATCTCAATAAATTATGATCAAATACCACTATTCCCATGATCGGTATTTATTACCACAATCCTACTACTAATTTCCTTGCCGGTTTTAGCTGGTGCCATCACAATACTCCTACCAGATCGTAATTTAAACTCATCATTCTTCGATCCCATGGGAGGGGGAGACCCAATTCTATACC
>POLLE3537-19|Bombus pascuorum|MB01673|BOLD:AAC4378
TTTTGCTATATGATCAGGTATAATTGGATCTTCAATAAGATTATTAATTCGAATAGAATTAAGACATCCTGGTATATGAATTAATAATGATCAAATTTATAATTCTTTAGTTACTAGACATGCATTTTTAATAATTTTTTTTATAGTTATACCTTTTTTAATTGGTGGATTTGGAAGTTATTTAATTCCTTTAATATTAGGAGCACCAGATATAGCATTTCCTCGAATAAATAATATTAGATTTTGAATTTTACCTCCTTCATTAATATTATTATTATTAAGAAATTTATTTACACCTAATATTGGAACAGGATGAACAGTTTATCCTCCATTATCTTCATATTTATTTCATTCTTCACCATCTGTTGATATTGCAATTTTTTCACTTCATATAACAGGAATTTCTTCTATTATTGGTTCTTTAAATTTTATTGTTACTATTATAATAATAAAAAATTATTCATTAAATTATGATCAAATTAATTTATTTTCATGATCAGTATGTATTACTGTAATTTTATTAATTTTATCTTTACCTGTTTTAGCAGGAGCAATTACAATATTACTTTTTGATCGAAATTTTAATACATCTTTTTTTGATCCTATAGGAGGTGGGGATCCAATTCTTTATCAACATTTA
>POLLE3529-19|Panurgus dentipes|MB01665|BOLD:AAN8966
TATATTTTATTTTTGCTATATGATCAGGAATATTAGGAGCTGCACTAAGACTAATTATTCGAATAGAATTAAGAAATGCTGGTGCATGAATTAATAATGATCAAATTTATAATACAATCATTACTTCACATGCTTTTATTATAATCTTTTTTATAGTTATACCTTTTATAATTGGGGGATTTGGAAATTGATTAGTTCCTTTAATAATTAATGCACCAGACATAGCGTTCCCTCGTATAAATAATATAAGTTTTTGGTTACTTCCTCCTTCTTTATTATTATTAATTTTAAGAAGAGTAATAAATTCAGGTTCAGGAACAGGGTGAACAATCTATCCTCCTCTTTCATCATTTATATATCATCCTACATCATCCGTAGATTTAACAATTTTTTCTTTACATATTGCGGGTATTTCATCAATTATAGGAGCTATTAATTTTATTGTAACTATTATTAAAATAAAAAATTTTTCTTTAAATTATGATCAAGTTCCTTTATTTCCTTGATCTGTATTTATTACTGCTATTTTACTTTTATTGTCATTACCTGTTTTAGCTGGAGCAATTACAATATTATTATCAGATCGTAATTTAAATTCTTCTTTTTTTGACCCTATGGGAGGGGGAGATCCTATTTTATAC
>POLLE3527-19|Lasioglossum calceatum|MB01663|BOLD:AAB0353
ATTATATTTTATCTTTGCTATATGATCTGGAATAATTGGATCCTCTTTAAGAATAATTATTCGAATAGAATTAAGAGTACCAGGAAAATGAATTAATAATGATCAAATTTATAATACTATTGTAACTTCACATGCATTTATTATAATTTTTTTTATAGTTATACCATTTATAATTGGTGGATTTGGAAATTGACTCGTACCATTAATAATTGGAGCCCCTGATATAGCATTCCCACGAATAAATAATATAAGATTATGATTATTAATACCATCATTATTTATACTATTAATAAGAAGATTATTATCCTCAGGATCAGGAACTGGATGAACAATTTACCCACCATTATCTAACTCTACTTTTCATCCATCAATCTCAGTAGATTGCACAATTTTTTCATTACATATTGCAGGAATTTCATCCATTATAGGAGCTATTAATTTTATTGTATCAATTATACTAATAAAAAATATATCTATTAACTATGATCAAATTCCTCTTTTTCCATGATCAGTAAAAATTACAGCCATCCTTCTTCTACTATCATTACCAATTTTAGCTGGAGCCATTACAATACTTTTAACAGATCGAAATATAAATACTTCATTTTTTGATCCATCAGGAGGTGGTGATCCTATTTTATATCAACATCTAT
>POLLE3526-19|Panurgus calcaratus|MB01662|BOLD:AAE3229
TTTTGCTATATGATCTGGAGTAATAGGAGCTGCATTAAGATTAATTATTCGGATAGAATTAAGTAATGCTGGTGCATGAATTAATAATGATCAAATTTATAATACAATTATTACTTCACATGCTTTTATTATAATTTTCTTTATAGTAATACCTTTTATAATTGGAGGATTTGGAAATTGATTAGTTCCTTTAATAATTAATGCTCCTGATATAGCATTTCCACGAATAAATAATATAAGATTTTGATTATTACCACCTTCTTTACTATTATTAATTTTAAGAAGAATAATAAATTCAGGATCAGGAACAGGATGAACAGTATACCCCCCTCTTTCTTCATTTATTTATCATCCCACATCTTCAGTTGATTTAACAATTTTTTCTTTACATATTGCAGGTATTTCATCAATTATAGGAGCAATTAATTTTATTGTTACAATTATTAAAATAAAAAATTTTTCTTTAAATTATGATCAAATTTCATTATTTCCGTGATCTGTATTTATTACAACTATCTTACTTTTATTATCATTACCTGTTTTAGCAGGAGCAATTACAATATTATTATCAGATCGTAATTTAAATTCTTCTTTTTTTGACCCTATAGGAGGGGGTGACCCTATTCTTTATCAACATTTA
>POLLE3525-19|Hoplitis adunca|MB01661|BOLD:AAI1794
TTTATATATAATCTTTGCTATATGATCAGGAATAGTTGGTTCAGCATTAAGAATTATTATTCGTATAGAATTAAGAACCCCTGGGTCTTGAATTAATAATGATCAAATTTATAACTCCATTGTTACAGCCCATGCATTTCTTATAATTTTTTTTTTAGTTATACCATTTATAATTGGTGGATTTGGTAATTGACTAGTTCCACTAATATTAGGAATTCCTGATATAGCATTCCCCCGAATAAATAATATTAGATTTTGACTTCTCCCTCCTTCTTTATTCATTCTTCTATTTAGGAATTTTTTTAACCCTAGACCAGGAACAGGATGAACTATTTATCCTCCCTTATCAACTTATATATATCATCCCTCTCCATCAGTTGATTTAGCAATTTTTTCTCTACATATTTCAGGATTATCTTCAATTATTGGTTCTATAAATTTTATTGTTACAATTATTATAATAAAAAATATTTCACTAAAAAACATTCAAGTCCCATTATTTCCTTGATCCGTTTTTATCACAACTATCTTATTATTATTATCATTACCTGTATTGGCAGGAGCAATTACAATATTAATTTTTGATCGAAATATAAATACTTCTTTTTTTGACCCAATAGGAGGAGGAGACCCAGTATTATTCCAACATTTAT
>POLLE3518-19|Apis mellifera|MB01654|BOLD:AAA2326
TTGTATATTATTCTAGCTTTATGATCTGGAATACTAGGATCATCAATGAGACTTATTATTCGAATAGAATTAAGATCCCCAGGATCATGAATTAGCAATGATCAAATTTATAATACAATTGTTACTAGTCATGCATTCCTAATAATTTTTTTTATAGTTATACCATTTTTAATTGGAGGATTTGGAAATTGGCTTATTCCTTTAATACTAGGATCACCTGATATAGCATTCCCCCGAATAAATAATATTAGATTTTGATTACTTCCTCCCTCATTATTTATACTTTTATTAAGAAATTTATTTTATCCAAGACCAGGAACTGGATGAACAGTATATCCACCATTATCAGCATATTTATATCATTCTTCACCTTCAGTAGATTTTGCAATTTTTTCTCTTCATATATCAGGAATTTCCTCAATTATAGGATCATTAAACTTAATAGTTACAATTATAATAATAAAAAATTTTTCTATAAATTATGACCAAATTTCATTATTTCCATGATCAGTTTTTATTACAGCAATTTTATTAATTATATCATTACCTGTATTAGCTGGAGCAATTACTATACTATTATTTGATCGAAATTTTAATACATCATTTTTCGATCCTATAGGAGGTGGAGATCCAATTCTTTATCAACATTCA
>POLLE178-18|Lasioglossum leucozonium|MB00179|BOLD:AAA2322
AATACTATATTTTATCTTCGCAATATGATCAGGAATAATTGGAGCTTCATTAAGTATAATCATTCGTATAGAATTAAGAGCCCCCGGAAAATGAATTAATAATGATCAAATTTATAACACTATTGTTACATCCCACGCTTTCATTATAATCTTTTTTATAGTTATACCATTTATAATTGGAGGATTTGGTAACTGATTAATTCCACTAATAATTGGAGCCCCTGATATGGCATTCCCTCGAATAAATAATATAAGATTCTGATTATTAATCCCATCACTTATTATACTTCTATTAAGATCAACTTTAACAGATGGATCAGGGACAGGATGAACTATCTACCCTCCTCTATCATCAATTATATACCATTCCTCTAATTCTGTTGACTTCACAATTTTTTCTTTACATATTGCAGGAATATCCTCAATTATAGGAGCCATCAATTTTATTGTTTCTATTTTATTAATAAAAAATATCTCTATTAAATTTGATCAAATTCCTTTATTTCCATGATCAGTAAAAATTACTGCTATTCTATTATTACTTTCTCTACCTGTTTTAGCAGGAGCTATTACAATATTATTAACAGATCGAAATTTAAATACTTCATTTTTTGACCCTTCAGGTGGAGGGGACCCAATTTTATACCAACATCTTTTT
>POLLE3514-19|Panurgus dentipes|MB01650|BOLD:AAN8966
TTATATTTTATTTTTGCTATATGATCAGGAATATTAGGAGCTGCACTAAGACTAATTATTCGAATAGAATTAAGAAATGCTGGTGCATGAATTAATAATGATCAAATTTATAATACAATCATTACTTCACATGCTTTTATTATAATCTTTTTTATAGTTATACCTTTTATAATTGGGGGATTTGGAAATTGATTAGTTCCTTTAATAATTAATGCACCAGACATAGCGTTCCCTCGTATAAATAATATAAGTTTTTGGTTACTTCCTCCTTCTTTATTATTATTAATTTTAAGAAGAGTAATAAATTCAGGTTCAGGAACAGGGTGAACAATCTATCCTCCTCTTTCATCATTTATATATCATCCTACATCATCCGTAGATTTAACAATTTTTTCTTTACATATTGCGGGTATTTCATCAATTATAGGAGCTATTAATTTTATTGTAACTATTATTAAAATAAAAAATTTTTCTTTAAATTATGATCAAGTTCCTTTATTTCCTTGATCTGTATTTATTACTACTATTTTACTTTTATTGTCATTACCTGTTTTAGCTGGAGCAATTACAATATTATTATCAGATCGTAATTTAAATTCTTCTTTTTTTGACCCTATGGGAGGGGGAGATCCTATTTTATACCAGCATTTATT
>POLLE3512-19|Lasioglossum calceatum|MB01648|BOLD:AAB0353
TATTATATTTTATCTTTGCTATATGATCTGGAATAATTGGATCCTCTTTAAGAATAATTATTCGAATAGAATTAAGAGTACCAGGAAAATGAATTAATAATGATCAAATTTATAATACTATTGTAACTTCACATGCATTTATTATAATTTTTTTTATAGTTATACCATTTATAATTGGTGGATTTGGAAATTGACTCGTACCATTAATAATTGGAGCCCCTGATATAGCATTCCCACGAATAAATAATATAAGATTATGATTATTAATACCATCATTATTTATACTATTAATAAGAAGATTATTATCCTCAGGATCAGGAACTGGATGAACAATTTACCCACCATTATCTAACTCTACTTTTCATCCATCAATCTCAGTAGATTGCACAATTTTTTCATTACATATTGCAGGAATTTCATCCATTATAGGAGCTATTAATTTTATTGTATCAATTATATTAATAAAAAATATATCTATTAACTATGATCAAATCCCTCTTTTTCCATGATCAGTAAAAATTACAGCTATCCTTCTTCTACTATCATTACCAATTTTAGCTGGAGCCATTACAATACTTTTAACAGATCGAAATATAAATACTTCATTTTTTGATCCATCAGGAGGTGGTGATCCTATTTTATATCAACATCTAT
>POLLE3511-19|Halictus quadricinctus|MB01647|BOLD:AAE2962
TACTTTATTTTATTTTTGCTATATGATCAGGAATAATTGGTGCATCATTAAGAATAATTATTCGAATAGAACTTAGAACTCCAGGAAGATGAATTAATAATGATCAACTTTATAATACTATTGTAACCTCTCACGCTTTTATTATAATTTTTTTTATAGTTATACCCTTTATAATTGGAGGATTTGGTAATTGATTAGTTCCTTTAATAATTGGAGCTCCTGATATAGCATTTCCACGAATAAATAATATAAGATTCTGATTACTAATTCCTTCTTTATTTTTATTATTAATAAGAACAATTTTAACAACTGGGTCAGGAACAGGTTGAACAATTTATCCTCCTCTATCATCAATTATATTTCATGCATCTTTCTCTGTTGATTTTTCTATTCTTTCTTTACACATAGCAGGTATTTCATCAATTATAGGTGCTATCAATTTTATTGTAACAATTATTTTAATAAAAAATATTTCTTTAAATTTAAATCAAGTACCTCTATTTCCTTGATCAGTAAAAATTACTGCAATTTTACTTCTTTTATCTCTCCCTGTACTTGCAGGAGCTATTACTATATTATTAACAGATCGAAATTTAAATACATCATTTTTTGACCCTTCAGGAGGAGGGGATCCAATTTTATATCAACATCTATTT
>POLLE3510-19|Hylaeus gibbus|MB01646|BOLD:AAE1200
ATTATATTTTATATTCGCAATATGAGCAGGAATAATTGGAACATCAATAAGAATAATTATTCGAATAGAATTAAGAACACCAGGAATATGAATTAATAATGATCAAATTTATAATACTATAATCACTGCTCACGCATTCATTATAATTTTCTTTATAGTCATACCATTTATAATTGGAGGATTTGGAAATTGATTAATTCCTATTATAATTGGAGCACCAGATATAGCATTCCCACGAATAAATAATATAAGATTTTGATTATTACCACCATCAATAATATTACTTTTATTAAGAAGATTAATTTATTCAGGATCAGGAACTGGATGAACAGTATATCCACCTTTATCATCAATTAATTATCACCCATCAATATCAGTAGATTTTACAATTTTTTCATTACACATTGCAGGAATTTCTTCAATCATAGGAGCTATTAATTTTATTGTAACAATCTTAAACATAAAAAATAAAAATTTAAATTATAATCAAATAACATTATTTTCATGATCAGTATTAATTACTGCAATTTTACTATTATTATCACTACCAGTACTAGCAGGAGCAATTACAATATTATTAACAGATCGAAATATAAATACATCATTCTTTGATCCATCAGGAGGAGGAGATCCTATTTTATATCAACACTTA
>POLLE3509-19|Lasioglossum malachurum|MB01645|BOLD:AAE5496
TATTATACTTTATATTTGCCATATGATCTGGGATAATCGGAGCTTCATTAAGTATAATTATTCGATTAGAATTAAGAATACCTGGAAATTGAATTAATAATGATCAAATTTATAATACTATTGTTACTTCTCATGCATTTATTATAATTTTTTTTATAGTTATACCATTTATAATTGGTGGATTTGGAAATTGATTAATTCCATTAATAATTGGAGCCCCTGACATAGCATTCCCTCGAATAAATAATTTAAGATTCTGACTATTAATTCCATCAATAATTATATTATTAACAGGAACAATCTTATCCTCCGGATCAGGAACAGGATGAACTATTTACCCTCCTTTATCTAGATCTACATTTCATCCTTCAATTTCAGTTGATTGCACTATTTTTGCTCTTCATATAGCAGGAATTTCTTCCATTATAGGAGCTATTAATTTTATTGTATCAATTACATTAATAAAAAATTCATCTATTAAATATGATCAACTTCCTCTTTTCCCATGATCAGTAAAAATTACTGCTATTTTATTATTATTATCCTTACCAGTTTTAGCAGGTGCTATTACAATACTTTTAACAGATCGAAATATAAATACTTCATTTTTTGACCCTTCAGGAGGAGGAGACCCTATTTTATATCAACATCTAT
>POLLE3508-19|Halictus simplex|MB01644|BOLD:AAD5869
ATACTTTACTTTATTTTTGCTATATGATCAGGGATAATTGGTGCATCTTTAAGAATAATTATTCGTATAGAATTAAGAACCCCAGGAAGATGAATTAATAACGATCAAATTTATAATACTATTGTAACTTCACATGCTTTTATTATAATTTTTTTTATAGTCATACCATTTATAATTGGGGGTTTTGGAAACTGATTAGTACCCCTAATAATTGGGGCCCCTGATATAGCATTCCCACGTATAAATAACATAAGATTTTGATTATTAATTCCCTCTTTATTCATACTTATTATAAGAAGAACTCTATCTACTGGATCAGGTACAGGTTGAACTATTTATCCCCCACTATCATCAATTACTTATCATTCATCTTTCTCTGTAGATTTTACTATTTTTTCTCTACATATTGCAGGAATTTCTTCAATTATAGGAGCTATCAATTTTATCGTCTCAATTATCTTAATAAAAAATATTTCACTTAATTTAAATCAAATTCCTTTATTTCCTTGATCAGTTAAAATTACTGCAATTTTATTACTTTTATCTCTACCCGTTTTAGCAGGAGCTATCACTATATTATTAACTGATCGGAACTTAAATACTTCTTTTTTTGATCCATCGGGAGGAGGTGACCCTATTTTATACCAACATTTATTTT
>POLLE3507-19|Lasioglossum villosulum|MB01643|BOLD:AEC1752
TTATATTTTATTTTTGCTATATGAGCAGGAATAATTGGAGCATCATTAAGAATAATTATTCGAATAGAATTAAGAGTACCGGGAAGATGAATTAATAATGATCAAATTTATAATACTATTATTACCTCTCATGCATTTATTATAATTTTTTTCATAGTTATACCTTTTATAATTGGAGGATTCGGAAACTGATTAGTCCCTTTAATAATTGGAGCTCCTGATATAGCTTTCCCCCGAATAAATAATATAAGATTTTGATTATTAATCCCATCATTATTTATATTATTAATAAGAAGAATTTTAGCCTCTGGCTCAGGGACAGGTTGAACAGTTTACCCTCCTTTATCCTCTATCATATATCATTCATCAATTTCCGTAGATTGCACTATTTTTTCTTTACATATTGGAGGAATTTCTTCTATTATAGGAGCCATTAATTTTATTGTATCCATTTTATTAATAAAAAATATTTCTATTAATTATGATCAAATTCCATTATTCCCTTGATCAGTAAAAATTACTGCTATTTTACTATTATTATCTTTACCTGTACTAGCAGGTGCTATTACTATATTATTAACAGATCGAAATTTAAACACCTCATTTTTTGATCCATCTGGAGGAGGGGACCCTATTCTTTATCAACATTTA
>POLLE3506-19|Panurgus dentipes|MB01642|BOLD:AAN8966
TATTATATTTTATTTTTGCTATATGATCAGGAATATTAGGAGCTGCACTAAGACTAATTATTCGAATAGAATTAAGAAATGCTGGTGCATGAATTAATAATGATCAAATTTATAATACAATCATTACTTCACATGCTTTTATTATAATTTTTTTTATGGTTATACCTTTTATAATTGGGGGATTTGGAAATTGATTAGTTCCTTTAATAATTAATGCACCAGACATAGCATTCCCTCGTATAAATAATATAAGTTTTTGATTACTTCCTCCTTCTTTATTATTATTAATTTTAAGAAGAGTAATAAATTCAGGTTCAGGAACAGGGTGAACAATTTATCCTCCTCTTTCATCATTTATATATCATCCTACATCATCTGTAGATTTAACAATTTTTTCTTTACATATTGCGGGTATTTCATCAATTATAGGAGCTATTAATTTTATTGTAACTATTATTAAAATAAAAAATTTTTCTTTAAATTATGATCAAGTTCCTTTATTTCCTTGATCTGTATTTATTACTACTATTTTACTTTTATTGTCATTACCTGTTTTAGCTGGAGCAATTACAATATTATTATCAGATCGTAATTTAAATTCTTCTTTTTTTGATCCTATAGGAGGAGGAGATCCTATTTTATACCAACATTTATTT
>POLLE3505-19|Andrena minutula|MB01641|BOLD:AAJ2143
ACTATATTTCATCTTCGCTATATGATCAGGGATAATTGGAGCATCATTAAGATTTATTATTCGAATAGAACTAAGAAACCCAGGAAGTTGAATCAATAATGATCAAATCTATAACTCCATTGTAACATCACACGCTTTCATTATAATTTTTTTCATAGTGATGCCATTCATAATCGGAGGTTTCGGAAACTGACTCACACCGTTAATATTAGGAGCGCCCGACATGGCTTTCCCACGAATGAATAATATAAGGTTTTGACTACTCCCACCAAGTATTTTCCTACTTTTAATAAGAACAATTTTAAATTCAGGGTCAGGAACCGGATGAACTGTTTATCCCCCACTATCTTCATACACATATCATCCCTCTTCCTCTGTAGATCTAACAATCTTTTCCCTTCACATTGCTGGTATCTCCTCAATCATAGGAGCTATTAACTTTATTGTAACCATCTTAAACATAAAAAATATTTCAATAAATTATGATCAAATACCCCTATTCCCATGATCTGTTTTCATTACAACAATCTTACTACTAATCTCACTACCAGTTCTTGCAGGTGCTATTACAATACTAATCTCCGATCGAAACCTAAACTCGTCATTCTTTGACCCAATAGGAGGAGGAGATCCTATTCTATACCAACATCTAT
>POLLE3504-19|Bombus pascuorum|MB01640|BOLD:AAC4378
AATATATTTCATTTTTGCTATATGATCAGGTATAATTGGATCTTCAATAAGATTATTAATTCGAATAGAATTAAGACATCCTGGTATATGAATTAATAATGATCAAATTTATAATTCTTTAGTTACTAGACATGCATTTTTAATAATTTTTTTTATAGTTATACCTTTTTTAATTGGTGGATTTGGAAATTATTTAATTCCTTTAATATTAGGAGCACCAGATATAGCATTTCCTCGAATAAATAATATTAGATTTTGAATTTTACCTCCTTCATTAATATTATTATTATTAAGAAATTTATTTACACCTAATGTTGGAACAGGATGAACAGTTTATCCTCCATTATCTTCATATTTATTTCATTCTTCACCATCTGTTGATATTGCAATTTTTTCACTTCATATAACAGGAATTTCTTCTATTATTGGTTCTTTAAATTTTATTGTTACTATTATAATAATAAAAAATTATTCATTAAATTATGATCAAATTAATTTATTTTCATGATCAATATGTATTACTGTAATTTTATTAATTTTATCTTTACCTGTTTTAGCAGGAGCAATTACAATATTACTTTTTGATCGAAATTTTAATACATCTTTTTTTGATCCTATAGGAGGTGGGGATCCAATTCTTTATCAACATTTATT
>POLLE3503-19|Bombus lapidarius|MB01639|BOLD:AAC6016
TAATATACTTTATTTTAGCAATATGATCAGGTATAATTGGATCATCAATAAGTTTATTAATCCGCATAGAACTTAGTCATCCCGGTATATGAATTAACAATGATCAAATTTATAATTCACTTATTACAAGACATGCATTTTTAATAATTTTTTTTATAGTTATACCATTCTTAATTGGAGGATTTGGAAATTACTTAATTCCATTAATATTAGGATCCCCTGATATAGCTTTCCCTCGAATAAATAATATTAGATTTTGACTTCTTCCTCCATCATTATTTTTATTATTATTAAGAAATTTATTTAACCCAAATGTAGGAACAGGTTGAACTGTATACCCACCTCTATCTTCATACTTATTTCATTCTTCTCCATCAATTGATATTGCAATTTTTTCAATACATATTACAGGAATTTCCTCTGTTATTGGTTCTTTAAATTTTATTGTAACTATTATATTTATAAAAAATTTTTCCTTAAATTATGATCAAATCAATTTATTTTCTTGATCTGTATGTATTACAGTAATTCTACTAATTTTATCTTTACCAGTTTTAGCAGGAGCAGTAACTATACTTCTATTTGATCGAAATTTTAATACATCCTTTTTTGATCCTATAGGAGGAGGTGATCCAATTCTTTATCAACATTTATTC
>POLLE3502-19|Apis mellifera|MB01638|BOLD:AAA2326
CTTGTATATTATTCTAGCTTTATGATCTGGAATATTAGGTTCATCAATGAGACTTATTATTCGAATAGAATTAAGATCTCCAGGATCATGAATTAATAACGATCAAATTTATAATACAATTGTTACTAGCCACGCATTTCTAATAATCTTTTTTATAGTTATACCATTTCTAATTGGAGGATTTGGAAATTGACTTATTCCTTTAATACTAGGATCACCTGATATAGCATTTCCCCGAATAAATAATGTTAGATTTTGATTACTTCCTCCCTCATTATTAATACTTTTATTAAGAAATTTATTTTACCCAAGACCAGGAACTGGATGAACAGTATATCCACCATTATCAGCATATTTATATCATTCTTCACCTTCAGTAGATTTTGCAATTTTTTCTCTTCATATATCAGGAATTTCCTCAATTATAGGATCATTAAATTTAATAGTTACAATTATAATAATAAAAAATTTTTCTATAAATTATGACCAAATTTCATTATTTCCATGATCAGTTTTTATTACAGCAATTTTACTAATTATATCATTACCTGTATTAGCTGGAGCAATTACTATACTATTATTTGATCGAAATTTTAATACATCATTTTTTGATCCTATAGGAGGTGGAGATCCAATTTTATATCAACATTTATTT
>POLLE3500-19|Bombus pascuorum|MB01636|BOLD:AAC4378
AATATATTTCATTTTTGCTATATGATCAGGTATAATTGGATCTTCAATAAGATTATTAATTCGAATAGAATTAAGACATCCTGGTATATGAATTAATAATGATCAAATTTATAATTCTTTAGTTACTAGACATGCATTTTTAATAATTTTTTTTATAGTTATACCTTTTTTAATTGGTGGATTTGGAAATTATTTAATTCCTTTAATATTAGGAGCACCAGATATAGCATTTCCTCGAATAAATAATATTAGATTTTGAATTTTACCTCCTTCATTAATATTATTATTATTAAGAAATTTATTTACACCTAATGTTGGAACAGGATGAACAGTTTATCCTCCATTATCTTCATATTTATTTCATTCTTCACCATCTGTTGATATTGCAATTTTTTCACTTCATATAACAGGAATTTCTTCTATTATTGGTTCTTTAAATTTTATTGTTACTATTATAATAATAAAAAATTATTCATTAAATTATGATCAAATTAATTTATTTTCATGATCAGTATGTATTACTGTAATTTTATTAATTTTATCTTTACCTGTTTTAGCAGGAGCAATTACAATATTACTTTTTGATCGAAATTTTAATACATCTTTTTTTGATCCTATAGGAGGTGGAGATCCAATTCTTTATCAACATTTATT
>POLLE3499-19|Seladonia tumulorum|MB01635|BOLD:AED2841
TACTTTATTTTATTTTCGCCATATGATCAGGAATAATTGGAGCTTCATTAAGAATAATTATTCGTATAGAATTAAGAACCCCAGGAAGATGAATTAATAATGATCAAATCTATAACACTATCATCACATCTCATGCTTTTATTATAATTTTTTTTATAGTTATACCATTTATAATTGGGGGATTTGGAAATTGATTAGTACCTTTAATAATTGGAGCCCCTGATATAGCATTCCCACGAATAAATAATATAAGATTTTGATTACTTATTCCTTCCTTATTTATACTCTTAATAAGAAGAACTATATCAACGGGGTCAGGGACTGGGTGAACTATTTACCCCCCCCTATCATCAATTATATACCATTCAACTTCTTCCGTAGATTTTACTATTTTTTCACTCCATATAGCAGGAATTTCTTCAATTATAGGAGCTATTAATTTTATTGTTTCAATCATATTAATAAAAAATATTTCACTTAAAATAAATCAAATCCCTTTATTCCCATGATCAGTAAAAATTACCGCTATTTTACTACTCTTATCCTTACCTATCTTAGCTGGGGCGATTACTATATTACTAACTGATCGAAATATAAATACATCTTTCTTTGACCCTTCTGGGGGAGGAGACCCAATTCTATACCAACATTTATT
>POLLE3498-19|Bombus terrestris|MB01634|BOLD:AAB1062
ATTATACTTTATTTTTGCTATATGATCAGGAATAATTGGTTCATCTATAAGATTATTAATTCGAATAGAATTAAGACATCCAGGTATATGAATTAATAATGATCAAATTTATAATTCTTTAGTAACAAGACATGCATTTTTAATAATTTTTTTTATAGTTATACCTTTTATAATTGGTGGATTTGGAAATTATCTAATTCCATTAATATTAGGATCCCCAGATATAGCTTTTCCTCGAATAAATAATATTAGATTTTGACTTCTACCTCCATCATTATTCATATTATTATTAAGAAATATATTTACACCTAATGTAGGTACAGGATGAACTGTATATCCTCCTTTATCTTCTTATTTATTTCATTCATCACCTTCAATTGATATTGCAATTTTTTCTTTACATATATCAGGAATCTCTTCAATTATTGGATCATTAAATTTTATCGTTACTATTTTATTAATAAAAAATTTTTCATTAAATTATGATCAAATTAATTTATTTTCATGATCAGTATGTATTACAGTAATTTTATTAATTCTATCTTTACCAGTATTAGCCGGTGCAATTACTATATTATTATTTGATCGAAATTTTAATACTTCATTTTTTGACCCAATAGGAGGAGGAGACCCAATCCTTTATCAACATTTAT
>POLLE951-19|Lasioglossum laticeps|MB00955|BOLD:AAY5433
TTATATTTCATCTTTGCTATATGATCTGGAATAATTGGAACTTCTTTAAGAATAATTATTCGCATAGAATTAAGAGCACCTGGAAGATGAATTTGTAATGACCAAATTTATAATACTATTGTTACTTCTCATGCCTTTATTATAATCTTCTTTATAGTTATACCCTTTATAATTGGTGGATTTGGAAATTGACTTGTACCACTAATAATTGGAGCCCCTGATATAGCATTCCCTCGAATAAATAACATAAGATTTTGACTTCTAATTCCATCACTATTCATATTGTTAATTAGAAGAATTCTATCATCAGGATCAGGAACTGGTTGAACAATTTACCCACCACTGTCAAATGCTACATTCCACCCATCAATTTCAGTAGATTGTACAATTTTTTCATTACATATTGCCGGAATCTCATCTATTATAGGAGCCATTAATTTCATTGTATCAATTATTATAATAAAAAATTTATCTATTAATTATGATCAAGTACCTTTATTCCCTTGATCAGTAAAAATTACCGCAATTTTATTATTACTATCATTACCAGTTCTTGCAGGAGCTATTACTATACTATTAACAGATCGAAATCTAAATACTTCATTTTTTGACCCATCAGGAGGAGGGGACCCAATCTTATACCAACATTTATTT
>POLLE3495-19|Lasioglossum morio|MB01631|BOLD:AAD9335
ATTATATTTTATTTTCGCAATATGAGCTGGAATAATTGGAGCTTCACTAAGAATAATTATTCGAATAGAATTAAGAGCCCCTGGAAGATGAATTAATAATGATCAAATTTATAATACTATTATTACATCACATGCATTTGTAATAATTTTCTTTATAGTTATACCATTTATAATTGGGGGGTTTGGTAATTGATTAGTACCACTAATAATTGGAGCCCCTGATATAGCATTCCCACGAATAAATAATATAAGATTTTGATTATTAATTCCTTCTTTATTCATATTATTAATAAGAAGAATTTTATCATCAGGATCAGGAACAGGATGAACAGTTTACCCTCCATTATCTTCAATTACATACCATTCATCTATTTCTGTAGATTGCACTATCTTTTCATTACACATTGCTGGAATCTCATCCATTATAGGAGCTATTAATTTTATTGTTTCAATTATATTAATAAAAAATATTTCAATCAATTATGATCAAATTCCATTATTCCCATGATCAGTAAAAATTACAGCTATCCTTTTACTTTTATCTTTACCCGTATTAGCCGGAGCTATTACTATATTATTAACAGATCGAAACTTAAACACTTCATTTTTTGACCCCTCAGGGGGGGGAGACCCAATTCTTTACCAACATTTATTT
>POLLE3494-19|Lasioglossum morio|MB01630|BOLD:AAD9335
ATTATATTTTATTTTCGCAATATGAGCTGGAATAATTGGAGCTTCACTAAGAATAATTATTCGAATAGAATTAAGAGCCCCTGGAAGATGAATTAATAATGATCAAATTTATAATACTATTATTACATCACATGCATTTGTAATAATTTTCTTTATAGTTATACCATTTATAATTGGGGGGTTTGGTAATTGATTAGTACCACTAATAATTGGAGCCCCTGATATAGCATTCCCACGAATAAATAATATAAGATTTTGATTATTAATTCCTTCTTTATTCATATTATTAATAAGAAGAATTTTATCATCAGGATCAGGAACAGGATGAACAGTTTACCCTCCATTATCTTCAATTACATACCATTCATCTATTTCTGTAGATTGCACTATCTTTTCATTACACATTGCTGGAATCTCATCCATTATAGGAGCTATTAATTTTATTGTTTCAATTATATTAATAAAAAATATTTCAATCAATTATGATCAAATTCCATTATTCCCATGATCAGTAAAAATTACAGCTATCCTTTTACTTTTATCTTTACCCGTATTAGCCGGAGCTATTACTATATTATTAACAGATCGAAACTTAAACACTTCATTTTTTGACCCCTCAGGGGGGGGAGACCCAATTCTTTACCAACATTTATT
>POLLE3493-19|Lasioglossum malachurum|MB01629|BOLD:AAE5496
TTATACTTTATATTTGCCATATGATCTGGGATAATCGGAGCTTCATTAAGTATAATTATTCGATTAGAATTAAGAATACCTGGAAATTGAATTAATAATGATCAAATTTATAATACTATTGTTACTTCTCATGCATTTATTATAATTTTTTTTATAGTTATACCATTTATAATTGGTGGATTTGGAAATTGATTAATTCCATTAATAATTGGAGCCCCTGACATAGCATTCCCTCGAATAAATAATTTAAGATTCTGACTATTAATTCCATCAATAATTATATTATTAACAGGAACAATCTTATCCTCCGGATCAGGAACAGGATGAACTATTTACCCTCCTTTATCTAGATCTACATTTCATCCCTCAATTTCAGTTGATTGCACTATTTTTGCTCTTCATATAGCAGGAATTTCTTCCATTATAGGAGCTATTAATTTTATTGTATCAATTACATTAATAAAAAATTCATCTATTAAATATGATCAACTTCCTCTTTTCCCATGATCAGTAAAAATTACTGCTATTTTATTATTATTATCCTTACCAGTTTTAGCAGGTGCTATTACAATACTTTTAACAGATCGAAATATAAATACTTCATTTTTTGACCCTTCAGGAGGAGGAGACCCTATTTTATATCAACATCTAT
>POLLE3492-19|Nomada striata|MB01628|BOLD:AAF3496
ATTATATATTATTTTTGCTTTATGATCAGGAATAATTGGTACTTCAATAAGATTTATTATTCGTATAGAATTAAGAAATCCTGGAGAATGAATTATAAATGATCAAATTTATAATTCTTTAGTAACTGCTCACGCTTTTTTAATAATTTTTTTTATAGTAATACCTTTTATAATTGGTGGATTTGGAAATTGATTAGTTCCTTTAATATTAGGATGTCCTGATATAGCTTTTCCTCGAATAAATAATATTAGATTTTGATTATTACCTCCATCTTTAATTTTATTATTATTAAGAAATTTATTTAATATTACTCCAGGAACAGGATGAACTGTTTATCCTCCATTATCTTCATCTATATTTCATAGATCTCCTTCAGTTGATTTAGCTATTTTTTCTCTTCATATATCTGGAATTTCATCAATTATAGGTGCTATAAATTTTATAGTAACAATTATATTAATAAAAAATATTTCAATAAATTATGACCAAATTAATTTATTTTCTTGGTCAATTTTTATTACAGCAATTTTATTATTATTATCTTTACCTGTTTTAGCTGGTGCAATTACTATATTATTATTTGATCGAAATTTTAATACATCTTTTTTTGATCCTATAGGAGGAGGTGATCCAATTTTATACCAACATTTATTT
>POLLE174-18|Lasioglossum malachurum|MB00174|BOLD:AAE5496
CGGAGCTTCATTAAGTATAATTATTCGATTAGAATTAAGAATACCTGGAAATTGAATTAATAATGATCAAATTTATAATACTATTGTTACTTCTCATGCATTTATTATAATTTTTTTTATAGTTATACCATTTATAATTGGTGGATTTGGAAATTGATTAATTCCATTAATAATTGGAGCCCCTGACATAGCATTCCCTCGAATAAATAATTTAAGATTCTGACTATTAATTCCATCAATAATTATATTATTAACAGGAACAATCTTATCCTCCGGATCAGGAACAGGATGAACTATTTACCCTCCTTTATCTAGATCTACATTTCATCCCTCAATTTCAGTTGATTGCACTATTTTTGCTCTTCATATAGCAGGAATTTCTTCCATTATAGGAGCTATTAATTTTATTGTATCAATTACATTAATAAAAAATTCATCTATTAAATATGATCAACTTCCTCTTTTCCCATGATCAGTAAAAATTACTGCTATTTTATTATTATTATCCTTACCAGTTTTAGCAGGTGCTATTACAATACTTTTAACAGATCGAAATATAAATACTTCATTTTTTGA
>POLLE3490-19|Lasioglossum calceatum|MB01626|BOLD:AAB0353
TATTATATTTTATCTTTGCTATATGATCTGGAATAATTGGATCCTCTTTAAGAATAATTATTCGAATAGAATTAAGAGTACCAGGAAAATGAATTAATAATGATCAAATTTATAATACTATTGTAACTTCACATGCATTTATTATAATTTTTTTTATAGTTATACCATTTATAATTGGTGGATTTGGAAATTGACTCGTACCATTAATAATTGGAGCCCCTGATATAGCATTCCCACGAATAAATAATATAAGATTATGATTATTAATACCATCATTATTTATACTATTAATAAGAAGATTATTATCCTCAGGATCAGGAACTGGATGAACAATTTACCCACCATTATCTAACTCTACTTTTCATCCATCAATCTCAGTAGATTGCACAATTTTTTCATTACATATTGCAGGAATTTCATCCATTATAGGAGCTATTAATTTTATTGTATCAATTATACTAATAAAAAATATATCTATTAACTATGATCAAATTCCTCTTTTTCCATGATCAGTAAAAATTACAGCCATCCTTCTTCTACTATCATTACCAATTTTAGCTGGAGCCATTACAATACTTTTAACAGATCGAAATATAAATACTTCATTTTTTGATCCATCAGGAGGTGGTGATCCTATTTTATATCAACATCTAT
>POLLE3489-19|Bombus pascuorum|MB01625|BOLD:AAC4378
TAATATATTTCATTTTTGCTATATGATCAGGTATAATTGGATCTTCAATAAGATTATTAATTCGAATAGAATTAAGACATCCTGGTATATGAATTAATAATGATCAAATTTATAATTCTTTAGTTACTAGACATGCATTTTTAATAATTTTTTTTATAGTTATACCTTTTTTAATTGGTGGATTTGGAAATTATTTAATTCCTTTAATATTAGGAGCACCAGATATAGCATTTCCTCGAATAAATAATATTAGATTTTGAATTTTACCTCCTTCATTAATATTATTATTATTAAGAAATTTATTTACACCTAATGTTGGAACAGGATGAACAGTTTATCCTCCATTATCTTCATATTTATTTCATTCTTCACCATCTGTTGATATTGCAATTTTTTCACTTCATATAACAGGAATTTCTTCTATTATTGGTTCTTTAAATTTTATTGTTACTATTATAATAATAAAAAATTATTCATTAAATTATGATCAAATTAATTTATTTTCATGATCAGTATGTATTACTGTAATTTTATTAATTTTATCTTTACCTGTTTTAGCAGGAGCAATTACAATATTACTTTTTGATCGAAATTTTAATACATCTTTTTTTGATCCTATAGGAGGTGGGGATCCAATTCTTTATCAACATTTAT
>POLLE3488-19|Apis mellifera|MB01624|BOLD:AAA2326
TCTTGTATATTATTCTAGCTTTATGATCTGGAATACTAGGATCATCAATGAGACTTATTATTCGAATAGAATTAAGATCCCCAGGATCATGAATTAGCAATGATCAAATTTATAATACAATTGTTACTAGTCATGCATTCCTAATAATTTTTTTTATAGTTATACCATTTTTAATTGGAGGATTTGGAAATTGGCTTATTCCTTTAATACTAGGATCACCTGATATAGCATTCCCCCGAATAAATAATATTAGATTTTGATTACTTCCTCCCTCATTATTTATACTTTTATTAAGAAATTTATTTTATCCAAGACCAGGAACTGGATGAACAGTATATCCACCATTATCAGCATATTTATATCATTCTTCACCTTCAGTAGATTTTGCAATTTTTTCTCTTCATATATCAGGAATTTCCTCAATTATAGGATCATTAAACTTAATAGTTACAATTATAATAATAAAAAATTTTTCTATAAATTATGACCAAATTTCATTATTTCCATGATCAGTTTTTATTACAGCAATTTTATTAATTATATCATTACCTGTATTAGCTGGAGCAATTACTATACTATTATTTGATCGAAATTTTAATACATCATTTTTCGATCCTATAGGAGGTGGAGATCCAATTCTTTATCAACATTTATTTT
>POLLE3487-19|Osmia leaiana|MB01623|BOLD:AAI1846
TCTTTATATAATTTTTGCTATATGATCAGGAATAATTGGTTCAGCAATAAGAATTATTATTCGTATAGAATTAAGAATTCCAGGATCATTCATTTCTAATGATCAAACTTATAATTCTTTAGTAACTGCCCATGCTTTTTTAATAATTTTTTTCCTTGTAATACCTTTTTTAATTGGAGGATTTGGAAATTGATTAATTCCAATAATATTAGGAATTCCAGATATAGCTTTTCCTCGAATAAATAATATTAGATTTTGACTTTTACCCCCATCTTTAATAATTTTACTTCTAAGAAATTTTTTTAATCCTAGTCCAGGAACTGGATGAACTGTTTATCCCCCTCTTTCTTCTAATTTATTTCATTCTTCCCCTTCTGTAGATTTAGCTATTTTCTCTCTTCATATTTCTGGTTTATCTTCTATTATAGGTTCATTAAATTTTATTGTTACAATTATTATAATAAAAAATATTTCATTAAAACATATTCAACTTCCTTTATTTCCTTGATCTGTTTTTATTACTACTATTTTATTATTATTTTCTTTACCAGTTCTAGCTGGAGCAATTACTATATTATTATTTGATCGAAATTTTAATACTTCATTTTTTGATCCTACTGGAGGAGGAGATCCAATTCTTTATCAACATTTATTT
>POLLE3486-19|Lasioglossum zonulum|MB01622|BOLD:AAB3147
ATTATATTTTATTTTTGCTATATGATCAGGAATAATTGGAGCTTCAATAAGAATAATTATTCGAATAGAATTAAGAGCTCCAGGAAAATGAATTAATAATGATCAAATTTACAATACTATTGTCACATCCCATGCTTTTATTATAATTTTTTTTATAGTTATACCATTTATAATTGGAGGATTTGGAAACTGATTAGTACCATTAATAATTGGAGCTCCAGATATAGCATTCCCACGAATAAATAATATAAGATTCTGATTATTAATTCCATCTCTTATTATATTACTTTTAAGATCAATTCTAACAGATGGATCAGGAACAGGATGAACAATTTACCCCCCACTATCATCAATTATATTCCACTCCTCTAATTCTGTAGATTTTACTATCTTCTCCTTACATATTGCAGGTATATCCTCTATTATAGGAGCCATCAATTTTATTGTATCTATTATATTAATAAAAAATATTTCTATTAAATTTGATCAAATTCCATTATTCCCTTGATCTGTAAAAATTACAGCTATCTTATTACTATTATCCTTACCAGTTTTAGCAGGAGCAATTACAATACTTCTTACAGATCGTAATTTAAACACTTCATTTTTTGACCCTTCTGGAGGTGGAGACCCAATCTTATATCAACATTTAT
>POLLE3485-19|Halictus scabiosae|MB01621|BOLD:AAN4492
ACTATATTTTATATTTGCTATATGATCGGGAATAGTTGGAGCTTCTTTAAGTATAATTATTCGTTTAGAATTAAGTGCTCCAGGAAGATGAATTAATAATGATCAAATTTATAATACTATTGTAACTTCTCATGCTTTTGTTATAATTTTTTTTATAGTTATACCATTTATAATTGGAGGATTCGGAAATTGACTAGTACCATTAATAATTGGAGCCCCTGATATAGCATTTCCACGAATAAATAATATAAGATTTTGACTATTAATACCATCTTTATTTATACTTATTATAAGAGTAACTTTATCAACAGGTTCAGGAACAGGTTGAACTATATATCCTCCTTTATCATCAATTATATATCACTCATCCTATGCTATAGATTTTACTATTTTTTCTCTACATATTGCAGGAATTTCTTCAATTATAGGAGCTATTAATTTTATTGTTTCAATTTTATTAATGAAAAATATTTCACTTAATTTAAATCAAATTCCTTTATTCCCATGATCAGTTAAAATTACTGCAATTTTATTACTATTATCTTTACCTGTCTTAGCAGGAGCTATCACTATATTATTAACTGACCGAAATTTAAATACTTCCTTTTTTGACCCCTCAGGAGGAGGAGATCCTATTTTATATCAACATTTATT
>POLLE3484-19|Apis mellifera|MB01620|BOLD:AAA2326
CTTGTATATTATTCTAGCTTTATGATCTGGAATACTAGGATCATCAATGAGACTTATTATTCGAATAGAATTAAGATCCCCAGGATCATGAATTAACAATGATCAAATTTATAATACAATTGTTACTAGTCATGCATTCCTAATAATTTTTTTTATAGTTATACCATTTTTAATTGGAGGATTTGGAAATTGGCTTATTCCTTTAATACTAGGATCACCTGATATAGCATTCCCCCGAATAAATAATATTAGATTTTGATTACTTCCTCCCTCATTATTTATACTTTTATTAAGAAATTTATTTTATCCAAGACCAGGAACTGGATGAACAGTATATCCACCATTATCAGCATATTTATATCATTCTTCACCTTCAGTAGATTTTGCAATTTTTTCTCTTCATATATCAGGAATTTCCTCAATTATAGGATCATTAAACTTAATAGTTACAATTATAATAATAAAAAATTTTTCTATAAATTATGACCAAATTTCATTATTTCCATGATCAGTTTTTATTACAGCAATTTTATTAATTATATCATTACCTGTATTAGCTGGAGCAATTACTATACTATTATTTGATCGAAATTTTAATACATCATTTTTCGATCCTATAGGAGGTGGAGATCCAATTCTTTATCAACATTTATTT
>POLLE3483-19|Lasioglossum pauxillum|MB01619|BOLD:AAE1160
TATTATATTTCATTTTTGCTATATGAGCAGGAATAATTGGAGCTTCTTTAAGAATAATTATCCGAATAGAATTAAGTGCTCCCGGAAAATGAATTAATAATGATCAAATTTATAATACTATTATTACTTCTCATGCATTTATTATAATTTTTTTTATAGTTATACCTTTTATAATTGGAGGTTTTGGAAATTGATTAATTCCATTAATAATTGGAGCCCCAGACATAGCTTTCCCTCGAATAAATAATATAAGATTTTGATTACTTATTCCATCACTATTTATACTTTTAATAAGAAGAATTTTAGCATCTGGTTCAGGAACTGGATGAACTATTTACCCTCCTTTATCTTCTTCAACTTTTCACCCATCTATTTCTACAGATTGTACAATTTTTTCTTTACATATTGCTGGTATTTCATCTATCATAGGAGCTATTAATTTTATTGTATCAATTATATTAATAAAAAATATTTCTATTAATTATGATCAAATTCCTCTTTTCCCATGATCAGTAAAAATTACTGCTATCTTATTATTACTCTCTCTACCCGTTTTAGCCGGAGCTATTACTATACTTTTAACAGACCGAAATTTAAATACATCATTTTTTGATCCTTCTGGAGGAGGAGACCCTATTTTATATCAACATTTAT
>POLLE3481-19|Lasioglossum morio|MB01617|BOLD:AAD9335
ATTATATTTTATTTTCGCAATATGAGCTGGAATAATTGGAGCTTCACTAAGAATAATTATTCGAATAGAATTAAGAGCCCCTGGAAGATGAATTAATAATGATCAAATTTATAATACTATTATTACATCACATGCATTTGTAATAATTTTCTTTATAGTTATACCATTTATAATTGGGGGGTTTGGTAATTGATTAGTACCACTAATAATTGGAGCCCCTGATATAGCATTCCCACGAATAAATAATATAAGATTTTGATTATTAATTCCTTCTTTATTCATATTATTAATAAGAAGAATTTTATCATCAGGATCAGGAACAGGATGAACAGTTTACCCTCCATTATCTTCAATTACATACCATTCATCTATTTCTGTAGATTGCACTATCTTTTCATTACACATTGCTGGAATCTCATCCATTATAGGAGCTATTAATTTTATTGTTTCAATTATATTAATAAAAAATATTTCAATCAATTATGATCAAATTCCATTATTCCCATGATCAGTAAAAATTACAGCTATCCTTTTACTTTTATCTTTACCCGTATTAGCCGGAGCTATTACTATATTATTAACAGATCGAAACTTAAACACTTCATTTTTTGACCCCTCAGGGGGGGGAGACCCAATTCTTTACCAACATTTATTTT
>POLLE3480-19|Lasioglossum morio|MB01616|BOLD:AAD9335
ATTATATTTTATTTTCGCAATATGAGCTGGAATAATTGGAGCTTCACTAAGAATAATTATTCGAATAGAATTAAGAGCCCCTGGAAGATGAATTAATAATGATCAAATTTATAATACTATTATTACATCACATGCATTTGTAATAATTTTCTTTATAGTTATACCATTTATAATTGGGGGGTTTGGTAATTGATTAGTACCACTAATAATTGGAGCCCCTGATATAGCATTCCCACGAATAAATAATATAAGATTTTGATTATTAATTCCTTCTTTATTCATATTATTAATAAGAAGAATTTTATCATCAGGATCAGGAACAGGATGAACAGTTTACCCTCCATTATCTTCAATTACATACCATTCATCTATTTCTGTAGATTGCACTATCTTTTCATTACACATTGCTGGAATCTCATCCATTATAGGAGCTATTAATTTTATTGTTTCAATTATATTAATAAAAAATATTTCAATCAATTATGATCAAATTCCATTATTCCCATGATCAGTAAAAATTACAGCTATCCTTTTACTTTTATCTTTACCCGTATTAGCCGGAGCTATTACTATATTATTAACAGATCGAAACTTAAACACTTCATTTTTTGACCCCTCAGGGGGGGGAGACCCAATTCTTTACCAACATTTATTT
>POLLE948-19|Heriades truncorum|MB00952|BOLD:AAI8422
TAATATATATAATTTTCGCAATATGATCAGGAATAATTGGATCAGCTATAAGATTAATTATTCGAATAGAGTTAAGAACTCCTGGTTCATGAATTAGAAATGATCAAATTTATAATTCTATTGTTACTGCACATGCATTTTTAATAATTTTTTTTCTAGTAATACCTTTTATAATTGGAGGATTTGGAAATTGATTAATCCCATTAATTCTTGGGATTCCAGACATAGCATTCCCACGAATAAATAATATTAGATTTTGACTTTTACCTCCTTCATTAATTTTATTATTAATTAGAAATTTATTTAACCCCAGACCAGGAACAGGATGAACAATTTATCCACCTTTATCCTTATACATATATCATCCTTCTCCCTCTGTAGATTTCACAATTTTTTCTTTACATATTTCAGGAATTTCCTCAATTATAGGATCCTTAAATTTTATTGTTACAATTCTATTAATAAAAAATAATTCATTAAATTATATACAAATACCTTTATTCCCTTGATCAGTATTTATTACTACAATTTTACTTTTATTATCTTTACCAGTATTAGCAGGAGCAATTACTATATTATTATTTGATCGAAACTTAAATTCATCTTTTTTTGACCCAATTGGAGGAGGAGATCCAATTTTATACCAACATTTAT
>POLLE3478-19|Lasioglossum morio|MB01614|BOLD:AAD9335
ATTATATTTTATTTTCGCAATATGAGCTGGAATAATTGGAGCTTCACTAAGAATAATTATTCGAATAGAATTAAGAGCCCCTGGAAGATGAATTAATAATGATCAAATTTATAATACTATTATTACATCACATGCATTTGTAATAATTTTCTTTATAGTTATACCATTTATAATTGGGGGGTTTGGTAATTGATTAGTACCACTAATAATTGGAGCCCCTGATATAGCATTCCCACGAATAAATAATATAAGATTTTGATTATTAATTCCTTCTTTATTCATATTATTAATAAGAAGAATTTTATCATCAGGATCAGGAACAGGATGAACAGTTTACCCTCCATTATCTTCAATTACATACCATTCATCTATTTCTGTAGATTGCACTATCTTTTCATTACACATTGCTGGAATCTCATCCATTATAGGAGCTATTAATTTTATTGTTTCAATTATATTAATAAAAAATATTTCAATCAATTATGATCAAATTCCATTATTCCCATGATCAGTAAAAATTACAGCTATCCTTTTACTTTTATCTTTACCCGTATTAGCCGGAGCTATTACTATATTATTAACAGATCGAAACTTAAACACTTCATTTTTTGACCCCTCAGGGGGGGGAGACCCAATTCTTTACCAACATTTAT
>POLLE846-19|Lasioglossum morio|MB00850|BOLD:AAD9335
TTATATTTTATTTTCGCAATATGAGCTGGAATAATTGGAGCTTCACTAAGAATAATTATTCGAATAGAATTAAGAGCCCCTGGAAGATGAATTAATAATGATCAAATTTATAATACTATTATTACATCACATGCATTTGTAATAATTTTCTTTATAGTTATACCATTTATAATTGGGGGGTTTGGTAATTGATTAGTACCACTAATAATTGGAGCCCCTGATATAGCATTCCCACGAATAAATAATATAAGATTTTGATTATTAATTCCTTCTTTATTCATATTATTAATAAGAAGAATTTTATCATCAGGATCAGGAACAGGATGAACAGTTTACCCTCCATTATCTTCAATTACATACCATTCATCTATTTCTGTAGATTGCACTATCTTTTCATTACACATTGCTGGAATCTCATCCATTATAGGAGCTATTAATTTTATTGTTTCAATTATATTAATAAAAAATATTTCAATCAATTATGATCAAATTCCATTATTCCCATGATCAGTAAAAATTACAGCTATCCTTTTACTTTTATCTTTACCCGTATTAGCCGGAGCTATTACTATATTATTAACAGATCGAAACTTAAACACTTCATTTTTTGACCCCTCAGGGGGGGGAGACCCAATTCTTTACCAACATTTAT
>POLLE3476-19|Lasioglossum morio|MB01612|BOLD:AAD9335
TTATATTTTATTTTCGCAATATGAGCTGGAATAATTGGAGCTTCACTAAGAATAATTATTCGAATAGAATTAAGAGCCCCTGGAAGATGAATTAATAATGATCAAATTTATAATACTATTATTACATCACATGCATTTGTAATAATTTTCTTTATAGTTATACCATTTATAATTGGGGGGTTTGGTAATTGATTAGTACCACTAATAATTGGAGCCCCTGATATAGCATTCCCACGAATAAATAATATAAGATTTTGATTATTAATTCCTTCTTTATTCATATTATTAATAAGAAGAATTTTATCATCAGGATCAGGAACAGGATGAACAGTTTACCCTCCATTATCTTCAATTACATACCATTCATCTATTTCTGTAGATTGCACTATCTTTTCATTACACATTGCTGGAATCTCATCCATTATAGGAGCTATTAATTTTATTGTTTCAATTATATTAATAAAAAATATTTCAATCAATTATGATCAAATTCCATTATTCCCATGATCAGTAAAAATTACAGCTATCCTTTTACTTTTATCTTTACCCGTATTAGCCGGAGCTATTACTATATTATTAACAGATCGAAACTTAAACACTTCATTTTTTGACCCCTCAGGGGGGGGAGACCCAATTCTTTACCAACATTTAT
>POLLE3475-19|Andrena minutula|MB01611|BOLD:AAJ2143
ACTATATTTCATCTTCGCTATATGATCAGGGATAATTGGAGCATCATTAAGATTTATTATTCGAATAGAACTAAGAAACCCAGGAAGTTGAATCAATAATGATCAAATCTATAACTCCATTGTAACATCACACGCTTTCATTATAATTTTTTTCATAGTGATGCCATTCATAATCGGAGGTTTCGGAAACTGACTCACACCGTTAATATTAGGAGCGCCCGACATGGCTTTCCCACGAATGAATAATATAAGGTTTTGACTACTCCCACCAAGTATTTTCCTACTTTTAATAAGAACAATTTTAAATTCAGGATCAGGAACCGGATGAACTGTTTATCCCCCACTATCTTCATACACATATCATCCCTCTTCCTCTGTAGATCTAACAATCTTTTCCCTTCACATTGCTGGTATCTCCTCAATCATAGGAGCTATTAACTTTATTGTAACCATCTTAAACATAAAAAATATTTCAATAAATTATGATCAAATACCCCTATTCCCATGATCTGTTTTCATTACAACAATCTTACTACTAATCTCACTACCAGTTCTTGCAGGTGCTATTACAATACTAATCTCCGATCGAAACCTAAACTCGTCATTCTTTGACCCAATAGGAGGAGGAGATCCTATTCTATACCAACATCTATTT
>POLLE2901-19|Andrena minutuloides|MBF00265|BOLD:AAE4947
TACTATATTTCATTTTCGCTATATGATCTGGCATGATTGGGGCGTCACTAAGCTTCATTATCCGAATAGAATTAAGAAACCCAGGAAGTTGAATCAATAACGACCAAATCTACAACTCCATCGTAACCTCACACGCTTTCATTATAATTTTTTTCATAGTGATGCCATTCATAATCGGAGGTTTCGGAAACTGACTCACACCGTTAATATTAGGAGCGCCCGACATGGCTTTCCCGCGAATAAACAATATGAGATTTTGACTACTACCTCCGTCCATCCTACTTCTGCTAATAAGAACAATTCTAAACTCAGGATCCGGAACAGGATGAACAGTCTACCCCCCACTATCTTCATATACATATCATCCTTCCTCATCTGTAGACTTAACAATCTTCTCACTACATATCGCAGGTATCTCATCCATTATAGGAGCCATTAATTTTATTGTAACTATCCTAAATATAAAAAATATTTCAATAAATTACGATCAAATGCCCCTATTCCCATGATCTGTATTCATTACAACAATTCTATTATTAATTTCATTACCAGTTCTCGCAGGTGCTATTACAATACTAATCTCTGATCGAAATCTAAACTCATCATTCTTTGATCCAATAGGCGGGGGAGACCCTATTTTATACCAACACCTATT
>POLLE2900-19|Andrena minutuloides|MBF00264|BOLD:AAE4947
ACTATATTTCATTTTCGCTATATGATCTGGCATGATTGGGGCGTCACTAAGCTTCATTATCCGAATAGAATTAAGAAACCCAGGAAGTTGAATCAATAACGACCAAATCTACAACTCCATCGTAACCTCACACGCTTTCATTATAATTTTTTTCATAGTGATGCCATTCATAATCGGAGGTTTCGGAAACTGACTCACACCGTTAATATTAGGAGCGCCCGACATGGCTTTCCCGCGAATAAACAATATGAGATTTTGACTACTACCTCCGTCCATCCTACTTCTGCTAATAAGAACAATTCTAAACTCAGGATCCGGAACAGGATGAACAGTCTACCCCCCACTATCTTCATATACATATCATCCTTCCTCATCTGTAGACTTAACAATCTTCTCACTACATATCGCAGGTATCTCATCCATTATAGGAGCCATTAATTTTATTGTAACTATCCTAAATATAAAAAATATTTCAATAAATTACGATCAAATGCCCCTATTCCCATGATCTGTATTCATTACAACAATTCTATTATTAATTTCATTACCAGTTCTCGCAGGTGCTATTACAATACTAATCTCTGATCGAAATCTAAACTCATCATTCTTTGATCCAATAGGCGGGGGAGACCCTATTTTATACCAACACCTATT
>POLLE2899-19|Lasioglossum morio|MBF00263|BOLD:AAD9335
TATTATATTTTATTTTCGCAATATGAGCTGGAATAATTGGAGCTTCACTAAGAATAATTATTCGAATAGAATTAAGAGCCCCTGGAAGATGAATTAATAATGATCAAATTTATAATACTATTATTACATCACATGCATTTGTAATAATTTTCTTTATAGTTATACCATTTATAATTGGGGGGTTTGGTAATTGATTAGTACCACTAATAATTGGAGCCCCTGATATAGCATTCCCACGAATAAATAATATAAGATTTTGATTATTAATTCCTTCTTTATTCATATTATTAATAAGAAGAATTTTATCATCAGGATCAGGAACAGGATGAACAGTTTACCCTCCATTATCTTCAATTACATACCATTCATCTATTTCTGTAGATTGCACTATCTTTTCATTACACATTGCTGGAATCTCATCCATTATAGGAGCTATTAATTTTATTGTTTCAATTATATTAATAAAAAATATTTCAATCAATTATGATCAAATTCCATTATTCCCATGATCAGTAAAAATTACAGCTATCCTTTTACTTTTATCTTTACCCGTATTAGCCGGAGCTATTACTATATTATTAACAGATCGAAACTTAAACACTTCATTTTTTGACCCCTCAGGGGGGGGAGACCCAATTCTTTACCAACATTTATT
>POLLE2898-19|Halictus scabiosae|MBF00262|BOLD:AAN4492
ACTATATTTTATATTTGCTATATGATCGGGAATAGTTGGAGCTTCTTTAAGTATAATTATTCGTTTAGAATTAAGTGCTCCAGGAAGATGAATTAATAATGATCAAATTTATAATACTATTGTAACTTCTCATGCTTTTGTTATAATTTTTTTTATAGTTATACCATTTATAATTGGAGGATTCGGAAATTGACTAGTACCATTAATAATTGGAGCCCCTGATATAGCATTTCCACGAATAAATAATATAAGATTTTGACTATTAATACCATCTTTATTTATACTTATTATAAGAGTAACTTTATCAACAGGTTCAGGAACAGGTTGAACTATATATCCTCCTTTATCATCAATTATATATCACTCATCCTATGCTATAGATTTTACTATTTTTTCTCTACATATTGCAGGAATTTCTTCAATTATAGGAGCTATTAATTTTATTGTTTCAATTTTATTAATGAAAAATATTTCACTTAATTTAAATCAAATTCCTTTATTCCCATGATCAGTTAAAATTACTGCAATTTTATTACTATTATCTTTACCTGTCTTAGCAGGAGCTATCACTATATTATTAACTGACCGAAATTTAAATACTTCCTTTTTTGACCCCTCAGGAGGAGGAGATCCTATTTTATATCAACATTTATTT
>POLLE2897-19|Lasioglossum malachurum|MBF00261|BOLD:AAE5496
ATTATACTTTATATTTGCCATATGATCTGGGATAATCGGAGCTTCATTAAGTATAATTATTCGATTAGAATTAAGAATACCTGGAAATTGAATTAATAATGATCAAATTTATAATACTATTGTTACTTCTCATGCATTTATTATAATTTTTTTTATAGTTATACCATTTATAATTGGTGGATTTGGAAATTGATTAATTCCATTAATAATTGGAGCCCCTGACATAGCATTCCCTCGAATAAATAATTTAAGATTCTGACTATTAATTCCATCAATAATTATATTATTAACAGGAACAATCTTATCCTCCGGATCAGGAACAGGATGAACTATTTACCCTCCTTTATCTAGATCTACATTTCATCCCTCAATTTCAGTTGATTGCACTATTTTTGCTCTTCATATAGCAGGAATTTCTTCCATTATAGGAGCTATTAATTTTATTGTATCAATTACATTAATAAAAAATTCATCTATTAAATATGATCAACTTCCTCTTTTCCCATGATCAGTAAAAATTACTGCTATTTTATTATTATTATCCTTACCAGTTTTAGCAGGTGCTATTACAATACTTTTAACAGATCGAAATATAAATACTTCATTTTTTGACCCTTCAGGAGGAGGAGACCCTATTTTATATCAACATCTATT
>POLLE2896-19|Melitta nigricans|MBF00260|BOLD:AAP1650
ATTATATTTTTTATTTGGTATATGATCAGGTATAGTCGGGTCTTCTCTTAGGTTATTAATTCGTATAGAACTGAGGAATTCAGGTGCTTGAATTGATAATGATCAAATTTATAATTCTATTGTTACTGCTCATGCTTTTGTGATAATTTTTTTTATAGTTATACCCTTTATAATTGGGGGCTTTGGGAATTGATTAATTCCTCTAATAATTGGTGCTCCTGATATAGCGTTCCCGCGAATAAATAATATAAGATTTTGATTACTTCCCCCGGCAATATTTTTACTAATAATAAGAATATTTATGAATTCGGGATCAGGAACGGGGTGAACTCTTTATCCCCCCCTATCATCAATTTTATTTCATTCTTCTTCATCTGTTGATTTATCAATTTTTTCTTTACATATTGCAGGAATTTCTTCTATTATAGGGTCAGTTAATTTTATTGTTACTATTTTTAAAATAAAAAATATTGGTTTAACTTATGAATTTATTCCTTTATTTGCTTGATCAGTTTTTATTACTACTATTTTATTATTATTTTCATTACCTGTTTTAGCAGGAGCTATTACTATGTTATTATTTGATCGTAACTTAAATACATCGTTTTTTGATCCTAGGGGTGGAGGTGATCCTATTTTATATCAACATTTATTTT
>POLLE2895-19|Anthidium florentinum|MBF00259|BOLD:ABW0328
TTATATATAATTTTTGCTTTATGAGCAGGAATAATTGGTTCATCAATAAGAATAATTATTCGAATAGAATTAAGTATTCCTGGTTCATGAATTGAAAATGATCAAATTTATAATTCATTAGTTACAGCTCATGCTTTTTTAATAATTTTTTTTTTAGTAATACCTTTTTTAATTGGAGGGTTTGGAAATTGATTAATTCCTTTAATATTAGGAATTCCAGATATAGCATTTCCTCGAATAAATAATATTAGATTTTGAATATTACCTCCTTCATTAATTTTATTATTATTAAGAAATTTATTTTCTCCGACTCCAGGAACTGGATGAACTATTTATCCTCCTTTATCTTTATATTTATTTCATATATCACCATCAGTTGATTTAATAATTTTTTCTTTACATATTTCTGGAATCTCTTCAATTTTAGGATCATTAAATTTTATTGTAACAATTTTAATAATAAAAAATCCTTTTTTATTTTTTGAATATATACCATTATTTTCATGATCAGTATTAATTACAACAATTTTATTATTATTGTCATTACCTGTATTAGCTGGAGCTATTACAATATTATTATTTGATCGAAATTTTAATACTTCATTTTTTGATCCAATAGGAGGAGGTGATCCTATTTTATATCAACATTTATT
>POLLE2894-19|Halictus langobardicus|MBF00258|BOLD:AAD5869
ACTTTACTTTATTTTTGCTATATGATCAGGAATAATTGGTGCATCTTTAAGAATAATTATTCGTATAGAATTAAGAACCCCAGGAAGATGGATTAATAACGATCAAATTTATAATACTATTGTGACTTCACATGCTTTTATTATAATTTTTTTTATAGTCATACCATTTATAATTGGAGGTTTTGGAAACTGATTAGTACCCCTAATAATTGGAGCTCCTGATATAGCATTCCCACGTATAAATAATATAAGATTTTGATTATTAATTCCCTCTTTATTCATACTTATTATAAGAAGAACTCTATCTACTGGGTCAGGTACAGGTTGAACTATTTATCCCCCACTATCATCAATTACTTATCATTCATCTTTCTCTGTAGATTTTACTATTTTTTCTTTACATATTGCAGGAATTTCTTCAATTATAGGAGCTATCAATTTTATCGTCTCAATTATTTTAATAAAAAATATTTCACTTAACTTAAATCAAATTCCTTTATTTCCTTGATCAGTTAAAATTACTGCAATTTTATTACTTCTATCTCTGCCCGTTTTAGCAGGAGCTATCACTATATTATTAACTGATCGGAACTTAAATACTTCTTTTTTTGACCCATCAGGAGGAGGTGACCCTATTTTATACCAACATTTATT
>POLLE2893-19|Apis mellifera|MBF00257|BOLD:AAA2326
CTTGTATATTATTCTAGCTTTATGATCTGGAATACTAGGATCATCAATGAGACTTATTATTCGAATAGAATTAAGATCCCCAGGATCATGAATTAATAATGATCAAATTTATAATACAATTGTTACTAGCCATGCATTTCTAATAATTTTTTTTATAGTTATACCATTTTTAATTGGAGGATTTGGAAATTGGCTTATTCCTTTAATACTAGGATCACCTGATATAGCATTTCCCCGAATAAATAATATTAGATTTTGATTACTTCCTCCCTCATTATTTATACTTTTATTAAGAAATTTATTTTACCCAAGACCAGGAACTGGATGAACAGTATATCCACCATTATCAGCATATTTATATCATTCTTCACCTTCAGTAGATTTTGCAATTTTTTCTCTTCATATATCAGGAATTTCCTCAATTATAGGATCACTAAACTTAATAGTTACAATTATAATAATAAAAAATTTTTCTATAAATTATGACCAAATTTCATTATTTCCATGATCAGTTTTTATTACAGCAATTTTATTAATTATATCACTACCTGTATTAGCTGGAGCAATTACTATACTATTATTTGATCGAAATTTTAATACATCATTTTTCGATCCTATAGGAGGTGGAGATCCAATTTTATATCAACATTTATT
>POLLE074-18|Bombus terrestris|MB00074|BOLD:AAB1062
ATAATTGGTTCATCTATAAGATTATTAATTCGAATAGAATTAAGACATCCAGGTATATGAATTAATAATGATCAAATTTATAATTCTTTAGTAACAAGACATGCATTTTTAATAATTTTTTTTATAGTTATACCTTTTATAATTGGTGGATTTGGAAATTATCTAATTCCATTAATATTAGGATCCCCAGATATAGCTTTTCCTCGAATAAATAATATTAGATTTTGACTTCTACCTCCATCATTATTCATATTATTATTAAGAAATATATTTACACCTAATGTAGGTACAGGATGAACTGTATATCCTCCTTTATCTTCTTATTTATTTCATTCATCACCTTCAATTGATATTGCAATTTTTTCTTTACATATATCAGGAATCTCTTCAATTATTGGATCATTAAATTTTATCGTTACTATTTTATTAATAAAAAATTTTTCATTAAATTATGATCAAATTAATTTATTTTCATGATCAGTATGTATTACAGTAATTTTATTAATTCTATCTTTACCAGTATTAGCCGGTGCAATTACT
>POLLE2890-19|Anthidium septemspinosum|MBF00254|BOLD:ADJ1832
TTATATATAATTTTCGCTTTATGATCAGGAATAATTGGTTCATCAATAAGTATAATTATTCGAATAGAATTAAGTATCCCTGGTTCATGAATTGAAAATGATCAAATTTATAATTCATTAGTTACAGCACATGCTTTTCTAATAATTTTTTTTTTAGTAATACCATCTTTAATTGGAGGATTTGGAAATTGATTAATTCCTTTAATAATGGGTATTCCAGATATAGCTTTCCCTCGAATAAATAATGTTAGATTTTGAATATTACCCCCTTCATTAATTTTATTATTATTAAGAAATTTATTTACCCCAACCCCAGGTACTGGATGAACTATTTATCCCCCATTATCTTTATACTTATTTCACATATCTCCTTCAGTAGATTTAATAATTTTTTCTTTACATATTTCTGGAGTTTCATCAATTTTAGGTTCACTAAATTTTATTGTAACAATTTTAATAATAAAAAATCCTTTTTTATTTTTTGAATATATACCATTATTTTCATGATCAGTATTAATTACAACAATCCTATTATTACTATCATTACCAGTATTAGCTGGAGCTATTACTATACTATTATTTGATCGAAATTTAAATACTTCTTTTTTTGACCCAATAGGAGGGGGAGATCCAATTTTAT
>POLLE2889-19|Anthidium septemspinosum|MBF00253|BOLD:ADJ1832
TTATATATAATTTTCGCTTTATGATCAGGAATAATTGGTTCATCAATAAGTATAATTATTCGAATAGAATTAAGTATCCCTGGTTCATGAATTGAAAATGATCAAATTTATAATTCATTAGTTACAGCACATGCTTTTCTAATAATTTTTTTTTTAGTAATACCATTTTTAATTGGAGGATTTGGAAATTGATTAATTCCTTTAATAATGGGTATTCCAGATATAGCTTTCCCTCGAATAAATAATGTTAGATTTTGAATATTACCCCCTTCATTAATTTTATTATTATTAAGAAATTTATTTACCCCAACCCCAGGTACTGGATGAACTATTTATCCCCCATTATCTTTATACTTATTTCACATATCTCCTTCAGTAGATTTAATAATTTTTTCTTTACATATTTCTGGAGTTTCATCAATTTTAGGTTCACTAAATTTTATTGTAACAATTTTAATAATAAAAAATCCTTTTTTATTTTTTGAATATATACCATTATTTTCATGATCAGTATTAATTACAACAATCCTATTATTACTATCATTACCAGTATTAGCTGGAGCTATTACTATACTATTATTTGATCGAAATTTAAATACTTCTTTTTTTGACCCAATAGGAGGGGGAGATCCAATTTTATACCAACATTTA
>POLLE2888-19|Lasioglossum malachurum|MBF00252|BOLD:AAE5496
ATTATACTTTATATTTGCCATATGATCTGGGATAATCGGAGCTTCATTAAGTATAATTATTCGATTAGAATTAAGAATACCTGGAAATTGAATTAATAATGATCAAATTTATAATACTATTGTTACTTCTCATGCATTTATTATAATTTTTTTTATAGTTATACCATTTATAATTGGTGGATTTGGAAATTGATTAATTCCATTAATAATTGGAGCCCCTGACATAGCATTCCCTCGAATAAATAATTTAAGATTCTGACTATTAATTCCATCAATAATTATATTATTAACAGGAACAATCTTATCCTCCGGATCAGGAACAGGATGAACTATTTACCCTCCTTTATCTAGATCTACATTTCATCCCTCAATTTCAGTTGATTGCACTATTTTTGCTCTTCATATAGCAGGAATTTCTTCCATTATAGGAGCTATTAATTTTATTGTATCAATTACATTAATAAAAAATTCATCTATTAAATATGATCAACTTCCTCTTTTCCCATGATCAGTAAAAATTACTGCTATTTTATTATTATTATCCTTACCAGTTTTAGCAGGTGCTATTACAATACTTTTAACAGATCGAAATATAAATACTTCATTTTTTGACCCTTCAGGAGGAGGAGACCCTATTTTATATCAACATCTA
>POLLE2887-19|Halictus langobardicus|MBF00251|BOLD:AAD5869
ACTTTACTTTATTTTTGCTATATGATCAGGAATAATTGGTGCATCTTTAAGAATAATTATTCGTATAGAATTAAGAACCCCAGGAAGATGAATTAATAACGATCAAATTTATAATACTATTGTGACTTCACATGCTTTTATTATAATTTTTTTTATAGTCATACCATTTATAATTGGAGGTTTTGGAAACTGATTAGTACCCCTAATAATTGGAGCTCCTGATATAGCATTCCCACGTATAAATAATATAAGATTTTGATTATTAATTCCCTCTTTATTCATACTTATTATAAGAAGAACTCTATCTACTGGGTCAGGTACAGGTTGAACTATTTATCCCCCACTATCATCAATTACTTATCATTCATCTTTCTCTGTAGATTTTACTATTTTTTCTTTACATATTGCAGGAATTTCTTCAATTATAGGAGCTATCAATTTTATCGTCTCAATTATTTTAATAAAAAATATTTCACTTAACTTAAATCAAATTCCTTTATTTCCTTGGTCAGTTAAAATTACTGCAATTTTATTACTTCTATCTCTGCCCGTTTTAGCAGGAGCTATCACTATATTATTAACTGATCGGAACTTAAATACTTCTTTTTTTGACCCATCAGGAGGAGGTGACCCTATTTTATACCAACATTTATTTTG
>POLLE2886-19|Dasypoda hirtipes|MBF00250|BOLD:AAI9629
ATTATATTTTATTTTTGCCTTATGAGCAGGTATACTAGGAACCTCTCTCAGAATATTAATCCGATTAGAACTAAGAAATCCTGGATCTTGAATTAACAATGATCAAATCTACAATTCCACTATTACTGCTCATGCTCTAATTATAATTTTTTTTATAGTTATACCCTTCATAGTAGGAGGATTTGGAAACTATTTAGTACCACTTATAATTGGAGCTCCTGATATAGCCTTCCCACGAATAAATAACATAAGATTCTGACTACTCCCTCCCTCCTTATTTCTACTAATTAATAGTATATGACTAAATACAGGATCTGGTACTGGATGAACTCTTTACCCACCATTATCATCTTTTATATTTCATGCCTCTAATTCTACAGATCTTTCTATTTTCTCACTTCATATAGCTGGTGTTTCTTCTATTATAGGATCAATTAACTTTATTGTTACAATTTTAATAATAAAAAACTTTAGAATAAAATATGAACAACTAACTCTATTTTCTTGATCAATCTTTATTACTACTATTTTACTATTAATCTCACTACCTATTCTAGCAGGAGCTATTACTATACTTCTATCAGATCGAAATTTCAATACTACATTTTTCGATCCCAGAGGAGGAGGGGATCCAATCCTCTATCAACACCTATT
>POLLE849-19|Lasioglossum pauxillum|MB00853|BOLD:AAE1160
TATATTATATTTCATTTTTGCTATATGAGCAGGAATAATTGGAGCTTCTTTAAGAATAATTATCCGAATAGAATTAAGTGCTCCCGGAAAATGAATTAATAATGATCAAATTTATAATACTATTATTACTTCTCATGCATTTATTATAATTTTTTTTATAGTTATACCTTTTATAATTGGAGGTTTTGGAAATTGATTAATTCCATTAATAATTGGAGCCCCAGACATAGCTTTCCCTCGAATAAATAATATAAGATTTTGATTACTTATTCCATCACTATTTATACTTTTAATAAGAAGAATTTTAGCATCTGGTTCAGGAACTGGATGAACTATTTACCCTCCTTTATCTTCTTCAACTTTTCACCCATCTATTTCTACAGATTGTACAATTTTTTCTTTACATATTGCTGGTATTTCATCTATCATAGGAGCTATTAATTTTATTGTATCAATTATATTAATAAAAAATATTTCTATTAATTATGATCAAATTCCTCTTTTCCCATGATCAGTAAAAATTACTGCTATCTTATTATTACTCTCTCTACCCGTTTTAGCCGGAGCTATTACTATACTTTTAACAGACCGAAATTTAAATACATCATTTTTTGATCCTTCTGGAGGAGGAGACCCTATTTTATATCAACATTTATT
>POLLE2884-19|Apis mellifera|MBF00248|BOLD:AAA2326
TTGTATATTATTCTAGCTTTATGATCTGGAATACTAGGATCATCAATGAGACTTATTATTCGAATAGAATTAAGATCCCCAGGATCATGAATTAACAATGATCAAATTTATAATACAATTGTTACTAGTCATGCATTCCTAATAATTTTTTTTATAGTTATACCATTTTTAATTGGAGGATTTGGAAATTGGCTTATTCCTTTAATACTAGGATCACCTGATATAGCATTCCCCCGAATAAATAATATTAGATTTTGATTACTTCCTCCCTCATTATTTATACTTTTATTAAGAAATTTATTTTATCCAAGACCAGGAACTGGATGAACAGTATATCCACCATTATCAGCATATTTATATCATTCTTCACCTTCAGTAGATTTTGCAATTTTTTCTCTTCATATATCAGGAATTTCCTCAATTATAGGATCATTAAACTTAATAGTTACAATTATAATAATAAAAAATTTTTCTATAAATTATGACCAAATTTCATTATTTCCATGATCAGTTTTTATTACAGCAATTTTATTAATTATATCATTACCTGTATTAGCTGGAGCAATTACTATACTATTATTTGATCGAAATTTTAATACATCATTTTTCGATCCTATAGGAGGTGGAGATCCAATTCTTTATCAACATTTATTTT
>POLLE2883-19|Megachile ligniseca|MBF00247|BOLD:AAE8869
CCTATATATAATTTTTGCACTATGGTCCGGAATAGTTGGATCAAGTATGTCTATAATTATTCGTATGGAACTAAGTGTACCCGGTGCATGAATTAAAAATGACCAAATTTATAATTCAATTGTTACAGCTCATGCATTTTTAATAATTTTTTTTTTAGTTATACCATTTATAATTGGGGGTTTTGGTAATTGACTAATACCATTAATAATTGGTGCACCTGATATAGCTTTTCCTCGAATAAATAATGTAAGATTTTGATTACTCCCTCCATCATTAATCTTACTATTATCGAGAAATCTAATCAACCCAAGACCAGGAACTGGTTGAACTGTATACCCCCCATTATCATTATATATATTTCACCCCTCACCTTCTGTTGATATAACAATTTTTTCTCTACATTTATCTGGAATTTCATCAATTATTGGATCATTAAATTTTATAGTTACAATTTTAATAATAAAAAATTTTTCCTTAAATTATAGAAAAGTTACATTATTCCCATGATCAGTTTTTATTACAACTGTATTACTTCTTCTATCATTACCAGTTCTAGCAGGAGCAATCACAATATTACTATTTGATCGAAATTTAAATACATCATTTTTTGACCCAATAGGAGGTGGTGATCCAATCCTATACCAACATTTATTT
>POLLE2882-19|Lasioglossum morio|MBF00246|BOLD:AAD9335
ATTATATTTTATTTTCGCAATATGAGCTGGAATAATTGGAGCTTCACTAAGAATAATTATTCGAATAGAATTAAGAGCCCCTGGAAGATGAATTAATAATGATCAAATTTATAATACTATTATTACATCACATGCATTTGTAATAATTTTCTTTATAGTTATACCATTTATAATTGGGGGGTTTGGTAATTGATTAGTACCACTAATAATTGGAGCCCCTGATATAGCATTCCCACGAATAAATAATATAAGATTTTGATTATTAATTCCTTCTTTATTCATATTATTAATAAGAAGAATTTTATCATCAGGATCAGGAACAGGATGAACAGTTTACCCTCCATTATCTTCAATTACATACCATTCATCTATTTCTGTAGATTGCACTATCTTTTCATTACACATTGCTGGAATCTCATCCATTATAGGAGCTATTAATTTTATTGTTTCAATTATATTAATAAAAAATATTTCAATCAATTATGATCAAATTCCATTATTCCCATGATCAGTAAAAATTACAGCTATCCTTTTACTTTTATCTTTACCCGTATTAGCCGGAGCTATTACTATATTATTAACAGATCGAAACTTAAACACTTCATTTTTTGACCCCTCAGGGGGGGGAGACCCAATTCTTTACCAACATTTATT
>POLLE2881-19|Melitta leporina|MBF00245|BOLD:AAF4411
TTATATTTTTTATTTGGTATATGATCGGGGATAGTTGGTTCTTCTCTTAGATTATTAATTCGCATAGAATTAAGAAATGCGGGGGCTTGAATTGATAATGATCAAATTTATAATTCTATTGTTACTGCTCATGCATTTGTAATAATTTTTTTTATAGTTATACCTTTTATGATTGGGGGCTTTGGGAATTGATTAATTCCGCTAATAATTGGTGCTCCTGATATAGCGTTTCCGCGAATGAATAATATAAGATTTTGATTACTTCCTCCGGCAATATTTTTATTAATAATAAGAATATTTATGAATTCAGGGTCAGGAACGGGGTGGACCTTGTATCCCCCCCTGTCATCAATTTTATTTCATTCTTCTTCTTCAGTTGATCTGTCTATTTTTTCTTTACATATTGCTGGTATTTCTTCAATTATAGGATCAGTTAATTTTATTGTTACTATTTTTAAGATAAAAAATATTGGGTTAAATTATGAATTTATTCCTTTATTTGCTTGGTCAGTTTTTATTACTACTATTTTATTATTACTTTCTTTGCCTGTTTTAGCAGGGGCTATTACTATATTATTAGCTGATCGAAATTTAAATACATCATTTTTTGATCCTAGGGGTGGGGGTGATCCTATTTTATATCAACATTTA
>POLLE2880-19|Apis mellifera|MBF00244|BOLD:AAA2326
CTTGTATATTATTCTAGCTTTATGATCTGGAATACTAGGATCATCAATGAGACTTATTATTCGAATAGAATTAAGATCCCCAGGATCATGAATTAACAATGATCAAATTTATAATACAATTGTTACTAGTCATGCATTCCTAATAATTTTTTTTATAGTTATACCATTTTTAATTGGAGGATTTGGAAATTGGCTTATTCCTTTAATACTAGGATCACCTGATATAGCATTCCCCCGAATAAATAATATTAGATTTTGATTACTTCCTCCCTCATTATTTATACTTTTATTAAGAAATTTATTTTATCCAAGACCAGGAACTGGATGAACAGTATATCCACCATTATCAGCATATTTATATCATTCTTCACCTTCAGTAGATTTTGCAATTTTTTCTCTTCATATATCAGGAATTTCCTCAATTATAGGATCATTAAACTTAATAGTTACAATTATAATAATAAAAAATTTTTCTATAAATTATGACCAAATTTCATTATTTCCATGATCAGTTTTTATTACAGCAATTTTATTAATTATATCATTACCTGTATTAGCTGGAGCAATTACTATACTATTATTTGATCGAAATTTTAATACATCATTTTTCGATCCTATAGGAGGTGGAGATCCAATTCTTTATCAACATTTATT
>POLLE072-18|Lasioglossum morio|MB00072|BOLD:AAD9335
AATATTATATTTTATTTTCGCAATATGAGCTGGAATAATTGGAGCTTCACTAAGAATAATTATTCGAATAGAATTAAGAGCCCCTGGAAGATGAATTAATAATGATCAAATTTATAATACTATTATTACATCACATGCATTTGTAATAATTTTCTTTATAGTTATACCATTTATAATTGGGGGGTTTGGTAATTGATTAGTACCACTAATAATTGGAGCCCCTGATATAGCATTCCCACGAATAAATAATATAAGATTTTGATTATTAATTCCTTCTTTATTCATATTATTAATAAGAAGAATTTTATCATCAGGATCAGGAACAGGATGAACAGTTTACCCTCCATTATCTTCAATTACATACCATTCATCTATTTCTGTAGATTGCACTATCTTTTCATTACACATTGCTGGAATCTCATCCATTATAGGAGCTATTAATTTTATTGTTTCAATTATATTAATAAAAAATATTTCAATCAATTATGATCAAATTCCATTATTCCCATGATCAGTAAAAATTACAGCTATCCTTTTACTTTTATCTTTACCCGTATTAGCCGGAGCTATTACTATATTATTAACAGATCGAAACTTAAACACTTCATTTTTTGACCCCTCAGGGGGGGGAGACCCAATTCTTTACCAACATTTATTT
>POLLE2878-19|Megachile pilidens|MBF00242|BOLD:AAD7803
ATTATATATAATTTTTGCTTTATGAGCTGGAATAATTGGTTCAAGATTATCAATAATTATTCGGATAGAATTAAGTACACCTGGGGCTTGAATTAAAAATGATCAAATTTACAATTCTATTGTTACAGCTCATGCATTTTTAATAATTTTTTTTTTAGTTATACCATTTATAATTGGGGGATTTGGTAATTGATTAATACCATTAATAATTGGAGCTCCAGATATAGCATTCCCACGAATAAATAATGTAAGATTTTGATTATTACCTCCCTCATTAATCTTACTATTATCAAGAAATTTAATTACCCCTAGACCAGGAACTGGTTGAACTGTATATCCTCCCTTATCTTTATATATATTTCACCCTTCTCCTTCAGTTGATTTAACAATTTTTTCACTTCACTTATCAGGAATTTCTTCAATTATTGGTTCATTAAATTTTATAGTTACAATTTTATTAATAAAAAATTATTCATTAAATTATAGTCAAATAACTTTATTTCCATGATCAATTTTTATTACAACAATATTACTTTTATTATCCCTACCAGTATTAGCTGGAGCTATTACAATACTATTATTTGATCGAAATTTAAATACATCATTTTTTGACCCAATAGGTGGAGGAGACCCAATTCTTTATCAACACTTATTT
>POLLE2877-19|Bombus pascuorum|MBF00241|BOLD:AAC4378
AATATATTTCATTTTTGCTATATGATCAGGTATAATTGGATCTTCAATAAGATTATTAATTCGAATAGAATTAAGACATCCTGGTATATGAATTAATAATGATCAAATTTATAATTCTTTAGTTACTAGACATGCATTTTTAATAATTTTTTTTATAGTTATACCTTTTTTAATTGGTGGATTTGGAAATTATTTAATTCCTTTAATATTAGGAGCACCAGATATAGCATTTCCTCGAATAAATAATATTAGATTTTGAATTTTACCTCCTTCATTAATATTATTATTATTAAGAAATTTATTTACACCTAATGTTGGAACAGGATGAACAGTTTATCCTCCATTATCTTCATATTTATTTCATTCTTCACCATCTGTTGATATTGCAATTTTTTCACTTCATATAACAGGAATTTCTTCTATTATTGGTTCTTTAAATTTTATTGTTACTATTATAATAATAAAAAATTATTCATTAAATTATGATCAAATTAATTTATTTTCATGATCAGTATGTATTACTGTAATTTTATTAATTTTATCTTTACCTGTTTTAGCAGGAGCAATTACAATATTACTTTTTGATCGAAATTTTAATACATCTTTTTTTGATCCTATAGGAGGTGGGGATCCAATTCTTTATCAACATTTATT
>POLLE2876-19|Apis mellifera|MBF00240|BOLD:AAA2326
TTGTATATTATTCTAGCTTTATGATCTGGAATATTAGGTTCATCAATGAGACTTATTATTCGAATAGAATTAAGATCTCCAGGATCATGAATTAATAACGATCAAATTTATAATACAATTGTTACTAGCCACGCATTTCTAATAATCTTTTTTATAGTTATACCATTTCTAATTGGAGGATTTGGAAATTGGCTTATTCCTTTAATACTAGGATCACCTGATATAGCATTTCCCCGAATAAATAATGTTAGATTTTGATTACTTCCTCCCTCATTATTAATACTTTTATTAAGAAATTTATTTTACCCAAGACCAGGAACTGGATGAACAGTGTATCCACCATTATCAGCATATTTATATCATTCTTCACCTTCAGTAGATTTTGCAATTTTTTCTCTTCATATATCAGGAATTTCCTCAATTATAGGATCATTAAATTTAATAGTTACAATTATAATAATAAAAAATTTTTCTATAAATTATGACCAAATTTCATTATTTCCATGATCAGTTTTTATTACAGCAATTTTATTAATTATATCATTACCTGTATTAGCTGGAGCAATTACTATACTATTATTTGATCGAAATTTTAATACATCATTTTTTGATCCTATAGGAGGTGGAGATCCAATTTTATATCAACATTTATT
>POLLE2875-19|Dasypoda hirtipes|MBF00239|BOLD:AAI9629
ATTATATTTTATTTTTGCCTTATGAGCAGGTATACTAGGAACCTCTCTCAGAATATTAATCCGATTAGAACTAAGAAATCCTGGATCTTGAATTAACAATGATCAAATCTACAATTCCACTATTACTGCTCATGCTCTAATTATAATTTTTTTTATAGTTATACCCTTCATAGTAGGAGGATTTGGAAACTATTTAGTACCACTTATAATTGGAGCTCCTGATATAGCCTTCCCACGAATAAATAACATAAGATTCTGACTACTCCCTCCCTCCTTATTTCTACTAATTAATAGTATATGACTAAATACAGGATCTGGTACTGGATGAACTCTTTACCCACCATTATCATCTTTTATATTTCATGCCTCTAATTCTACAGATCTTTCTATTTTCTCACTTCATATAGCTGGTGTTTCTTCTATTATAGGATCAATTAACTTTATTGTTACAATTTTAATAATAAAAAACTTTAGAATAAAATATGAACAACTAACTCTATTTTCTTGATCAATCTTTATTACTACTATTTTACTATTAATCTCACTACCTGTTCTAGCAGGAGCTATTACTATACTTCTATCAGATCGAAATTTCAATACTACATTTTTCGATCCCAGAGGAGGAGGGGATCCAATCCTCTATCAACACCTA
>POLLE2874-19|Apis mellifera|MBF00238|BOLD:AAA2326
TTGTATATTATTCTAGCTTTATGATCTGGAATATTAGGTTCATCAATGAGACTTATTATTCGAATAGAATTAAGATCTCCAGGATCATGAATTAATAACGATCAAATTTATAATACAATTGTTACTAGCCACGCATTTCTAATAATCTTTTTTATAGTTATACCATTTCTAATTGGAGGATTTGGAAATTGGCTTATTCCTTTAATACTAGGATCACCTGATATAGCATTTCCCCGAATAAATAATGTTAGATTTTGATTACTTCCTCCCTCATTATTAATACTTTTATTAAGAAATTTATTTTACCCAAGACCAGGAACTGGATGAACAGTATATCCACCATTATCAGCATATTTATATCATTCTTCACCTTCAGTAGATTTTGCAATTTTTTCTCTTCATATATCAGGAATTTCCTCAATTATAGGATCATTAAATTTAATAGTTACAATTATAATAATAAAAAATTTTTCTATAAATTATGACCAAATTTCATTATTTCCATGATCAGTTTTTATTACAGCAATTTTATTAATTATATCATTACCTGTATTAGCTGGAGCAATTACTATACTATTATTTGATCGAAATTTTAATACATCATTTTTTGATCCTATAGGAGGTGGAGATCCAATTTTATATCAACATTTAT
>POLLE2873-19|Bombus sylvarum|MBF00237|BOLD:AAD2551
TATTATATTTTATTTTTGCTATATGATCAGGAATAATTGGATCTTCAATAAGATTATTAATTCGAATAGAATTAAGACATCCTGGAATATGAATTAATAATGATCAAATTTATAATTCTTTAGTTACAAGTCATGCATTTTTAATAATTTTTTTTATAGTTATGCCTTTTTTAATTGGTGGATTTGGGAATTATTTAATTCCTCTAATATTAGGATCACCAGATATAGCATTTCCTCGAATAAATAATATTAGATTTTGAATTCTACCTCCTTCATTAATAATATTATTATTAAGAAATTTATTTACACCTAATGTAGGAACAGGTTGAACTGTATATCCTCCATTATCATCATATTTATTTCATTCATCACCTTCTGTTGACATTGCAATTTTTTCACTTCATATAACTGGAATTTCTTCAATTATTGGTTCATTAAATTTTATTGTTACTATTATAATAATAAAAAATTATTCATTAAGTTATGATCAAATTAATTTATTTTCATGATCAGTATGTATTACTGTAATTTTATTAATATTATCTTTACCTGTTTTAGCTGGAGCAATTACAATATTACTTTTTGATCGAAATTTTAATACATCTTTTTTTGATCCAATAGGAGGAGGTGATCCAATTCTTTATCAACATTTATTTTG
>POLLE2872-19|Lasioglossum malachurum|MBF00236|BOLD:AAE5496
TATTATACTTTATATTTGCCATATGATCTGGGATAATCGGAGCTTCATTAAGTATAATTATTCGATTAGAATTAAGAATACCTGGAAATTGAATTAATAATGATCAAATTTATAATACTATTGTTACTTCTCATGCATTTATTATAATTTTTTTTATAGTTATACCATTTATAATTGGTGGATTTGGAAATTGATTAATTCCATTAATAATTGGAGCCCCTGACATAGCATTCCCTCGAATAAATAATTTAAGATTCTGACTATTAATTCCATCAATAATTATATTATTAACAGGAACAATCTTATCCTCCGGATCAGGAACAGGATGAACTATTTACCCTCCTTTATCTAGATCTACATTTCATCCCTCAATTTCAGTTGATTGCACTATTTTTGCTCTTCATATAGCAGGAATTTCTTCCATTATAGGAGCTATTAATTTTATTGTATCAATTACATTAATAAAAAATTCATCTATTAAATATGATCAACTTCCTCTTTTCCCATGATCAGTAAAAATTACTGCTATTTTATTATTATTATCCTTACCAGTTTTAGCAGGTGCTATTACAATACTTTTAACAGATCGAAATATAAATACTTCATTTTTTGACCCTTCAGGAGGAGGAGACCCTATTTTATATCAACATCTATT
>POLLE2871-19|Bombus pascuorum|MBF00235|BOLD:AAC4378
AATATATTTCATTTTTGCTATATGATCAGGTATAATTGGATCTTCAATAAGATTATTAATTCGAATAGAATTAAGACATCCTGGTATATGAATTAATAATGATCAAATTTATAATTCTTTAGTTACTAGACATGCATTTTTAATAATTTTTTTTATAGTTATACCTTTTTTAATTGGTGGATTTGGAAATTATTTAATTCCTTTAATATTAGGAGCACCAGATATAGCATTTCCTCGAATAAATAATATTAGATTTTGAATTTTACCTCCTTCATTAATATTATTATTATTAAGAAATTTATTTACACCTAATGTTGGAACAGGATGAACAGTTTATCCTCCATTATCTTCATATTTATTTCATTCTTCACCATCTGTTGATATTGCAATTTTTTCACTTCATATAACAGGAATTTCTTCTATTATTGGTTCTTTAAATTTTATTGTTACTATTATAATAATAAAAAATTATTCATTAAATTATGATCAAATTAATTTATTTTCATGATCAGTATGTATTACTGTAATTTTATTAATTTTATCTTTACCTGTTTTAGCAGGAGCAATTACAATATTACTTTTTGATCGAAATTTTAATACATCTTTTTTTGATCCTATAGGAGGTGGGGATCCAATTCTTTATCAACATTTATT
>POLLE2870-19|Megachile maritima|MBF00234|BOLD:AAD7888
ATTATATATAATTTTTGCTATATGAGCAGGAATAATTGGATCAAGATTATCAATAATTATTCGTATAGAACTAAGTATCCCCGGTTCTTGAATTAAAAATGATCAAATTTATAATTCAATTGTTACTGCTCATGCATTTTTAATAATTTTCTTTCTAGTTATACCATTTATAATTGGAGGATTTGGTAATTGATTAATACCATTAATAATTGGTGCTCCTGATATAGCATTCCCACGAATAAATAATGTAAGATTTTGATTATTACCCCCATCATTAATCTTACTATTATCAAGAAATTTAATTAATCCTAGACCAGGAACTGGATGAACTGTATACCCTCCATTATCATTATATATATTTCATCCATCTCCATCAGTAGATTTAACAATTTTTTCATTACATTTATCAGGAATTTCATCAATTATTGGATCATTAAATTTTATAGTAACTATTTTATTAATAAAAAATTTTTCACTAAATTATAGACAAGTAACATTATTCCCATGATCAATTTTTATTACAACAGTATTACTTTTATTATCTCTTCCAGTTTTAGCTGGAGCAATCACAATATTATTATTTGATCGAAATTTAAATACATCATTTTTTGATCCTACAGGAGGAGGTGACCCAATTTTATATCAACACTTATTT
>POLLE2869-19|Bombus terrestris|MBF00233|BOLD:AAB1062
TTATACTTTATTTTTGCTATATGATCAGGAATAATTGGTTCATCTATAAGATTATTAATTCGAATAGAATTAAGACATCCAGGTATATGAATTAATAATGATCAAATTTATAATTCTTTAGTAACAAGACATGCATTTTTAATAATTTTTTTTATAGTTATACCTTTTATAATTGGTGGATTTGGAAATTATCTAATTCCATTAATATTAGGATCCCCAGATATAGCTTTTCCTCGAATAAATAATATTAGATTTTGACTTCTACCTCCATCATTATTCATATTATTATTAAGAAATATATTTACACCTAATGTAGGTACAGGATGAACTGTATATCCTCCTTTATCTTCTTATTTATTTCATTCATCACCTTCAATTGATATTGCAATTTTTTCTTTACATATATCAGGAATCTCTTCAATTATTGGATCATTAAATTTTATCGTTACTATTTTATTAATAAAAAATTTTTCATTAAATTATGATCAAATTAATTTATTTTCATGATCAGTATGTATTACAGTAATTTTATTAATTCTATCTTTACCAGTATTAGCCGGTGCAATTACTATATTATTATTTGATCGAAATTTTAATACTTCATTTTTTGACCCAATAGGAGGAGGAGACCCAATCCTTTATCAACATTTAT
>POLLE2868-19|Melitta leporina|MBF00232|BOLD:AAF4411
TTATATTTTTTATTTGGTATATGATCGGGGATAGTAGGTTCTTCTCTTAGATTATTAATTCGCATAGAATTAAGAAATGCGGGGGCTTGAATTGATAATGATCAAATTTATAATTCTATTGTTACTGCTCATGCATTTGTAATAATTTTTTTTATAGTTATACCTTTTATGATTGGGGGCTTTGGGAATTGATTAATTCCGCTAATAATTGGTGCTCCTGATATAGCGTTTCCGCGAATGAATAATATAAGATTTTGATTACTTCCTCCGGCAATATTTTTATTAATAATAAGAATATTTATGAATTCAGGGTCAGGAACGGGGTGGACCTTGTATCCCCCCCTGTCATCAATTTTATTTCATTCTTCTTCTTCAGTTGATCTGTCTATTTTTTCTTTACATATTGCTGGTATTTCTTCAATTATAGGATCAGTTAATTTTATTGTTACTATTTTTAAGATAAAAAATATTGGGTTAAATTATGAATTTATTCCTTTATTTGCTTGGTCAGTTTTTATTACTACTATTTTATTATTACTTTCTTTGCCTGTTTTAGCAGGGGCTATTACTATATTATTAGCTGATCGAAATTTAAATACATCATTTTTTGATCCTAGGGGTGGGGGTGATCCTATTTTATATCAACATTTATT
>POLLE2867-19|Apis mellifera|MBF00231|BOLD:AAA2326
TCTTGTATATTATTCTAGCTTTATGATCTGGAATATTAGGTTCATCAATGAGACTTATTATTCGAATAGAATTAAGATCTCCAGGATCATGAATTAATAACGATCAAATTTATAATACAATTGTTACTAGCCACGCATTTCTAATAATCTTTTTTATAGTTATACCATTTCTAATTGGAGGATTTGGAAATTGGCTTATTCCTTTAATACTAGGATCACCTGATATAGCATTTCCCCGAATAAATAATGTTAGATTTTGATTACTTCCTCCCTCATTATTAATACTTTTATTAAGAAATTTATTTTACCCAAGACCAGGAACTGGATGAACAGTATATCCACCATTATCAGCATATTTATATCATTCTTCACCTTCAGTAGATTTTGCAATTTTTTCTCTTCATATATCAGGAATTTCCTCAATTATAGGATCATTAAATTTAATAGTTACAATTATAATAATAAAAAATTTTTCTATAAATTATGACCAAATTTCATTATTTCCATGATCAGTTTTTATTACAGCAATTTTATTAATTATATCATTACCTGTATTAGCTGGAGCAATTACTATACTATTATTTGATCGAAATTTTAATACATCATTTTTTGATCCTATAGGAGGTGGAGATCCAATTTTATATCAACATTTATT
>POLLE2866-19|Bombus pascuorum|MBF00230|BOLD:AAC4378
TAATATATTTCATTTTTGCTATATGATCAGGTATAATTGGATCTTCAATAAGATTATTAATTCGAATAGAATTAAGACATCCTGGTATATGAATTAATAATGATCAAATTTATAATTCTTTAGTTACTAGACATGCATTTTTAATAATTTTTTTTATAGTTATACCTTTTTTAATTGGTGGATTTGGAAATTATTTAATTCCTTTAATATTAGGAGCACCAGATATAGCATTTCCTCGAATAAATAATATTAGATTTTGAATTTTACCTCCTTCATTAATATTATTATTATTAAGAAATTTATTTACACCTAATGTTGGAACAGGATGAACAGTTTATCCTCCATTATCTTCATATTTATTTCATTCTTCACCATCTGTTGATATTGCAATTTTTTCACTTCATATAACAGGAATTTCTTCTATTATTGGTTCTTTAAATTTTATTGTTACTATTATAATAATAAAAAATTATTCATTAAATTATGATCAAATTAATTTATTTTCATGATCAGTATGTATTACTGTAATTTTATTAATTTTATCTTTACCTGTTTTAGCAGGAGCAATTACAATATTACTTTTTGATCGAAATTTTAATACATCTTTTTTTGATCCTATAGGAGGTGGGGATCCAATTCTTTATCAACATTTATT
>POLLE2865-19|Bombus lapidarius|MBF00229|BOLD:AAC6016
TAATATACTTTATTTTAGCAATATGATCAGGTATAATTGGATCATCAATAAGTTTATTAATCCGCATAGAACTTAGTCATCCCGGTATATGAATTAACAATGATCAAATTTATAATTCACTTATTACAAGACATGCATTTTTAATAATTTTTTTTATAGTTATACCATTCTTAATTGGAGGATTTGGAAATTACTTAATTCCATTAATATTAGGATCCCCTGATATAGCTTTCCCTCGAATAAATAATATTAGATTTTGACTTCTTCCTCCATCATTATTTTTATTATTATTAAGAAATTTATTTAACCCAAATGTAGGAACAGGTTGAACTGTATACCCACCTCTATCTTCATACTTATTTCATTCTTCTCCATCAATTGATATTGCAATTTTTTCAATACATATTACAGGAATTTCCTCTGTTATTGGTTCTTTAAATTTTATTGTAACTATTATATTTATAAAAAATTTTTCCTTAAATTATGATCAAATCAATTTATTTTCTTGATCTGTATGTATTACAGTAATTCTACTAATTTTATCTTTACCAGTTTTAGCAGGAGCAGTAACTATACTTCTATTTGATCGAAATTTTAATACATCCTTTTTTGATCCTATAGGAGGAGGTGATCCAATTCTTTATCAACATTTATTCT
>POLLE2864-19|Bombus pascuorum|MBF00228|BOLD:AAC4378
AATATATTTCATTTTTGCTATATGATCAGGTATAATTGGATCTTCAATAAGATTATTAATTCGAATAGAATTAAGACATCCTGGTATATGAATTAATAATGATCAAATTTATAATTCTTTAGTTACTAGACATGCATTTTTAATAATTTTTTTTATAGTTATACCTTTTTTAATTGGTGGATTTGGAAATTATTTAATTCCTTTAATATTAGGAGCACCAGATATAGCATTTCCTCGAATAAATAATATTAGATTTTGAATTTTACCTCCTTCATTAATATTATTATTATTAAGAAATTTATTTACACCTAATGTTGGAACAGGATGAACAGTTTATCCTCCATTATCTTCATATTTATTTCATTCTTCACCATCTGTTGATATTGCAATTTTTTCACTTCATATAACAGGAATTTCTTCTATTATTGGTTCTTTAAATTTTATTGTTACTATTATAATAATAAAAAATTATTCATTAAATTATGATCAAATTAATTTATTTTCATGATCAGTATGTATTACTGTAATTTTATTAATTTTATCTTTACCTGTATTAGCAGGAGCAATTACAATATTACTTTTTGATCGAAATTTTAATACATCTTTTTTTGATCCTATAGGAGGTGGGGATCCAATTCTTTATCAACATTTATT
>POLLE2863-19|Bombus terrestris|MBF00227|BOLD:AAB1062
ATTATACTTTATTTTTGCTATATGATCAGGAATAATTGGTTCATCTATAAGATTATTAATTCGAATAGAATTAAGACATCCAGGTATATGAATTAATAATGATCAAATTTATAATTCTTTAGTAACAAGACATGCATTTTTAATAATTTTTTTTATAGTTATACCTTTTATAATTGGTGGATTTGGAAATTATCTAATTCCATTAATATTAGGATCCCCAGATATAGCTTTTCCTCGAATAAATAATATTAGATTTTGACTTCTACCTCCATCATTATTCATATTATTATTAAGAAATATATTTACACCTAATGTAGGTACAGGATGAACTGTATATCCTCCTTTATCTTCTTATTTATTTCATTCATCACCTTCAATTGATATTGCAATTTTTTCTTTACATATATCAGGAATCTCTTCAATTATTGGATCATTAAATTTTATCGTTACTATTTTATTAATAAAAAATTTTTCATTAAATTATGATCAAATTAATTTATTTTCATGATCAGTATGTATTACAGTAATTTTATTAATTCTATCTTTACCAGTATTAGCCGGTGCAATTACTATATTATTATTTGATCGAAATTTTAATACTTCATTTTTTGACCCAATAGGAGGAGGAGACCCAATCCTTTATCAACATTTA
>POLLE2862-19|Apis mellifera|MBF00226|BOLD:AAA2326
TCTTGTATATTATTCTAGCTTTATGATCTGGAATATTAGGTTCATCAATGAGACTTATTATTCGAATAGAATTAAGATCTCCAGGATCATGAATTAATAACGATCAAATTTATAATACAATTGTTACTAGCCACGCATTTCTAATAATCTTTTTTATAGTTATACCATTTCTAATTGGAGGATTTGGAAATTGGCTTATTCCTTTAATACTAGGATCACCTGATATAGCATTTCCTCGAATAAATAACGTTAGATTTTGATTACTTCCTCCCTCATTATTAATACTTTTATTAAGAAATTTATTTTACCCAAGACCAGGAACTGGATGAACAGTATATCCACCATTATCAGCATATTTATATCATTCTTCACCTTCAGTAGATTTTGCAATTTTTTCTCTTCATATATCAGGAATTTCCTCAATTATAGGATCATTAAATTTAATAGTTACAATTATAATAATAAAAAATTTTTCTATAAATTATGACCAAATTTCATTATTTCCATGATCAGTTTTTATTACAGCAATTTTATTAATTATATCATTACCTGTATTAGCTGGAGCAATTACTATACTATTATTTGATCGAAATTTTAATACATCATTTTTTGATCCTATAGGAGGTGGAGATCCAATTTTATATCAACATTTATT
>POLLE069-18|Lasioglossum malachurum|MB00069|BOLD:AAE5496
AATATTATACTTTATATTTGCCATATGATCTGGGATAATCGGAGCTTCATTAAGTATAATTATTCGATTAGAATTAAGAATACCTGGAAATTGAATTAATAATGATCAAATTTATAATACTATTGTTACTTCTCATGCATTTATTATAATTTTTTTTATAGTTATACCATTTATAATTGGTGGATTTGGAAATTGATTAATTCCATTAATAATTGGAGCCCCTGACATAGCATTCCCTCGAATAAATAATTTAAGATTCTGACTATTAATTCCATCAATAATTATATTATTAACAGGAACAATCTTATCCTCCGGATCAGGAACAGGATGAACTATTTACCCTCCTTTATCTAGATCTACATTTCATCCCTCAATTTCAGTTGATTGCACTATTTTTGCTCTTCATATAGCAGGAATTTCTTCCATTATAGGAGCTATTAATTTTATTGTATCAATTACATTAATAAAAAATTCATCTATTAAATATGATCAACTTCCTCTTTTCCCATGATCAGTAAAAATTACTGCTATTTTATTATTATTATCCTTACCAGTTTTAGCAGGTGCTATTACAATACTTTTAACAGATCGAAATATAAATACTTCATTTTTTGACCCTTCAGGAGGAGGAGACCCTATTTTATATCAACATCTATTT
>POLLE2860-19|Bombus pascuorum|MBF00224|BOLD:AAC4378
AATATATTTCATTTTTGCTATATGATCAGGTATAATTGGATCTTCAATAAGATTATTAATTCGAATAGAATTAAGACATCCTGGTATATGAATTAATAATGATCAAATTTATAATTCTTTAGTTACTAGACATGCATTTTTAATAATTTTTTTTATAGTTATACCTTTTTTAATTGGTGGATTTGGAAATTATTTAATTCCTTTAATATTAGGAGCACCAGATATAGCATTTCCTCGAATAAATAATATTAGATTTTGAATTTTACCTCCTTCATTAATATTATTATTATTAAGAAATTTATTTACACCTAATGTTGGAACAGGATGAACAGTTTATCCTCCATTATCTTCATATTTATTTCATTCTTCACCATCTGTTGATATTGCAATTTTTTCACTTCATATAACAGGAATTTCTTCTATTATTGGTTCTTTAAATTTTATTGTTACTATTATAATAATAAAAAATTATTCATTAAATTATGATCAAATTAATTTATTTTCATGATCAGTATGTATTACTGTAATTTTATTAATTTTATCTTTACCTGTTTTAGCAGGAGCAATTACAATATTACTTTTTGATCGAAATTTTAATACATCTTTTTTTGATCCTATAGGAGGTGGGGATCCAATTCTTTATCAACATTTATT
>POLLE2859-19|Halictus scabiosae|MBF00223|BOLD:AAN4492
TACTATATTTTATATTTGCTATATGATCGGGAATAGTTGGAGCTTCTTTAAGTATAATTATTCGTTTAGAATTAAGTGCTCCAGGAAGATGAATTAATAATGATCAAATTTATAATACTATTGTAACTTCTCATGCTTTTGTTATAATTTTTTTTATAGTTATACCATTTATAATTGGAGGATTCGGAAATTGACTAGTACCATTAATAATTGGAGCCCCTGATATAGCATTTCCACGAATAAATAATATAAGATTTTGACTATTAATACCATCTTTATTTATACTTATTATAAGAGTAACTTTATCAACAGGTTCAGGAACAGGTTGAACTATATATCCTCCTTTATCATCAATTATATATCACTCATCCTATGCTATAGATTTTACTATTTTTTCTCTACATATTGCAGGAATTTCTTCAATTATAGGAGCTATTAATTTTATTGTTTCAATTTTATTAATGAAAAATATTTCACTTAATTTAAATCAAATTCCTTTATTCCCATGATCAGTTAAAATTACTGCAATTTTATTACTATTATCTTTACCTGTCTTAGCAGGAGCTATCACTATATTATTAACTGACCGAAATTTAAATACTTCCTTTTTTGACCCCTCAGGAGGAGGAGATCCTATTTTATATCAACATTTATTTT
>POLLE2858-19|Halictus scabiosae|MBF00222|BOLD:AAN4492
TATACTATATTTTATATTTGCTATATGATCGGGAATAGTTGGAGCTTCTTTAAGTATAATTATTCGTTTAGAATTAAGTGCTCCAGGAAGATGAATTAATAATGATCAAATTTATAATACTATTGTAACTTCTCATGCTTTTGTTATAATTTTTTTTATAGTTATACCATTTATAATTGGAGGATTCGGAAATTGACTAGTACCATTAATAATTGGAGCCCCTGATATAGCATTTCCACGAATAAATAATATAAGATTTTGACTATTAATACCATCTTTATTTATACTTATTATAAGAGTAACTTTATCAACAGGTTCAGGAACAGGTTGAACTATATATCCTCCTTTATCATCAATTATATATCACTCATCCTATGCTATAGATTTTACTATTTTTTCTCTACATATTGCAGGAATTTCTTCAATTATAGGAGCTATTAATTTTATTGTTTCAATTTTATTAATGAAAAATATTTCACTTAATTTAAATCAAATTCCTTTATTCCCATGATCAGTTAAAATTACTGCAATTTTATTACTATTATCTTTACCTGTCTTAGCAGGAGCTATCACTATATTATTAACTGACCGAAATTTAAATACTTCCTTTTTTGACCCCTCAGGAGGAGGAGATCCTATTTTATATCAACATTTATT
>POLLE2857-19|Halictus scabiosae|MBF00221|BOLD:AAN4492
TATACTATATTTTATATTTGCTATATGATCGGGAATAGTTGGAGCTTCTTTAAGTATAATTATTCGTTTAGAATTAAGTGCTCCAGGAAGATGAATTAATAATGATCAAATTTATAATACTATTGTAACTTCTCATGCTTTTGTTATAATTTTTTTTATAGTTATACCATTTATAATTGGAGGATTCGGAAATTGACTAGTACCATTAATAATTGGAGCCCCTGATATAGCATTTCCACGAATAAATAATATAAGATTTTGACTATTAATACCATCTTTATTTATACTTATTATAAGAGTAACTTTATCAACAGGTTCAGGAACAGGTTGAACTATATATCCTCCTTTATCATCAATTATATATCACTCATCCTATGCTATAGATTTTACTATTTTTTCTCTACATATTGCAGGAATTTCTTCAATTATAGGAGCTATTAATTTTATTGTTTCAATTTTATTAATGAAAAATATTTCACTTAATTTAAATCAAATTCCTTTATTCCCATGATCAGTTAAAATTACTGCAATTTTATTACTATTATCTTTACCTGTCTTAGCAGGAGCTATCACTATATTATTAACTGACCGAAATTTAAATACTTCCTTTTTTGACCCCTCAGGAGGAGGAGATCCTATTTTATATCAACATTTATCT
>POLLE2856-19|Halictus scabiosae|MBF00220|BOLD:AAN4492
ACTATATTTTATATTTGCTATATGATCGGGAATAGTTGGAGCTTCTTTAAGTATAATTATTCGTTTAGAATTAAGTGCTCCAGGAAGATGAATTAATAATGATCAAATTTATAATACTATTGTAACTTCTCATGCTTTTGTTATAATTTTTTTTATAGTTATACCATTTATAATTGGAGGATTCGGAAATTGACTAGTACCATTAATAATTGGAGCCCCTGATATAGCATTTCCACGAATAAATAATATAAGATTTTGACTATTAATACCATCTTTATTTATACTTATTATAAGAGTAACTTTATCAACAGGTTCAGGAACAGGTTGAACTATATATCCTCCTTTATCATCAATTATATATCACTCATCCTATGCTATAGATTTTACTATTTTTTCTCTACATATTGCAGGAATTTCTTCAATTATAGGAGCTATTAATTTTATTGTTTCAATTTTATTAATGAAAAATATTTCACTTAATTTAAATCAAATTCCTTTATTCCCATGATCAGTTAAAATTACTGCAATTTTATTACTATTATCTTTACCTGTCTTAGCAGGAGCTATCACTATATTATTAACTGACCGAAATTTAAATACTTCCTTTTTTGACCCCTCAGGAGGAGGAGATCCTATTTTATATCAACATTTATT
>POLLE2855-19|Megachile pilidens|MBF00219|BOLD:AAD7803
TATATTATATATAATTTTTGCTTTATGAGCTGGAATAATTGGTTCAAGATTATCAATAATTATTCGGATAGAATTAAGTACACCTGGGGCTTGAATTAAAAATGATCAAATTTACAATTCTATTGTTACAGCTCATGCATTTTTAATAATTTTTTTTTTAGTTATACCATTTATAATTGGGGGATTTGGTAATTGATTAATACCATTAATAATTGGAGCTCCAGATATAGCATTCCCACGAATAAATAATGTAAGATTTTGATTATTACCTCCCTCATTAATCTTACTATTATCAAGAAATTTAATTACCCCTAGACCAGGAACTGGTTGAACTGTATATCCTCCCTTATCTTTATATATATTTCACCCTTCTCCTTCAGTTGATTTAACAATTTTTTCACTTCACTTATCAGGAATTTCTTCAATTATTGGTTCATTAAATTTTATAGTTACAATTTTATTAATAAAAAATTATTCATTAAATTATAGTCAAATAACTTTATTTCCATGATCAATTTTTATTACAACAATATTACTTTTATTATCCCTACCAGTATTAGCTGGAGCTATTACAATACTATTATTTGATCGAAATTTAAATACATCATTTTTTGACCCAATAGGTGGAGGAGACCCAATTCTTTATCAACACTTATT
>POLLE2854-19|Apis mellifera|MBF00218|BOLD:AAA2326
CTTGTATATTATTCTAGCTTTATGATCTGGAATATTAGGTTCATCAATGAGACTTATTATTCGAATAGAATTAAGATCTCCAGGATCATGAATTAATAACGATCAAATTTATAATACAATTGTTACTAGCCACGCATTTCTAATAATCTTTTTTATAGTTATACCATTTCTAATTGGAGGATTTGGAAATTGGCTTATTCCTTTAATACTAGGATCACCTGATATAGCATTTCCCCGAATAAATAATGTTAGATTTTGATTACTTCCTCCCTCATTATTAATACTTTTATTAAGAAATTTATTTTACCCAAGACCAGGAACTGGATGAACAGTATATCCACCATTATCAGCATATTTATATCATTCTTCACCTTCAGTAGATTTTGCAATTTTTTCTCTTCATATATCAGGAATTTCCTCAATTATAGGATCATTAAATTTAATAGTTACAATTATAATAATAAAAAATTTTTCTATAAATTATGACCAAATTTCATTATTTCCATGATCAGTTTTTATTACAGCAATTTTATTAATTATATCATTACCTGTATTAGCTGGAGCAATTACTATACTATTATTTGATCGAAATTTTAATACATCATTTTTTGATCCTATAGGAGGTGGAGATCCAATTTTATATCAACATTTATT
>POLLE2853-19|Bombus sylvarum|MBF00217|BOLD:AAD2551
ATTATATTTTATTTTTGCTATATGATCAGGAATAATTGGATCTTCAATAAGATTATTAATTCGAATAGAATTAAGACATCCTGGAATATGAATTAATAATGATCAAATTTATAATTCTTTAGTTACAAGTCATGCATTTTTAATAATTTTTTTTATAGTTATGCCTTTTTTAATTGGTGGATTTGGGAATTATTTAATTCCTCTAATATTAGGATCACCAGATATAGCATTTCCTCGAATAAATAATATTAGATTTTGAATTCTACCTCCTTCATTAATAATATTATTATTAAGAAATTTATTTACACCTAATGTAGGAACAGGTTGAACTGTATATCCTCCATTATCATCATATTTATTTCATTCATCACCTTCTGTTGACATTGCAATTTTTTCACTTCATATAACTGGAATTTCTTCAATTATTGGTTCATTAAATTTTATTGTTACTATTATAATAATAAAAAATTATTCATTAAGTTATGATCAAATTAATTTATTTTCATGATCAGTATGTATTACTGTAATTTTATTAATATTATCTTTACCTGTTTTAGCTGGAGCAATTACAATATTACTTTTTGATCGAAATTTTAATACATCTTTTTTTGATCCAATAGGAGGAGGTGATCCAATTCTTTATCAACATTTA
>POLLE2852-19|Halictus sexcinctus|MBF00216|BOLD:AAI6486
ATACTTTATTTTATATTTGCTATATGATCAGGGATAATTGGAGCTTCTCTAAGTATAATTATTCGTATAGAATTAAGCTTCCCAGGAAGATGAATTAATAATGACCAACTTTATAACACTATTGTAACCTCTCATGCTTTTGTTATAATTTTCTTTATAGTTATACCATTCATAATTGGAGGATTTGGAAATTGATTAGTACCATTAATAATTGGAGCTCCTGATATAGCATTCCCACGTATAAACAATATAAGATTTTGATTATTAATCCCATCTATATTTATACTTATTATAAGAGTAACTTTAACAACAGGATCAGGAACTGGTTGAACTATATACCCTCCTCTATCATCAATTATATATCATTCATCTTATTCTATAGATTTTACTATTTTTTCTTTACATATTGCAGGAATTTCTTCAATTATAGGAGCTATTAATTTTATTGTATCAATTCTATTAATAAAAAATATTTCACTTAATTTAAATCAAATCCCTTTATTTCCTTGATCAGTTAAAATTACTGCAATTTTATTACTTTTATCCTTACCTGTTTTAGCCGGAGCTATCACTATATTATTAACTGATCGAAATTTAAACACCTCATTTTTTGATCCTTCAGGTGGAGGTGATCCTATTTTATATCAACATTTATTT
>POLLE2851-19|Dasypoda hirtipes|MBF00215|BOLD:AAI9629
ATATTATATTTTATTTTTGCCTTATGAGCAGGTATACTAGGAACCTCTCTCAGAATATTAATCCGATTAGAACTAAGAAATCCTGGATCTTGAATTAACAATGATCAAATCTACAATTCCACTATTACTGCTCATGCTCTAATTATAATTTTTTTTATAGTTATACCCTTCATAGTAGGAGGATTTGGAAACTATTTAGTACCACTTATAATTGGAGCTCCTGATATAGCCTTCCCACGAATAAATAACATAAGATTCTGACTACTCCCTCCCTCCTTATTTCTACTAATTAATAGTATATGACTAAATACAGGATCTGGTACTGGATGAACTCTTTACCCACCATTATCATCTTTTATATTTCATGCCTCTAATTCTACAGATCTTTCTATTTTCTCACTTCATATAGCTGGTGTTTCTTCTATTATAGGATCAATTAACTTTATTGTTACAATTTTAATAATAAAAAACTTTAGAATAAAATATGAACAACTAACTCTATTTTCTTGATCAATCTTTATTACTACTATTTTACTATTAATCTCACTACCTGTTCTAGCAGGAGCTATTACTATACTTCTATCAGATCGAAATTTCAATACTACATTTTTCGATCCCAGAGGAGGAGGGGATCCAATCCTCTATCAACACCTATT
>POLLE2850-19|Andrena minutuloides|MBF00214|BOLD:AAE4947
ACTATATTTCATTTTCGCTATATGATCTGGCATAATTGGAGCGTCACTAAGCTTCATTATCCGAATAGAATTAAGAAACCCAGGAAGTTGAATCAATAACGACCAAATCTACAACTCCATCGTAACCTCACACGCTTTCATTATAATTTTTTTCATAGTGATGCCATTCATAATCGGAGGTTTCGGAAACTGACTCACACCGTTAATATTAGGAGCGCCCGACATGGCTTTCCCGCGAATAAACAATATGAGATTTTGACTACTACCTCCGTCCATCCTACTTCTGCTAATAAGAACAATTCTAAACTCAGGATCCGGAACAGGATGAACAGTCTACCCCCCACTATCTTCATATACATATCATCCTTCCTCATCTGTAGACTTAACAATCTTCTCACTACATATCGCAGGTATCTCATCCATTATAGGAGCCATTAATTTTATTGTAACTATCCTAAATATAAAAAATATTTCAATAAATTACGATCAAATGCCCCTATTCCCATGATCTGTATTCATTACAACAATTCTATTATTAATTTCATTACCAGTTCTCGCAGGTGCTATTACAATACTAATCTCTGATCGAAATCTAAACTCATCATTCTTTGATCCAATAGGCGGGGGAGACCCTATTTTATACCAACACCTATTC
>POLLE2849-19|Lasioglossum sabulosum|MBF00213|BOLD:ACR3558
TTATATTTTATTTTCGCAATATGAGCAGGAATAATTGGATCATCTTTAAGAATAATTATTCGTATAGAATTAAGAACCCCTGGAAGATGAATTAATAATGATCAAATTTATAATACTATCATTACTTCTCATGCATTTATCATAATTTTTTTTATAGTTATACCCTTTATAATTGGGGGATTTGGTAACTGACTAGTACCTTTAATAATTGGAGCCCCCGATATAGCTTTCCCACGAATAAATAATATAAGATTTTGACTTCTTATTCCATCTTTATTTATATTATTAATAAGAAGAATTTTAGCATCAGGCTCAGGAACAGGATGAACAGTATATCCCCCCTTATCCTCTATTATATACCACTCATCAATTTCTGTTGATTGTACAATTTTTTCATTACATATTGCAGGTATTTCTTCTATTATAGGAGCCATTAATTTTATTGTTTCAATTATTCTAATAAAAAATATTTCAATTAATTATGATCAAGTACCATTATTCCCATGATCAGTAAAAATTACTGCCATCCTTTTACTATTATCTTTACCTGTTTTAGCAGGAGCTATCACTATACTTTTAACTGATCGAAATTTAAATACTTCCTTTTTTGACCCCTCCGGAGGAGGAGACCCAATTTTATAC
>POLLE2847-19|Andrena simontornyella|MBF00211|BOLD:ADZ6919
AATATTATATTTCATTTTCGCCATATGATCCGGAATAATTGGAGCCTCATTAAGATTTATTATTCGAATAGAACTAAGAAATCCAGGGAATTGAATCAATAATGATCAAATCTATAATTCAGTCGTAACCTCACACGCTTTCATTATAATTTTTTTCATAGTAATGCCATTCATAATCGGAGGTTTCGGAAACTGACTCACACCATTAATATTAGGAGCGCCCGACATAGCCTTTCCACGAATAAACAACATAAGATTCTGATTACTACCTCCCTCTATTTTTCTCCTACTATTAAGAACAATACTAAACTCTGGGTCTGGGACAGGATGAACAGTTTATCCCCCACTATCCTCCTATACATATCATCCATCATCATCAGTAGATCTAACAATTTTCTCACTTCACATTGCAGGAATCTCATCAATTATAGGAGCTATCAACTTTATTGTAACTATCCTAAATATAAAAAATATTTCAATAAATTATGATCAAATACCCCTATTCCCATGATCTGTATTTATCACAACAATTCTACTACTAATTTCACTCCCAGTTCTCGCAGGTGCCATTACAATACTAATTTCTGATCGAAACTTAAATTCTTCATTCTTTGACCCAATAGGAGGAGGAGACCCTATTCTATACCAACATTTATTCT
>POLLE2846-19|Lasioglossum villosulum|MBF00210|BOLD:AAC2461
TTATATTTTATTTTTGCTATATGAGCAGGAATAATTGGAGCATCATTAAGAATAATTATTCGAATAGAATTAAGAGCACCAGGAAGATGAATTAATAATGACCAAATTTATAATACTATTATTACTTCCCATGCATTTATTATAATTTTCTTTATAGTTATACCTTTTATAATTGGAGGATTTGGAAATTGATTAGTTCCTTTAATAATTGGAGCACCTGATATAGCTTTCCCTCGAATAAATAACATAAGATTTTGACTTTTAATTCCATCTCTATTTATATTATTAATAAGAAGTATTTTAGCTTCTGGATCAGGAACAGGATGAACAATTTATCCTCCTTTATCATCTATTATATATCATTCATCAATTTCTGTAGATTGCACTATTTTTTCATTACATATTGCAGGAATTTCTTCTATTATAGGTGCTATTAATTTTATTGTATCTATTTTATTAATAAAAAATATTTCTATTAATTATGATCAAATCCCATTATTCCCTTGATCAGTAAAAATTACTGCTATTTTATTACTCTTATCTTTACCTGTATTAGCAGGAGCTATTACTATATTATTAACAGATCGAAATTTAAATACTTCATTTTTTGATCCATCTGGTGGTGGAGACCCTATTCTTTATCAACATTTA
>POLLE2845-19|Halictus scabiosae|MBF00209|BOLD:AAN4492
ACTATATTTTATATTTGCTATATGATCGGGAATAGTTGGAGCTTCTTTAAGTATAATTATTCGTTTAGAATTAAGTGCTCCAGGAAGATGAATTAATAATGATCAAATTTATAATACTATTGTAACTTCTCATGCTTTTGTTATAATTTTTTTTATAGTTATACCATTTATAATTGGAGGATTCGGAAATTGACTAGTACCATTAATAATTGGAGCCCCTGATATAGCATTTCCACGAATAAATAATATAAGATTTTGACTATTAATACCATCTTTATTTATACTTATTATAAGAGTAACTTTATCAACAGGTTCAGGAACAGGTTGAACTATATATCCTCCTTTATCATCAATTATATATCACTCATCCTATGCTATAGATTTTACTATTTTTTCTCTACATATTGCAGGAATTTCTTCAATTATAGGAGCTATTAATTTTATTGTTTCAATTTTATTAATGAAAAATATTTCACTTAATTTAAATCAAATTCCTTTATTCCCATGATCAGTTAAAATTACTGCAATTTTATTACTATTATCTTTACCTGTCTTAGCAGGAGCTATCACTATATTATTAACTGACCGAAATTTAAATACTTCCTTTTTTGACCCCTCAGGAGGAGGAGATCCTATTTTATATCAACATTTAT
>POLLE2844-19|Andrena simontornyella|MBF00208|BOLD:ADZ6919
ATTATATTTCATTTTCGCCATATGATCCGGAATAATTGGAGCCTCATTAAGATTTATTATTCGAATAGAACTAAGAAATCCAGGGAATTGAATCAATAATGATCAAATCTATAATTCAGTCGTAACCTCACACGCTTTCATTATAATTTTTTTCATAGTAATGCCATTCATAATCGGAGGTTTCGGAAACTGACTCACACCATTAATATTAGGAGCGCCCGACATAGCCTTTCCACGAATAAACAACATAAGATTCTGATTACTACCTCCCTCTATTTTTCTCCTACTATTAAGAACAATACTAAACTCTGGGTCTGGGACAGGATGAACAGTTTATCCCCCACTATCCTCCTATACATATCATCCATCATCATCAGTAGATCTAACAATTTTCTCACTTCACATTGCAGGAATCTCATCAATTATAGGAGCTATCAACTTTATTGTAACTATCCTAAATATAAAAAATATTTCAATAAATTATGATCAAATACCCCTATTCCCATGATCTGTATTTATCACAACAATTCTACTACTAATTTCACTCCCAGTTCTCGCAGGTGCCATTACAATACTAATTTCTGATCGAAACTTAAATTCTTCATTCTTTGACCCAATAGGAGGAGGAGACCCTATTCTATACCAACATTTATTCT
>POLLE2843-19|Lasioglossum villosulum|MBF00207|BOLD:AAC2461
AATATTATATTTTATTTTTGCTATATGAGCAGGAATAATTGGAGCATCATTAAGAATAATTATTCGAATAGAATTAAGAGCACCAGGAAGATGAATTAATAATGACCAAATTTATAATACTATTATTACTTCCCATGCATTTATTATAATTTTCTTTATAGTTATACCTTTTATAATTGGAGGATTTGGAAATTGATTAGTTCCTTTAATAATTGGAGCACCTGATATAGCTTTCCCTCGAATAAATAACATAAGATTTTGACTTTTAATTCCATCTCTATTTATATTATTAATAAGAAGTATTTTAGCTTCTGGATCAGGAACAGGATGAACAATTTATCCTCCTTTATCATCTATTATATATCATTCATCAATTTCTGTAGATTGCACTATTTTTTCATTACATATTGCAGGAATTTCTTCTATTATAGGTGCTATTAATTTTATTGTATCTATTTTATTAATAAAAAATATTTCTATTAATTATGATCAAATCCCATTATTCCCTTGATCAGTAAAAATTACTGCTATTTTATTACTCTTATCTTTACCTGTATTAGCAGGAGCTATTACTATATTATTAACAGATCGAAATTTAAATACTTCATTTTTTGATCCATCTGGTGGTGGAGACCCTATTCTTTATCAACATTTA
>POLLE2842-19|Lasioglossum pauxillum|MBF00206|BOLD:AAE1160
TATATTATATTTCATTTTTGCTATATGAGCAGGAATAATTGGAGCTTCTTTAAGAATAATTATCCGAATAGAATTAAGTGCTCCCGGAAAATGAATTAATAATGATCAAATTTATAATACTATTATTACTTCTCATGCATTTATTATAATTTTTTTTATAGTTATACCTTTTATAATTGGAGGTTTTGGAAATTGATTAATTCCATTAATAATTGGAGCCCCAGACATAGCTTTCCCTCGAATAAATAATATAAGATTTTGATTACTTATTCCATCACTATTTATACTTTTAATAAGAAGAATTTTAGCATCTGGTTCAGGAACTGGATGAACTATTTACCCTCCTTTATCTTCTTCAACTTTTCACCCATCTATTTCTACAGATTGTACAATTTTTTCTTTACATATTGCTGGTATTTCATCTATCATAGGAGCTATTAATTTTATTGTATCAATTATATTAATAAAAAATATTTCTATTAATTATGATCAAATTCCTCTTTTCCCATGATCAGTAAAAATTACTGCTATCTTATTATTACTCTCTCTACCCGTTTTAGCCGGAGCTATTACTATACTTTTAACAGACCGAAATTTAAATACATCATTTTTTGATCCTTCTGGAGGAGGAGACCCTATTTTATATCAACATTTATT
>POLLE2841-19|Anthophora plumipes|MBF00205|BOLD:AAF1672
TAATTTATTTTGTGTTTGCTTTATGATCAGGGATAATTGGAACTTCTATGAGAATAATTATTCGTATGGAGTTAAGTACCCCAGGTATATGAATTAATAATGTTCAAGTTTATAATTCAATTGTTACTGTTCATGCATTTTTAATAATTTTTTTTATAGTAATACCATTTATAATTGGTGGATTTGGTAATTGATTAGTTCCATTAATATTAGGATCTCCAGATATGGCATTTCCTCGTATAAATAATATTAGATTTTGATTATTACCGCCATCATTAACATTATTACTTTCAAGAAATTTATTTCAAGTTAGACCAGGGACTGGTTGAACGGTTTATCCTCCTTTATCTTCATATTTATTTCATTCTTCTCCTTCTGTTGATATTACTATTTTTTCTTTACATTTATCAGGAATTTCTTCAATTATTGGGGCAATAAATTTTATAGTAACTATTATAATAATAAAAAATTTATCTTTAAATTATGATCAAATAGCTTTATTTCCTTGATCAGTGTTTATTACAGCTATTTTATTATTATTATCATTGCCAGTTTTAGCTGGAGCAATTACAATATTAATTTTTGATCGAAATATTAATACTTCGTTTTTTGATCCTTTAGGGGGAGGTGATCCAATTTTATATCAACATTTAT
>POLLE2840-19|Lasioglossum calceatum|MBF00204|BOLD:AAB0353
ATATTATATTTTATCTTTGCTATATGATCTGGAATAATTGGATCCTCTTTAAGAATAATTATTCGAATAGAACTAAGAGTACCAGGAAAATGAATTAATAATGATCAAATTTATAATACTATTGTAACTTCACATGCATTTATTATAATTTTTTTTATAGTTATACCATTTATAATTGGTGGATTTGGAAATTGACTCGTACCATTAATAATTGGAGCCCCTGATATAGCATTCCCACGAATAAATAATATAAGATTATGATTATTAATACCATCATTATTTATACTATTAATAAGAAGATTATTATCCTCAGGATCAGGAACTGGATGAACAATTTACCCACCATTATCTAATTCTACTTTTCATCCATCAATCTCAGTAGATTGCACAATTTTTTCATTACATATTGCAGGAATTTCATCCATTATAGGAGCTATTAATTTTATTGTATCAATTATATTAATAAAAAATATATCTATTAACTATGATCAAATTCCTCTTTTTCCATGATCAGTAAAAATTACAGCCATCCTTCTTCTACTATCATTACCAATTTTAGCTGGAGCCATTACAATACTTTTAACAGATCGAAATATAAATACTTCATTTTTTGACCCATCAGGAGGTGGTGATCCTATTTTATATCAACATCTAT
>POLLE2839-19|Andrena ventralis|MBF00203|BOLD:ABW9239
TTTCGCTATATGAGCAGGAATAATTGGTGCTTCACTAAGATTTATTATCCGTATAGAACTAAGAAATCCAGGAGCTTGAATCAACAATGATCAAATTTATAATTCAATTGTAACATCACACGCTTTCATTATAATTTTCTTCATAGTTATACCATTCATAATCGGAGGTTTCGGAAACTGACTCACACCGTTAATATTAGGAGCGCCCGACATAGCTTTTCCACGAATAAATAATATAAGATTTTGACTTCTTCCGCCCTCAATTTTAATTATCTTATTAAGAATAATATTAAACTCAGGATCAGGCACAGGATGAACAGTTTACCCTCCCCTTTCATCTTACGCCTTTCATCCATCATCATCAGTAGATTTAACAATCTTTTCATTACACATCGCAGGAATTTCATCAATCATAGGAGCAATTAACTTTATTGTTACAATCTTAAATATAAAAAATATTTCAATAAATTATGATCAACTTCCACTATTCCCATGATCAGTATTTATTACAACAATCCTATTATTAATCTCCTTACCGGCACTAGCTGGAGCAATCACCATACTATTATCAGACCGAAACTTGAACTCATCGTTCTTTGATCCTATAGGAGGAGGAGATCCAATTTTATATCAACATTTA
>POLLE2838-19|Bombus sylvarum|MBF00202|BOLD:AAD2551
ATTATATTTTATTTTTGCTATATGATCAGGAATAATTGGATCTTCAATAAGATTATTAATTCGAATAGAATTAAGACATCCTGGAATATGAATTAATAATGATCAAATTTATAATTCTTTAGTTACAAGTCATGCATTTCTAATAATTTTTTTTATAGTTATGCCTTTTTTAATTGGTGGATTTGGGAATTATTTAATTCCTCTAATATTAGGATCACCAGATATAGCATTTCCTCGAATAAATAATATTAGATTTTGAATTCTACCTCCTTCATTAATAATATTATTATTAAGAAATTTATTTACACCTAATGTAGGAACAGGTTGAACTGTATATCCTCCATTATCATCATATTTATTTCATTCATCACCTTCTGTTGACATTGCAATTTTTTCACTTCATATAACTGGAATTTCTTCAATTATTGGTTCATTAAATTTTATTGTTACTATTATAATAATAAAAAATTATTCATTAAGTTATGATCAAATTAATTTATTTTCATGATCAGTATGTATTACTGTAATTTTATTAATATTATCTTTACCTGTTTTAGCTGGAGCAATTACAATATTACTTTTTGATCGAAATTTTAATACATCTTTTTTTGATCCAATAGGAGGAGGTGATCCAATTCTTTATCAACATTTATT
>POLLE2837-19|Bombus pascuorum|MBF00201|BOLD:AAC4378
AATATATTTCATTTTTGCTATATGATCAGGTATAATTGGATCTTCAATAAGATTATTAATTCGAATAGAATTAAGACATCCTGGTATATGAATTAATAATGATCAAATTTATAATTCTTTAGTTACTAGACATGCATTTTTAATAATTTTTTTTATAGTTATACCTTTTTTAATTGGTGGATTTGGAAATTATTTAATTCCTTTAATATTAGGAGCACCAGATATAGCATTTCCTCGAATAAATAATATTAGATTTTGAATTTTACCTCCTTCATTAATATTATTATTATTAAGAAATTTATTTACACCTAATGTTGGAACAGGATGAACAGTTTATCCTCCATTATCTTCATATTTATTTCATTCTTCACCATCTGTTGATATTGCAATTTTTTCACTTCATATAACAGGAATTTCTTCTATTATTGGTTCTTTAAATTTTATTGTTACTATTATAATAATAAAAAATTATTCATTAAATTATGATCAAATTAATTTATTTTCATGATCAGTATGTATTACTGTAATTTTATTAATTTTATCTTTACCTGTTTTGGCAGGAGCAATTACAATATTACTTTTTGATCGAAATTTTAATACATCTTTTTTTGATCCTATAGGAGGTGGGGATCCAATTCTTTATCAACATTTATTT
>POLLE2836-19|Halictus scabiosae|MBF00200|BOLD:AAN4492
ACTATATTTTATATTTGCTATATGATCGGGAATAGTTGGAGCTTCTTTAAGTATAATTATTCGTTTAGAATTAAGTGCTCCAGGAAGATGAATTAATAATGATCAAATTTATAATACTATTGTAACTTCTCATGCTTTTGTTATAATTTTTTTTATAGTTATACCATTTATAATTGGAGGATTCGGAAATTGACTAGTACCATTAATAATTGGAGCCCCTGATATAGCATTTCCACGAATAAATAATATAAGATTTTGACTATTAATACCATCTTTATTTATACTTATTATAAGAGTAACTTTATCAACAGGTTCAGGAACAGGTTGAACTATATATCCTCCTTTATCATCAATTATATATCACTCATCCTATGCTATAGATTTTACTATTTTTTCTCTACATATTGCAGGAATTTCTTCAATTATAGGAGCTATTAATTTTATTGTTTCAATTTTATTAATGAAAAATATTTCACTTAATTTAAATCAAATTCCTTTATTCCCATGATCAGTTAAAATTACTGCAATTTTATTACTATTATCTTTACCTGTCTTAGCAGGAGCTATCACTATATTATTAACTGACCGAAATTTAAATACTTCCTTTTTTGACCCCTCAGGAGGAGGAGATCCTATTTTATATCAACATTTATT
>POLLE2834-19|Halictus scabiosae|MBF00198|BOLD:AAN4492
ACTATATTTTATATTTGCTATATGATCGGGAATAGTTGGAGCTTCTTTAAGTATAATTATTCGTTTAGAATTAAGTGCTCCAGGAAGATGAATTAATAATGATCAAATTTATAATACTATTGTAACTTCTCATGCTTTTGTTATAATTTTTTTTATAGTTATACCATTTATAATTGGAGGATTCGGAAATTGACTAGTACCATTAATAATTGGAGCCCCTGATATAGCATTTCCACGAATAAATAATATAAGATTTTGACTATTAATACCATCTTTATTTATACTTATTATAAGAGTAACTTTATCAACAGGTTCAGGAACAGGTTGAACTATATATCCTCCTTTATCATCAATTATATATCACTCATCCTATGCTATAGATTTTACTATTTTTTCTCTACATATTGCAGGAATTTCTTCAATTATAGGAGCTATTAATTTTATTGTTTCAATTTTATTAATGAAAAATATTTCACTTAATTTAAATCAAATTCCTTTATTCCCATGATCAGTTAAAATTACTGCAATTTTATTACTATTATCTTTACCTGTCTTAGCAGGAGCTATCACTATATTATTAACTGACCGAAATTTAAATACTTCCTTTTTTGACCCCTCAGGAGGAGGAGATCCTATTTTATATCAACATTTATT
>POLLE2833-19|Lasioglossum villosulum|MBF00197|BOLD:AAC2461
TTATATTTTATTTTTGCTATATGAGCAGGAATAATTGGAGCATCATTAAGAATAATTATTCGAATAGAATTAAGAGCACCAGGAAGATGAATTAATAATGACCAAATTTATAATACTATTATTACTTCCCATGCATTTATTATAATTTTCTTTATAGTTATACCTTTTATAATTGGAGGATTTGGAAATTGATTAGTTCCTTTAATAATTGGAGCACCTGATATAGCTTTCCCTCGAATAAATAACATAAGATTTTGACTTTTAATTCCATCTCTATTTATATTATTAATAAGAAGTATTTTAGCTTCTGGATCAGGAACAGGATGAACAATTTATCCTCCTTTATCATCTATTATATATCATTCATCAATTTCTGTAGATTGCACTATTTTTTCATTACATATTGCAGGAATTTCTTCTATTATAGGTGCTATTAATTTTATTGTATCTATTTTATTAATAAAAAATATTTCTATTAATTATGATCAAATCCCATTATTCCCTTGATCAGTAAAAATTACTGCTATTTTATTACTCTTATCTTTACCTGTATTAGCAGGAGCTATTACTATATTATTAACAGATCGAAATTTAAATACTTCATTTTTTGATCCATCTGGTGGTGGAGACCCTATTCTTTATCAACATTTAT
>POLLE2832-19|Colletes cunicularius|MBF00196|BOLD:AAE1735
ATTATTATATTTTATTTTTGCAATATGAACTGGTATAATTGGATCTTCTATAAGTATAATTATTCGTATAGAATTAAGATCTCCTGGTATATGAATTAATAATGATCAAATTTATAATTCTATTATTACTTCTCATGCTTTTATTATAATTTTTTTTATAGTAATACCTTTTTTAATTGGAGGATTTGGTAATTGATTAATTCCATTAATAATTGGAGCTCCTGATATAGCTTTTCCTCGAATAAATAATATAAGATTTTGATTATTACCTCCTTCTTTAATTATATTATTATTAAGAAGAATTTTATATAGAGGAAGAGGAACAGGATGAACTATTTATCCTCCTTTATCTTCTTTAATATATCATCCTTCTTTATCTATTGATTTAACAATTTTTTCTTTACATATTGCAGGTATTTCTTCAATTATAGGTTCTATAAATTTTATTGTTACAATTTTAAAAATAAAAAATTTTAATTTAAATTATGATCAATTATCTTTATTTTCATGATCAGTTTTTATTACAACAATTTTATTATTATTATCTTTACCTGTATTAGCAGGAGCAATTACAATATTATTAACTGATCGAAATTTAAATACATCTTTTTTTGATCCATCAGGTGGAGGAGACCCTGTACTTTATCAACATTTATT
>POLLE2831-19|Halictus scabiosae|MBF00195|BOLD:AAN4492
ACTATATTTTATATTTGCTATATGATCGGGAATAGTTGGAGCTTCTTTAAGTATAATTATTCGTTTAGAATTAAGTGCTCCAGGAAGATGAATTAATAATGATCAAATTTATAATACTATTGTAACTTCTCATGCTTTTGTTATAATTTTTTTTATAGTTATACCATTTATAATTGGAGGATTCGGAAATTGACTAGTACCATTAATAATTGGAGCCCCTGATATAGCATTTCCACGAATAAATAATATAAGATTTTGACTATTAATACCATCTTTATTTATACTTATTATAAGAGTAACTTTATCAACAGGTTCAGGAACAGGTTGAACTATATATCCTCCTTTATCATCAATTATATATCACTCATCCTATGCTATAGATTTTACTATTTTTTCTCTACATATTGCAGGAATTTCTTCAATTATAGGAGCTATTAATTTTATTGTTTCAATTTTATTAATGAAAAATATTTCACTTAATTTAAATCAAATTCCTTTATTCCCATGATCAGTTAAAATTACTGCAATTTTATTACTATTATCTTTACCTGTCTTAGCAGGAGCTATCACTATATTATTAACTGACCGAAATTTAAATACTTCCTTTTTTGACCCCTCAGGAGGAGGAGATCCTATTTTATATCAACATTTAT
>POLLE2830-19|Andrena vaga|MBF00194|BOLD:AAF1286
TTATATTTCATATTCGCCATATGGGCAGGCATAGTCGGTGCATCTCTAAGATTCATTATTCGCATAGAACTAAGAAACCCAGGAAATTGAATTAATAATGATCAAATCTACAATTCCATCGTAACCTCACACGCCTTTATTATAATTTTCTTCATAGTGATGCCATTCATAATCGGAGGTTTCGGAAACTGACTCACACCGTTAATATTAGGAGCGCCCGACATGGCTTTCCCGCGAATAAATAACATAAGATTTTGATTATTGCCCCCTTCAATTTTAATAATCTTAATAAGAATAATTCTAAACTCAGGATCTGGAACAGGATGAACAGTATACCCCCCACTCTCATCCTATTCATTCCACCCATCATCATCCGTTGATTTAACAATTTTCTCACTCCATATTGCTGGTATTTCATCAATCATAGGAGCTATTAACTTTATTGTAACAATTCTTAATATAAAAAATATCTCATTAAATTACGATCAAATACCCCTATTCCCATGATCAGTATTTATTACTACAATTCTACTTCTAATTTCACTGCCAGTATTAGCTGGAGCAATCACAATATTACTATCAGATCGAAACTTAAATTCATCATTTTTCGATCCCATAGGAGGTGGAGATCCAATTCTATATCAACATCTAT
>POLLE2829-19|Andrena simontornyella|MBF00193|BOLD:ADZ6919
ATTATATTTCATTTTCGCCATATGATCCGGAATAATTGGAGCCTCATTAAGATTTATTATTCGAATAGAACTAAGAAATCCAGGGAATTGAATCAATAATGATCAAATCTATAATTCAGTCGTAACCTCACACGCTTTCATTATAATTTTTTTCATAGTAATGCCATTCATAATCGGAGGTTTCGGAAACTGACTCACACCATTAATATTAGGAGCGCCCGACATAGCCTTTCCACGAATAAACAACATAAGATTCTGATTACTACCTCCCTCTATTTTTCTCCTACTATTAAGAACAATACTAAACTCTGGGTCTGGAACAGGATGAACAGTTTATCCCCCACTATCCTCCTATACATATCATCCATCATCATCAGTAGATCTAACAATTTTCTCACTTCACATTGCAGGAATCTCATCAATTATAGGAGCTATCAACTTTATTGTAACTATCCTAAATATAAAAAATATTTCAATAAATTATGATCAAATACCCCTATTCCCATGATCTGTATTTATCACAACAATTCTACTACTAATTTCACTCCCAGTTCTCGCAGGTGCCATTACAATACTAATTTCTGATCGAAACTTAAATTCTTCATTCTTTGACCCAATAGGAGGAGGAGACCCTATTCTATACCAACATTTATT
>POLLE2828-19|Halictus scabiosae|MBF00192|BOLD:AAN4492
ACTATATTTTATATTTGCTATATGATCGGGAATAGTTGGAGCTTCTTTAAGTATAATTATTCGTTTAGAATTAAGTGCTCCAGGAAGATGAATTAATAATGATCAAATTTATAATACTATTGTAACTTCTCATGCTTTTGTTATAATTTTTTTTATAGTTATACCATTTATAATTGGAGGATTCGGAAATTGACTAGTACCATTAATAATTGGAGCCCCTGATATAGCATTTCCACGAATAAATAATATAAGATTTTGACTATTAATACCATCTTTATTTATACTTATTATAAGAGTAACTTTATCAACAGGTTCAGGAACAGGTTGAACTATATATCCTCCTTTATCATCAATTATATATCACTCATCCTATGCTATAGATTTTACTATTTTTTCTCTACATATTGCAGGAATTTCTTCAATTATAGGAGCTATTAATTTTATTGTTTCAATTTTATTAATGAAAAATATTTCACTTAATTTAAATCAAATTCCTTTATTCCCATGATCAGTTAAAATTACTGCAATTTTATTACTATTATCTTTACCTGTCTTAGCAGGAGCTATCACTATATTATTAACTGACCGAAATTTAAATACTTCCTTTTTTGACCCCTCAGGAGGAGGAGATCCTATTTTATATCAACATTTAT
>POLLE2826-19|Andrena minutuloides|MBF00190|BOLD:AAE4947
CTATATTTCATTTTCGCTATATGATCTGGCATGATTGGGGCGTCACTAAGCTTCATTATCCGAATAGAATTAAGAAACCCAGGAAGTTGAATCAATAACGACCAAATCTACAACTCCATCGTAACCTCACACGCTTTCATTATAATTTTTTTCATAGTGATGCCATTCATAATCGGAGGTTTCGGAAACTGACTCACACCGTTAATATTAGGAGCGCCCGACATGGCTTTCCCGCGAATAAACAATATGAGATTTTGACTACTACCTCCGTCCATCCTACTTCTGCTAATAAGAACAATTCTAAACTCAGGATCCGGAACAGGATGAACAGTCTACCCCCCACTATCTTCATATACATATCATCCTTCCTCATCTGTAGACTTAACAATCTTCTCACTACATATCGCAGGTATCTCATCCATTATAGGAGCCATTAATTTTATTGTAACTATCCTAAATATAAAAAATATTTCAATAAATTACGATCAAATGCCCCTATTCCCATGATCTGTATTCATTACAACAATTCTATTATTAATTTCATTACCAGTTCTCGCAGGTGCTATTACAATACTAATCTCTGATCGAAATCTAAACTCATCATTCTTTGATCCAATAGGCGGGGGAGACCCTATTTTATACCAACACCTATTCTGAT
>POLLE2825-19|Halictus scabiosae|MBF00189|BOLD:AAN4492
ACTATATTTTATATTTGCTATATGATCGGGAATAGTTGGAGCTTCTTTAAGTATAATTATTCGTTTAGAATTAAGTGCTCCAGGAAGATGAATTAATAATGATCAAATTTATAATACTATTGTAACTTCTCATGCTTTTGTTATAATTTTTTTTATAGTTATACCATTTATAATTGGAGGATTCGGAAATTGACTAGTACCATTAATAATTGGAGCCCCTGATATAGCATTTCCACGAATAAATAATATAAGATTTTGACTATTAATACCATCTTTATTTATACTTATTATAAGAGTAACTTTATCAACAGGTTCAGGAACAGGTTGAACTATATATCCTCCTTTATCATCAATTATATATCACTCATCCTATGCTATAGATTTTACTATTTTTTCTCTACATATTGCAGGAATTTCTTCAATTATAGGAGCTATTAATTTTATTGTTTCAATTTTATTAATGAAAAATATTTCACTTAATTTAAATCAAATTCCTTTATTCCCATGATCAGTTAAAATTACTGCAATTTTATTACTATTATCTTTACCTGTCTTAGCAGGAGCTATCACTATATTATTAACTGACCGAAATTTAAATACTTCCTTTTTTGACCCCTCAGGAGGAGGAGATCCTATTTTATATCAACATTTAT
>POLLE2824-19|Andrena haemorrhoa|MBF00188|BOLD:AAD8891
CTATACTTCATTTTCGCAATATGAGCAGGAATAATAGGAGCCTCACTAAGATTTATTATTCGAATAGAATTAAGAAATCCAGGTAGATGAATCAATAATGACCAAATTTATAATTCAGTAGTAACTTCTCACGCCTTCATTATAATTTTTTTCATAGTAATACCATTCATAATCGGAGGTTTCGGAAACTGACTCACACCGTTAATATTAGGAGCGCCCGACATAGCTTTCCCACGAATAAATAATATAAGATTCTGATTATTGCCCCCATCAATCCTAATTATCCTATTTAGAATAATTTTAAATTCAGGTTCAGGTACAGGATGAACAGTATATCCCCCTCTATCCTCATACTCATATCACCCATCATCATCAGTCGACTTAACAATTTTTTCACTACATATTGCAGGAATTTCCTCAATTATAGGAGCAATCAATTTTATTGTAACAATCCTAAATATAAAAAATATCTCATTAAATTATGATCAACTTCCATTATTCCCATGATCAGTATTTATTACTACAATTCTATTATTAATTTCTTTACCAGTATTAGCTGGAGCCATTACAATATTATTATCAGATCGTAACCTAAATTCATCATTCTTTGATCCAATAGGAGGAGGAGATCCTATTCTATATCAACACCTATT
>POLLE2823-19|Halictus scabiosae|MBF00187|BOLD:AAN4492
ACTATATTTTATATTTGCTATATGATCGGGAATAGTTGGAGCTTCTTTAAGTATAATTATTCGTTTAGAATTAAGTGCTCCAGGAAGATGAATTAATAATGATCAAATTTATAATACTATTGTAACTTCTCATGCTTTTGTTATAATTTTTTTTATAGTTATACCATTTATAATTGGAGGATTCGGAAATTGACTAGTACCATTAATAATTGGAGCCCCTGATATAGCATTTCCACGAATAAATAATATAAGATTTTGACTATTAATACCATCTTTATTTATACTTATTATAAGAGTAACTTTATCAACAGGTTCAGGAACAGGTTGAACTATATATCCTCCTTTATCATCAATTATATATCACTCATCCTATGCTATAGATTTTACTATTTTTTCTCTACATATTGCAGGAATTTCTTCAATTATAGGAGCTATTAATTTTATTGTTTCAATTTTATTAATGAAAAATATTTCACTTAATTTAAATCAAATTCCTTTATTCCCATGATCAGTTAAAATTACTGCAATTTTATTACTATTATCTTTACCTGTCTTAGCAGGAGCTATCACTATATTATTAACTGACCGAAATTTAAATACTTCCTTTTTTGACCCCTCAGGAGGAGGAGATCCTATTTTATATCAACATTTATT
>POLLE2822-19|Andrena gravida|MBF00186|BOLD:AAY8318
CTATACTTCATCTTTGCTATATGAGCAGGAATAATTGGAGCCTCTCTAAGTTTCATTATCCGAATAGAACTAAGAAATCCAGGAAGATGAATTAATAATGATCAAATCTACAATTCAATCGTAACCTCTCATGCTTTCATCATAATTTTCTTCATAGTTATGCCATTCATAATCGGAGGTTTCGGAAACTGACTCACACCGTTAATATTAGGAGCGCCCGACATGGCATTCCCACGAATAAACAACATAAGATTCTGACTACTACCCCCTTCAATCTTAATTATTTTAATAAGAATAGTACTAAATTCAGGATCTGGAACAGGATGAACAGTCTACCCACCACTTTCATCCTACTCCTTTCATCCATCTTCATCAGTTGATCTAACAATTTTCTCACTACACATCGCAGGTGTATCCTCAATCATAGGAGCAATTAATTTCATCGTAACAATTCTAAATATAAAAAATATCTCAATAAATTATGATCAAATACCACTATTCCCATGATCAGTATTTATCACTACAATCTTGCTATTAATCTCATTACCAGTACTAGCAGGAGCAATCACAATACTCTTATCAGATCGAAACCTAAACTCATCATTCTTTGACCCTATGGGAGGAGGAGATCCAATTCTCT
>POLLE2820-19|Lasioglossum laticeps|MBF00184|BOLD:ADZ6624
TTATATTTCATCTTTGCTATATGATCTGGAATAATTGGAACTTCTTTAAGAATAATTATTCGTATAGAATTAAGAGCACCTGGAGGATGAATTTGTAATGACCAAATTTATAATACTATTGTTACCTCTCACGCCTTTATTATAATCTTCTTCATAGTCATACCATTTATAATCGGTGGATTTGGAAACTGACTTGTACCATTAATAATTGGAGCCCCTGATATAGCATTCCCTCGAATAAATAATATAAGATTTTGACTTCTAATCCCATCACTATTCATATTATTAATTAGCAGAATTCTATCATCAGGATCAGGAACTGGTTGAACAATTTATCCACCACTATCAAATGCTACATTCCACCCATCAATTTCAGTAGATTGTACAATTTTTTCATTACATATTGCCGGAATCTCATCCATTATAGGAGCTATTAACTTTATTGTATCAATTATTATAATAAAAAATTTATCTATTAATTATGATCGAGTACCTTTATTTCCTTGATCAGTAAAAATTACTGCAATTTTATTATTATTATCATTACCAGTTCTTGCAGGAGCTATTACTATATTATTAACAGATCGAAATCTAAATACTTCATTTTTTGACCCATCAGGAGGAGGAGACCCAATCTTAT
>POLLE2819-19|Hylaeus punctatus|MBF00183|BOLD:AAE5060
CTTTATTTTTTATTTGCTATATGAGCAGGAATAATTGGAACATCTTTAAGAATAATTATTCGAATAGAATTAAGAACCCCAGGAATATGAATTAATAATGATCAAATTTATAATTCAATTATTACCGCTCATGCATTTATCATAATTTTTTTTATAGTAATACCATTTATAATTGGAGGATTCGGTAATTGATTAATTCCAATTATAATTGGTGCACCAGATATAGCTTTCCCACGAATAAATAATATAAGATTTTGATTATTACCCCCTTCATTAATATTATTACTATTTAGAAGAACAATTTATTCAGGATCAGGAACTGGATGAACTGTTTATCCACCATTATCATCAATTATATATCATCCATCAATATCTGTTGATTTTACAATTTTTTCTTTACATATTGCAGGGATTTCATCAATTATAGGAGCTATTAATTTTATTGTTACTATCTTAAATATAAAAAATTCAAACTTAAATTATGATCAAATAACTTTATTTTCATGATCAGTATTAATTACCGCTATTCTCTTATTATTATCCTTACCAGTTCTTGCAGGAGCAATCACAATATTATTAACTGATCGAAATTTTAATACATCATTCTTTGATCCCTCGGGAGGAGGAGATCCAATTCTTTATCAACATTTA
>POLLE2818-19|Hylaeus punctatus|MBF00182|BOLD:AAE5060
ACTTTATTTTTTATTTGCTATATGAGCAGGAATAATTGGAACATCTTTAAGAATAATTATTCGAATAGAATTAAGAACCCCAGGAATATGAATTAATAATGATCAAATTTATAATTCAATTATCACCGCTCATGCATTTATCATAATTTTTTTTATAGTAATACCATTTATAATTGGAGGATTCGGTAATTGATTAATTCCAATTATAATTGGTGCACCAGATATAGCTTTCCCACGAATAAATAATATAAGATTTTGATTATTACCCCCTTCATTAATATTATTACTATTTAGAAGAACAATTTATTCAGGATCAGGAACTGGATGAACTGTTTATCCACCATTGTCATCAATTATATATCATCCATCAATATCTGTTGATTTCACAATTTTTTCTTTACATATTGCAGGGATTTCATCAATTATAGGAGCTATTAATTTTATTGTTACTATCTTAAATATAAAAAATTCAAACTTAAATTATGATCAAATAACTTTATTTTCATGATCAGTATTAATTACCGCTATTCTCTTATTATTATCCTTACCAGTCCTTGCAGGAGCAATTACAATATTATTAACTGATCGAAATTTTAATACATCATTCTTTGATCCCTCAGGAGGAGGAGACCCAATTCTTTATCAACATTTA
>POLLE2817-19|Sphecodes pseudofasciatus|MBF00181|BOLD:ACP4779
TTATATTTTATTTTTGCTATATGATCAGGAATAATTGGAGCATCCTTAAGTATAATTATTCGAATAGAATTAAGAATTCCTGGTAATTGAATTAATAATGATCAAATTTATAATACTTTAGTCACATCTCATGCATTCATTATAATTTTTTTTATAGTAATACCCTTTATAATTGGAGGGTTCGGTAACTGATTAGTCCCATTAATAATTGGGGCCCCAGATATAGCGTTCCCTCGAATAAATAACATAAGATTTTGATTACTTACACCTTCTTTATTTTTATTACTATTAAGAAATATTTCAGAATCAGGGGCAGGAACAGGATGAACTATTTACCCCCCACTTTCATCAATTATATATCATTCTTCCTCCTCAGTAGATTTTACTATTTTTTCTCTTCATATAGCAGGTATTTCATCTATTATAGGAGCTATTAATTTTATTGTTTCTATTTTATTAATAAAAAATATTTCTATTAATTTAGATCAAATTCCTTTATTTCCTTGATCAGTAAAAATCACAGCTATCTTATTATTATTATCATTACCAGTTTTAGCAGGAGCAATTACTATATTATTAACTGATCGAAATTTAAATACTTCCTTTTTTGACCCTTCGGGAGGAGGAGACCCAATTTTATACCAACATTTA
>POLLE2816-19|Hylaeus variegatus|MBF00180|BOLD:AAK3338
ATTATATTTTATTTTCGCTATATGAGCAGGAATAATTGGAACATCACTAAGAATAATTATTCGAATAGAATTAAGATCACCTGGAATATGAATTAATAATGATCAAATTTATAACTCTATTATTACAGCACATGCATTTATTATAATTTTTTTTATAGTTATACCTTTTATAATTGGAGGATTCGGAAATTGATTAATCCCTATTATAATTGGAGCACCAGATATAGCTTTTCCTCGAATAAATAATATAAGATTTTGATTATTACCTCCATCATTAATATTATTATTAATAAGAATAATACTTTATTCAGGATCAGGAACTGGTTGAACAGTATATCCTCCTTTATCAACAATAATATATCACCCCTCATTATCAGTAGATTTAACAATTTTTTCATTACATATTGCAGGAATCTCATCTATTATAGGAGCTATTAACTTTATTGTAACAATTTTAAATATAAAAAATATTAATTTAAATTATGATCAAATAACTTTATTTTCATGATCAGTATTAATTACTGCAATTTTATTATTATTATCATTACCTGTATTAGCAGGAGCAATTACTATATTATTAACAGATCGAAACTTTAATACCTCATTCTTTGATCCATCAGGAGGAGGAGATCCTATTCTTTACCAACATTTATT
>POLLE2815-19|Lasioglossum morio|MBF00179|BOLD:AAD9335
TTATATTTTATTTTCGCAATATGAGCTGGAATAATTGGAGCTTCACTAAGAATAATTATTCGAATAGAATTAAGAGCCCCTGGAAGATGAATTAATAATGATCAAATTTATAATACTATTATTACATCACATGCATTTGTAATAATTTTCTTTATAGTTATACCATTTATAATTGGGGGGTTTGGTAATTGATTAGTACCACTAATAATTGGAGCCCCTGATATAGCATTCCCACGAATAAATAATATAAGATTTTGATTATTAATTCCTTCTTTATTCATATTATTAATAAGAAGAATTTTATCATCAGGATCAGGAACAGGATGAACAGTTTACCCTCCATTATCTTCAATTACATACCATTCATCTATTTCTGTAGATTGCACTATCTTTTCATTACACATTGCTGGAATCTCATCCATTATAGGAGCTATTAATTTTATTGTTTCAATTATATTAATAAAAAATATTTCAATCAATTATGATCAAATTCCATTATTCCCATGATCAGTAAAAATTACAGCTATCCTTTTACTTTTATCTTTACCCGTATTAGCCGGAGCTATTACTATATTATTAACAGATCGAAACTTAAACACTTCATTTTTTGACCCCTCAGGGGGGGGAGACCCAATTCTTTACCAACATTTAT
>POLLE2814-19|Hylaeus nigritus|MBF00178|BOLD:AAK3484
TTATATTTCATTTTTGCTATATGAGCAGGAATAATTGGAACATCTATAAGAATAATTATTCGAATAGAATTAAGAATACCAGGAATATGAATAAATAATGATCAAATCTATAATACAATAATTACAGCTCATGCATTCATCATAATTTTTTTTATAGTAATACCATTCATAATTGGAGGATTTGGAAATTGATTAATTCCAATTATAATTGGAGCACCAGATATAGCTTTCCCACGAATAAATAATATAAGATTTTGATTACTACCACCATCACTAATAATATTATTGTTAAGAAGAACATTATATTCCGGATCAGGAACAGGATGAACAATTTATCCACCACTATCATCAATTATATTTCACCCCTCATTATCTGTAGATTTAACAATTTTTTCACTTCACATTGCAGGAATATCATCAATTATAGGAGCTATTAATTTTATCGTAACAATTATAAATATAAAAAACATTAACTTAAATTATGATCAAATAACCCTATTTTCATGATCAGTAATAATTACTGCAATCTTATTATTATTATCATTACCAGTTTTAGCAGGAGCAATTACTATACTACTAACAGATCGTAATTTTAATACATCATTCTTTGATCCTTCAGGGGGTGGAGATCCAATTTTATATCAACATCTA
>POLLE2813-19|Lasioglossum pauxillum|MBF00177|BOLD:AAE1160
TTATATTTCATTTTTGCTATATGAGCAGGAATAATTGGAGCTTCTTTAAGAATAATTATCCGAATAGAATTAAGTGCTCCCGGAAAATGAATTAATAATGATCAAATTTATAATACTATTATTACTTCTCATGCATTTATTATAATTTTTTTTATAGTTATACCTTTTATAATTGGAGGTTTTGGAAATTGATTAATTCCATTAATAATTGGAGCCCCAGACATAGCTTTCCCTCGAATAAATAATATAAGATTTTGATTACTTATTCCATCACTATTTATACTTTTAATAAGAAGAATTTTAGCATCTGGTTCAGGAACTGGATGAACTATTTACCCTCCTTTATCTTCTTCAACTTTTCACCCATCTATTTCTACAGATTGTACAATTTTTTCTTTACATATTGCTGGTATTTCATCTATCATAGGAGCTATTAATTTTATTGTATCAATTATATTAATAAAAAATATTTCTATTAATTATGATCAAATTCCTCTTTTCCCATGATCAGTAAAAATTACTGCTATCTTATTATTACTCTCTCTACCCGTTTTAGCCGGAGCTATTACTATACTTTTAACAGACCGAAATTTAAATACATCATTTTTTGATCCTTCTGGAGGAGGAGACCCTATTTTATATCAACATTTATT
>POLLE2812-19|Lasioglossum malachurum|MBF00176|BOLD:AAE5496
TTATACTTTATATTTGCCATATGATCTGGAATAATCGGAGCTTCATTAAGTATAATTATTCGATTAGAATTAAGAATACCTGGAAATTGAATTAATAATGATCAAATTTATAATACTATTGTTACTTCTCATGCATTTATTATAATTTTTTTTATAGTTATACCATTTATAATTGGTGGATTTGGAAATTGATTAATTCCATTAATAATTGGAGCCCCTGACATAGCATTCCCTCGAATAAATAATTTAAGATTCTGACTATTAATTCCATCAATAATTATATTATTAACAGGAACAATCTTATCCTCCGGATCAAGAACAGGATGAACTATTTACCCTCCTTTATCTAGATCTACATTTCATCCCTCAATTTCAGTTGATTGCACTATTTTTGCTCTTCATATAGCAGGAATTTCTTCCATTATAGGAGCTATTAATTTTATTGTATCAATTACATTAATAAAAAATTCATCTATTAAATATGATCAACTTCCTCTTTTCCCATGATCAGTAAAAATTACTGCTATTTTATTATTATTATCCTTACCAGTTTTAGCAGGTGCTATTACAATACTTTTAACAGATCGAAATATAAATACTTCATTTTTTGACCCTTCAGGAGGAGGAGACCCTATCTTATATCA
>POLLE2811-19|Lasioglossum malachurum|MBF00175|BOLD:AAE5496
ATTATACTTTATATTTGCCATATGATCTGGGATAATCGGAGCTTCATTAAGTATAATTATTCGATTAGAATTAAGAATACCTGGAAATTGAATTAATAATGATCAAATTTATAATACTATTGTTACTTCTCATGCATTTATTATAATTTTTTTTATAGTTATACCATTTATAATTGGTGGATTTGGAAATTGATTAATTCCATTAATAATTGGAGCCCCTGACATAGCATTCCCTCGAATAAATAATTTAAGATTCTGACTATTAATTCCATCAATAATTATATTATTAACAGGAACAATCTTATCCTCCGGATCAGGAACAGGATGAACTATTTACCCTCCTTTATCTAGATCTACATTTCATCCCTCAATTTCAGTTGATTGCACTATTTTTGCTCTTCATATAGCAGGAATTTCTTCCATTATAGGAGCTATTAATTTTATTGTATCAATTACATTAATAAAAAATTCATCTATTAAATATGATCAACTTCCTCTTTTCCCATGATCAGTAAAAATTACTGCTATTTTATTATTATTATCCTTACCAGTTTTAGCAGGTGCTATTACAATACTTTTAACAGATCGAAATATAAATACTTCATTTTTTGACCCTTCAGGAGGAGGAGACCCTATTTTATATCAACATCTATTT
>POLLE2805-19|Lasioglossum pauxillum|MBF00169|BOLD:AAE1160
ATATTATATTTCATTTTTGCTATATGAGCAGGAATAATTGGAGCTTCTTTAAGAATAATTATCCGAATAGAATTAAGTGCTCCCGGAAAATGAATTAATAATGATCAAATTTATAATACTATTATTACTTCTCATGCATTTATTATAATTTTTTTTATAGTTATACCTTTTATAATTGGAGGTTTTGGAAATTGATTAATTCCATTAATAATTGGAGCCCCAGACATAGCTTTCCCTCGAATAAATAATATAAGATTTTGATTACTTATTCCATCACTATTTATACTTTTAATAAGAAGAATTTTAGCATCTGGTTCAGGAACTGGATGAACTATTTACCCTCCTTTATCTTCTTCAACTTTTCACCCATCTATTTCTACAGATTGTACAATTTTTTCTTTACATATTGCTGGTATTTCATCTATCATAGGAGCTATTAATTTTATTGTATCAATTATATTAATAAAAAATATTTCTATTAATTATGATCAAATTCCTCTTTTCCCATGATCAGTAAAAATTACTGCTATCTTATTATTACTCTCTCTACCCGTTTTAGCCGGAGCTATTACTATACTTTTAACAGACCGAAATTTAAATACATCATTTTTTGATCCTTCTGGAGGAGGAGACCCTATTTTATATCAACATTTAT
>POLLE2804-19|Lasioglossum malachurum|MBF00168|BOLD:AAE5496
ATTATACTTTATATTTGCCATATGATCTGGGATAATCGGAGCTTCATTAAGTATAATTATTCGATTAGAATTAAGAATACCTGGAAATTGAATTAATAATGATCAAATTTATAATACTATTGTTACTTCTCATGCATTTATTATAATTTTTTTTATAGTTATACCATTTATAATTGGTGGATTTGGAAATTGATTAATTCCATTAATAATTGGAGCCCCTGACATAGCATTCCCTCGAATAAATAATTTAAGATTCTGACTATTAATTCCATCAATAATTATATTATTAACAGGAACAATCTTATCCTCCGGATCAGGAACAGGATGAACTATTTACCCTCCTTTATCTAGATCTACATTTCATCCCTCAATTTCAGTTGATTGCACTATTTTTGCTCTTCATATAGCAGGAATTTCTTCCATTATAGGAGCTATTAATTTTATTGTATCAATTACATTAATAAAAAATTCATCTATTAAATATGATCAACTTCCTCTTTTCCCATGATCAGTAAAAATTACTGCTATTTTATTATTATTATCCTTACCAGTTTTAGCAGGTGCTATTACAATACTTTTAACAGATCGAAATATAAATACTTCATTTTTTGACCCTTCAGGAGGAGGAGACCCTATTTTATATCAACATCTAT
>POLLE2803-19|Lasioglossum malachurum|MBF00167|BOLD:AAE5496
ATTATACTTTATATTTGCCATATGATCTGGGATAATCGGAGCTTCATTAAGTATAATTATTCGATTAGAATTAAGAATACCTGGAAATTGAATTAATAATGATCAAATTTATAATACTATTGTTACTTCTCATGCATTTATTATAATTTTTTTTATAGTTATACCATTTATAATTGGTGGATTTGGAAATTGATTAATTCCATTAATAATTGGAGCCCCTGACATAGCATTCCCTCGAATAAATAATTTAAGATTCTGACTATTAATTCCATCAATAATTATATTATTAACAGGAACAATCTTATCCTCCGGATCAGGAACAGGATGAACTATTTACCCTCCTTTATCTAGATCTACATTTCATCCCTCAATTTCAGTTGATTGCACTATTTTTGCTCTTCATATAGCAGGAATTTCTTCCATTATAGGAGCTATTAATTTTATTGTATCAATTACATTAATAAAAAATTCATCTATTAAATATGATCAACTTCCTCTTTTCCCATGATCAGTAAAAATTACTGCTATTTTATTATTATTATCCTTACCAGTTTTAGCAGGTGCTATTACAATACTTTTAACAGATCGAAATATAAATACTTCATTTTTTGACCCTTCAGGAGGAGGAGACCCTATTTTATATCAACATCTATT
>POLLE2802-19|Andrena semilaevis|MBF00166|BOLD:ADM2268
ATATTATATTTCATTTTCGCTATATGATCCGGAATAATTGGGGCCTCACTAAGATTCATCATCCGAATAGAGTTAAGAAATCCAGGAAACTGAATCAACAATGACCAAATCTATAACTCAATTGTAACATCACACGCTTTCATTATAATTTTTTTCATAGTAATACCATTCATAATCGGAGGTTTCGGAAACTGACTCACACCGTTAATATTAGGAGCGCCCGACATAGCTTTCCCACGAATAAATAATATAAGATTTTGGCTGCTGCCCCCATCTATTGTTCTTCTTCTAATAAGAACAATCCTAAATTCAGGATCTGGTACAGGATGAACAGTATACCCACCCCTATCCTCATATTCATTCCATCCATCATCATCTGTAGATCTAACAATTTTTTCACTTCACATTGCAGGTGTATCATCAATCATAGGAGCTATCAATTTTATTGTAACCATTCTAAACATAAAAAATATTTCAATAAATTATGATCAAATACCACTATTCCCATGATCTGTATTTATTACAACAATTCTATTACTAATTTCACTACCAGTTCTTGCAGGTGCTATCACAATACTAATTTCTGATCGAAATCTAAACTCATCATTCTTTGACCCCATAGGAGGGGGAGACCCCATCTTATACCAACATTTAT
>POLLE2801-19|Hylaeus hyalinatus|MBF00165|BOLD:AAE1166
TATTTGCTATATGAGCAGGAATAATTGGAACATCATTAAGAATAATTATTCGAATAGAATTAAGAACTCCAGGTATATGAATTAATAATGATCAAATTTATAATTCAATCATTACTGCTCATGCATTTATTATAATTTTTTTTATAGTAATACCATTCATAATTGGAGGATTCGGAAATTGATTAATTCCAATTATAATTGGAGCCCCAGATATAGCTTTTCCACGAATAAACAATATAAGATTTTGATTATTACCTCCTTCATTAATATTACTTTTATTTAGAAGAATATTATATTCAGGATCTGGAACAGGATGAACTGTTTATCCACCTTTATCATCAATCTTATATCACCCATCATTATCCGTAGATTTAACAATTTTTTCTTTACATATTGCAGGAATTTCATCAATTATAGGAGCTATTAATTTTATTGTCACTATTTTAAATATAAAAAATTTAAATTTAAATTATGATCAAATAACTTTATTTTCATGATCAGTATTAATTACTGCTATTCTTTTATTATTATCATTACCAGTTTTAGCAGGAGCAATTACAATACTATTAACTGATCGAAATTTTAATACATCATTTTTTGATCCATCAGGTGGAGGTGATCCAATCCTATATCAACATTTA
>POLLE2798-19|Seladonia subaurata|MBF00162|BOLD:AAI6480
CTCTATTTTATCTTTGCTATATGATCTGGAATAATTGGTGCCTCATTAAGAATAATTATTCGAATAGAATTAAGAACACCAGGTAGTTGAATTAATAATGATCAAATTTATAATACAATTGTTACTTCTCATGCTTTTGTAATAATTTTTTTTATAGTTATACCATTTATAATTGGAGGATTTGGTAACTGACTTGTACCTTTAATAATTGGAGCTCCTGATATAGCTTTCCCACGAATAAATAATATAAGATTTTGATTATTAATCCCTTCTCTTTTTATACTTTTAATAAGAAGAACTTTATCAACAGGATCAGGTACAGGATGAACTGTTTACCCTCCCTTATCCTCAATTATATACCATTCATCTTTTTCAGTTGACTTTACTATTTTTTCTTTACACATTGCAGGAATCTCCTCTATTATAGGAGCTATTAATTTTATTGTTTCAGTACTTTTAATAAAAAATATCTCTCTAAAATTAAATCAAGTTCCATTATTTCCATGATCAGTAAAAATTACTGCTATTTTATTACTTTTATCATTACCTGTTTTAGCAGGAGCTATTACTATATTATTAACTGATCGAAATTTAAATACATCTTTTTTTGATCCTTCGGGAGGAGGAGATCCAATTTTATATCAACATTTATT
>POLLE2797-19|Lasioglossum malachurum|MBF00161|BOLD:AAE5496
AATATTATACTTTATATTTGCCATATGATCTGGGATAATCGGAGCTTCATTAAGTATAATTATTCGATTAGAATTAAGAATACCTGGAAATTGAATTAATAATGATCAAATTTATAATACTATTGTTACTTCTCATGCATTTATTATAATTTTTTTTATAGTTATACCATTTATAATTGGTGGATTTGGAAATTGATTAATTCCATTAATAATTGGAGCCCCTGACATAGCATTCCCTCGAATAAATAATTTAAGATTCTGACTATTAATTCCATCAATAATTATATTATTAACAGGAACAATCTTATCCTCCGGATCAGGAACAGGATGAACTATTTACCCTCCTTTATCTAGATCTACATTTCATCCCTCAATTTCAGTTGATTGCACTATTTTTGCTCTTCATATAGCAGGAATTTCTTCCATTATAGGAGCTATTAATTTTATTGTATCAATTACATTAATAAAAAATTCATCTATTAAATATGATCAACTTCCTCTTTTCCCATGATCAGTAAAAATTACTGCTATTTTATTATTATTATCCTTACCAGTTTTAGCAGGTGCTATTACAATACTTTTAACAGATCGAAATATAAATACTTCATTTTTTGACCCTTCAGGAGGAGGAGACCCTATTTTATATCAACATCTAT
>POLLE2796-19|Bombus pascuorum|MBF00160|BOLD:AAC4378
TAATATATTTCATTTTTGCTATATGATCAGGTATAATTGGATCTTCAATAAGATTATTAATTCGAATAGAATTAAGACATCCTGGTATATGAATTAATAATGATCAAATTTATAATTCTTTAGTTACTAGACATGCATTTTTAATAATTTTTTTTATAGTTATACCTTTTTTAATTGGTGGATTTGGAAATTATTTAATTCCTTTAATATTAGGAGCACCAGATATAGCATTTCCTCGAATAAATAATATTAGATTTTGAATTTTACCTCCTTCATTAATATTATTATTATTAAGAAATTTATTTACACCTAATGTTGGAACAGGATGAACAGTTTATCCTCCATTATCTTCATATTTATTTCATTCTTCACCATCTGTTGATATTGCAATTTTTTCACTTCATATAACAGGAATTTCTTCTATTATTGGTTCTTTAAATTTTATTGTTACTATTATAATAATAAAAAATTATTCATTAAATTATGATCAAATTAATTTATTTTCATGATCAGTATGTATTACTGTAATTTTATTAATTTTATCTTTACCTGTTTTGGCAGGAGCAATTACAATATTACTTTTTGATCGAAATTTTAATACATCTTTTTTTGATCCTATAGGAGGTGGGGATCCAATTCTTTATCAACATTTATTT
>POLLE2795-19|Bombus pascuorum|MBF00159|BOLD:AAC4378
ATAATATATTTCATTTTTGCTATATGATCAGGTATAATTGGATCTTCAATAAGATTATTAATTCGAATAGAATTAAGACATCCTGGTATATGAATTAATAATGATCAAATTTATAATTCTTTAGTTACTAGACATGCATTTTTAATAATTTTTTTTATAGTTATACCTTTTTTAATTGGTGGATTTGGAAATTATTTAATTCCTTTAATATTAGGAGCACCAGATATAGCATTTCCTCGAATAAATAATATTAGATTTTGAATTTTACCTCCTTCATTAATATTATTATTATTAAGAAATTTATTTACACCTAATGTTGGAACAGGATGAACAGTTTATCCTCCATTATCTTCATATTTATTTCATTCTTCACCATCTGTTGATATTGCAATTTTTTCACTTCATATAACAGGAATTTCTTCTATTATTGGTTCTTTAAATTTTATTGTTACTATTATAATAATAAAAAATTATTCATTAAATTATGATCAAATTAATTTATTTTCATGATCAGTATGTATTACTGTAATTTTATTAATTTTATCTTTACCTGTTTTAGCAGGAGCAATTACAATATTACTTTTTGATCGAAATTTTAATACATCTTTTTTTGATCCTATAGGAGGTGGGGATCCAATTCTTTATCAACATTTATT
>POLLE2794-19|Lasioglossum morio|MBF00158|BOLD:AAD9335
ATATTATATTTTATTTTCGCAATATGAGCTGGAATAATTGGAGCTTCACTAAGAATAATTATTCGAATAGAATTAAGAGCCCCTGGAAGATGAATTAATAATGATCAAATTTATAATACTATTATTACATCACATGCATTTGTAATAATTTTCTTTATAGTTATACCATTTATAATTGGGGGGTTTGGTAATTGATTAGTACCACTAATAATTGGAGCCCCTGATATAGCATTCCCACGAATAAATAATATAAGATTTTGATTATTAATTCCTTCTTTATTCATATTATTAATAAGAAGAATTTTATCATCAGGATCAGGAACAGGATGAACAGTTTACCCTCCATTATCTTCAATTACATACCATTCATCTATTTCTGTAGATTGCACTATCTTTTCATTACACATTGCTGGAATCTCATCCATTATAGGAGCTATTAATTTTATTGTTTCAATTATATTAATAAAAAATATTTCAATCAATTATGATCAAATTCCATTATTCCCATGATCAGTAAAAATTACAGCTATCCTTTTACTTTTATCTTTACCCGTATTAGCCGGAGCTATTACTATATTATTAACAGATCGAAACTTAAACACTTCATTTTTTGACCCCTCAGGGGGGGGAGACCCAATTCTTTACCAACATTTATTTT
>POLLE2793-19|Lasioglossum pauxillum|MBF00157|BOLD:AAE1160
ATTATATTTCATTTTTGCTATATGAGCAGGAATAATTGGAGCTTCTTTAAGAATAATTATCCGAATAGAATTAAGTGCTCCCGGAAAATGAATTAATAATGATCAAATTTATAATACTATTATTACTTCTCATGCATTTATTATAATTTTTTTTATAGTTATACCTTTTATAATTGGAGGTTTTGGAAATTGATTAATTCCATTAATAATTGGAGCCCCAGACATAGCTTTCCCTCGAATAAATAATATAAGATTTTGATTACTTATTCCATCACTATTTATACTTTTAATAAGAAGAATTTTAGCATCTGGTTCAGGAACTGGATGAACTATTTACCCTCCTTTATCTTCTTCAACTTTTCACCCATCTATTTCTACAGATTGTACAATTTTTTCTTTACATATTGCTGGTATTTCATCTATCATAGGAGCTATTAATTTTATTGTATCAATTATATTAATAAAAAATATTTCTATTAATTATGATCAAATTCCTCTTTTCCCATGATCAGTAAAAATTACTGCTATCTTATTATTACTCTCTCTACCCGTTTTAGCCGGAGCTATTACTATACTTTTAACAGACCGAAATTTAAATACATCATTTTTTGATCCTTCTGGAGGAGGAGACCCTATTTTATATCAACATTTAT
>POLLE2792-19|Hylaeus punctatus|MBF00156|BOLD:AAE5060
ACTTTATTTTTTATTTGCTATATGAGCAGGAATAATTGGAACATCTTTAAGAATAATTATTCGAATAGAATTAAGAACCCCAGGAATATGAATTAATAATGATCAAATTTATAATTCAATTATTACCGCTCATGCATTTATCATAATTTTTTTTATAGTAATACCATTTATAATTGGAGGATTCGGTAATTGATTAATTCCAATTATAATTGGTGCACCAGATATAGCTTTCCCACGAATAAATAATATAAGATTTTGATTATTACCCCCTTCATTAATATTATTACTATTTAGAAGAACAATTTATTCAGGATCAGGAACTGGATGAACTGTTTATCCACCATTATCATCAATTATATATCATCCATCAATATCTGTTGATTTTACAATTTTTTCTTTACATATTGCAGGGATTTCATCAATTATAGGAGCTATTAATTTTATTGTTACTATCTTAAATATAAAAAATTCAAACTTAAATTATGATCAAATAACTTTATTTTCATGATCAGTATTAATTACCGCTATTCTCTTATTATTATCCTTACCAGTTCTTGCAGGAGCAATCACAATATTATTAACTGATCGAAATTTTAATACATCATTCTTTGATCCCTCGGGAGGAGGAGATCCAATTCTTTATCAACATTTA
>POLLE2791-19|Lasioglossum pauxillum|MBF00155|BOLD:AAE1160
ATTATATTTCATTTTTGCTATATGAGCAGGAATAATTGGAGCTTCTTTAAGAATAATTATCCGAATAGAATTAAGTGCTCCCGGAAAATGAATTAATAATGATCAAATTTATAATACTATTATTACTTCTCATGCATTTATTATAATTTTTTTTATAGTTATACCTTTTATAATTGGAGGTTTTGGAAATTGATTAATTCCATTAATAATTGGAGCCCCAGACATAGCTTTCCCTCGAATAAATAATATAAGATTTTGATTACTTATTCCATCACTATTTATACTTTTAATAAGAAGAATTTTAGCATCTGGTTCAGGAACTGGATGAACTATTTACCCTCCTTTATCTTCTTCAACTTTTCACCCATCTATTTCTACAGATTGTACAATTTTTTCTTTACATATTGCTGGTATTTCATCTATCATAGGAGCTATTAATTTTATTGTATCAATTATATTAATAAAAAATATTTCTATTAATTATGATCAAATTCCTCTTTTCCCATGATCAGTAAAAATTACTGCTATCTTATTATTACTCTCTCTACCCGTTTTAGCCGGAGCTATTACTATACTTTTAACAGACCGAAATTTAAATACATCATTTTTTGATCCTTCTGGAGGAGGAGACCCTATTTTATATCAACATTTATT
>POLLE2790-19|Seladonia subaurata|MBF00154|BOLD:AAI6480
TACTCTATTTTATCTTTGCTATATGATCTGGAATAATTGGTGCCTCATTAAGAATAATTATTCGAATAGAATTAAGAACACCAGGTAGTTGAATTAATAATGATCAAATTTATAATACAATTGTTACTTCTCATGCTTTTGTAATAATTTTTTTTATAGTTATACCATTTATAATTGGAGGATTTGGTAACTGACTTGTACCTTTAATAATTGGAGCTCCTGATATAGCTTTCCCACGAATAAATAATATAAGATTTTGATTATTAATCCCTTCTCTTTTTATACTTTTAATAAGAAGAACTTTATCAACAGGATCAGGTACAGGATGAACTGTTTACCCTCCCTTATCCTCAATTATATACCATTCATCTTTTTCAGTTGACTTTACTATTTTTTCTTTACACATTGCAGGAATCTCCTCTATTATAGGAGCTATTAATTTTATTGTTTCAGTACTTTTAATAAAAAATATCTCTCTAAAATTAAATCAAGTTCCATTATTTCCATGATCAGTAAAAATTACTGCTATTTTATTACTTTTATCATTACCTGTTTTAGCAGGAGCTATTACTATATTATTAACTGATCGAAATTTAAATACATCTTTTTTTGATCCTTCGGGAGGAGGAGATCCAATTTTATATCAACATTTATTCT
>POLLE833-19|Lasioglossum morio|MB00837|BOLD:AAD9335
GAATATTATATTTTATTTTCGCAATATGAGCTGGAATAATTGGAGCTTCACTAAGAATAATTATTCGAATAGAATTAAGAGCCCCTGGAAGATGAATTAATAATGATCAAATTTATAATACTATTATTACATCACATGCATTTGTAATAATTTTCTTTATAGTTATACCATTTATAATTGGGGGGTTTGGTAATTGATTAGTACCACTAATAATTGGAGCCCCTGATATAGCATTCCCACGAATAAATAATATAAGATTTTGATTATTAATTCCTTCTTTATTCATATTATTAATAAGAAGAATTTTATCATCAGGATCAGGAACAGGATGAACAGTTTACCCTCCATTATCTTCAATTACATACCATTCATCTATTTCTGTAGATTGCACTATCTTTTCATTACACATTGCTGGAATCTCATCCATTATAGGAGCTATTAATTTTATTGTTTCAATTATATTAATAAAAAATATTTCAATCAATTATGATCAAATTCCATTATTCCCATGATCAGTAAAAATTACAGCTATCCTTTTACTTTTATCTTTACCCGTATTAGCCGGAGCTATTACTATATTATTAACAGATCGAAACTTAAACACTTCATTTTTTGACCCCTCAGGGGGGGGAGACCCAATTCTTTACCAACATTTATTT
>POLLE2787-19|Lasioglossum pauxillum|MBF00151|BOLD:AAE1160
ATTATATTTCATTTTTGCTATATGAGCAGGAATAATTGGAGCTTCTTTAAGAATAATTATCCGAATAGAATTAAGTGCTCCCGGAAAATGAATTAATAATGATCAAATTTATAATACTATTATTACTTCTCATGCATTTATTATAATTTTTTTTATAGTTATACCTTTTATAATTGGAGGTTTTGGAAATTGATTAATTCCATTAATAATTGGAGCCCCAGACATAGCTTTCCCTCGAATAAATAATATAAGATTTTGATTACTTATTCCATCACTATTTATACTTTTAATAAGAAGAATTTTAGCATCTGGTTCAGGAACTGGATGAACTATTTACCCTCCTTTATCTTCTTCAACTTTTCACCCATCTATTTCTACAGATTGTACAATTTTTTCTTTACATATTGCTGGTATTTCATCTATCATAGGAGCTATTAATTTTATTGTATCAATTATATTAATAAAAAATATTTCTATTAATTATGATCAAATTCCTCTTTTCCCATGATCAGTAAAAATTACTGCTATCTTATTATTACTCTCTCTACCCGTTTTAGCCGGAGCTATTACTATACTTTTAACAGACCGAAATTTAAATACATCATTTTTTGATCCTTCTGGAGGAGGAGACCCTATTTTATATCAACATTTATTT
>POLLE2786-19|Megachile pilidens|MBF00150|BOLD:AAD7803
TTATATATAATTTTTGCTTTATGAGCTGGAATAATTGGTTCAAGATTATCAATAATTATTCGGATAGAATTAAGTACACCTGGGGCTTGAATTAAAAATGATCAAATTTACAATTCTATTGTTACAGCTCATGCATTTTTAATAATTTTTTTTTTAGTTATACCATTTATAATTGGGGGATTTGGTAATTGATTAATACCATTAATAATTGGAGCTCCAGATATAGCATTCCCACGAATAAATAATGTAAGATTTTGATTATTACCTCCCTCATTAATCTTACTATTATCAAGAAATTTAATTACCCCTAGACCAGGAACTGGTTGAACTGTATATCCTCCCTTATCTTTATATATATTTCACCCTTCTCCTTCAGTTGATTTAACAATTTTTTCACTTCACTTATCAGGAATTTCTTCAATTATTGGTTCATTAAATTTTATAGTTACAATTTTATTAATAAAAAATTATTCATTAAATTATAGTCAAATAACTTTATTTCCATGATCAATTTTTATTACAACAATATTACTTTTATTATCCCTACCAGTATTAGCTGGAGCTATTACAATACTATTATTTGATCGAAATTTAAATACATCATTTTTTGACCCAATAGGTGGAGGAGACCCAATTCTTTATCAACACTTATTT
>POLLE2785-19|Seladonia subaurata|MBF00149|BOLD:AAI6480
CTCTATTTTATCTTTGCTATATGATCTGGAATAATTGGTGCCTCATTAAGAATAATTATTCGAATAGAATTAAGAACACCAGGTAGTTGAATTAATAATGATCAAATTTATAATACAATTGTTACTTCTCATGCTTTTGTAATAATTTTTTTTATAGTTATACCATTTATAATTGGAGGATTTGGTAACTGACTTGTACCTTTAATAATTGGAGCTCCTGATATAGCTTTCCCACGAATAAATAATATAAGATTTTGATTATTAATCCCTTCTCTTTTTATACTTTTAATAAGAAGAACTTTATCAACAGGATCAGGTACAGGATGAACTGTTTACCCTCCCTTATCCTCAATTATATACCATTCATCTTTTTCAGTTGACTTTACTATTTTTTCTTTACACATTGCAGGAATCTCCTCTATTATAGGAGCTATTAATTTTATTGTTTCAGTACTTTTAATAAAAAATATCTCTCTAAAATTAAATCAAGTTCCATTATTTCCATGATCAGTAAAAATTACTGCTATTTTATTACTTTTATCATTACCTGTTTTAGCAGGAGCTATTACTATATTATTAACTGATCGAAATTTAAATACATCTTTTTTTGATCCTTCGGGAGGAGGAGATCCAATTTTATATCAACATTTAT
>POLLE2784-19|Halictus maculatus|MBF00148|BOLD:AAY5383
ACTTTATTTTATTTTCGCTATATGATCAGGAATAATTGGAGCATCTTTAAGAATAATTATTCGTATAGAATTAAGAATTCCAGGAAGATGAATTAACAATGATCAAATTTATAATACTATTATTACTTCTCATGCTTTTATTATAATTTTTTTCATAGTTATACCATTCATAATTGGGGGATTTGGGAACTGATTAGTACCATTAATAATTGGAGCCCCAGATATAGCATTCCCACGAATAAATAATATAAGATTTTGACTTTTAATCCCATCCTTATTTATACTTATTATAAGAAGAACTTTATCAACAGGATCAGGTACAGGTTGAACCATTTATCCCCCATTATCATCAATTATATATCACTCATCATCTTCTATTGATTTCACTATTTTTTCCTTACATATCGCAGGAATTTCTTCAATTATAGGAGCTATTAATTTCATTGTATCAATTATATTAATAAAAAATATCTCTCTTAATTTAAATCAAATTCCTTTATTTCCTTGATCTGTTAAAATTACTGCAATTTTATTACTTTTATCGTTACCTGTTTTAGCCGGAGCTATTACTATATTATTAACTGATCGTAATTTAAATACTTCCTTTTTTGATCCTTCTGGGGGAGGAGACCCTATCTTA
>POLLE832-19|Lasioglossum morio|MB00836|BOLD:AAD9335
TAATATTATATTTTATTTTCGCAATATGAGCTGGAATAATTGGAGCTTCACTAAGAATAATTATTCGAATAGAATTAAGAGCCCCTGGAAGATGAATTAATAATGATCAAATTTATAATACTATTATTACATCACATGCATTTGTAATAATTTTCTTTATAGTTATACCATTTATAATTGGGGGGTTTGGTAATTGATTAGTACCACTAATAATTGGAGCCCCTGATATAGCATTCCCACGAATAAATAATATAAGATTTTGATTATTAATTCCTTCTTTATTCATATTATTAATAAGAAGAATTTTATCATCAGGATCAGGAACAGGATGAACAGTTTACCCTCCATTATCTTCAATTACATACCATTCATCTATTTCTGTAGATTGCACTATCTTTTCATTACACATTGCTGGAATCTCATCCATTATAGGAGCTATTAATTTTATTGTTTCAATTATATTAATAAAAAATATTTCAATCAATTATGATCAAATTCCATTATTCCCATGATCAGTAAAAATTACAGCTATCCTTTTACTTTTATCTTTACCCGTATTAGCCGGAGCTATTACTATATTATTAACAGATCGAAACTTAAACACTTCATTTTTTGACCCCTCAGGGGGGGGAGACCCAATTCTTTACCAACATTTATTTTGA
>POLLE2782-19|Andrena semilaevis|MBF00146|BOLD:ADM2268
ATATTATATTTCATTTTCGCTATATGATCCGGAATAATTGGGGCCTCACTAAGATTCATCATCCGAATAGAGTTAAGAAATCCAGGAAACTGAATCAACAATGACCAAATCTATAACTCAATTGTAACATCACACGCTTTCATTATAATTTTTTTCATAGTAATACCATTCATAATCGGAGGTTTCGGAAACTGACTCACACCGTTAATATTAGGAGCGCCCGACATAGCTTTCCCACGAATAAATAATATAAGATTTTGGCTGCTGCCCCCATCTATTGTTCTTCTTCTAATAAGAACAATCCTAAATTCAGGATCTGGTACAGGATGAACAGTATACCCACCCCTATCCTCATATTCATTCCATCCATCATCATCTGTAGATCTAACAATTTTTTCACTTCACATTGCAGGTGTATCATCAATCATAGGAGCTATCAATTTTATTGTAACCATTCTAAACATAAAAAATATTTCAATAAATTATGATCAAATACCACTATTCCCATGATCTGTATTTATTACAACAATTCTATTACTAATTTCACTACCAGTTCTTGCAGGTGCTATCACAATACTAATTTCTGATCGAAATCTAAACTCATCATTCTTTGACCCCATAGGAGGGGGAGACCCCATCTTATACCAACATTTAT
>POLLE2781-19|Lasioglossum pauxillum|MBF00145|BOLD:AAE1160
ATTATATTTCATTTTTGCTATATGAGCAGGAATAATTGGAGCTTCTTTAAGAATAATTATCCGAATAGAATTAAGTGCTCCCGGAAAATGAATTAATAATGATCAAATTTATAATACTATTATTACTTCTCATGCATTTATTATAATTTTTTTTATAGTTATACCTTTTATAATTGGAGGTTTTGGAAATTGATTAATTCCATTAATAATTGGAGCCCCAGACATAGCTTTCCCTCGAATAAATAATATAAGATTTTGATTACTTATTCCATCACTATTTATACTTTTAATAAGAAGAATTTTAGCATCTGGTTCAGGAACTGGATGAACTATTTACCCTCCTTTATCTTCTTCAACTTTTCACCCATCTATTTCTACAGATTGTACAATTTTTTCTTTACATATTGCTGGTATTTCATCTATCATAGGAGCTATTAATTTTATTGTATCAATTATATTAATAAAAAATATTTCTATTAATTATGATCAAATTCCTCTTTTCCCATGATCAGTAAAAATTACTGCTATCTTATTATTACTCTCTCTACCCGTTTTAGCCGGAGCTATTACTATACTTTTAACAGACCGAAATTTAAATACATCATTTTTTGATCCTTCTGGAGGAGGAGACCCTATTTTATATCAACATTTATT
>POLLE2780-19|Lasioglossum leucozonium|MBF00144|BOLD:AAA2322
ACTATATTTTATCTTCGCAATATGATCAGGAATAATTGGAGCTTCATTAAGTATAATCATTCGTATAGAATTAAGAGCCCCCGGAAAATGAATTAATAATGATCAAATTTATAACACTATTGTTACATCCCACGCTTTCATTATAATCTTTTTTATAGTTATACCATTTATAATTGGAGGATTTGGTAACTGATTAATTCCACTAATAATTGGAGCCCCTGATATGGCATTCCCTCGAATAAATAATATAAGATTCTGATTATTAATCCCATCACTTATTATACTTCTATTAAGATCAACTTTAACAGATGGATCAGGGACAGGATGAACTATCTACCCTCCTCTATCATCAATTATATACCATTCCTCTAATTCTGTTGACTTCACAATTTTTTCTTTACATATTGCAGGAATATCCTCAATTATAGGAGCCATCAATTTTATTGTTTCTATTTTATTAATAAAAAATATCTCTATTAAATTTGATCAAATTCCTTTATTTCCATGATCAGTAAAAATTACTGCTATTCTATTATTACTTTCTCTACCTGTTTTAGCAGGAGCTATTACAATATTATTAACAGATCGAAATTTAAATACTTCATTTTTTGACCCTTCAGGTGGAGGGGACCCAATTTTATACCAACATCTTTT
>POLLE2779-19|Hoplitis adunca|MBF00143|BOLD:AAI1794
TTTATATATAATCTTTGCTATATGATCAGGAATAGTTGGTTCAGCATTAAGAATTATTATTCGTATAGAATTAAGAACCCCTGGGTCTTGAATTAATAATGATCAAATTTATAACTCCATTGTTACAGCCCATGCATTTCTTATAATTTTTTTTTTAGTTATACCATTTATAATTGGTGGATTTGGTAATTGACTAGTTCCACTAATATTAGGAATTCCTGATATAGCATTCCCCCGAATAAATAATATTAGATTTTGACTTCTCCCTCCTTCTTTATTCATTCTTCTATTTAGGAATTTTTTTAACCCTAGACCAGGAACAGGATGAACTATTTATCCTCCCTTATCAACTTATATATATCATCCTTCTCCATCAGTTGATTTAGCAATTTTTTCTCTACATATTTCAGGATTATCTTCAATTATTGGTTCTATAAATTTTATTGTTACAATTATTATAATAAAAAATATTTCACTAAAAAACATTCAAGTCCCATTATTTCCTTGATCCGTTTTTATCACAACTATCTTATTATTATTATCATTACCTGTATTGGCAGGAGCAATTACAATATTAATTTTTGATCGAAATATAAATACTTCTTTTTTTGACCCAATAGGAGGAGGAGACCCAGTATTATTCCAACATTTAT
>POLLE2778-19|Bombus pascuorum|MBF00142|BOLD:AAC4378
AATAATATATTTCATTTTTGCTATATGATCAGGTATAATTGGATCTTCAATAAGATTATTAATTCGAATAGAATTAAGACATCCTGGTATATGAATTAATAATGATCAAATTTATAATTCTTTAGTTACTAGACATGCATTTTTAATAATTTTTTTTATAGTTATACCTTTTTTAATTGGTGGATTTGGAAATTATTTAATTCCTTTAATATTAGGAGCACCAGATATAGCATTTCCTCGAATAAATAATATTAGATTTTGAATTTTACCTCCTTCATTAATATTATTATTATTAAGAAATTTATTTACACCTAATGTTGGAACAGGATGAACAGTTTATCCTCCATTATCTTCATATTTATTTCATTCTTCACCATCTGTTGATATTGCAATTTTTTCACTTCATATAACAGGAATTTCTTCTATTATTGGTTCTTTAAATTTTATTGTTACTATTATAATAATAAAAAATTATTCATTAAATTATGATCAAATTAATTTATTTTCATGATCAGTATGTATTACTGTAATTTTATTAATTTTATCTTTACCTGTTTTAGCAGGAGCAATTACAATATTACTTTTTGATCGAAATTTTAATACATCTTTTTTTGATCCTATAGGAGGTGGGGATCCAATTCTTTATCAACATTTATTT
>POLLE2777-19|Hoplitis adunca|MBF00141|BOLD:AAI1794
TTTATATATAATCTTTGCTATATGATCAGGAATAGTTGGTTCAGCATTAAGAATTATTATTCGTATAGAATTAAGAACCCCTGGGTCTTGAATTAATAATGATCAAATTTATAACTCCATTGTTACAGCCCATGCATTTCTTATAATTTTTTTTTTAGTTATACCATTTATAATTGGTGGATTTGGTAATTGACTAGTTCCACTAATATTAGGAATTCCTGATATAGCATTCCCCCGAATAAATAATATTAGATTTTGACTTCTCCCTCCTTCTTTATTCATTCTTCTATTTAGGAATTTTTTTAACCCTAGACCAGGAACAGGATGGACTATTTATCCTCCCTTATCAACTTATATATATCATCCCTCTCCATCAGTTGATTTAGCAATTTTTTCTCTACATATTTCAGGATTATCTTCAATTATTGGTTCTATAAATTTTATTGTTACAATTATTATAATAAAAAATATTTCACTAAAAAACATTCAAGTCCCATTATTTCCTTGATCCGTTTTTATCACAACTATCTTATTATTATTATCATTACCTGTATTGGCAGGAGCAATTACAATATTAATTTTTGATCGAAATATAAATACTTCTTTTTTTGACCCAATAGGAGGAGGAGACCCAGTATTATTCCAACATTTAT
>POLLE2776-19|Megachile pilidens|MBF00140|BOLD:AAD7803
ATTATATATAATTTTTGCTTTATGAGCTGGAATAATTGGTTCAAGATTATCAATAATTATTCGGATAGAATTAAGTACACCTGGGGCTTGAATTAAAAATGATCAAATTTACAATTCTATTGTTACAGCTCATGCATTTTTAATAATTTTTTTTTTAGTTATACCATTTATAATTGGGGGATTTGGTAATTGATTAATACCATTAATAATTGGAGCTCCAGATATAGCATTCCCACGAATAAATAATGTAAGATTTTGATTATTACCTCCCTCATTAATCTTACTATTATCAAGAAATTTAATTACCCCTAGACCAGGAACTGGTTGAACTGTATATCCTCCCTTATCTTTATATATATTTCACCCTTCTCCTTCAGTTGATTTAACAATTTTTTCACTTCACTTATCAGGAATTTCTTCAATTATTGGTTCATTAAATTTTATAGTTACAATTTTATTAATAAAAAATTATTCATTAAATTATAGTCAAATAACTTTATTTCCATGATCAATTTTTATTACAACAATATTACTTTTATTATCCCTACCAGTATTAGCTGGAGCTATTACAATACTATTATTTGATCGAAATTTAAATACATCATTTTTTGACCCAATAGGTGGAGGAGACCCAATTCTTTATCAACACTTAT
>POLLE2775-19|Halictus scabiosae|MBF00139|BOLD:AAN4492
ACTATATTTTATATTTGCTATATGATCGGGAATAGTTGGAGCTTCTTTAAGTATAATTATTCGTTTAGAATTAAGTGCTCCAGGAAGATGAATTAATAATGATCAAATTTATAATACTATTGTAACTTCTCATGCTTTTGTTATAATTTTTTTTATAGTTATACCATTTATAATTGGAGGATTCGGAAATTGACTAGTACCATTAATAATTGGAGCCCCTGATATAGCATTTCCACGAATAAATAATATAAGATTTTGACTATTAATACCATCTTTATTTATACTTATTATAAGAGTAACTTTATCAACAGGTTCAGGAACAGGTTGAACTATATATCCTCCTTTATCATCAATTATATATCACTCATCCTATGCTATAGATTTTACTATTTTTTCTCTACATATTGCAGGAATTTCTTCAATTATAGGAGCTATTAATTTTATTGTTTCAATTTTATTAATGAAAAATATTTCACTTAATTTAAATCAAATTCCTTTATTCCCATGATCAGTTAAAATTACTGCAATTTTATTACTATTATCTTTACCTGTCTTAGCAGGAGCTATCACTATATTATTAACTGACCGAAATTTAAATACTTCCTTTTTTGACCCCTCAGGAGGAGGAGATCCTATTTTATATCAACATTTATT
>POLLE2774-19|Lasioglossum morio|MBF00138|BOLD:AAD9335
TATTATATTTTATTTTCGCAATATGAGCTGGAATAATTGGAGCTTCACTAAGAATAATTATTCGAATAGAATTAAGAGCCCCTGGAAGATGAATTAATAATGATCAAATTTATAATACTATTATTACATCACATGCATTTGTAATAATTTTCTTTATAGTTATACCATTTATAATTGGGGGGTTTGGTAATTGATTAGTACCACTAATAATTGGAGCCCCTGATATAGCATTCCCACGAATAAATAATATAAGATTTTGATTATTAATTCCTTCTTTATTCATATTATTAATAAGAAGAATTTTATCATCAGGATCAGGAACAGGATGAACAGTTTACCCTCCATTATCTTCAATTACATACCATTCATCTATTTCTGTAGATTGCACTATCTTTTCATTACACATTGCTGGAATCTCATCCATTATAGGAGCTATTAATTTTATTGTTTCAATTATATTAATAAAAAATATTTCAATCAATTATGATCAAATTCCATTATTCCCATGATCAGTAAAAATTACAGCTATCCTTTTACTTTTATCTTTACCCGTATTAGCCGGAGCTATTACTATATTATTAACAGATCGAAACTTAAACACTTCATTTTTTGACCCCTCAGGGGGGGGAGACCCAATTCTTTACCAACATTTAT
>POLLE2772-19|Anthidium manicatum|MBF00136|BOLD:AAA9946
ACTTTATATAATTTTTTCTTTATGAGCAGGAATAATTGGTTCATCAATAAGAATAATTATTCGAATAGAATTAAGAATTCCAGGATCTTGAATTGAAAATGATCAAATTTATAATTCTTTAGTAACAGCTCATGCTTTTTTAATAATTTTTTTTTTAGTTATACCTTTTTTAATTGGAGGATTTGGAAATTGATTAATTCCTTTAATATTAGGTATTCCTGACATAGCATTCCCTCGAATAAATAATATTAGATTTTGATTATTACCCCCATCATTAATTCTATTATTATTAAGAAATTTATTTAATCCAAGTCCAGGAACTGGATGAACAATTTATCCCCCTTTATCTTTATATTTATATCATTCATCTCCTTCTGTAGATTTAATAATTTTATCTTTACATATTTCTGGTATTTCATCAATTTTAGGCTCATTAAATTTTATTGTAACAATTTTAATAATGAAAAATTTTTCATTAATTATAAATAAATTACCCATATATTCATGAGCTGTTTTAATTACAACAATTTTATTATTATTATCTTTACCAGTTTTAGCTGGAGCTATTACAATATTATTATTTGATCGAAATTTAAATACTTCATTTTTTGATCCAATAGGAGGAGGTGATCCTATTTTATATCAACATTTATT
>POLLE830-19|Lasioglossum zonulum|MB00834|BOLD:AAB3147
TTATATTTTATTTTTGCTATATGATCAGGAATAATTGGAGCTTCAATAAGAATAATTATTCGAATAGAATTAAGAGCTCCAGGAAAATGAATTAATAATGATCAAATTTACAATACTATTGTCACATCCCATGCTTTTATTATAATTTTTTTTATAGTTATACCATTTATAATTGGAGGATTTGGAAACTGATTAGTACCATTAATAATTGGAGCTCCAGATATAGCATTCCCACGAATAAATAATATAAGATTCTGATTATTAATTCCATCTCTTATTATATTACTTTTAAGATCAATTCTAACAGATGGATCAGGAACAGGATGAACAATTTACCCCCCACTATCATCAATTATATTCCACTCCTCTAATTCTGTAGATTTTACTATCTTCTCCTTACATATTGCAGGTATATCCTCTATTATAGGAGCCATCAATTTTATTGTATCTATTATATTAATAAAAAATATTTCTATTAAATTTGATCAAATTCCATTATTCCCTTGATCTGTAAAAATTACAGCTATCTTATTACTATTATCCTTACCAGTTTTAGCAGGAGCAATTACAATACTTCTTACAGATCGTAATTTAAACACTTCATTTTTTGACCCTTCTGGAGGTGGAGACCCAATCTTATATCAACATTTATTT
>POLLE2770-19|Bombus pascuorum|MBF00134|BOLD:AAC4378
AATAATATATTTCATTTTTGCTATATGATCAGGTATAATTGGATCTTCAATAAGATTATTAATTCGAATAGAATTAAGACATCCTGGTATATGAATTAATAATGATCAAATTTATAATTCTTTAGTTACTAGACATGCATTTTTAATAATTTTTTTTATAGTTATACCTTTTTTAATTGGTGGATTTGGAAATTATTTAATTCCTTTAATATTAGGAGCACCAGATATAGCATTTCCTCGAATAAATAATATTAGATTTTGAATTTTACCTCCTTCATTAATATTATTATTATTAAGAAATTTATTTACACCTAATGTTGGAACAGGATGAACAGTTTATCCTCCATTATCTTCATATTTATTTCATTCTTCACCATCTGTTGATATTGCAATTTTTTCACTTCATATAACAGGAATTTCTTCTATTATTGGTTCTTTAAATTTTATTGTTACTATTATAATAATAAAAAATTATTCATTAAATTATGATCAAATTAATTTATTTTCATGATCAGTATGTATTACTGTAATTTTATTAATTTTATCTTTACCTGTTTTAGCAGGAGCAATTACAATATTACTTTTTGATCGAAATTTTAATACATCTTTTTTTGATCCTATAGGAGGTGGAGATCCAATTCTTTATCAACATTTATT
>POLLE2769-19|Apis mellifera|MBF00133|BOLD:AAA2326
CTTGTATATTATTCTAGCTTTATGATCTGGAATACTAGGATCATCAATGAGACTTATTATTCGAATAGAATTAAGATCCCCAGGATCATGAATTAACAATGATCAAATTTATAATACAATTGTTACTAGTCATGCATTCCTAATAATTTTTTTTATAGTTATACCATTTTTAATTGGAGGATTTGGAAATTGGCTTATTCCTTTAATACTAGGATCACCTGATATAGCATTCCCCCGAATAAATAATATTAGATTTTGATTACTTCCTCCCTCATTATTTATACTTTTATTAAGAAATTTATTTTATCCAAGACCAGGAACTGGATGAACAGTATATCCACCATTATCAGCATATTTATATCATTCTTCACCTTCAGTAGATTTTGCAATTTTTTCTCTTCATATATCAGGAATTTCCTCAATTATAGGATCATTAAACTTAATAGTTACAATTATAATAATAAAAAATTTTTCTATAAATTATGACCAAATTTCATTATTTCCATGATCAGTTTTTATTACAGCAATTTTATTAATTATATCATTACCTGTATTAGCTGGAGCAATTACTATACTATTATTTGATCGAAATTTTAATACATCATTTTTCGATCCTATAGGAGGTGGAGATCCAATTCTTTATCAACATTTATT
>POLLE2768-19|Apis mellifera|MBF00132|BOLD:AAA2326
CTTGTATATTATTCTAGCTTTATGATCTGGAATACTAGGATCATCAATGAGACTTATTATTCGAATAGAATTAAGATCCCCAGGATCATGAATTAACAATGATCAAATTTATAATACAATTGTTACTAGTCATGCATTCCTAATAATTTTTTTTATAGTTATACCATTTTTAATTGGAGGATTTGGAAATTGGCTTATTCCTTTAATACTAGGATCACCTGATATAGCATTCCCCCGAATAAATAATATTAGATTTTGATTACTTCCTCCCTCATTATTTATACTTTTATTAAGAAATTTATTTTATCCAAGACCAGGAACTGGATGAACAGTATATCCACCATTATCAGCATATTTATATCATTCTTCACCTTCAGTAGATTTTGCAATTTTTTCTCTTCATATATCAGGAATTTCCTCAATTATAGGATCATTAAACTTAATAGTTACAATTATAATAATAAAAAATTTTTCTATAAATTATGACCAAATTTCATTATTTCCATGATCAGTTTTTATTACAGCAATTTTATTAATTATATCATTACCTGTATTAGCTGGAGCAATTACTATACTATTATTTGATCGAAATTTTAATACATCATTTTTCGATCCTATAGGAGGTGGAGATCCAATTCTTTATCAACATTTATT
>POLLE2767-19|Lasioglossum pauxillum|MBF00131|BOLD:AAE1160
ATTATATTTCATTTTTGCTATATGAGCAGGAATAATTGGAGCTTCTTTAAGAATAATTATCCGAATAGAATTAAGTGCTCCCGGAAAATGAATTAATAATGATCAAATTTATAATACTATTATTACTTCTCATGCATTTATTATAATTTTTTTTATAGTTATACCTTTTATAATTGGAGGTTTTGGAAATTGATTAATTCCATTAATAATTGGAGCCCCAGACATAGCTTTCCCTCGAATAAATAATATAAGATTTTGATTACTTATTCCATCACTATTTATACTTTTAATAAGAAGAATTTTAGCATCTGGTTCAGGAACTGGATGAACTATTTACCCTCCTTTATCTTCTTCAACTTTTCACCCATCTATTTCTACAGATTGTACAATTTTTTCTTTACATATTGCTGGTATTTCATCTATCATAGGAGCTATTAATTTTATTGTATCAATTATATTAATAAAAAATATTTCTATTAATTATGATCAAATTCCTCTTTTCCCATGATCAGTAAAAATTACTGCTATCTTATTATTACTCTCTCTACCCGTTTTAGCCGGAGCTATTACTATACTTTTAACAGACCGAAATTTAAATACATCATTTTTTGATCCTTCTGGAGGAGGAGACCCTATTTTATATCAACATTTAT
>POLLE829-19|Lasioglossum leucozonium|MB00833|BOLD:AAA2322
TACTATATTTTATCTTCGCAATATGATCAGGAATAATTGGAGCTTCATTAAGTATAATCATTCGTATAGAATTAAGAGCCCCCGGAAAATGAATTAATAATGATCAAATTTATAACACTATTGTTACATCCCACGCTTTCATTATAATCTTTTTTATAGTTATACCATTTATAATTGGAGGATTTGGTAACTGATTAATTCCACTAATAATTGGAGCCCCTGATATGGCATTCCCTCGAATAAATAATATAAGATTCTGATTATTAATCCCATCACTTATTATACTTCTATTAAGATCAACTTTAACAGATGGATCAGGGACAGGATGAACTATCTACCCTCCTCTATCATCAATTATATACCATTCCTCTAATTCTGTTGACTTCACAATTTTTTCTTTACATATTGCAGGAATATCCTCAATTATAGGAGCCATCAATTTTATTGTTTCTATTTTATTAATAAAAAATATCTCTATTAAATTTGATCAAATTCCTTTATTTCCATGATCAGTAAAAATTACTGCTATTCTATTATTACTTTCTCTACCTGTTTTAGCAGGAGCTATTACAATATTATTAACAGATCGAAATTTAAATACTTCATTTTTTGACCCTTCAGGTGGAGGGGACCCAATTTTATACCAACATCTTT
>POLLE2763-19|Bombus pascuorum|MBF00127|BOLD:AAC4378
TAATATATTTCATTTTTGCTATATGATCAGGTATAATTGGATCTTCAATAAGATTATTAATTCGAATAGAATTAAGACATCCTGGTATATGAATTAATAATGATCAAATTTATAATTCTTTAGTTACTAGACATGCATTTTTAATAATTTTTTTTATAGTTATACCTTTTTTAATTGGTGGATTTGGAAATTATTTAATTCCTTTAATATTAGGAGCACCAGATATAGCATTTCCTCGAATAAATAATATTAGATTTTGAATTTTACCTCCTTCATTAATATTATTATTATTAAGAAATTTATTTACACCTAATGTTGGAACAGGATGAACAGTTTATCCTCCATTATCTTCATATTTATTTCATTCTTCACCATCTGTTGATATTGCAATTTTTTCACTTCATATAACAGGAATTTCTTCTATTATTGGTTCTTTAAATTTTATTGTTACTATTATAATAATAAAAAATTATTCATTAAATTATGATCAAATTAATTTATTTTCATGATCAGTATGTATTACTGTAATTTTATTAATTTTATCTTTACCTGTTTTAGCAGGAGCAATTACAATATTACTTTTTGATCGAAATTTTAATACATCTTTTTTTGATCCTATAGGAGGTGGGGATCCAATTCTTTATCAACATTTATTTT
>POLLE2762-19|Lasioglossum nitidulum|MBF00126|BOLD:AAE5115
ATACTATATTTTATTTTTGCAATATGAGCAGGAATAATCGGAGCTTCATTAAGAATAATTATTCGTATAGAATTAAGAGCCCCTGGAAGATGAATTAATAATGATCAAATTTACAATACTATCATCACATCCCACGCATTTGTTATAATTTTTTTCATAGTTATACCCTTTATAATTGGAGGATTTGGTAATTGATTAGTCCCATTAATAATTGGGGCCCCTGATATAGCCTTCCCTCGAATAAATAATATAAGTTTTTGATTATTAATCCCTTCTTTATTTATACTATTAATAAGAAGAATTTTATCTTCAGGATCAGGGACAGGTTGAACAATTTACCCCCCCTTATCTTCTATTATATACCACTCATCTATCTCCGTAGATTGCACAATTTTTTCATTACATATCGCTGGTATTTCATCTATTATAGGAGCTATTAACTTTATTGTATCAATTATTTTAATAAAAAATATTTCAATTAATTATGATCAAGTCCCACTATTCCCATGATCAGTAAAAATTACTGCAATTCTTTTATTATTATCTTTACCTGTGCTAGCAGGAGCTATCACTATATTATTAACTGATCGAAATTTAAACACTTCATTTTTTGACCCTTCTGGAGGTGGAGATCCTATTCTTTACCAACACTTAT
>POLLE2761-19|Andrena proxima|MBF00125|BOLD:AAE4950
ATTATACTTCATCTTCGCTATATGATCCGGAATAATTGGCGCCTCACTAAGATTTATCATCCGTATAGAATTAAGAAATCCAGGAAATTGAATCAACAATGATCAAATTTATAATTCTATCGTAACCTCACACGCTTTCATTATAATTTTTTTCATAGTAATACCATTTATAATCGGAGGATTCGGAAACTGACTTACACCACTAATATTAGGAGCACCTGATATAGCCTTCCCACGAATAAATAATATAAGATTTTGATTACTCCCTCCATCCATTACAATACTTTTAATAAGAACAATCTTAAATTCAGGATCTGGAACAGGATGAACTGTTTATCCTCCTTTATCCTCCTACTCATATCATCCATCATCATCTGTAGATTTAACAATTTTTTCACTTCACATTGCAGGTATCTCATCAATTATAGGAGCTATTAACTTCATTGTAACCATCTTAAATATAAAAAATATCTCAATAAATTATGATCAAATACCCCTATTCCCATGATCTGTCTTTATTACAACAATCCTATTATTAATTTCATTACCAGTCCTCGCAGGCGCCATTACAATACTAATTTCAGATCGAAATTTAAACTCAGCATTCTTTGATCCAATAGGAGGAGGAGATCCTATCTTATATCAACATCTCTT
>POLLE2759-19|Apis mellifera|MBF00123|BOLD:AAA2326
CTTGTATATTATTCTAGCTTTATGATCTGGAATATTAGGTTCATCAATGAGACTTATTATTCGAATAGAATTAAGATCTCCAGGATCATGAATTAATAACGATCAAATTTATAATACAATTGTTACTAGCCACGCATTTCTAATAATCTTTTTTATAGTTATACCATTTCTAATTGGAGGATTTGGAAATTGGCTTATTCCTTTAATACTAGGATCACCTGATATAGCATTTCCCCGAATAAATAATGTTAGATTTTGATTACTTCCTCCCTCATTATTAATACTTTTATTAAGAAATTTATTTTACCCAAGACCAGGAACTGGATGAACAGTATATCCACCATTATCAGCATATTTATATCATTCTTCACCTTCAGTAGATTTTGCAATTTTTTCTCTTCATATATCAGGAATTTCCTCAATTATAGGATCATTAAATTTAATAGTTACAATTATAATAATAAAAAATTTTTCTATAAATTATGACCAAATTTCATTATTTCCATGATCAGTTTTTATTACAGCAATTTTACTAATTATATCATTACCTGTATTAGCTGGAGCAATTACTATACTATTATTTGATCGAAATTTTAATACATCATTTTTTGATCCTATAGGAGGTGGAGATCCAATTTTATATCAACATTTATT
>POLLE2758-19|Bombus pascuorum|MBF00122|BOLD:AAC4378
ATAATATATTTCATTTTTGCTATATGATCAGGTATAATTGGATCTTCAATAAGATTATTAATTCGAATAGAATTAAGACATCCTGGTATATGAATTAATAATGATCAAATTTATAATTCTTTAGTTACTAGACATGCATTTTTAATAATTTTTTTTATAGTTATACCTTTTTTAATTGGTGGATTTGGAAATTATTTAATTCCTTTAATATTAGGAGCACCAGATATAGCATTTCCTCGAATAAATAATATTAGATTTTGAATTTTACCTCCTTCATTAATATTATTATTATTAAGAAATTTATTTACACCTAATGTTGGAACAGGATGAACAGTTTATCCTCCATTATCTTCATATTTATTTCATTCTTCACCATCTGTTGATATTGCAATTTTTTCACTTCATATAACAGGAATTTCTTCTATTATTGGTTCTTTAAATTTTATTGTTACTATTATAATAATAAAAAATTATTCATTAAATTATGATCAAATTAATTTATTTTCATGATCAGTATGTATTACTGTAATTTTATTAATTTTATCTTTACCTGTTTTGGCAGGAGCAATTACAATATTACTTTTTGATCGAAATTTTAATACATCTTTTTTTGATCCTATAGGAGGTGGGGATCCAATTCTTTATCAACATTTATTT
>POLLE2757-19|Apis mellifera|MBF00121|BOLD:AAA2326
CTTGTATATTATTCTAGCTTTATGATCTGGAATATTAGGTTCATCAATGAGACTTATTATTCGAATAGAATTAAGATCTCCAGGATCATGAATTAATAACGATCAAATTTATAATACAATTGTTACTAGCCACGCATTTCTAATAATCTTTTTTATAGTTATACCATTTCTAATTGGAGGATTTGGAAATTGGCTTATTCCTTTAATACTAGGATCACCTGATATAGCATTTCCCCGAATAAATAATGTTAGATTTTGATTACTTCCTCCCTCATTATTAATACTTTTATTAAGAAATTTATTTTACCCAAGACCAGGAACTGGATGAACAGTATATCCACCATTATCAGCATATTTATATCATTCTTCACCTTCAGTAGATTTTGCAATTTTTTCTCTTCATATATCAGGAATTTCCTCAATTATAGGATCATTAAATTTAATAGTTACAATTATAATAATAAAAAATTTTTCTATAAATTATGACCAAATTTCATTATTTCCATGATCAGTTTTTATTACAGCAATTTTACTAATTATATCATTACCTGTATTAGCTGGAGCAATTACTATACTATTATTTGATCGAAATTTTAATACATCATTTTTTGATCCTATAGGAGGTGGAGATCCAATTTTATATCAACATTTATT
>POLLE2756-19|Hoplitis adunca|MBF00120|BOLD:AAI1794
TTTATATATAATCTTTGCTATATGATCAGGAATAGTTGGTTCAGCATTAAGAATTATTATTCGTATAGAATTAAGAACCCCTGGGTCTTGAATTAATAATGATCAAATTTATAACTCCATTGTTACAGCCCATGCATTTCTTATAATTTTTTTTTTAGTTATACCATTTATAATTGGTGGATTTGGTAATTGACTAGTTCCACTAATATTAGGAATTCCTGATATAGCATTCCCCCGAATAAATAATATTAGATTTTGACTTCTCCCTCCTTCTTTATTCATTCTTCTATTTAGGAATTTTTTTAACCCTAGACCAGGAACAGGATGAACTATTTATCCTCCCTTATCAACTTATATATATCATCCCTCTCCATCAGTTGATTTAGCAATTTTTTCTCTACATATTTCAGGATTATCTTCAATTATTGGTTCTATAAATTTTATTGTTACAATTATTATAATAAAAAATATTTCACTAAAAAACATTCAAGTCCCATTATTTCCTTGATCCGTTTTTATCACAACTATCTTATTATTATTATCATTACCTGTATTGGCAGGAGCAATTACAATATTAATTTTTGATCGAAATATAAATACTTCTTTTTTTGACCCAATAGGAGGAGGAGACCCAGTATTATTCCAACATTTATT
>POLLE2755-19|Bombus pascuorum|MBF00119|BOLD:AAC4378
AATATATTTCATTTTTGCTATATGATCAGGTATAATTGGATCTTCAATAAGATTATTAATTCGAATAGAATTAAGACATCCTGGTATATGAATTAATAATGATCAAATTTATAATTCTTTAGTTACTAGACATGCATTTTTAATAATTTTTTTTATAGTTATACCTTTTTTAATTGGTGGATTTGGAAATTATTTAATTCCTTTAATATTAGGAGCACCAGATATAGCATTTCCTCGAATAAATAATATTAGATTTTGAATTTTACCTCCTTCATTAATATTATTATTATTAAGAAATTTATTTACACCTAATGTTGGAACAGGATGAACAGTTTATCCTCCATTATCTTCATATTTATTTCATTCTTCACCATCTGTTGATATTGCAATTTTTTCACTTCATATAACAGGAATTTCTTCTATTATTGGTTCTTTAAATTTTATTGTTACTATTATAATAATAAAAAATTATTCATTAAATTATGATCAAATTAATTTATTTTCATGATCAGTATGTATTACTGTAATTTTATTAATTTTATCTTTACCTGTTTTGGCAGGAGCAATTACAATATTACTTTTTGATCGAAATTTTAATACATCTTTTTTTGATCCTATAGGAGGTGGGGATCCAATTCTTTATCAACATTTAT
>POLLE2754-19|Bombus pascuorum|MBF00118|BOLD:AAC4378
AATATATTTCATTTTTGCTATATGATCAGGTATAATTGGATCTTCAATAAGATTATTAATTCGAATAGAATTAAGACATCCTGGTATATGAATTAATAATGATCAAATTTATAATTCTTTAGTTACTAGACATGCATTTTTAATAATTTTTTTTATAGTTATACCTTTTTTAATTGGTGGATTTGGAAATTATTTAATTCCTTTAATATTAGGAGCACCAGATATAGCATTTCCTCGAATAAATAATATTAGATTTTGAATTTTACCTCCTTCATTAATATTATTATTATTAAGAAATTTATTTACACCTAATGTTGGAACAGGATGAACAGTTTATCCTCCATTATCTTCATATTTATTTCATTCTTCACCATCTGTTGATATTGCAATTTTTTCACTTCATATAACAGGAATTTCTTCTATTATTGGTTCTTTAAATTTTATTGTTACTATTATAATAATAAAAAATTATTCATTAAATTATGATCAAATTAATTTATTTTCATGATCAGTATGTATTACTGTAATTTTATTAATTTTATCTTTACCTGTTTTAGCAGGAGCAATTACAATATTACTTTTTGATCGAAATTTTAATACATCTTTTTTTGATCCTATAGGAGGTGGGGATCCAATTCTTTATCAACATTTATT
>POLLE051-18|Lasioglossum malachurum|MB00051|BOLD:AAE5496
AATATTATACTTTATATTTGCCATATGATCTGGGATAATCGGAGCTTCATTAAGTATAATTATTCGATTAGAATTAAGAATACCTGGAAATTGAATTAATAATGATCAAATTTATAATACTATTGTTACTTCTCATGCATTTATTATAATTTTTTTTATAGTTATACCATTTATAATTGGTGGATTTGGAAATTGATTAATTCCATTAATAATTGGAGCCCCTGACATAGCATTCCCTCGAATAAATAATTTAAGATTCTGACTATTAATTCCATCAATAATTATATTATTAACAGGAACAATCTTATCCTCCGGATCAGGAACAGGATGAACTATTTACCCTCCTTTATCTAGATCTACATTTCATCCCTCAATTTCAGTTGATTGCACTATTTTTGCTCTTCATATAGCAGGAATTTCTTCCATTATAGGAGCTATTAATTTTATTGTATCAATTACATTAATAAAAAATTCATCTATTAAATATGATCAACTTCCTCTTTTCCCATGATCAGTAAAAATTACTGCTATTTTATTATTATTATCCTTACCAGTTTTAGCAGGTGCTATTACAATACTTTTAACAGATCGAAATATAAATACTTCATTTTTTGACCCTTCAGGAGGAGGAGACCCTATTTTATATCAACATCTATTT
>POLLE2752-19|Bombus lapidarius|MBF00116|BOLD:AAC6016
AATATACTTTATTTTAGCAATATGATCAGGTATAATTGGATCATCAATAAGTTTATTAATCCGCATAGAACTTAGTCATCCCGGTATATGAATTAACAATGATCAAATTTATAATTCACTTATTACAAGACATGCATTTTTAATAATTTTTTTTATAGTTATACCATTCTTAATTGGAGGATTTGGAAATTACTTAATTCCATTAATATTAGGATCCCCTGATATAGCTTTCCCTCGAATAAATAATATTAGATTTTGACTTCTTCCTCCATCATTATTTTTATTATTATTAAGAAATTTATTTAACCCAAATGTAGGAACAGGTTGAACTGTATACCCACCTCTATCTTCATACTTATTTCATTCTTCTCCATCAATTGATATTGCAATTTTTTCAATACATATTACAGGAATTTCCTCTGTTATTGGTTCTTTAAATTTTATTGTAACTATTATATTTATAAAAAATTTTTCCTTAAATTATGATCAAATCAATTTATTTTCTTGATCTGTATGTATTACAGTAATTCTACTAATTTTATCTTTACCAGTTTTAGCAGGAGCAGTAACTATACTTCTATTTGATCGAAATTTTAATACATCCTTTTTTGATCCTATAGGAGGAGGTGATCCAATTCTTTATCAACATTTATTC
>POLLE2751-19|Bombus pascuorum|MBF00115|BOLD:AAC4378
AATATATTTCATTTTTGCTATATGATCAGGTATAATTGGATCTTCAATAAGATTATTAATTCGAATAGAATTAAGACATCCTGGTATATGAATTAATAATGATCAAATTTATAATTCTTTAGTTACTAGACATGCATTTTTAATAATTTTTTTTATAGTTATACCTTTTTTAATTGGTGGATTTGGAAATTATTTAATTCCTTTAATATTAGGAGCACCAGATATAGCATTTCCTCGAATAAATAATATTAGATTTTGAATTTTACCTCCTTCATTAATATTATTATTATTAAGAAATTTATTTACACCTAATGTTGGAACAGGATGAACAGTTTATCCTCCATTATCTTCATATTTATTTCATTCTTCACCATCTGTTGATATTGCAATTTTTTCACTTCATATAACAGGAATTTCTTCTATTATTGGTTCTTTAAATTTTATTGTTACTATTATAATAATAAAAAATTATTCATTAAATTATGATCAAATTAATTTATTTTCATGATCAGTATGTATTACTGTAATTTTATTAATTTTATCTTTACCTGTTTTAGCAGGAGCAATTACAATATTACTTTTTGATCGAAATTTTAATACATCTTTTTTTGATCCTATAGGAGGTGGGGATCCAATTCTTTATCAACATTTATT
>POLLE2750-19|Bombus pascuorum|MBF00114|BOLD:AAC4378
AATATATTTCATTTTTGCTATATGATCAGGTATAATTGGATCTTCAATAAGATTATTAATTCGAATAGAATTAAGTCATCCTGGTATATGAATTAATAATGATCAAATTTATAATTCTTTAGTTACTAGACATGCATTTTTAATAATTTTTTTTATAGTTATACCTTTTTTAATTGGTGGATTTGGAAATTATTTAATTCCTTTAATATTAGGAGCACCAGATATAGCATTTCCTCGAATAAATAATATTAGATTTTGAATTTTACCTCCTTCATTAATATTATTATTATTAAGAAATTTATTTACACCTAATGTTGGAACAGGATGAACAGTTTATCCTCCATTATCTTCATATTTATTTCATTCTTCACCATCTGTTGATATTGCAATTTTTTCACTTCATATAACAGGAATTTCTTCTATTATTGGTTCTTTAAATTTTATTGTTACTATTATAATAATAAAAAATTATTCATTAAATTATGATCAAATTAATTTATTTTCATGATCAGTATGTATTACTGTAATTTTATTAATTTTATCTTTACCTGTTTTAGCAGGAGCAATTACAATATTACTTTTTGATCGAAATTTTAATACATCTTTTTTTGATCCTATAGGAGGTGGGGATCCAATTCTTTATCAACATTTAT
>POLLE2749-19|Bombus pratorum|MBF00113|BOLD:AAD4735
AATATATTTTATTTTTGCTATATGATCAGGAATAATTGGATCATCAATAAGATTATTAATTCGTATAGAATTAAGTCATCCTGGTATATGAATTAATAATGATCAAATCTATAACTCATTAGTTACAAGACATGCATTTTTAATAATTTTTTTTATAGTTATACCATTTATAATTGGAGGATTTGGTAATTATTTAATTCCATTAATATTAGGATCACCTGATATAGCTTTTCCACGAATAAATAATATTAGATTTTGATTACTTCCTCCATCTCTTCTTATATTACTTTTAAGAAATCTATTTACACCAAATGTAGGAACAGGATGAACTGTATATCCTCCTTTATCATCTTATATATTTCACTCATCCCCTTCAGTTGATATTGCAATTTTTTCATTACATATAACAGGAATTTCTTCAATTATTGGATCTTTAAATTTTATTGTAACTATTATATTAATAAAAAATTTTTCATTAAATTATGATCAAATTAATTTATTTTCTTGATCAGTTTGTATTACAGTAATATTATTAATTCTATCTTTACCAGTTTTAGCAGGAGCAATTACTATACTTCTTTTTGATCGAAATTTCAATACATCTTTTTTTGATCCTATAGGAGGTGGAGATCCAATTTTATATCAACATCTATT
>POLLE2748-19|Andrena minutula|MBF00112|BOLD:AAJ2143
CTATATTTCATCTTCGCTATATGATCAGGGATAATTGGAGCATCATTAAGATTTATTATTCGAATAGAACTAAGAAACCCAGGAAGTTGAATCAATAATGATCAAATCTATAACTCCATTGTAACATCACACGCTTTCATTATAATTTTTTTCATAGTGATGCCATTCATAATCGGAGGTTTCGGAAACTGACTCACACCGTTAATATTAGGAGCGCCCGACATGGCTTTCCCACGAATGAATAATATAAGGTTTTGACTACTCCCACCAAGTATTTTCCTACTTTTAATAAGAACAATTTTAAATTCAGGATCAGGAACCGGATGAACTGTTTATCCCCCACTATCTTCATACACATATCATCCCTCTTCCTCTGTAGATCTAACAATCTTTTCCCTTCACATTGCTGGTATCTCCTCAATCATAGGAGCTATTAACTTTATTGTAACCATCTTAAACATAAAAAATATTTCAATAAATTATGATCAAATACCCCTATTCCCATGATCTGTTTTCATTACAACAATCTTACTACTAATCTCACTACCAGTTCTTGCAGGTGCTATTACAATACTAATCTCCGATCGAAACCTAAACTCGTCATTCTTTGACCCAATAGGAGGAGGAGATCCTATTCTATA
>POLLE2747-19|Apis mellifera|MBF00111|BOLD:AAA2326
CTTGTATATTATTCTAGCTTTATGATCTGGAATACTAGGATCATCAATGAGACTTATTATTCGAATAGAATTAAGATCCCCAGGATCATGAATTAGCAATGATCAAATTTATAATACAATTGTTACTAGTCATGCATTCCTAATAATTTTTTTTATAGTTATACCATTTTTAATTGGAGGATTTGGAAATTGGCTTATTCCTTTAATACTAGGATCACCTGATATAGCATTCCCCCGAATAAATAATATTAGATTTTGATTACTTCCTCCCTCATTATTTATACTTTTATTAAGAAATTTATTTTATCCAAGACCAGGAACTGGATGAACAGTATATCCACCATTATCAGCATATTTATATCATTCTTCACCTTCAGTAGATTTTGCAATTTTTTCTCTTCATATATCAGGAATTTCCTCAATTATAGGATCATTAAACTTAATAGTTACAATTATAATAATAAAAAATTTTTCTATAAATTATGACCAAATTTCATTATTTCCATGATCAGTTTTTATTACAGCAATTTTATTAATTATATCATTACCTGTATTAGCTGGAGCAATTACTATACTATTATTTGATCGAAATTTTAATACATCATTTTTCGATCCTATAGGAGGTGGAGATCCAATTCTTTATCAACATTTATT
>POLLE2746-19|Apis mellifera|MBF00110|BOLD:AAA2326
TCTTGTATATTATTCTAGCTTTATGATCTGGAATATTAGGTTCATCAATGAGACTTATTATTCGAATAGAATTAAGATCTCCAGGATCATGAATTAATAACGATCAAATTTATAATACAATTGTTACTAGCCACGCATTTCTAATAATCTTTTTTATAGTTATACCATTTCTAATTGGAGGATTTGGAAATTGGCTTATTCCTTTAATACTAGGATCACCTGATATAGCATTTCCCCGAATAAATAATATTAGATTTTGATTACTTCCTCCCTCATTATTAATACTTTTATTAAGAAATTTATTTTACCCAAGACCAGGAACTGGATGAACAGTGTATCCACCATTATCAGCATATTTATATCATTCTTCACCTTCAGTAGATTTTGCAATTTTTTCTCTTCATATATCAGGAATTTCCTCAATTATAGGATCATTAAATTTAATAGTTACAATTATAATAATAAAAAATTTTTCTATAAATTATGACCAAATTTCATTATTTCCATGATCAGTTTTTATTACAGCAATTTTATTAATTATATCATTACCTGTATTAGCTGGAGCAATTACTATACTATTATTTGATCGAAATTTTAATACATCATTTTTTGATCCTATAGGAGGTGGAGATCCAATTTTATATCAACATTTATT
>POLLE2745-19|Apis mellifera|MBF00109|BOLD:AAA2326
CTTGTATATTATTCTAGCTTTATGATCTGGAATACTAGGATCATCAATGAGACTTATTATTCGAATAGAATTAAGATCCCCAGGATCATGAATTAGCAATGATCAAATTTATAATACAATTGTTACTAGTCATGCATTCCTAATAATTTTTTTTATAGTTATACCATTTTTAATTGGAGGATTTGGAAATTGGCTTATTCCTTTAATACTAGGATCACCTGATATAGCATTCCCCCGAATAAATAATATTAGATTTTGATTACTTCCTCCCTCATTATTTATACTTTTATTAAGAAATTTATTTTATCCAAGACCAGGAACTGGATGAACAGTATATCCACCATTATCAGCATATTTATATCATTCTTCACCTTCAGTAGATTTTGCAATTTTTTCTCTTCATATATCAGGAATTTCCTCAATTATAGGATCATTAAACTTAATAGTTACAATTATAATAATAAAAAATTTTTCTATAAATTATGACCAAATTTCATTATTTCCATGATCAGTTTTTATTACAGCAATTTTATTAATTATATCATTACCTGTATTAGCTGGAGCAATTACTATACTATTATTTGATCGAAATTTTAATACATCATTTTTCGATCCTATAGGAGGTGGAGATCCAATTCTTTATCAACATTTATTTTGA
>POLLE2744-19|Andrena albofasciata|MBF00108|BOLD:ADZ2623
TTATATTTCATTTTCGCTATATGAGCAGGAATAATTGGAGCCTCACTAAGATTTATTATTCGTATAGAATTAAGAAATCCAGGCAACTGAATCAACAATGATCAAATTTATAATTCAATTGTCACCTCTCACGCTTTTATTATAATTTTCTTCATAGTAATGCCATTCATAATCGGAGGTTTCGGAAACTGACTCACACCGTTAATATTAGGAGCGCCCGACATGGCTTTCCCACGAATAAATAATATAAGATTCTGACTATTACCCCCATCAATTTTAATTATTTTAGCAAGAATAGTATTAAATTCAGGATCTGGAACTGGATGAACAGTTTATCCTCCATTATCATCATATTCTTACCATCCATCATCATCCGTAGATTTAACCATTTTCTCACTCCATATTGCAGGTATTTCATCAATTATAGGAGCAATTAATTTTATTGTTACAATTTTAAATATAAAAAATATCTCATTAAACTATGATCAAATACCCTTATTCCCATGATCAGTATTTATCACAACCATCTTATTACTAATATCTCTACCAGTTCTAGCTGGAGCTATTACAATATTATTATCAGATCGAAATCTAAATTCATCCTTCTTTGACCCCATAGGAGGTGGAGACCCCATTCTCTATCAACATTTATTT
>POLLE2743-19|Bombus pascuorum|MBF00107|BOLD:AAC4378
AATATATTTCATTTTTGCTATATGATCAGGTATAATTGGATCTTCAATAAGATTATTAATTCGAATAGAATTAAGACATCCTGGTATATGAATTAATAATGATCAAATTTATAATTCTTTAGTTACTAGACATGCATTTTTAATAATTTTTTTTATAGTTATACCTTTTTTAATTGGTGGATTTGGAAATTATTTAATTCCTTTAATATTAGGAGCACCAGATATAGCATTTCCTCGAATAAATAATATTAGATTTTGAATTTTACCTCCTTCATTAATATTATTATTATTAAGAAATTTATTTACACCTAATGTTGGAACAGGATGAACAGTTTATCCTCCATTATCTTCATATTTATTTCATTCTTCACCATCTGTTGATATTGCAATTTTTTCACTTCATATAACAGGAATTTCTTCTATTATTGGTTCTTTAAATTTTATTGTTACTATTATAATAATAAAAAATTATTCATTAAATTATGATCAAATTAATTTATTTTCATGATCAGTATGTATTACTGTAATTTTATTAATTTTATCTTTACCTGTTTTAGCAGGAGCAATTACAATATTACTTTTTGATCGAAATTTTAATACATCTTTTTTTGATCCTATAGGAGGTGGGGATCCAATTCTTTATCAACATTTATT
>POLLE2742-19|Bombus sylvarum|MBF00106|BOLD:AAD2551
ATTATATTTTATTTTTGCTATATGATCAGGAATAATTGGATCTTCAATAAGATTATTAATTCGAATAGAATTAAGACATCCTGGAATATGAATTAATAATGATCAAATTTATAATTCTTTAGTTACAAGTCATGCATTTTTAATAATTTTTTTTATAGTTATGCCTTTTTTAATTGGTGGATTTGGGAATTATTTAATTCCTCTAATATTAGGATCACCAGATATAGCATTTCCTCGAATAAATAATATTAGATTTTGAATTCTACCTCCTTCATTAATAATATTATTATTAAGAAATTTATTTACACCTAATGTAGGAACAGGTTGAACTGTATATCCTCCATTATCATCATATTTATTTCATTCATCACCTTCTGTTGACATTGCAATTTTTTCACTTCATATAACTGGAATTTCTTCAATTATTGGTTCATTAAATTTTATTGTTACTATTATAATAATAAAAAATTATTCATTAAGTTATGATCAAATTAATTTATTTTCATGATCAGTATGTATTACTGTAATTTTATTAATATTATCTTTACCTGTTTTAGCTGGAGCAATTACAATATTACTTTTTGATCGAAATTTTAATACATCTTTTTTTGATCCAATAGGAGGAGGTGATCCAATTCTTTATCAACATTTATT
>POLLE2740-19|Bombus pascuorum|MBF00104|BOLD:AAC4378
TAATATATTTCATTTTTGCTATATGATCAGGTATAATTGGATCTTCAATAAGATTATTAATTCGAATAGAATTAAGACATCCTGGTATATGAATTAATAATGATCAAATTTATAATTCTTTAGTTACTAGACATGCATTTTTAATAATTTTTTTTATAGTTATACCTTTTTTAATTGGTGGATTTGGAAATTATTTAATTCCTTTAATATTAGGAGCACCAGATATAGCATTTCCTCGAATAAATAATATTAGATTTTGAATTTTACCTCCTTCATTAATATTATTATTATTAAGAAATTTATTTACACCTAATGTTGGAACAGGATGAACAGTTTATCCTCCATTATCTTCATATTTATTTCATTCTTCACCATCCGTTGATATTGCAATTTTTTCACTTCATATAACAGGAATTTCTTCTATTATTGGTTCTTTAAATTTTATTGTTACTATTATAATAATAAAAAATTATTCATTAAATTATGATCAAATTAATTTATTTTCATGATCAGTATGTATTACTGTAATTTTATTAATTTTATCTTTACCTGTTTTAGCAGGAGCAATTACAATATTACTTTTTGATCGAAATTTTAATACATCTTTTTTTGATCCTATAGGAGGTGGGGATCCAATTCTTTATCAACATTTAT
>POLLE2739-19|Bombus terrestris|MBF00103|BOLD:AAB1062
ATTATACTTTATTTTTGCTATATGATCAGGAATAATTGGTTCATCTATAAGATTATTAATTCGAATAGAATTAAGACATCCAGGTATATGAATTAATAATGATCAAATTTATAATTCTTTAGTAACAAGACATGCATTTTTAATAATTTTTTTTATAGTTATACCTTTTATAATTGGTGGATTTGGAAATTATCTAATTCCATTAATATTAGGATCCCCAGATATAGCTTTTCCTCGAATAAATAATATTAGATTTTGACTTCTACCTCCATCATTATTCATATTATTATTAAGAAATATATTTACACCTAATGTAGGTACAGGATGAACTGTATATCCTCCTTTATCTTCTTATTTATTTCATTCATCACCTTCAATTGATATTGCAATTTTTTCTTTACATATATCAGGAATCTCTTCAATTATTGGATCATTAAATTTTATCGTTACTATTTTATTAATAAAAAATTTTTCATTAAATTATGATCAAATTAATTTATTTTCATGATCAGTATGTATTACAGTAATTTTATTAATTCTATCTTTACCAGTATTAGCCGGTGCAATTACTATATTATTATTTGATCGAAATTTTAATACTTCATTTTTTGACCCAATAGGAGGAGGAGACCCAATCCTTTATCAACATTTAT
>POLLE2738-19|Apis mellifera|MBF00102|BOLD:AAA2326
CTTGTATATTATTCTAGCTTTATGATCTGGAATACTAGGATCATCAATGAGACTTATTATTCGAATAGAATTAAGATCCCCAGGATCATGAATTAACAATGATCAAATTTATAATACAATTGTTACTAGTCATGCATTCCTAATAATTTTTTTTATAGTTATACCATTTTTAATTGGAGGATTTGGAAATTGGCTTATTCCTTTAATACTAGGATCACCTGATATAGCATTCCCCCGAATAAATAATATTAGATTTTGATTACTTCCTCCCTCATTATTTATACTTTTATTAAGAAATTTATTTTATCCAAGACCAGGAACTGGATGAACAGTATATCCACCATTATCAGCATATTTATATCATTCTTCACCTTCAGTAGATTTTGCAATTTTTTCTCTTCATATATCAGGAATTTCCTCAATTATAGGATCATTAAACTTAATAGTTACAATTATAATAATAAAAAATTTTTCTATAAATTATGACCAAATTTCATTATTTCCATGATCAGTTTTTATTACAGCAATTTTATTAATTATATCATTACCTGTATTAGCTGGAGCAATTACTATACTATTATTTGATCGAAATTTTAATACATCATTTTTCGATCCTATAGGAGGTGGAGATCCAATTCTTTATCAACATTTATTTT
>POLLE2737-19|Bombus pascuorum|MBF00101|BOLD:AAC4378
AATATATTTCATTTTTGCTATATGATCAGGTATAATTGGATCTTCAATAAGATTATTAATTCGAATAGAATTAAGACATCCTGGTATATGAATTAATAATGATCAAATTTATAATTCTTTAGTTACTAGACATGCATTTTTAATAATTTTTTTTATAGTTATACCTTTTTTAATTGGTGGATTTGGAAATTATTTAATTCCTTTAATATTGGGAGCACCAGATATAGCATTTCCTCGAATAAATAATATTAGATTTTGAATTTTACCTCCTTCATTAATATTATTATTATTAAGAAATTTATTTACACCTAATGTTGGAACAGGATGAACAGTTTATCCTCCATTATCTTCATATTTATTTCATTCTTCACCATCTGTTGATATTGCAATTTTTTCACTTCATATAACAGGAATTTCTTCTATTATTGGTTCTTTAAATTTTATTGTTACTATTATAATAATAAAAAATTATTCATTAAATTATGATCAAATTAATTTATTTTCATGATCAGTATGTATTACTGTAATTTTATTAATTTTATCTTTACCTGTTTTAGCAGGAGCAATTACAATATTACTTTTTGATCGAAATTTTAATACATCTTTTTTTGATCCTATAGGAGGTGGGGATCCAATTCTTTATCAACATTTATT
>POLLE2736-19|Apis mellifera|MBF00100|BOLD:AAA2326
CTTGTATATTATTCTAGCTTTATGATCTGGAATATTAGGTTCATCAATGAGACTTATTATTCGAATAGAATTAAGATCTCCAGGATCATGAATTAATAACGATCAAATTTATAATACAATTGTTACTAGCCACGCATTTCTAATAATCTTTTTTATAGTTATACCATTTCTAATTGGAGGATTTGGAAATTGGCTTATTCCTTTAATACTAGGATCACCTGATATAGCATTTCCCCGAATAAATAATGTTAGATTTTGATTACTTCCTCCCTCATTATTAATACTTTTATTAAGAAATTTATTTTACCCAAGACCAGGAACTGGATGAACAGTATATCCACCATTATCAGCATATTTATATCATTCTTCACCTTCAGTAGATTTTGCAATTTTTTCTCTTCATATATCAGGAATTTCCTCAATTATAGGATCATTAAATTTAATAGTTACAATTATAATAATAAAAAATTTTTCTATAAATTATGACCAAATTTCATTATTTCCATGATCAGTTTTTATTACAGCAATTTTACTAATTATATCATTACCTGTATTAGCTGGAGCAATTACTATACTATTATTTGATCGAAATTTTAATACATCATTTTTTGATCCTATAGGAGGTGGAGATCCAATTTTATATCAACATTTATT
>POLLE824-19|Lasioglossum leucozonium|MB00828|BOLD:AAA2322
ACTATATTTTATCTTCGCAATATGATCAGGAATAATTGGAGCTTCATTAAGTATAATCATTCGTATAGAATTAAGAGCCCCCGGAAAATGAATTAATAATGATCAAATTTATAACACTATTGTTACATCCCACGCTTTCATTATAATCTTTTTTATAGTTATACCATTTATAATTGGAGGATTTGGTAACTGATTAATTCCACTAATAATTGGAGCCCCTGATATGGCATTCCCTCGAATAAATAATATAAGATTCTGATTATTAATCCCATCACTTATTATACTTCTATTAAGATCAACTTTAACAGATGGATCAGGGACAGGATGAACTATCTACCCTCCTCTATCATCAATTATATACCATTCCTCTAATTCTGTTGACTTCACAATTTTTTCTTTACATATTGCAGGAATATCCTCAATTATAGGAGCCATCAATTTTATTGTTTCTATTTTATTAATAAAAAATATCTCTATTAAATTTGATCAAATTCCTTTATTTCCATGATCAGTAAAAATTACTGCTATTCTATTATTACTTTCTCTACCTGTTTTAGCAGGAGCTATTACAATATTATTAACAGATCGAAATTTAAATACTTCATTTTTTGACCCTTCAGGTGGAGGGGACCCAATTTTATACCAACATCTTTT
>POLLE2734-19|Lasioglossum leucozonium|MBF00098|BOLD:AAA2322
AATACTATATTTTATCTTCGCAATATGATCAGGAATAATTGGAGCTTCATTAAGTATAATCATTCGTATAGAATTAAGAGCCCCCGGAAAATGAATTAATAATGATCAAATTTATAACACTATTGTTACATCCCACGCTTTCATTATAATCTTTTTTATAGTTATACCATTTATAATTGGAGGATTTGGTAACTGATTAATTCCACTAATAATTGGAGCCCCTGATATGGCATTCCCTCGAATAAATAATATAAGATTCTGATTATTAATCCCATCACTTATTATACTTCTATTAAGATCAACTTTAACAGATGGATCAGGGACAGGATGAACTATCTACCCTCCTCTATCATCAATTATATACCATTCCTCTAATTCTGTTGACTTCACAATTTTTTCTTTACATATTGCAGGAATATCCTCAATTATAGGAGCCATCAATTTTATTGTTTCTATTTTATTAATAAAAAATATCTCTATTAAATTTGATCAAATTCCTTTATTTCCATGATCAGTAAAAATTACTGCTATTCTATTATTACTTTCTCTACCTGTTTTAGCAGGAGCTATTACAATATTATTAACAGATCGAAATTTAAATACTTCATTTTTTGACCCTTCAGGTGGAGGGGACCCAATTTTATACCAACATCTTTT
>POLLE2733-19|Bombus lapidarius|MBF00097|BOLD:AAC6016
AATATACTTTATTTTAGCAATATGATCAGGTATAATTGGATCATCAATAAGTTTATTAATCCGCATAGAACTTAGTCATCCCGGTATATGAATTAACAATGATCAAATTTATAATTCACTTATTACAAGACATGCATTTTTAATAATTTTTTTTATAGTTATACCATTCTTAATTGGAGGATTTGGAAATTACTTAATTCCATTAATATTAGGATCCCCTGATATAGCTTTCCCTCGAATAAATAATATTAGATTTTGACTTCTTCCTCCATCATTATTTTTATTATTATTAAGAAATTTATTTAACCCAAATGTAGGAACAGGTTGAACTGTATACCCACCTCTATCTTCATACTTATTTCATTCTTCTCCATCAATTGATATTGCAATTTTTTCAATACATATTACAGGAATTTCCTCTGTTATTGGTTCTTTAAATTTTATTGTAACTATTATATTTATAAAAAATTTTTCCTTAAATTATGATCAAATCAATTTATTTTCTTGATCTGTATGTATTACAGTAATTCTACTAATTTTATCTTTACCAGTTTTAGCAGGAGCAGTAACTATACTTCTATTTGATCGAAATTTTAATACATCCTTTTTTGATCCTATAGGAGGAGGTGATCCAATTCTTTATCAACATTTATT
>POLLE2732-19|Bombus pascuorum|MBF00096|BOLD:AAC4378
AATATATTTCATTTTTGCTATATGATCAGGTATAATTGGATCTTCAATAAGATTATTAATTCGAATAGAATTAAGACATCCTGGTATATGAATTAATAATGATCAAATTTATAATTCTTTAGTTACTAGACATGCATTTTTAATAATTTTTTTTATAGTTATACCTTTTTTAATTGGTGGATTTGGAAATTATTTAATTCCTTTAATATTAGGAGCACCAGATATAGCATTTCCTCGAATAAATAATATTAGATTTTGAATTTTACCTCCTTCATTAATATTATTATTATTAAGAAATTTATTTACACCTAATGTTGGAACAGGATGAACAGTTTATCCTCCATTATCTTCATATTTATTTCATTCTTCACCATCTGTTGATATTGCAATTTTTTCACTTCATATAACAGGAATTTCTTCTATTATTGGTTCTTTAAATTTTATTGTTACTATTATAATAATAAAAAATTATTCATTAAATTATGATCAAATTAATTTATTTTCATGATCAGTATGTATTACTGTAATTTTATTAATTTTATCTTTACCTGTTTTAGCAGGAGCAATTACAATATTACTTTTTGATCGAAATTTTAATACATCTTTTTTTGATCCTATAGGAGGTGGGGATCCAATTCTTTATCAACATTTATT
>POLLE2731-19|Bombus pascuorum|MBF00095|BOLD:AAC4378
AATATATTTCATTTTTGCTATATGATCAGGTATAATTGGATCTTCAATAAGATTATTAATTCGAATAGAATTAAGACATCCTGGTATATGAATTAATAATGATCAAATTTATAATTCTTTAGTTACTAGACATGCATTTTTAATAATTTTTTTTATAGTTATACCTTTTTTAATTGGTGGATTTGGAAATTATTTAATTCCTTTAATATTAGGAGCACCAGATATAGCATTTCCTCGAATAAATAATATTAGATTTTGAATTTTACCTCCTTCATTAATATTATTATTATTAAGAAATTTATTTACACCTAATGTTGGAACAGGATGAACAGTTTATCCTCCATTATCTTCATATTTATTTCATTCTTCACCATCTGTTGATATTGCAATTTTTTCACTTCATATAACAGGAATTTCTTCTATTATTGGTTCTTTAAATTTTATTGTTACTATTATAATAATAAAAAATTATTCATTAAATTATGATCAAATTAATTTATTTTCATGATCAGTATGTATTACTGTAATTTTATTAATTTTATCTTTACCTGTTTTAGCAGGAGCAATTACAATATTACTTTTTGATCGAAATTTTAATACATCTTTTTTTGATCCTATAGGAGGTGGGGATCCAATTCTTTATCAACATTTATTT
>POLLE823-19|Hoplitis adunca|MB00827|BOLD:AAI1794
TTTTATATATAATCTTTGCTATATGATCAGGAATAGTTGGTTCAGCATTAAGAATTATTATTCGTATAGAATTAAGAACCCCTGGGTCTTGAATTAATAATGATCAAATTTATAACTCCATTGTTACAGCCCATGCATTTCTTATAATTTTTTTTTTAGTTATACCATTTATAATTGGTGGATTTGGTAATTGACTAGTTCCACTAATATTAGGAATTCCTGATATAGCATTCCCCCGAATAAATAATATTAGATTTTGACTTCTCCCTCCTTCTTTATTCATTCTTCTATTTAGGAATTTTTTTAACCCTAGACCAGGAACAGGATGAACTATTTATCCTCCCTTATCAACTTATATATATCATCCCTCTCCATCAGTTGATTTAGCAATTTTTTCTCTACATATTTCAGGATTATCTTCAATTATTGGTTCTATAAATTTTATTGTTACAATTATTATAATAAAAAATATTTCACTAAAAAACATTCAAGTCCCATTATTTCCTTGATCCGTTTTTATCACAACTATCTTATTATTATTATCATTACCTGTATTGGCAGGAGCAATTACAATATTAATTTTTGATCGAAATATAAATACTTCTTTTTTTGACCCAATAGGAGGAGGAGATCCAGTATTATTCCAACATTTATTC
>POLLE2728-19|Apis mellifera|MBF00092|BOLD:AAA2326
TCTTGTATATTATTCTAGCTTTATGATCTGGAATACTAGGATCATCAATGAGACTTATTATTCGAATAGAATTAAGATCCCCAGGATCATGAATTAACAATGATCAAATTTATAATACAATTGTTACTAGTCATGCATTCCTAATAATTTTTTTTATAGTTATACCATTTTTAATTGGAGGATTTGGAAATTGGCTTATTCCTTTAATACTAGGATCACCTGATATAGCATTCCCCCGAATAAATAATATTAGATTTTGATTACTTCCTCCCTCATTATTTATACTTTTATTAAGAAATTTATTTTATCCAAGACCAGGAACTGGATGAACAGTATATCCACCATTATCAGCATATTTATATCATTCTTCACCTTCAGTAGATTTTGCAATTTTTTCTCTTCATATATCAGGAATTTCCTCAATTATAGGATCATTAAACTTAATAGTTACAATTATAATAATAAAAAATTTTTCTATAAATTATGACCAAATTTCATTATTTCCATGATCAGTTTTTATTACAGCAATTTTATTAATTATATCATTACCTGTATTAGCTGGAGCAATTACTATACTATTATTTGATCGAAATTTTAATACATCATTTTTCGATCCTATAGGAGGTGGAGATCCAATTCTTTATCAACATTTATT
>POLLE2727-19|Bombus pascuorum|MBF00091|BOLD:AAC4378
TAATATATTTCATTTTTGCTATATGATCAGGTATAATTGGATCTTCAATAAGATTATTAATTCGAATAGAATTAAGACATCCTGGTATATGAATTAATAATGATCAAATTTATAATTCTTTAGTTACTAGACATGCATTTTTAATAATTTTTTTTATAGTTATACCTTTTTTAATTGGTGGATTTGGAAATTATTTAATTCCTTTAATATTAGGAGCACCAGATATAGCATTTCCTCGAATAAATAATATTAGATTTTGAATTTTACCTCCTTCATTAATATTATTATTATTAAGAAATTTATTTACACCTAATGTTGGAACAGGATGAACAGTTTATCCTCCATTATCTTCATATTTATTTCATTCTTCACCATCTGTTGATATTGCAATTTTTTCACTTCATATAACAGGAATTTCTTCTATTATTGGTTCTTTAAATTTTATTGTTACTATTATAATAATAAAAAATTATTCATTAAATTATGATCAAATTAATTTATTTTCATGATCAGTATGTATTACTGTAATTTTATTAATTTTATCTTTACCTGTTTTAGCAGGAGCAATTACAATATTACTTTTTGATCGAAATTTTAATACATCTTTTTTTGATCCTATAGGAGGTGGGGATCCAATTCTTTATCAACATTTATT
>POLLE2726-19|Apis mellifera|MBF00090|BOLD:AAA2326
TCTTGTATATTATTCTAGCTTTATGATCTGGAATACTAGGATCATCAATGAGACTTATTATTCGAATAGAATTAAGATCCCCAGGATCATGAATTAACAATGATCAAATTTATAATACAATTGTTACTAGTCATGCATTCCTAATAATTTTTTTTATAGTTATACCATTTTTAATTGGAGGATTTGGAAATTGGCTTATTCCTTTAATACTAGGATCACCTGATATAGCATTCCCCCGAATAAATAATATTAGATTTTGATTACTTCCTCCCTCATTATTTATACTTTTATTAAGAAATTTATTTTATCCAAGACCAGGAACTGGATGAACAGTATATCCACCATTATCAGCATATTTATATCATTCTTCACCTTCAGTAGATTTTGCAATTTTTTCTCTTCATATATCAGGAATTTCCTCAATTATAGGATCATTAAACTTAATAGTTACAATTATAATAATAAAAAATTTTTCTATAAATTATGACCAAATTTCATTATTTCCATGATCAGTTTTTATTACAGCAATTTTATTAATTATATCATTACCTGTATTAGCTGGAGCAATTACTATACTATTATTTGATCGAAATTTTAATACGTCATTTTTCGATCCTATAGGAGGTGGAGATCCAATTCTTTATCAACATTTATT
>POLLE2725-19|Apis mellifera|MBF00089|BOLD:AAA2326
TCTTGTATATTATTCTAGCTTTATGATCTGGAATACTAGGATCATCAATGAGACTTATTATTCGAATAGAATTAAGATCCCCAGGATCATGAATTAACAATGATCAAATTTATAATACAATTGTTACTAGTCATGCATTCCTAATAATTTTTTTTATAGTTATACCATTTTTAATTGGAGGATTTGGAAATTGGCTTATTCCTTTAATACTAGGATCACCTGATATAGCATTCCCCCGAATAAATAATATTAGATTTTGATTACTTCCTCCCTCATTATTTATACTTTTATTAAGAAATTTATTTTATCCAAGACCAGGAACTGGATGAACAGTATATCCACCATTATCAGCATATTTATATCATTCTTCACCTTCAGTAGATTTTGCAATTTTTTCTCTTCATATATCAGGAATTTCCTCAATTATAGGATCATTAAACTTAATAGTTACAATTATAATAATAAAAAATTTTTCTATAAATTATGACCAAATTTCATTATTTCCATGATCAGTTTTTATTACAGCAATTTTATTAATTATATCATTACCTGTATTAGCTGGAGCAATTACTATACTATTATTTGATCGAAATTTTAATACATCATTTTTCGATCCTATAGGAGGTGGAGATCCAATTCTTTATCAACATTTATT
>POLLE2724-19|Halictus scabiosae|MBF00088|BOLD:AAN4492
ACTATATTTTATATTTGCTATATGATCGGGAATAGTTGGAGCTTCTTTAAGTATAATTATTCGTTTAGAATTAAGTGCTCCAGGAAGATGAATTAATAATGATCAAATTTATAATACTATTGTAACTTCTCATGCTTTTGTTATAATTTTTTTTATAGTTATACCATTTATAATTGGAGGATTCGGAAATTGACTAGTACCATTAATAATTGGAGCCCCTGATATAGCATTTCCACGAATAAATAATATAAGATTTTGACTATTAATACCATCTTTATTTATACTTATTATAAGAGTAACTTTATCAACAGGTTCAGGAACAGGTTGAACTATATATCCTCCTTTATCATCAATTATATATCACTCATCCTATGCTATAGATTTTACTATTTTTTCTCTACATATTGCAGGAATTTCTTCAATTATAGGAGCTATTAATTTTATTGTTTCAATTTTATTAATGAAAAATATTTCACTTAATTTAAATCAAATTCCTTTATTCCCATGATCAGTTAAAATTACTGCAATTTTATTACTATTATCTTTACCTGTCTTAGCAGGAGCTATCACTATATTATTAACTGACCGAAATTTAAATACTTCCTTTTTTGACCCCTCAGGAGGAGGAGATCCTATTTTATATCAACATTTAT
>POLLE046-18|Lasioglossum morio|MB00046|BOLD:AAD9335
CCCCTGGAAGATGAATTAATAATGATCAAATTTATAATACTATTATTACATCACATGCATTTGTAATAATTTTCTTTATAGTTATACCATTTATAATTGGGGGGTTTGGTAATTGATTAGTACCACTAATAATTGGAGCCCCTGATATAGCATTCCCACGAATAAATAATATAAGATTTTGATTATTAATTCCTTCTTTATTCATATTATTAATAAGAAGAATTTTATCATCAGGATCAGGAACAGGATGAACAGTTTACCCTCCATTATCTTCAATTACATACCATTCATCTATTTCTGTAGATTGCACTATCTTTTCATTACACATTGCTGGAATCTCATCCATTATAGGAGCTATTAATTTTATTGTTTCAATTATATTAATAAAAAATATTTCAATCAATTATGATCAAATTCCATTATTCCCATGATCAGTAAAAATTACAGCTATCCTTTTACTTTTATCTTTACCCGTATTAGCCGGAGCTATTACTATAT
>POLLE2722-19|Bombus pascuorum|MBF00086|BOLD:AAC4378
ATAATATATTTCATTTTTGCTATATGATCAGGTATAATTGGATCTTCAATAAGATTATTAATTCGAATAGAATTAAGACATCCTGGTATATGAATTAATAATGATCAAATTTATAATTCTTTAGTTACTAGACATGCATTTTTAATAATTTTTTTTATAGTTATACCTTTTTTAATTGGTGGATTTGGAAATTATTTAATTCCTTTAATATTAGGAGCACCAGATATAGCATTTCCTCGAATAAATAATATTAGATTTTGAATTTTACCTCCTTCATTAATATTATTATTATTAAGAAATTTATTTACACCTAATGTTGGAACAGGATGAACAGTTTATCCTCCATTATCTTCATATTTATTTCATTCTTCACCATCTGTTGATATTGCAATTTTTTCACTTCATATAACAGGAATTTCTTCTATTATTGGTTCTTTAAATTTTATTGTTACTATTATAATAATAAAAAATTATTCATTAAATTATGATCAAATTAATTTATTTTCATGATCAGTATGTATTACTGTAATTTTATTAATTTTATCTTTACCTGTTTTAGCAGGAGCAATTACAATATTACTTTTTGATCGAAATTTTAATACATCTTTTTTTGATCCTATAGGAGGTGGGGATCCAATTCTTTATCAACATTTATTT
>POLLE2721-19|Apis mellifera|MBF00085|BOLD:AAA2326
ATCTTGTATATTATTCTAGCTTTATGATCTGGAATACTAGGATCATCAATGAGACTTATTATTCGAATAGAATTAAGATCCCCAGGATCATGAATTAACAATGATCAAATTTATAATACAATTGTTACTAGTCATGCATTCCTAATAATTTTTTTTATAGTTATACCATTTTTAATTGGAGGATTTGGAAATTGGCTTATTCCTTTAATACTAGGATCACCTGATATAGCATTCCCCCGAATAAATAATATTAGATTTTGATTACTTCCTCCCTCATTATTTATACTTTTATTAAGAAATTTATTTTATCCAAGACCAGGAACTGGATGAACAGTATATCCACCATTATCAGCATATTTATATCATTCTTCACCTTCAGTAGATTTTGCAATTTTTTCTCTTCATATATCAGGAATTTCCTCAATTATAGGATCATTAAACTTAATAGTTACAATTATAATAATAAAAAATTTTTCTATAAATTATGACCAAATTTCATTATTTCCATGATCAGTTTTTATTACAGCAATTTTATTAATTATATCATTACCTGTATTAGCTGGAGCAATTACTATACTATTATTTGATCGAAATTTTAATACATCATTTTTCGATCCTATAGGAGGTGGAGATCCAATTCTTTATCAACATTTATT
>POLLE2720-19|Bombus pascuorum|MBF00084|BOLD:AAC4378
AATATATTTCATTTTTGCTATATGATCAGGTATAATTGGATCTTCAATAAGATTATTAATTCGAATAGAATTAAGACATCCTGGTATATGAATTAATAATGATCAAATTTATAATTCTTTAGTTACTAGACATGCATTTTTAATAATTTTTTTTATAGTTATACCTTTTTTAATTGGTGGATTTGGAAATTATTTAATTCCTTTAATATTAGGAGCACCAGATATAGCATTTCCTCGAATAAATAATATTAGATTTTGAATTTTACCTCCTTCATTAATATTATTATTATTAAGAAATTTATTTACACCTAATGTTGGAACAGGATGAACAGTTTATCCTCCATTATCTTCATATTTATTTCATTCTTCACCATCTGTTGATATTGCAATTTTTTCACTTCATATAACAGGAATTTCTTCTATTATTGGTTCTTTAAATTTTATTGTTACTATTATAATAATAAAAAATTATTCATTAAATTATGATCAAATTAATTTATTTTCATGATCAGTATGTATTACTGTAATTTTATTAATTTTATCTTTACCTGTTTTGGCAGGAGCAATTACAATATTACTTTTTGATCGAAATTTTAATACATCTTTTTTTGATCCTATAGGAGGTGGGGATCCAATTCTTTATCAACATTTAT
>POLLE2719-19|Bombus terrestris|MBF00083|BOLD:AAB1062
ATTATACTTTATTTTTGCTATATGATCAGGAATAATTGGTTCATCTATAAGATTATTAATTCGAATAGAATTAAGACATCCAGGTATATGAATTAATAATGATCAAATTTATAATTCTTTAGTAACAAGACATGCATTTTTAATAATTTTTTTTATAGTTATACCTTTTATAATTGGTGGATTTGGAAATTATCTAATTCCATTAATATTAGGATCCCCAGATATAGCTTTTCCTCGAATAAATAATATTAGATTTTGACTTCTACCTCCATCATTATTCATATTATTATTAAGAAATATATTTACACCTAATGTAGGTACAGGATGAACTGTATATCCTCCTTTATCTTCTTATTTATTTCATTCATCACCTTCAATTGATATTGCAATTTTTTCTTTACATATATCAGGAATCTCTTCAATTATTGGATCATTAAATTTTATCGTTACTATTTTATTAATAAAAAATTTTTCATTAAATTATGATCAAATTAATTTATTTTCATGATCAGTATGTATTACAGTAATTTTATTAATTCTATCTTTACCAGTATTAGCCGGTGCAATTACTATATTATTATTTGATCGAAATTTTAATACTTCATTTTTTGACCCAATAGGAGGAGGAGACCCAATCCTTTATCAACATTTATT
>POLLE2718-19|Halictus scabiosae|MBF00082|BOLD:AAN4492
ACTATATTTTATATTTGCTATATGATCGGGAATAGTTGGAGCTTCTTTAAGTATAATTATTCGTTTAGAATTAAGTGCTCCAGGAAGATGAATTAATAATGATCAAATTTATAATACTATTGTAACTTCTCATGCTTTTGTTATAATTTTTTTTATAGTTATACCATTTATAATTGGAGGATTCGGAAATTGACTAGTACCATTAATAATTGGAGCCCCTGATATAGCATTTCCACGAATAAATAATATAAGATTTTGACTATTAATACCATCTTTATTTATACTTATTATAAGAGTAACTTTATCAACAGGTTCAGGAACAGGTTGAACTATATATCCTCCTTTATCATCAATTATATATCACTCATCCTATGCTATAGATTTTACTATTTTTTCTCTACATATTGCAGGAATTTCTTCAATTATAGGAGCTATTAATTTTATTGTTTCAATTTTATTAATGAAAAATATTTCACTTAATTTAAATCAAATTCCTTTATTCCCATGATCAGTTAAAATTACTGCAATTTTATTACTATTATCTTTACCTGTCTTAGCAGGAGCTATCACTATATTATTAACTGACCGAAATTTAAATACTTCCTTTTTTGACCCCTCAGGAGGAGGAGATCCTATTTTATATCAACATTTAT
>POLLE821-19|Lasioglossum pauxillum|MB00825|BOLD:AAE1160
TTATATTTCATTTTTGCTATATGAGCAGGAATAATTGGAGCTTCTTTAAGAATAATTATCCGAATAGAATTAAGTGCTCCCGGAAAATGAATTAATAATGATCAAATTTATAATACTATTATTACTTCTCATGCATTTATTATAATTTTTTTTATAGTTATACCTTTTATAATTGGAGGTTTTGGAAATTGATTAATTCCATTAATAATTGGAGCCCCAGACATAGCTTTCCCTCGAATAAATAATATAAGATTTTGATTACTTATTCCATCACTATTTATACTTTTAATAAGAAGAATTTTAGCATCTGGTTCAGGAACTGGATGAACTATTTACCCTCCTTTATCTTCTTCAACTTTTCACCCATCTATTTCTACAGATTGTACAATTTTTTCTTTACATATTGCTGGTATTTCATCTATCATAGGAGCTATTAATTTTATTGTATCAATTATATTAATAAAAAATATTTCTATTAATTATGATCAAATTCCTCTTTTCCCATGATCAGTAAAAATTACTGCTATCTTATTATTACTCTCTCTACCCGTTTTAGCCGGAGCTATTACTATACTTTTAACAGACCGAAATTTAAATACATCATTTTTTGATCCTTCTGGAGGAGGAGACCCTATTTTATATCAACATTTAT
>POLLE2716-19|Apis mellifera|MBF00080|BOLD:AAA2326
CTTGTATATTATTCTAGCTTTATGATCTGGAATACTAGGATCATCAATGAGACTTATTATTCGAATAGAATTAAGATCCCCAGGATCATGAATTAACAATGATCAAATTTATAATACAATTGTTACTAGTCATGCATTCCTAATAATTTTTTTTATAGTTATACCATTTTTAATTGGAGGATTTGGAAATTGGCTTATTCCTTTAATATTAGGATCACCTGATATAGCATTCCCTCGAATAAATAATATTAGATTTTGATTACTTCCTCCCTCATTATTTATACTTTTATTAAGAAATTTATTTTATCCAAGACCAGGAACTGGATGAACAGTATATCCACCATTATCAGCATATTTATATCATTCTTCACCTTCAGTAGATTTTGCAATTTTTTCTCTTCATATATCAGGAATTTCCTCAATTATAGGATCATTAAACTTAATAGTTACAATTATAATAATAAAAAATTTTTCTATAAATTATGACCAAATTTCATTATTTCCATGATCAGTTTTTATTACAGCAATTTTATTAATTATATCATTACCTGTATTAGCTGGAGCAATTACTATACTATTATTTGATCGAAATTTTAATACATCATTTTTCGATCCTATAGGAGGTGGAGATCCAATTCTTTATCAACATTTATT
>POLLE2715-19|Apis mellifera|MBF00079|BOLD:AAA2326
CTTGTATATTATTCTAGCTTTATGATCTGGAATACTAGGATCATCAATGAGACTTATTATTCGAATAGAATTAAGATCCCCAGGATCATGAATTAACAATGATCAAATTTATAATACAATTGTTACTAGTCATGCATTCCTAATAATTTTTTTTATAGTTATACCATTTTTAATTGGAGGATTTGGAAATTGGCTTATTCCTTTAATACTAGGATCACCTGATATAGCATTCCCCCGAATAAATAATATTAGATTTTGATTACTTCCTCCCTCATTATTTATACTTTTATTAAGAAATTTATTTTATCCAAGACCAGGAACTGGATGAACAGTATATCCACCATTATCAGCATATTTATATCATTCTTCACCTTCAGTAGATTTTGCAATTTTTTCTCTTCATATATCAGGAATTTCCTCAATTATAGGATCATTAAACTTAATAGTTACAATTATAATAATAAAAAATTTTTCTATAAATTATGACCAAATTTCATTATTTCCATGATCAGTTTTTATTACAGCAATTTTATTAATTATATCATTACCTGTATTAGCTGGAGCAATTACTATACTATTATTTGATCGAAATTTTAATACATCATTTTTCGATCCTATAGGAGGTGGAGATCCAATTCTTTATCAACATTTAT
>POLLE2714-19|Bombus pascuorum|MBF00078|BOLD:AAC4378
AATATATTTCATTTTTGCTATATGATCAGGTATAATTGGATCTTCAATAAGATTATTAATTCGAATAGAATTAAGACATCCTGGTATATGAATTAATAATGATCAAATTTATAATTCTTTAGTTACTAGACATGCATTTTTAATAATTTTTTTTATAGTTATACCTTTTTTAATTGGTGGATTTGGAAATTATTTAATTCCTTTAATATTGGGAGCACCAGATATAGCATTTCCTCGAATAAATAATATTAGATTTTGAATTTTACCTCCTTCATTAATATTATTATTATTAAGAAATTTATTTACACCTAATGTTGGAACAGGATGAACAGTTTATCCTCCATTATCTTCATATTTATTTCATTCTTCACCATCTGTTGATATTGCAATTTTTTCACTTCATATAACAGGAATTTCTTCTATTATTGGTTCTTTAAATTTTATTGTTACTATTATAATAATAAAAAATTATTCATTAAATTATGATCAAATTAATTTATTTTCATGATCAGTATGTATTACTGTAATTTTATTAATTTTATCTTTACCTGTTTTAGCAGGAGCAATTACAATATTACTTTTTGATCGAAATTTTAATACATCTTTTTTTGATCCTATAGGAGGTGGGGATCCAATTCTTTATCAACATTTATTTT
>POLLE2713-19|Bombus pratorum|MBF00077|BOLD:AAD4735
AATATATTTTATTTTTGCTATATGATCAGGAATAATTGGATCATCAATAAGATTATTAATTCGTATAGAATTAAGTCATCCTGGTATATGAATTAATAATGATCAAATCTATAACTCATTAGTTACAAGACATGCATTTTTAATAATTTTTTTTATAGTTATACCATTTATAATTGGAGGATTTGGTAATTATTTAATTCCATTAATATTAGGATCACCTGATATAGCTTTTCCACGAATAAATAATATTAGATTTTGATTACTTCCTCCATCTCTTCTTATATTACTTTTAAGAAATCTATTTACACCAAATGTAGGAACAGGATGAACTGTATATCCTCCTTTATCATCTTATATATTTCACTCATCCCCTTCAGTTGATATTGCAATTTTTTCATTACATATAACAGGAATTTCTTCAATTATTGGATCTTTAAATTTTATTGTAACTATTATATTAATAAAAAATTTTTCATTAAATTATGATCAAATTAATTTATTTTCTTGATCAGTTTGTATTACAGTAATATTATTAATTCTATCTTTACCAGTTTTAGCAGGAGCAATTACTATACTTCTTTTTGATCGAAATTTCAATACATCTTTTTTTGATCCTATAGGAGGTGGAGATCCAATTTTATATCAACATCTATT
>POLLE2712-19|Bombus pratorum|MBF00076|BOLD:AAD4735
AATATATTTTATTTTTGCTATATGATCAGGAATAATTGGATCATCAATAAGATTATTAATTCGTATAGAATTAAGTCATCCTGGTATATGAATTAATAATGATCAAATCTATAACTCATTAGTTACAAGACATGCATTTTTAATAATTTTTTTTATAGTTATACCATTTATAATTGGAGGATTTGGTAATTATTTAATTCCATTAATATTAGGATCACCTGATATAGCTTTTCCACGAATAAATAATATTAGATTTTGATTACTTCCTCCATCTCTTCTTATATTACTTTTAAGAAATCTATTTACACCAAATGTAGGAACAGGATGAACTGTATATCCTCCTTTATCATCTTATATATTTCACTCATCCCCTTCAGTTGATATTGCAATTTTTTCATTACATATAACAGGAATTTCTTCAATTATTGGATCTTTAAATTTTATTGTAACTATTATATTAATAAAAAATTTTTCATTAAATTATGATCAAATTAATTTATTTTCTTGATCAGTTTGTATTACAGTAATATTATTAATTCTATCTTTACCAGTTTTAGCAGGAGCAATTACTATACTTCTTTTTGATCGAAATTTCAATACATCTTTTTTTGATCCTATAGGAGGTGGAGATCCAATTTTATATCAACATCTATT
>POLLE2711-19|Bombus pascuorum|MBF00075|BOLD:AAC4378
AATATATTTCATTTTTGCTATATGATCAGGTATAATTGGATCTTCAATAAGATTATTAATTCGAATAGAATTAAGACATCCTGGTATATGAATTAATAATGATCAAATTTATAATTCTTTAGTTACTAGACATGCATTTTTAATAATTTTTTTTATAGTTATACCTTTTTTAATTGGTGGATTTGGAAATTATTTAATTCCTTTAATATTAGGAGCACCAGATATAGCATTTCCTCGAATAAATAATATTAGATTTTGAATTTTACCTCCTTCATTAATATTATTATTATTAAGAAATTTATTTACACCTAATGTTGGAACAGGATGAACAGTTTATCCTCCATTATCTTCATATTTATTTCATTCTTCACCATCTGTTGATATTGCAATTTTTTCACTTCATATAACAGGAATTTCTTCTATTATTGGTTCTTTAAATTTTATTGTTACTATTATAATAATAAAAAATTATTCATTAAATTATGATCAAATTAATTTATTTTCATGATCAGTATGTATTACTGTAATTTTATTAATTTTATCTTTACCTGTTTTAGCAGGAGCAATTACAATATTACTTTTTGATCGAAATTTTAATACATCTTTTTTTGATCCTATAGGAGGTGGGGATCCAATTCTTTATCAACATTTATT
>POLLE2710-19|Halictus scabiosae|MBF00074|BOLD:AAN4492
ACTATATTTTATATTTGCTATATGATCGGGAATAGTTGGAGCTTCTTTAAGTATAATTATTCGTTTAGAATTAAGTGCTCCAGGAAGATGAATTAATAATGATCAAATTTATAATACTATTGTAACTTCTCATGCTTTTGTTATAATTTTTTTTATAGTTATACCATTTATAATTGGAGGATTCGGAAATTGACTAGTACCATTAATAATTGGAGCCCCTGATATAGCATTTCCACGAATAAATAATATAAGATTTTGACTATTAATACCATCTTTATTTATACTTATTATAAGAGTAACTTTATCAACAGGTTCAGGAACAGGTTGAACTATATATCCTCCTTTATCATCAATTATATATCACTCATCCTATGCTATAGATTTTACTATTTTTTCTCTACATATTGCAGGAATTTCTTCAATTATAGGAGCTATTAATTTTATTGTTTCAATTTTATTAATGAAAAATATTTCACTTAATTTAAATCAAATTCCTTTATTCCCATGATCAGTTAAAATTACTGCAATTTTATTACTATTATCTTTACCTGTCTTAGCAGGAGCTATCACTATATTATTAACTGACCGAAATTTAAATACTTCCTTTTTTGACCCCTCAGGAGGAGGAGATCCTATTTTATATCAACATTTAT
>POLLE2709-19|Anthidium manicatum|MBF00073|BOLD:AAA9946
ACTTTATATAATTTTTTCTTTATGAGCAGGAATAATTGGTTCATCAATAAGAATAATTATTCGAATAGAATTAAGAATTCCAGGATCTTGAATTGAAAATGATCAAATTTATAATTCTTTAGTAACAGCTCATGCTTTTTTAATAATTTTTTTTTTAGTTATACCTTTTTTAATTGGAGGATTTGGAAATTGATTAATTCCTTTAATATTAGGTATTCCTGACATAGCATTCCCTCGAATAAATAATATTAGATTTTGATTATTACCCCCATCATTAATTCTATTATTATTAAGAAATTTATTTAATCCAAGTCCAGGAACTGGATGAACAATTTATCCCCCTTTATCTTTATATTTATATCATTCATCTCCTTCTGTAGATTTAATAATTTTATCTTTACATATTTCTGGTATTTCATCAATTTTAGGCTCATTAAATTTTATTGTAACAATTTTAATAATGAAAAATTTTTCATTAATTATAAATAAATTACCCATATATTCATGAGCTGTTTTAATTACAACAATTTTATTATTATTATCTTTACCAGTTTTAGCTGGAGCTATTACAATATTATTATTTGATCGAAATTTAAATACTTCATTTTTTGATCCAATAGGAGGAGGTGATCCTATTTTATATCAACATTTATT
>POLLE2708-19|Bombus pascuorum|MBF00072|BOLD:AAC4378
AATATATTTCATTTTTGCTATATGATCAGGTATAATTGGATCTTCAATAAGATTATTAATTCGAATAGAATTAAGACATCCTGGTATATGAATTAATAATGATCAAATCTATAATTCTTTAGTTACTAGACATGCATTTTTAATAATTTTTTTTATAGTTATACCTTTTTTAATTGGTGGATTTGGAAATTATTTAATTCCTTTAATATTAGGAGCACCAGATATAGCATTTCCTCGAATAAATAATATTAGATTTTGAATTTTACCTCCTTCATTAATATTATTATTATTAAGAAATTTATTTACACCTAATGTTGGAACAGGATGAACAGTTTATCCTCCATTATCTTCATATTTATTTCATTCTTCACCATCTGTTGATATTGCAATTTTTTCACTTCATATAACAGGAATTTCTTCTATTATTGGTTCTTTAAATTTTATTGTTACTATTATAATAATAAAAAATTATTCATTAAATTATGATCAAATTAATTTATTTTCATGATCAGTATGTATTACTGTAATTTTATTAATTTTATCTTTACCTGTTTTGGCAGGAGCAATTACAATATTACTTTTTGATCGAAATTTTAATACATCTTTTTTTGATCCTATAGGAGGTGGGGATCCAATTCTTTATCAACATTTATT
>POLLE2707-19|Bombus pascuorum|MBF00071|BOLD:AAC4378
GAATAATATATTTCATTTTTGCTATATGATCAGGTATAATTGGATCTTCAATAAGATTATTAATTCGAATAGAATTAAGACATCCTGGTATATGAATTAATAATGATCAAATTTATAATTCTTTAGTTACTAGACATGCATTTTTAATAATTTTTTTTATAGTTATACCTTTTTTAATTGGTGGATTTGGAAATTATTTAATTCCTTTAATATTAGGAGCACCAGATATAGCATTTCCTCGAATAAATAATATTAGATTTTGAATTTTACCTCCTTCATTAATATTATTATTATTAAGAAATTTATTTACACCTAATGTTGGAACAGGATGAACAGTTTATCCTCCATTATCTTCATATTTATTTCATTCTTCACCATCTGTTGATATTGCAATTTTTTCACTTCATATAACAGGAATTTCTTCTATTATTGGTTCTTTAAATTTTATTGTTACTATTATAATAATAAAAAATTATTCATTAAATTATGATCAAATTAATTTATTTTCATGATCAGTATGTATTACTGTAATTTTATTAATTTTATCTTTACCTGTTTTAGCAGGAGCAATTACAATATTACTTTTTGATCGAAATTTTAATACATCTTTTTTTGATCCTATAGGAGGTGGGGATCCAATTCTTTATCAACATTTAT
>POLLE2706-19|Bombus pratorum|MBF00070|BOLD:AAD4735
ATAATATATTTTATTTTTGCTATATGATCAGGAATAATTGGATCATCAATAAGATTATTAATTCGTATAGAATTAAGTCATCCTGGTATATGAATTAATAATGATCAAATCTATAACTCATTAGTTACAAGACATGCATTTTTAATAATTTTTTTTATAGTTATACCATTTATAATTGGAGGATTTGGTAATTATTTAATTCCATTAATATTAGGATCACCTGATATAGCTTTTCCACGAATAAATAATATTAGATTTTGATTACTTCCTCCATCTCTTCTTATATTACTTTTAAGAAATCTATTTACACCAAATGTAGGAACAGGATGAACTGTATATCCTCCTTTATCATCTTATATATTTCACTCATCCCCTTCAGTTGATATTGCAATTTTTTCATTACATATAACAGGAATTTCTTCAATTATTGGATCTTTAAATTTTATTGTAACTATTATATTAATAAAAAATTTTTCATTAAATTATGATCAAATTAATTTATTTTCTTGATCAGTTTGTATTACAGTAATATTATTAATTCTATCTTTACCAGTTTTAGCAGGAGCAATTACTATACTTCTTTTTGATCGAAATTTCAATACATCTTTTTTTGATCCTATAGGAGGTGGAGATCCAATTTTATATCAACATCTATTTTG
>POLLE2705-19|Bombus terrestris|MBF00069|BOLD:AAB1062
AATATTATACTTTATTTTTGCTATATGATCAGGAATAATTGGTTCATCTATAAGATTATTAATTCGAATAGAATTAAGACATCCAGGTATATGAATTAATAATGATCAAATTTATAATTCTTTAGTAACAAGACATGCATTTTTAATAATTTTTTTTATAGTTATACCTTTTATAATTGGTGGATTTGGAAATTATCTAATTCCATTAATATTAGGATCCCCAGATATAGCTTTTCCTCGAATAAATAATATTAGATTTTGACTTCTACCTCCATCATTATTCATATTATTATTAAGAAATATATTTACACCTAATGTAGGTACAGGATGAACTGTATATCCTCCTTTATCTTCTTATTTATTTCATTCATCACCTTCAATTGATATTGCAATTTTTTCTTTACATATATCAGGAATCTCTTCAATTATTGGATCATTAAATTTTATCGTTACTATTTTATTAATAAAAAATTTTTCATTAAATTATGATCAAATTAATTTATTTTCATGATCAGTATGTATTACAGTAATTTTATTAATTCTATCTTTACCAGTATTAGCCGGTGCAATTACTATATTATTATTTGATCGAAATTTTAATACTTCATTTTTTGACCCAATAGGAGGAGGAGACCCAATCCTTTATCAACATTTAT
>POLLE2704-19|Bombus terrestris|MBF00068|BOLD:AAB1062
TATTATACTTTATTTTTGCTATATGATCAGGAATAATTGGTTCATCTATAAGATTATTAATTCGAATAGAATTAAGACATCCAGGTATATGAATTAATAATGATCAAATTTATAATTCTTTAGTAACAAGACATGCATTTTTAATAATTTTTTTTATAGTTATACCTTTTATAATTGGTGGATTTGGAAATTATCTAATTCCATTAATATTAGGATCCCCAGATATAGCTTTTCCTCGAATAAATAATATTAGATTTTGACTTCTACCTCCATCATTATTCATATTATTATTAAGAAATATATTTACACCTAATGTAGGTACAGGATGGACTGTATATCCTCCTTTATCTTCTTATTTATTTCATTCATCACCTTCAATTGATATTGCAATTTTTTCTTTACATATATCAGGAATCTCTTCAATTATTGGATCATTAAATTTTATCGTTACTATTTTATTAATAAAAAATTTTTCATTAAATTATGATCAAATTAATTTATTTTCATGATCAGTATGTATTACAGTAATTTTATTAATTCTATCTTTACCAGTATTAGCCGGTGCAATTACTATATTATTATTTGATCGAAATTTTAATACTTCATTTTTTGACCCAATAGGAGGAGGAGACCCAATCCTTTATCAACATTTAT
>POLLE2703-19|Bombus terrestris|MBF00067|BOLD:AAB1062
TTATACTTTATTTTTGCTATATGATCAGGAATAATTGGTTCATCTATAAGATTATTAATTCGAATAGAATTAAGACATCCAGGTATATGAATTAATAATGATCAAATTTATAATTCTTTAGTAACAAGACATGCATTTTTAATAATTTTTTTTATAGTTATACCTTTTATAATTGGTGGATTTGGAAATTATCTAATTCCATTAATATTAGGATCCCCAGATATAGCTTTTCCTCGAATAAATAATATTAGATTTTGACTTCTACCTCCATCATTATTCATATTATTATTAAGAAATATATTTACACCTAATGTAGGTACAGGATGAACTGTATATCCTCCTTTATCTTCTTATTTATTTCATTCATCACCTTCAATTGATATTGCAATTTTTTCTTTACATATATCAGGAATCTCTTCAATTATTGGATCATTAAATTTTATCGTTACTATTTTATTAATAAAAAATTTTTCATTAAATTATGATCAAATTAATTTATTTTCATGATCAGTATGTATTACAGTAATTTTATTAATTCTATCTTTACCAGTATTAGCCGGTGCAATTACTATATTATTATTTGATCGAAATTTTAATACTTCATTTTTTGACCCAATAGGAGGAGGAGACCCAATCCTTTATCAACATTTAT
>POLLE2701-19|Lasioglossum laticeps|MBF00065|BOLD:AAY5433
TATTATATTTCATCTTTGCTATATGATCTGGAATAATTGGAACTTCTTTAAGAATAATTATTCGCATAGAATTAAGAGCACCTGGAAGATGAATTTGTAATGACCAAATTTATAATACTATTGTTACTTCTCATGCCTTTATTATAATCTTCTTTATAGTTATACCCTTTATAATTGGTGGATTTGGAAATTGACTTGTACCACTAATAATTGGAGCCCCTGATATAGCATTCCCTCGAATAAATAACATAAGATTTTGACTTCTAATTCCATCACTATTCATATTGTTAATTAGAAGAATTCTATCATCAGGATCAGGAACTGGTTGAACAATTTACCCACCACTGTCAAATGCTACATTCCACCCATCAATTTCAGTAGATTGTACAATTTTTTCATTACATATTGCCGGAATCTCATCTATTATAGGAGCCATTAATTTCATTGTATCAATTATTATAATAAAAAATTTATCTATTAATTATGATCAAGTACCTTTATTCCCTTGATCAGTAAAAATTACCGCAATTTTATTATTACTATCATTACCAGTTCTTGCAGGAGCTATTACTATACTATTAACAGATCGAAATCTAAATACTTCATTTTTTGACCCATCAGGAGGAGGGGACCCAATCTTATACCAACATTTA
>POLLE2699-19|Halictus scabiosae|MBF00063|BOLD:AAN4492
CTATATTTTATATTTGCTATATGATCGGGAATAGTTGGAGCTTCTTTAAGTATAATTATTCGTTTAGAATTAAGTGCTCCAGGAAGATGAATTAATAATGATCAAATTTATAATACTATTGTAACTTCTCATGCTTTTGTTATAATTTTTTTTATAGTTATACCATTTATAATTGGAGGATTCGGAAATTGACTAGTACCATTAATAATTGGAGCCCCTGATATAGCATTTCCACGAATAAATAATATAAGATTTTGACTATTAATACCATCTTTATTTATACTTATTATAAGAGTAACTTTATCAACAGGTTCAGGAACAGGTTGAACTATATATCCTCCTTTATCATCAATTATATATCACTCATCCTATGCTATAGATTTTACTATTTTTTCTCTACATATTGCAGGAATTTCTTCAATTATAGGAGCTATTAATTTTATTGTTTCAATTTTATTAATGAAAAATATTTCACTTAATTTAAATCAAATTCCTTTATTCCCATGATCAGTTAAAATTACTGCAATTTTATTACTATTATCTTTACCTGTCTTAGCAGGAGCTATCACTATATTATTAACTGACCGAAATTTAAATACTTCCTTTTTTGACCCCTCAGGAGGAGGAGATCCTATTTTATATCAACATTTAT
>POLLE2698-19|Andrena semilaevis|MBF00062|BOLD:ADM2268
TATTATATTTCATTTTCGCTATATGATCCGGAATAATTGGGGCCTCACTAAGATTCATCATCCGAATAGAGTTAAGAAATCCAGGAAACTGAATCAACAATGACCAAATCTATAACTCAATTGTAACATCACACGCTTTCATTATAATTTTTTTCATAGTAATACCATTCATAATCGGAGGTTTCGGAAACTGACTCACACCGTTAATATTAGGAGCGCCCGACATAGCTTTCCCACGAATAAATAATATAAGATTTTGGCTGCTGCCCCCATCTATTGTTCTTCTTCTAATAAGAACAATCCTAAATTCAGGATCTGGTACAGGATGAACAGTATACCCACCCCTATCCTCATATTCATTCCATCCATCATCATCTGTAGATCTAACAATTTTTTCACTTCACATTGCAGGTGTATCATCAATCATAGGAGCTATCAATTTTATTGTAACCATTCTAAACATAAAAAATATTTCAATAAATTATGATCAAATACCACTATTCCCATGATCTGTATTTATTACAACAATTCTATTACTAATTTCACTACCAGTTCTTGCAGGTGCTATCACAATACTAATTTCTGATCGAAATCTAAACTCATCATTCTTTGACCCCATAGGAGGGGGAGACCCCATCTTATACCAACATTTATTT
>POLLE2697-19|Bombus pascuorum|MBF00061|BOLD:AAC4378
ATAATATATTTCATTTTTGCTATATGATCAGGTATAATTGGATCTTCAATAAGATTATTAATTCGAATAGAATTAAGACATCCTGGTATATGAATTAATAATGATCAAATTTATAATTCTTTAGTTACTAGACATGCATTTTTAATAATTTTTTTTATAGTTATACCTTTTTTAATTGGTGGATTTGGAAATTATTTAATTCCTTTAATATTAGGAGCACCAGATATAGCATTTCCTCGAATAAATAATATTAGATTTTGAATTTTACCTCCTTCATTAATATTATTATTATTAAGAAATTTATTTACACCTAATGTTGGAACAGGATGAACAGTTTATCCTCCATTATCTTCATATTTATTTCATTCTTCACCATCTGTTGATATTGCAATTTTTTCACTTCATATAACAGGAATTTCTTCTATTATTGGTTCTTTAAATTTTATTGTTACTATTATAATAATAAAAAATTATTCATTAAATTATGATCAAATTAATTTATTTTCATGATCAGTATGTATTACTGTAATTTTATTAATTTTATCTTTACCTGTTTTAGCAGGAGCAATTACAATATTACTTTTTGATCGAAATTTTAATACATCTTTTTTTGATCCTATAGGAGGTGGGGATCCAATTCTTTATCAACATTTAT
>POLLE2696-19|Apis mellifera|MBF00060|BOLD:AAA2326
CTTGTATATTATTCTAGCTTTATGATCTGGAATATTAGGTTCATCAATGAGACTTATTATTCGAATAGAATTAAGATCTCCAGGATCATGAATTAATAACGATCAAATTTATAATACAATTGTTACTAGCCACGCATTTCTAATAATCTTTTTTATAGTTATACCATTTCTAATTGGAGGATTTGGAAATTGGCTTATTCCTTTAATACTAGGATCACCTGATATAGCATTTCCTCGAATAAATAATGTTAGATTTTGATTACTTCCTCCCTCATTATTAATACTTTTATTAAGAAATTTATTTTACCCAAGACCAGGAACTGGATGAACAGTATATCCACCATTATCAGCATATTTATATCATTCATCACCTTCAGTAGATTTTGCAATTTTTTCTCTTCATATATCAGGAATTTCCTCAATTATAGGATCATTAAATTTAATAGTTACAATTATAATAATAAAAAATTTTTCTATAAATTATGACCAAATTTCATTATTTCCATGATCAGTTTTTATTACAGCAATTTTATTAATTATATCATTACCTGTATTAGCTGGAGCAATTACTATACTATTATTTGATCGAAATTTTAATACATCATTTTTTGATCCTATAGGAGGTGGAGATCCAATTTTATATCAACATTTATT
>POLLE3601-19|Andrena fulva|MB00228|BOLD:AAF0955
CTATACTTTATTTTCGCTATATGAGCAGGTATAATCGGAGCATCCCTAAGATTTATTATCCGTATAGAATTAAGAAATCCAGGAAATTGAATCAGTAATGATCAAATCTACAACACCATTGTAACCTCACACGCCTTCGTTATAATTTTCTTTATAGTTATACCATTCATAATCGGAGGTTTCGGAAACTGACTCACACCGTTAATATTAGGAGCGCCCGACATGGCTTTCCCACGAATAAATAATATAAGATTCTGACTACTACCACCAGCAATTTTAGTCATCATCATAAGAATAGTTTTAAATTCAGGATCTGGAACAGGATGAACTATCTATCCACCACTATCATCTTATGCATACCACCCATCATCATCAATAGATCTAACAATTTTCTCCCTTCATATTGCAGGTATTTCATCAATTATAGGAGCAATCAACTTTATTGTAACAATTTTAAATATAAAAAATATCTCACTAAACTATGACCAAATACCCCTATTTCCATGATCAGTCTTTATTACAACAATTCTCCTATTAATCTCACTACCAGTACTAGCAGGAGCTATCACAATACTTTTATCAGATCGAAATCTAAATTCATCATTCTTTGATCCTATAGGTGGTGGAGACCCCATTCTATACCAACATCTATT
>POLLE2694-19|Apis mellifera|MBF00058|BOLD:AAA2326
CTTGTATATTATTCTAGCTTTATGATCTGGAATATTAGGTTCATCAATGAGACTTATTATTCGAATAGAATTAAGATCTCCAGGATCATGAATTAATAACGATCAAATTTATAATACAATTGTTACTAGCCACGCATTTCTAATAATCTTTTTTATAGTTATACCATTTCTAATTGGAGGATTTGGAAATTGGCTTATTCCTTTAATACTAGGATCACCTGATATAGCATTTCCCCGAATAAATAATGTTAGATTTTGATTACTTCCTCCCTCATTATTAATACTTTTATTAAGAAATTTATTTTACCCAAGACCAGGAACTGGATGAACAGTATATCCACCATTATCAGCATATTTATATCATTCTTCACCTTCAGTAGATTTTGCAATTTTTTCTCTTCATATATCAGGAATTTCCTCAATTATAGGATCATTAAATTTAATAGTTACAATTATAATAATAAAAAATTTTTCTATAAATTATGACCAAATTTCATTATTTCCATGATCAGTTTTTATTACAGCAATTTTACTAATTATATCATTACCTGTATTAGCTGGAGCAATTACTATACTATTATTTGATCGAAATTTTAATACATCATTTTTTGATCCTATAGGAGGTGGAGATCCAATTTTATATCAACATTTATT
>POLLE2693-19|Apis mellifera|MBF00057|BOLD:AAA2326
TCTTGTATATTATTCTAGCTTTATGATCTGGAATACTAGGATCATCAATGAGACTTATTATTCGAATAGAATTAAGATCCCCAGGATCATGAATTAACAATGATCAAATTTATAATACAATTGTTACTAGTCATGCATTCCTAATAATTTTTTTTATAGTTATACCATTTTTAATTGGAGGATTTGGAAATTGGCTTATTCCTTTAATATTAGGATCACCTGATATAGCATTCCCTCGAATAAATAATATTAGATTTTGATTACTTCCTCCCTCATTATTTATACTTTTATTAAGAAATTTATTTTATCCAAGACCAGGAACTGGATGAACAGTATATCCACCATTATCAGCATATTTATATCATTCTTCACCTTCAGTAGATTTTGCAATTTTTTCTCTTCATATATCAGGAATTTCCTCAATTATAGGATCATTAAACTTAATAGTTACAATTATAATAATAAAAAATTTTTCTATAAATTATGACCAAATTTCATTATTTCCATGATCAGTTTTTATTACAGCAATTTTATTAATTATATCATTACCTGTATTAGCTGGAGCAATTACTATACTATTATTTGATCGAAATTTTAATACATCATTTTTCGATCCTATAGGAGGTGGAGATCCAATTCTTTATCAACATTTATT
>POLLE2692-19|Bombus lapidarius|MBF00056|BOLD:AAC6016
ATAATATACTTTATTTTAGCAATATGATCAGGTATAATTGGATCATCAATAAGTTTATTAATCCGCATAGAACTTAGTCATCCCGGTATATGAATTAACAATGATCAAATTTATAATTCACTTATTACAAGACATGCATTTTTAATAATTTTTTTTATAGTTATACCATTCTTAATTGGAGGATTTGGAAATTACTTAATTCCATTAATATTAGGATCCCCTGATATAGCTTTCCCTCGAATAAATAATATTAGATTTTGACTTCTTCCTCCATCATTATTTTTATTATTATTAAGAAATTTATTTAACCCAAATGTAGGAACAGGTTGAACTGTATACCCACCTCTATCTTCATACTTATTTCATTCTTCTCCATCAATTGATATTGCAATTTTTTCAATACATATTACAGGAATTTCCTCTGTTATTGGTTCTTTAAATTTTATTGTAACTATTATATTTATAAAAAATTTTTCCTTAAATTATGATCAAATCAATTTATTTTCTTGATCTGTATGTATTACAGTAATTCTACTAATTTTATCTTTACCAGTTTTAGCAGGAGCAGTAACTATACTTCTATTTGATCGAAATTTTAATACATCCTTTTTTGATCCTATAGGAGGAGGTGATCCAATTCTTTATCAACATTTATT
>POLLE2691-19|Bombus pascuorum|MBF00055|BOLD:AAC4378
AATATATTTCATTTTTGCTATATGATCAGGTATAATTGGATCTTCAATAAGATTATTAATTCGAATAGAATTAAGACATCCTGGTATATGAATTAATAATGATCAAATTTATAATTCTTTAGTTACTAGACATGCATTTTTAATAATTTTTTTTATAGTTATACCTTTTTTAATTGGTGGATTTGGAAATTATTTAATTCCTTTAATATTAGGAGCACCAGATATAGCATTTCCTCGAATAAATAATATTAGATTTTGAATTTTACCTCCTTCATTAATATTATTATTATTAAGAAATTTATTTACACCTAATGTTGGAACAGGATGAACAGTTTATCCTCCATTATCTTCATATTTATTTCATTCTTCACCATCTGTTGATATTGCAATTTTTTCACTTCATATAACAGGAATTTCTTCTATTATTGGTTCTTTAAATTTTATTGTTACTATTATAATAATAAAAAATTATTCATTAAATTATGATCAAATTAATTTATTTTCATGATCAGTATGTATTACTGTAATTTTATTAATTTTATCTTTACCTGTTTTAGCAGGAGCAATTACAATATTACTTTTTGATCGAAATTTTAATACATCTTTTTTTGATCCTATAGGAGGTGGGGATCCAATTCTTTATCAACATTTATT
>POLLE3596-19|Apis mellifera|TO1800511|BOLD:AAA2326
CTTGTATATTATTCTAGCTTTATGATCTGGAATACTAGGATCATCAATGAGACTTATTATTCGAATAGAATTAAGATCCCCAGGATCATGAATTAACAATGATCAAATTTATAATACAATTGTTACTAGTCATGCATTCCTAATAATTTTTTTTATAGTTATACCATTTTTAATTGGAGGATTTGGAAATTGGCTTATTCCTTTAATACTAGGATCACCTGATATAGCATTCCCCCGAATAAATAATATTAGATTTTGATTACTTCCTCCCTCATTATTTATACTTTTATTAAGAAATTTATTTTATCCAAGACCAGGAACTGGATGAACAGTATATCCACCATTATCAGCATATTTATATCATTCTTCACCTTCAGTAGATTTTGCAATTTTTTCTCTTCATATATCAGGAATTTCCTCAATTATAGGATCATTAAACTTAATAGTTACAATTATAATAATAAAAAATTTTTCTATAAATTATGACCAAATTTCATTATTTCCATGATCAGTTTTTATTACAGCAATTTTATTAATTATATCATTACCTGTATTAGCTGGAGCAATTACTATACTATTATTTGATCGAAATTTTAATACATCATTTTTCGATCCTATAGGAGGTGGAGATCCAATTCTTTATCAACATTTATTTT
>POLLE3595-19|Panurgus dentipes|TO1800510|BOLD:AAN8966
ATTATATTTTATTTTTGCTATATGATCAGGAATATTAGGAGCTGCACTAAGACTAATTATTCGAATAGAATTAAGAAATGCTGGTGCATGAATTAATAATGATCAAATTTATAATACAATCATTACTTCACATGCTTTTATTATAATTTTTTTTATGGTTATACCTTTTATAATTGGGGGATTTGGAAATTGATTAGTTCCTTTAATAATTAATGCACCAGACATAGCATTCCCTCGTATAAATAATATAAGTTTTTGATTACTTCCTCCTTCTTTATTATTATTAATTTTAAGAAGAGTAATAAATTCAGGTTCAGGAACAGGGTGAACAATTTATCCTCCTCTTTCATCATTTATATATCATCCTACATCATCTGTAGATTTAACAATTTTTTCTTTACATATTGCGGGTATTTCATCAATTATAGGAGCTATTAATTTTATTGTAACTATTATTAAAATAAAAAATTTTTCTTTAAATTATGATCAAGTTCCTTTATTTCCTTGATCTGTATTTATTACTACTATTTTACTTTTATTGTCATTACCTGTTTTAGCTGGAGCAATTACAATATTATTATCAGATCGTAATTTAAATTCTTCTTTTTTTGATCCTATAGGAGGAGGAGATCCTATTTTATACCAACATTTATTT
>POLLE3594-19|Halictus scabiosae|TO1800509|BOLD:AAN4492
TATACTATATTTTATATTTGCTATATGATCGGGAATAGTTGGAGCTTCTTTAAGTATAATTATTCGTTTAGAATTAAGTGCTCCAGGAAGATGAATTAATAATGATCAAATTTATAATACTATCGTAACTTCTCATGCTTTTGTTATAATTTTTTTTATAGTTATACCATTTATAATTGGAGGATTCGGAAATTGACTAGTACCATTAATAATTGGAGCCCCTGATATAGCATTTCCACGAATAAATAATATAAGATTTTGACTATTAATACCATCTTTATTTATACTTATTATAAGAGTAACTTTATCAACAGGTTCAGGAACAGGTTGAACTATATATCCTCCTTTATCATCAATTATATATCACTCATCCTATGCTATAGATTTTACTATTTTTTCTCTACATATTGCAGGAATTTCTTCAATTATAGGAGCTATTAATTTTATTGTTTCAATTTTATTAATGAAAAATATTTCACTTAATTTAAATCAAATTCCTTTATTCCCATGATCAGTTAAAATTACTGCAATTTTATTACTATTATCTTTACCTGTCTTAGCAGGAGCTATCACTATATTATTAACTGACCGAAATTTAAATACTTCCTTTTTTGACCCCTCAGGAGGAGGAGATCCTATTTTATATCAACATTTATT
>POLLE2687-19|Lasioglossum malachurum|MBF00051|BOLD:AAE5496
ATTATACTTTATATTTGCCATATGATCTGGGATAATCGGAGCTTCATTAAGTATAATTATTCGATTAGAATTAAGAATACCTGGAAATTGAATTAATAATGATCAAATTTATAATACTATTGTTACTTCTCATGCATTTATTATAATTTTTTTTATAGTTATACCATTTATAATTGGTGGATTTGGAAATTGATTAATTCCATTAATAATTGGAGCCCCTGACATAGCATTCCCTCGAATAAATAATTTAAGATTCTGACTATTAATTCCATCAATAATTATATTATTAACAGGAACAATCTTATCCTCCGGATCAGGAACAGGATGAACTATTTACCCTCCTTTATCTAGATCTACATTTCATCCCTCAATTTCAGTTGATTGCACTATTTTTGCTCTTCATATAGCAGGAATTTCTTCCATTATAGGAGCTATTAATTTTATTGTATCAATTACATTAATAAAAAATTCATCTATTAAATATGATCAACTTCCTCTTTTCCCATGATCAGTAAAAATTACTGCTATTTTATTATTATTATCCTTACCAGTTTTAGCAGGTGCTATTACAATACTTTTAACAGATCGAAATATAAATACTTCATTTTTTGACCCTTCAGGAGGAGGAGACCCTATTTTATATCAACATCTAT
>POLLE3592-19|Apis mellifera|TO1800503|BOLD:AAA2326
CTTGTATATTATTCTAGCTTTATGATCTGGAATACTAGGATCATCAATGAGACTTATTATTCGAATAGAATTAAGATCCCCAGGATCATGAATTAACAATGATCAAATTTATAATACAATTGTTACTAGTCATGCATTCCTAATAATTTTTTTTATAGTTATACCATTTTTAATTGGAGGATTTGGAAATTGGCTTATTCCTTTAATACTAGGATCACCTGATATAGCATTCCCCCGAATAAATAATATTAGATTTTGATTACTTCCTCCCTCATTATTTATACTTTTATTAAGAAATTTATTTTATCCAAGACCAGGAACTGGATGAACAGTATATCCACCATTATCAGCATATTTATATCATTCTTCACCTTCAGTAGATTTTGCAATTTTTTCTCTTCATATATCAGGAATTTCCTCAATTATAGGATCATTAAATTTAATAGTTACAATTATAATAATAAAAAATTTTTCTATAAATTATGACCAAATTTCATTATTTCCATGATCAGTTTTTATTACAGCAATTTTATTAATTATATCATTACCTGTATTAGCTGGAGCAATTACTATACTATTATTTGATCGAAATTTTAATACATCATTTTTCGATCCTATAGGAGGTGGAGATCCAATTCTTTATCAACATTTATTTT
>POLLE2685-19|Bombus pascuorum|MBF00049|BOLD:AAC4378
TAATATATTTCATTTTTGCTATATGATCAGGTATAATTGGATCTTCAATAAGATTATTAATTCGAATAGAATTAAGACATCCTGGTATATGAATTAATAATGATCAAATTTATAATTCTTTAGTTACTAGACATGCATTTTTAATAATTTTTTTTATAGTTATACCTTTTTTAATTGGTGGATTTGGAAATTATTTAATTCCTTTAATATTAGGAGCACCAGATATAGCATTTCCTCGAATAAATAATATTAGATTTTGAATTTTACCTCCTTCATTAATATTATTATTATTAAGAAATTTATTTACACCTAATGTTGGAACAGGATGAACAGTTTATCCTCCATTATCTTCATATTTATTTCATTCTTCACCATCTGTTGATATTGCAATTTTTTCACTTCATATAACAGGAATTTCTTCTATTATTGGTTCTTTAAATTTTATTGTTACTATTATAATAATAAAAAATTATTCATTAAATTATGATCAAATTAATTTATTTTCATGATCAGTATGTATTACTGTAATTTTATTAATTTTATCTTTACCTGTTTTAGCAGGAGCAATTACAATATTACTTTTTGATCGAAATTTTAATACATCTTTTTTTGATCCTATAGGAGGTGGGGATCCAATTCTTTATCAACATTTAT
>POLLE2684-19|Bombus pascuorum|MBF00048|BOLD:AAC4378
TAATATATTTCATTTTTGCTATATGATCAGGTATAATTGGATCTTCAATAAGATTATTAATTCGAATAGAATTAAGACATCCTGGTATATGAATTAATAATGATCAAATTTATAATTCTTTAGTTACTAGACATGCATTTTTAATAATTTTTTTTATAGTTATACCTTTTTTAATTGGTGGATTTGGAAATTATTTAATTCCTTTAATATTAGGAGCACCAGATATAGCATTTCCTCGAATAAATAATATTAGATTTTGAATTTTACCTCCTTCATTAATATTATTATTATTAAGAAATTTATTTACACCTAATGTTGGAACAGGATGAACAGTTTATCCTCCATTATCTTCATATTTATTTCATTCTTCACCATCTGTTGATATTGCAATTTTTTCACTTCATATAACAGGAATTTCTTCTATTATTGGTTCTTTAAATTTTATTGTTACTATTATAATAATAAAAAATTATTCATTAAATTATGATCAAATTAATTTATTTTCATGATCAGTATGTATTACTGTAATTTTATTAATTTTATCTTTACCTGTTTTAGCAGGAGCAATTACAATATTACTTTTTGATCGAAATTTTAATACATCTTTTTTTGATCCTATAGGAGGTGGGGATCCAATTCTTTATCAACATTTATTT
>POLLE2683-19|Bombus pratorum|MBF00047|BOLD:AAD4735
TAATATATTTTATTTTTGCTATATGATCAGGAATAATTGGATCATCAATAAGATTATTAATTCGTATAGAATTAAGTCATCCTGGTATATGAATTAATAATGATCAAATCTATAACTCATTAGTTACAAGACATGCATTTTTAATAATTTTTTTTATAGTTATACCATTTATAATTGGAGGATTTGGTAATTATTTAATTCCATTAATATTAGGATCACCTGATATAGCTTTTCCACGAATAAATAATATTAGATTTTGATTACTTCCTCCATCTCTTCTTATATTACTTTTAAGAAATCTATTTACACCAAATGTAGGAACAGGATGAACTGTATATCCTCCTTTATCATCTTATATATTTCACTCATCCCCTTCAGTTGATATTGCAATTTTTTCATTACATATAACAGGAATTTCTTCAATTATTGGATCTTTAAATTTTATTGTAACTATTATATTAATAAAAAATTTTTCATTAAATTATGATCAAATTAATTTATTTTCTTGATCAGTTTGTATTACAGTAATATTATTAATTCTATCTTTACCAGTTTTAGCAGGAGCAATTACTATACTTCTTTTTGATCGAAATTTCAATACATCTTTTTTTGATCCTATAGGAGGTGGAGATCCAATTTTATATCAACATCTATT
>POLLE2682-19|Apis mellifera|MBF00046|BOLD:AAA2326
CTTGTATATTATTCTAGCTTTATGATCTGGAATACTAGGATCATCAATGAGACTTATTATTCGAATAGAATTAAGATCCCCAGGATCATGAATTAACAATGATCAAATTTATAATACAATTGTTACTAGTCATGCATTCCTAATAATTTTTTTTATAGTTATACCATTTTTAATTGGAGGATTTGGAAATTGGCTTATTCCTTTAATACTAGGATCACCTGATATAGCATTCCCCCGAATAAATAATATTAGATTTTGATTACTTCCTCCCTCATTATTTATACTTTTATTAAGAAATTTATTTTATCCAAGACCAGGAACTGGATGAACAGTATATCCACCATTATCAGCATATTTATATCATTCTTCACCTTCAGTAGATTTTGCAATTTTTTCTCTTCATATATCAGGAATTTCCTCAATTATAGGATCATTAAACTTAATAGTTACAATTATAATAATAAAAAATTTTTCTATAAATTATGACCAAATTTCATTATTTCCATGATCAGTTTTTATTACAGCAATTTTATTAATTATATCATTACCTGTATTAGCTGGAGCAATTACTATACTATTATTTGATCGAAATTTTAATACATCATTTTTCGATCCTATAGGAGGTGGAGATCCAATTCTTTATCAACATTTATTTT
>POLLE2681-19|Bombus pascuorum|MBF00045|BOLD:AAC4378
AATATATTTCATTTTTGCTATATGATCAGGTATAATTGGATCTTCAATAAGATTATTAATTCGAATAGAATTAAGACATCCTGGTATATGAATTAATAATGATCAAATTTATAATTCTTTAGTTACTAGACATGCATTTTTAATAATTTTTTTTATAGTTATACCTTTTTTAATTGGTGGATTTGGAAATTATTTAATTCCTTTAATATTAGGAGCACCAGATATAGCATTTCCTCGAATAAATAATATTAGATTTTGAATTTTACCTCCTTCATTAATATTATTATTATTAAGAAATTTATTTACACCTAATGTTGGAACAGGATGAACAGTTTATCCTCCATTATCTTCATATTTATTTCATTCTTCACCATCTGTTGATATTGCAATTTTTTCACTTCATATAACAGGAATTTCTTCTATTATTGGTTCTTTAAATTTTATTGTTACTATTATAATAATAAAAAATTATTCATTAAATTATGATCAAATTAATTTATTTTCATGATCAGTATGTATTACTGTAATTTTATTAATTTTATCTTTACCTGTTTTAGCAGGAGCAATTACAATATTACTTTTTGATCGAAATTTTAATACATCTTTTTTTGATCCTATAGGAGGTGGGGATCCAATTCTTTATCAACATTTATT
>POLLE3586-19|Apis mellifera|TO1800485|BOLD:AAA2326
TCTTGTATATTATTCTAGCTTTATGATCTGGAATACTAGGATCATCAATGAGACTTATTATTCGAATAGAATTAAGATCCCCAGGATCATGAATTAACAATGATCAAATTTATAATACAATTGTTACTAGTCATGCATTCCTAATAATTTTTTTTATAGTTATACCATTTTTAATTGGAGGATTTGGAAATTGGCTTATTCCTTTAATACTAGGATCACCTGATATAGCATTCCCCCGAATAAATAATATTAGATTTTGATTACTTCCTCCCTCATTATTTATACTTTTATTAAGAAATTTATTTTATCCAAGACCAGGAACTGGATGAACAGTATATCCACCATTATCAGCATATTTATATCATTCTTCACCTTCAGTAGATTTTGCAATTTTTTCTCTTCATATATCAGGAATTTCCTCAATTATAGGATCATTAAACTTAATAGTTACAATTATAATAATAAAAAATTTTTCTATAAATTATGACCAAATTTCATTATTTCCATGATCAGTTTTTATTACAGCAATTTTATTAATTATATCATTACCTGTATTAGCTGGAGCAATTACTATACTATTATTTGATCGAAATTTTAATACATCATTTTTCGATCCTATAGGAGGTGGAGATCCAATTCTTTATCAACATTTATT
>POLLE2679-19|Apis mellifera|MBF00043|BOLD:AAA2326
TCTTGTATATTATTCTAGCTTTATGATCTGGAATATTAGGTTCATCAATGAGACTTATTATTCGAATAGAATTAAGATCTCCAGGATCATGAATTAATAACGATCAAATTTATAATACAATTGTTACTAGCCACGCATTTCTAATAATCTTTTTTATAGTTATACCATTTCTAATTGGAGGATTTGGAAATTGGCTTATTCCTTTAATACTAGGATCACCTGATATAGCATTTCCCCGAATAAATAATGTTAGATTTTGATTACTTCCTCCCTCATTATTAATACTTTTATTAAGAAATTTATTTTACCCAAGACCAGGAACTGGATGAACAGTATATCCACCATTATCAGCATATTTATATCATTCTTCACCTTCAGTAGATTTTGCAATTTTTTCTCTTCATATATCAGGAATTTCCTCAATTATAGGATCATTAAATTTAATAGTTACAATTATAATAATAAAAAATTTTTCTATAAATTATGACCAAATTTCATTATTTCCATGATCAGTTTTTATTACAGCAATTTTACTAATTATATCATTACCTGTATTAGCTGGAGCAATTACTATACTATTATTTGATCGAAATTTTAATACATCATTTTTTGATCCTATAGGAGGTGGAGATCCAATTTTATATCAACATTTATTTTG
>POLLE3584-19|Apis mellifera|TO1800394|BOLD:AAA2326
CTTGTATATTATTCTAGCTTTATGATCTGGAATACTAGGATCATCAATGAGACTTATTATTCGAATAGAATTAAGATCCCCAGGATCATGAATTAACAATGATCAAATTTATAATACAATTGTTACTAGTCATGCATTCCTAATAATTTTTTTTATAGTTATACCATTTTTAATTGGAGGATTTGGAAATTGGCTTATTCCTTTAATACTAGGATCACCTGATATAGCATTCCCCCGAATAAATAATATTAGATTTTGATTACTTCCTCCCTCATTATTTATACTTTTATTAAGAAATTTATTTTATCCAAGACCAGGAACTGGATGAACAGTATATCCACCATTATCAGCATATTTATATCATTCTTCACCTTCAGTAGATTTTGCAATTTTTTCTCTTCATATATCAGGAATTTCCTCAATTATAGGATCATTAAATTTAATAGTTACAATTATAATAATAAAAAATTTTTCTATAAATTATGACCAAATTTCATTATTTCCATGATCAGTTTTTATTACAGCAATTTTATTAATTATATCATTACCTGTATTAGCTGGAGCAATTACTATACTATTATTTGATCGAAATTTTAATACATCATTTTTCGATCCTATAGGAGGTGGAGATCCAATTCTTTATCAACATTTA
>POLLE2677-19|Apis mellifera|MBF00041|BOLD:AAA2326
CTTGTATATTATTCTAGCTTTATGATCTGGAATACTAGGATCATCAATGAGACTTATTATTCGAATAGAATTAAGATCCCCAGGATCATGAATTAACAATGATCAAATTTATAATACAATTGTTACTAGTCATGCATTCCTAATAATTTTTTTTATAGTTATACCATTTTTAATTGGAGGATTTGGAAATTGGCTTATTCCTTTAATACTAGGATCACCTGATATAGCATTCCCCCGAATAAATAATATTAGATTTTGATTACTTCCTCCCTCATTATTTATACTTTTATTAAGAAATTTATTTTATCCAAGACCAGGAACTGGATGAACAGTATATCCACCATTATCAGCATATTTATATCATTCTTCACCTTCAGTAGATTTTGCAATTTTTTCTCTTCATATATCAGGAATTTCCTCAATTATAGGATCATTAAACTTAATAGTTACAATTATAATAATAAAAAATTTTTCTATAAATTATGACCAAATTTCATTATTTCCATGATCAGTTTTTATTACAGCAATTTTATTAATTATATCATTACCTGTATTAGCTGGAGCAATTACTATACTATTATTTGATCGAAATTTTAATACATCATTTTTCGATCCTATAGGAGGTGGAGATCCAATTCTTTATCAACATTTATTT
>POLLE3582-19|Apis mellifera|TO1800387|BOLD:AAA2326
TTGTAATATTATTCTAGCTTTATGATCTGGAATACTAGGATCATCAATGAGACTTATTATTCGAATAGAATTAAGATCCCCAGGATCATGAATTAACAATGATCAAATTTATAATACAATTGTTACTAGTCATGCATTCCTAATAATTTTTTTTATAGTTATACCATTTTTAATTGGAGGATTTGGAAATTGGCTTATTCCTTTAATACTAGGATCACCTGATATAGCATTCCCCCGAATAAATAATATTAGATTTTGATTACTTCCTCCCTCATTATTTATACTTTTATTAAGAAATTTATTTTATCCAAGACCAGGAACTGGATGAACAGTATATCCACCATTATCAGCATATTTATATCATTCTTCACCTTCAGTAGATTTTGCAATTTTTTCTCTTCATATATCAGGAATTTCCTCAATTATAGGATCATTAAACTTAATAGTTACAATTATAATAATAAAAAATTTTTCTATAAATTATGACCAAATTTCATTATTTCCATGATCAGTTTTTATTACAGCAATTTTATTAATTATATCATTACCTGTATTAGCTGGAGCAATTACTATACTATTATTTGATCGAAATTTTAATACATCATTTTTCGATCCTATAGGAGGTGGAGATCCAATTCTTTATCAACATTTAT
>POLLE2675-19|Bombus pascuorum|MBF00039|BOLD:AAC4378
AATATATTTCATTTTTGCTATATGATCAGGTATAATTGGATCTTCAATAAGATTATTAATTCGAATAGAATTAAGACATCCTGGTATATGAATTAATAATGATCAAATTTATAATTCTTTAGTTACTAGACATGCATTTTTAATAATTTTTTTTATAGTTATACCTTTTTTAATTGGTGGATTTGGAAATTATTTAATTCCTTTAATATTAGGAGCACCAGATATAGCATTTCCTCGAATAAATAATATTAGATTTTGAATTTTACCTCCTTCATTAATATTATTATTATTAAGAAATTTATTTACACCTAATGTTGGAACAGGATGAACAGTTTATCCTCCATTATCTTCATATTTATTTCATTCTTCACCATCTGTTGATATTGCAATTTTTTCACTTCATATAACAGGAATTTCTTCTATTATTGGTTCTTTAAATTTTATTGTTACTATTATAATAATAAAAAATTATTCATTAAATTATGATCAAATTAATTTATTTTCATGATCAGTATGTATTACTGTAATTTTATTAATTTTATCTTTACCTGTTTTGGCAGGAGCAATTACAATATTACTTTTTGATCGAAATTTTAATACATCTTTTTTTGATCCTATAGGAGGTGGGGATCCAATTCTTTATCAACATTTATT
>POLLE2674-19|Apis mellifera|MBF00038|BOLD:AAA2326
CTTGTATATTATTCTAGCTTTATGATCTGGAATATTAGGTTCATCAATGAGACTTATTATTCGAATAGAATTAAGATCTCCAGGATCATGAATTAATAACGATCAAATTTATAATACAATTGTTACTAGCCACGCATTTCTAATAATCTTTTTTATAGTTATACCATTTCTAATTGGAGGATTTGGAAATTGGCTTATTCCTTTAATACTAGGATCACCTGATATAGCATTTCCCCGAATAAATAATGTTAGATTTTGATTACTTCCTCCCTCATTATTAATACTTTTATTAAGAAATTTATTTTACCCAAGACCAGGAACTGGATGAACAGTATATCCACCATTATCAGCATATTTATATCATTCTTCACCTTCAGTAGATTTTGCAATTTTTTCTCTTCATATATCAGGAATTTCCTCAATTATAGGATCATTAAATTTAATAGTTACAATTATAATAATAAAAAATTTTTCTATAAATTATGACCAAATTTCATTATTTCCATGATCAGTTTTTATTACAGCAATTTTACTAATTATATCATTACCTGTATTAGCTGGAGCAATTACTATACTATTATTTGATCGAAATTTTAATACATCATTTTTTGATCCTATAGGAGGTGGAGATCCAATTTTATATCAACATTTATTT
>POLLE3579-19|Apis mellifera|TO1800384|BOLD:AAA2326
CTTGTATATTATTCTAGCTTTATGATCTGGAATACTAGGATCATCAATGAGACTTATTATTCGAATAGAATTAAGATCCCCAGGATCATGAATTAACAATGATCAAATTTATAATACAATTGTTACTAGTCATGCATTCCTAATAATTTTTTTTATAGTTATACCATTTTTAATTGGAGGATTTGGAAATTGGCTTATTCCTTTAATACTAGGATCACCTGATATAGCATTCCCCCGAATAAATAATATTAGATTTTGATTACTTCCTCCCTCATTATTTATACTTTTATTAAGAAATTTATTTTATCCAAGACCAGGAACTGGATGAACAGTATATCCACCATTATCAGCATATTTATATCATTCTTCACCTTCAGTAGATTTTGCAATTTTTTCTCTTCATATATCAGGAATTTCCTCAATTATAGGATCATTAAACTTAATAGTTACAATTATAATAATAAAAAATTTTTCTATAAATTATGACCAAATTTCATTATTTCCATGATCAGTTTTTATTACAGCAATTTTATTAATTATATCATTACCTGTATTAGCTGGAGCAATTACTATACTATTATTTGATCGAAATTTTAATACATCATTTTTCGATCCTATAGGAGGTGGAGATCCAATTCTTTATCAACATTTAT
>POLLE2672-19|Andrena bicolor|MBF00036|BOLD:AAD0134
TTATATTTTATTTTTGCTATATGGGCAGGAATAATTGGTGCATCACTTAGATTTATTATTCGTATAGAATTAAGAAATCCAGGTAATTGAATTAATAATGATCAAATTTATAACTCAATTGTTACATCACATGCTTTTATTATAATCTTTTTTATAGTTATACCATTTATAATTGGAGGATTCGGAAATTGACTTACACCATTAATACTAGGAGCACCTGATATAGCTTTCCCTCGAATAAATAATATAAGATTTTGATTACTACCCCCATCAATTCTAATTATTTTAATAAGAATAGTTTTAAATTCAGGTTCTGGTACAGGATGAACAGTCTATCCCCCCCTGTCATCATACGCATTTCACCCCTCATCATCAGTAGATTTAACAATTTTTTCTCTTCATATTGCAGGTATTTCATCAATTATAGGAGCAATTAATTTTATTGTAACAATCTTGAACATAAAAAATATCTCAATAAATTATGATCAACTACCTCTATTTCCATGATCAGTATTCATTACAACAATTCTATTATTAATTTCATTACCAGTTCTAGCAGGAGCAATTACAATACTATTATCAGATCGAAATTTAAATTCATCATTTTTTGATCCTATGGGTGGAGGAGACCCAATTTTATACCAACATTTAT
>POLLE2671-19|Seladonia subaurata|MBF00035|BOLD:AAI6480
ACTCTATTTTATCTTTGCTATATGATCTGGAATAATTGGTGCCTCATTAAGAATAATTATTCGAATAGAATTAAGAACACCAGGTAGTTGAATTAATAATGATCAAATTTATAATACAATTGTTACTTCTCATGCTTTTGTAATAATTTTTTTTATAGTTATACCATTTATAATTGGAGGATTTGGTAACTGACTTGTACCTTTAATAATTGGAGCTCCTGATATAGCTTTCCCACGAATAAATAATATAAGATTTTGATTATTAATCCCTTCTCTTTTTATACTTTTAATAAGAAGAACTTTATCAACAGGATCAGGTACAGGATGAACTGTTTACCCTCCCTTATCCTCAATTATATACCATTCATCTTTTTCAGTTGACTTTACTATTTTTTCTTTACACATTGCAGGAATCTCCTCTATTATAGGAGCTATTAATTTTATTGTTTCAGTACTTTTAATAAAAAATATCTCTCTAAAATTAAATCAAGTTCCATTATTTCCATGATCAGTAAAAATTACTGCTATTTTATTACTTTTATCATTACCTGTTTTAGCAGGAGCTATTACTATATTATTAACTGATCGAAATTTAAATACATCTTTTTTTGATCCTTCGGGAGGAGGAGATCCAATTTTATATCAACATTTATTCT
>POLLE2670-19|Andrena proxima|MBF00034|BOLD:AAE4950
ATTATACTTCATCTTCGCTATATGATCCGGAATAATTGGCGCCTCACTAAGATTTATCATCCGTATAGAATTAAGAAATCCAGGAAATTGAATCAACAATGATCAAATTTATAATTCTATCGTAACCTCACACGCTTTCATTATAATTTTTTTCATAGTAATACCATTTATAATCGGAGGATTCGGAAACTGACTTACACCACTAATATTAGGAGCACCTGATATAGCCTTCCCACGAATAAATAATATAAGATTTTGATTACTCCCTCCATCCATTACAATACTTTTAATAAGAACAATCTTAAATTCAGGATCTGGAACAGGATGAACTGTTTATCCTCCTTTATCCTCCTACTCATATCATCCATCATCATCTGTAGATTTAACAATTTTTTCACTTCACATTGCAGGTATCTCATCAATTATAGGAGCTATTAACTTCATTGTAACCATCTTAAATATAAAAAATATCTCAATAAATTATGATCAAATACCCCTATTCCCATGATCTGTCTTTATTACAACAATCCTATTATTAATTTCATTACCAGTCCTCGCAGGCGCCATTACAATACTAATTTCAGATCGAAATTTAAACTCAGCATTCTTTGATCCAATAGGAGGAGGAGATCCTATCTTATATCAACATCTCTT
>POLLE3575-19|Apis mellifera|TO1800368|BOLD:AAA2326
TCTTGTATATTATTCTAGCTTTATGATCTGGAATACTAGGATCATCAATGAGACTTATTATTCGAATAGAATTAAGATCCCCAGGATCATGAATTAACAATGATCAAATTTATAATACAATTGTTACTAGTCATGCATTCCTAATAATTTTTTTTATAGTTATACCATTTTTAATTGGAGGATTTGGAAATTGGCTTATTCCTTTAATACTAGGATCACCTGATATAGCATTCCCCCGAATAAATAATATTAGATTTTGATTACTTCCTCCCTCATTATTTATACTTTTATTAAGAAATTTATTTTATCCAAGACCAGGAACTGGATGAACAGTATATCCACCATTATCAGCATATTTATATCATTCTTCACCTTCAGTAGATTTTGCAATTTTTTCTCTTCATATATCAGGAATTTCCTCAATTATAGGATCATTAAACTTAATAGTTACAATTATAATAATAAAAAATTTTTCTATAAATTATGACCAAATTTCATTATTTCCATGATCAGTTTTTATTACAGCAATTTTATTAATTATATCATTACCTGTATTAGCTGGAGCAATTACTATACTATTATTTGATCGAAATTTTAATACATCATTTTTCGATCCTATAGGAGGTGGAGATCCAATTCTTTATCAACATTTAT
>POLLE3574-19|Apis mellifera|TO1800367|BOLD:AAA2326
CTTGTATATTATTCTAGCTTTATGATCTGGAATACTAGGATCATCAATGAGACTTATTATTCGAATAGAATTAAGATCCCCAGGATCATGAATTAACAATGATCAAATTTATAATACAATTGTTACTAGTCATGCATTCCTAATAATTTTTTTTATAGTTATACCATTTTTAATTGGAGGATTTGGAAATTGGCTTATTCCTTTAATACTAGGATCACCTGATATAGCATTCCCCCGAATAAATAATATTAGATTTTGATTACTTCCTCCCTCATTATTTATACTTTTATTAAGAAATTTATTTTATCCAAGACCAGGAACTGGATGAACAGTATATCCACCATTATCAGCATATTTATATCATTCTTCACCTTCAGTAGATTTTGCAATTTTTTCTCTTCATATATCAGGAATTTCCTCAATTATAGGATCATTAAACTTAATAGTTACAATTATAATAATAAAAAATTTTTCTATAAATTATGACCAAATTTCATTATTTCCATGATCAGTTTTTATTACAGCAATTTTATTAATTATATCATTACCTGTATTAGCTGGAGCAATTACTATACTATTATTTGATCGAAATTTTAATACATCATTTTTCGATCCTATAGGAGGTGGAGATCCAATTCTTTATCAACATTTAT
>POLLE3573-19|Apis mellifera|TO1800366|BOLD:AAA2326
CTTGTATATTATTCTAGCTTTATGATCTGGAATACTAGGATCATCAATGAGACTTATTATTCGAATAGAATTAAGATCCCCAGGATCATGAATTAACAATGATCAAATTTATAATACAATTGTTACTAGTCATGCATTCCTAATAATTTTTTTTATAGTTATACCATTTTTAATTGGAGGATTTGGAAATTGGCTTATTCCTTTAATACTAGGATCACCTGATATAGCATTCCCCCGAATAAATAATATTAGATTTTGATTACTTCCTCCCTCATTATTTATACTTTTATTAAGAAATTTATTTTATCCAAGACCAGGAACTGGATGAACAGTATATCCACCATTATCAGCATATTTATATCATTCTTCACCTTCAGTAGATTTTGCAATTTTTTCTCTTCATATATCAGGAATTTCCTCAATTATAGGATCATTAAACTTAATAGTTACAATTATAATAATAAAAAATTTTTCTATAAATTATGACCAAATTTCATTATTTCCATGATCAGTTTTTATTACAGCAATTTTATTAATTATATCATTACCTGTATTAGCTGGAGCAATTACTATACTATTATTTGATCGAAATTTTAATACATCATTTTTCGATCCTATAGGAGGTGGAGATCCAATTCTTTATCAACATTTAT
>POLLE2652-19|Bombus pascuorum|MBF00016|BOLD:AAC4378
AATATATTTCATTTTTGCTATATGATCAGGTATAATTGGATCTTCAATAAGATTATTAATTCGAATAGAATTAAGACATCCTGGTATATGAATTAATAATGATCAAATTTATAATTCTTTAGTTACTAGACATGCATTTTTAATAATTTTTTTTATAGTTATACCTTTTTTAATTGGTGGATTTGGAAATTATTTAATTCCTTTAATATTAGGAGCACCAGATATAGCATTTCCTCGAATAAATAATATTAGATTTTGAATTTTACCTCCTTCATTAATATTATTATTATTAAGAAATTTATTTACACCTAATGTTGGAACAGGATGAACAGTTTATCCTCCATTATCTTCATATTTATTTCATTCTTCACCATCTGTTGATATTGCAATTTTTTCACTTCATATAACAGGAATTTCTTCTATTATTGGTTCTTTAAATTTTATTGTTACTATTATAATAATAAAAAATTATTCATTAAATTATGATCAAATTAATTTATTTTCATGATCAGTATGTATTACTGTAATTTTATTAATTTTATCTTTACCTGTTTTGGCAGGAGCAATTACAATATTACTTTTTGATCGAAATTTTAATACATCTTTTTTTGATCCTATAGGAGGTGGGGATCCAATTCTTTATCAACATTTAT
>POLLE3557-19|Apis mellifera|TO1800147|BOLD:AAA2326
CTTGTATATTATTCTAGCTTTATGATCTGGAATACTAGGATCATCAATGAGACTTATTATTCGAATAGAATTAAGATCCCCAGGATCATGAATTAACAATGATCAAATTTATAATACAATTGTTACTAGTCATGCATTCCTAATAATTTTTTTTATAGTTATACCATTTTTAATTGGAGGATTTGGAAATTGGCTTATTCCTTTAATACTAGGATCACCTGATATAGCATTCCCCCGAATAAATAATATTAGATTTTGATTACTTCCTCCCTCATTATTTATACTTTTATTAAGAAATTTATTTTATCCAAGACCAGGAACTGGATGAACAGTATATCCACCATTATCAGCATATTTATATCATTCTTCACCTTCAGTAGATTTTGCAATTTTTTCTCTTCATATATCAGGAATTTCCTCAATTATAGGATCATTAAACTTAATAGTTACAATTATAATAATAAAAAATTTTTCTATAAATTATGACCAAATTTCATTATTTCCATGATCAGTTTTTATTACAGCAATTTTATTAATTATATCATTACCTGTATTAGCTGGAGCAATTACTATACTATTATTTGATCGAAATTTTAATACATCATTTTTCGATCCTATAGGAGGTGGAGATCCAATTCTTTATCAACATTTAT
>POLLE3556-19|Apis mellifera|TO1800140|BOLD:AAA2326
TCTAGCTTTATGATCTGGAATACTAGGATCATCAATGAGACTTATTATTCGAATAGAATTAAGATCCCCAGGATCATGAATTAACAATGATCAAATTTATAATACAATTGTTACTAGTCATGCATTCCTAATAATTTTTTTTATAGTTATACCACTTTTAATTGGAGGATTTGGAAATTGGCTTATTCCTTTAATACTAGGATCACCTGATATAGCATTCCCCCGAATAAATAATATTAGATTTTGATTACTTCCTCCCTCATTATTTATACTTTTATTAAGAAATTTATTTTATCCAAGACCAGGAACTGGATGAACAGTATATCCACCATTATCAGCATATTTATATCATTCTTCACCTTCAGTAGATTTTGCAATTTTTTCTCTTCATATATCAGGAATTTCCTCAATTATAGGATCATTAAACTTAATAGTTACAATTATAATAATAAAAAATTTTTCTATAAATTATGACCAAATTTCATTATTTCCATGATCAGTTTTTATTACAGCAATTTTATTAATTATATCATTACCTGTATTAGCTGGAGCAATTACTATACTATTATTTGATCGAAATTTTAATACATCATTTTTCGATCCTATAGGAGGTGGAGATCCAATTCTTTATCAACATTTAT
>POLLE2649-19|Lasioglossum malachurum|MBF00013|BOLD:AAE5496
ATTATACTTTATATTTGCCATATGATCTGGGATAATCGGAGCTTCATTAAGTATAATTATTCGATTAGAATTAAGAATACCTGGAAATTGAATTAATAATGATCAAATTTATAATACTATTGTTACTTCTCATGCATTTATTATAATTTTTTTTATAGTTATACCATTTATAATTGGTGGATTTGGAAATTGATTAATTCCATTAATAATTGGAGCCCCTGACATAGCATTCCCTCGAATAAATAATTTAAGATTCTGACTATTAATTCCATCAATAATTATATTATTAACAGGAACAATCTTATCCTCCGGATCAGGAACAGGATGAACTATTTACCCTCCTTTATCTAGATCTACATTTCATCCCTCAATTTCAGTTGATTGCACTATTTTTGCTCTTCATATAGCAGGAATTTCTTCCATTATAGGAGCTATTAATTTTATTGTATCAATTACATTAATAAAAAATTCATCTATTAAATATGATCAACTTCCTCTTTTCCCATGATCAGTAAAAATTACTGCTATTTTATTATTATTATCCTTACCAGTTTTAGCAGGTGCTATTACAATACTTTTAACAGATCGAAATATAAATACTTCATTTTTTGACCCTTCAGGAGGAGGAGACCCTATTTTATATCAACATCTAT
>POLLE3554-19|Apis mellifera|TO1800025|BOLD:AAA2326
CTTGTATATTATTCTAGCTTTATGATCTGGAATATTAGGTTCATCAATGAGACTTATTATTCGAATAGAATTAAGATCTCCAGGATCATGAATTAATAACGATCAAATTTATAATACAATTGTTACTAGCCACGCATTTCTAATAATCTTTTTTATAGTTATACCATTTCTAATTGGAGGATTTGGAAATTGGCTTATTCCTTTAATACTAGGATCACCTGATATAGCATTTCCCCGAATAAATAATGTTAGATTTTGATTACTTCCTCCCTCATTATTAATACTTTTATTAAGAAATTTATTTTACCCAAGACCAGGAACTGGATGAACAGTATATCCACCATTATCAGCATATTTATATCATTCTTCACCTTCAGTAGATTTTGCAATTTTTTCTCTTCATATATCAGGAATTTCCTCAATTATAGGATCATTAAATTTAATAGTTACAATTATAATAATAAAAAATTTTTCTATAAATTATGACCAAATTTCATTATTTCCATGATCAGTTTTTATTACAGCAATTTTACTAATTATATCATTACCTGTATTAGCTGGAGCAATTACTATACTATTATTTGATCGAAATTTTAATACATCATTTTTTGATCCTATAGGAGGTGGAGATCCAATTTTATATCAACATTTATTT
>POLLE3552-19|Apis mellifera|TO1800011|BOLD:AAA2326
TCTTGTATATTATTCTAGCTTTATGATCTGGAATATTAGGTTCATCAATGAGACTTATTATTCGAATAGAATTAAGATCTCCAGGATCATGAATTAATAACGATCAAATTTATAATACAATTGTTACTAGCCACGCATTTCTAATAATCTTTTTTATAGTTATACCATTTCTAATTGGAGGATTTGGAAATTGGCTTATTCCTTTAATACTAGGATCACCTGATATAGCATTTCCCCGAATAAATAATGTTAGATTTTGATTACTTCCTCCCTCATTATTAATACTTTTATTAAGAAATTTATTTTACCCAAGACCAGGAACTGGATGAACAGTATATCCACCATTATCAGCATATTTATATCATTCTTCACCTTCAGTAGATTTTGCAATTTTTTCTCTTCATATATCAGGAATTTCCTCAATTATAGGATCATTAAATTTAATAGTTACAATTATAATAATAAAAAATTTTTCTATAAATTATGACCAAATTTCATTATTTCCATGATCAGTTTTTATTACAGCAATTTTACTAATTATATCATTACCTGTATTAGCTGGAGCAATTACTATACTATTATTTGATCGAAATTTTAATACATCATTTTTTGATCCTATAGGAGGTGGAGATCCAATTTTATATCAACATTTATTTTG
>POLLE2645-19|Lasioglossum nitidulum|MBF00009|BOLD:AAE5115
TATACTATATTTTATTTTTGCAATATGAGCAGGAATAATCGGAGCTTCATTAAGAATAATTATTCGTATAGAATTAAGAGCCCCTGGAAGATGAATTAATAATGATCAAATTTACAATACTATCATCACATCCCACGCATTTGTTATAATTTTTTTCATAGTTATACCCTTTATAATTGGAGGATTTGGTAATTGATTAGTCCCATTAATAATTGGGGCCCCTGATATAGCCTTCCCTCGAATAAATAATATAAGTTTTTGATTATTAATCCCTTCTTTATTTATACTATTAATAAGAAGAATTTTATCTTCAGGATCAGGGACAGGTTGAACAATTTACCCCCCCTTATCTTCTATTATATACCACTCATCTATCTCCGTAGATTGCACAATTTTTTCATTACATATCGCTGGTATTTCATCTATTATAGGAGCTATTAACTTTATTGTATCAATTATTTTAATAAAAAATATTTCAATTAATTATGATCAAGTCCCACTATTCCCATGATCAGTAAAAATTACTGCAATTCTTTTATTATTATCTTTACCTGTGCTAGCAGGAGCTATCACTATATTATTAACTGATCGAAATTTAAACACTTCATTTTTTGACCCTTCTGGAGGTGGAGATCCTATTCTTTACCAACACTTATTCTG
>POLLE2644-19|Apis mellifera|MBF00008|BOLD:AAA2326
CTTGTATATTATTCTAGCTTTATGATCTGGAATACTAGGATCATCAATGAGACTTATTATTCGAATAGAATTAAGATCCCCAGGATCATGAATTAGCAATGATCAAATTTATAATACAATTGTTACTAGTCATGCATTCCTAATAATTTTTTTTATAGTTATACCATTTTTAATTGGAGGATTTGGAAATTGGCTTATTCCTTTAATACTAGGATCACCTGATATAGCATTCCCCCGAATAAATAATATTAGATTTTGATTACTTCCTCCCTCATTATTTATACTTTTATTAAGAAATTTATTTTATCCAAGACCAGGAACTGGATGAACAGTATATCCACCATTATCAGCATATTTATATCATTCTTCACCTTCAGTAGATTTTGCAATTTTTTCTCTTCATATATCAGGAATTTCCTCAATTATAGGATCATTAAACTTAATAGTTACAATTATAATAATAAAAAATTTTTCTATAAATTATGACCAAATTTCATTATTTCCATGATCAGTTTTTATTACAGCAATTTTATTAATTATATCATTACCTGTATTAGCTGGAGCAATTACTATACTATTATTTGATCGAAATTTTAATACATCATTTTTCGATCCTATAGGAGGTGGAGATCCAATTCTTTATCAACATTTATTTTG
>POLLE2643-19|Apis mellifera|MBF00007|BOLD:AAA2326
CTTGTATATTATTCTAGCTTTATGATCTGGAATACTAGGATCATCAATGAGACTTATTATTCGAATAGAATTAAGATCCCCAGGATCATGAATTAGCAATGATCAAATTTATAATACAATTGTTACTAGTCATGCATTCCTAATAATTTTTTTTATAGTTATACCATTTTTAATTGGAGGATTTGGAAATTGGCTTATTCCTTTAATACTAGGATCACCTGATATAGCATTCCCCCGAATAAATAATATTAGATTTTGATTACTTCCTCCCTCATTATTTATACTTTTATTAAGAAATTTATTTTATCCAAGACCAGGAACTGGATGAACAGTATATCCACCATTATCAGCATATTTATATCATTCTTCACCTTCAGTAGATTTTGCAATTTTTTCTCTTCATATATCAGGAATTTCCTCAATTATAGGATCATTAAACTTAATAGTTACAATTATAATAATAAAAAATTTTTCTATAAATTATGACCAAATTTCATTATTTCCATGATCAGTTTTTATTACAGCAATTTTATTAATTATATCATTACCTGTATTAGCTGGAGCAATTACTATACTATTATTTGATCGAAATTTTAATACATCATTTTTCGATCCTATAGGAGGTGGAGATCCAATTCTTTATCAACATTTATTT
>POLLE2642-19|Bombus terrestris|MBF00006|BOLD:AAB1062
ATTATACTTTATTTTTGCTATATGATCAGGAATAATTGGTTCATCTATAAGATTATTAATTCGAATAGAATTAAGACATCCAGGTATATGAATTAATAATGATCAAATTTATAATTCTTTAGTAACAAGACATGCATTTTTAATAATTTTTTTTATAGTTATACCTTTTATAATTGGTGGATTTGGAAATTATCTAATTCCATTAATATTAGGATCCCCAGATATAGCTTTTCCTCGAATAAATAATATTAGATTTTGACTTCTACCTCCATCATTATTCATATTATTATTAAGAAATATATTTACACCTAATGTAGGTACAGGATGAACTGTATATCCTCCTTTATCTTCTTATTTATTTCATTCATCACCTTCAATTGATATTGCAATTTTTTCTTTACATATATCAGGAATCTCTTCAATTATTGGATCATTAAATTTTATCGTTACTATTTTATTAATAAAAAATTTTTCATTAAATTATGATCAAATTAATTTATTTTCATGATCAGTATGTATTACAGTAATTTTATTAATTCTATCTTTACCAGTATTAGCCGGTGCAATTACTATATTATTATTTGATCGAAATTTTAATACTTCATTTTTTGACCCAATAGGAGGAGGAGACCCAATCCTTTATCAACATTTATT
>POLLE2640-19|Apis mellifera|MBF00004|BOLD:AAA2326
TCTTGTATATTATTCTAGCTTTATGATCTGGAATATTAGGTTCATCAATGAGACTTATTATTCGAATAGAATTAAGATCTCCAGGATCATGAATTAATAACGATCAAATTTATAATACAATTGTTACTAGCCACGCATTTCTAATAATCTTTTTTATAGTTATACCATTTCTAATTGGAGGATTTGGAAATTGGCTTATTCCTTTAATACTAGGATCACCTGATATAGCATTTCCCCGAATAAATAATATTAGATTTTGATTACTTCCTCCCTCATTATTAATACTTTTATTAAGAAATTTATTTTACCCAAGACCAGGAACTGGATGAACAGTGTATCCACCATTATCAGCATATTTATATCATTCTTCACCTTCAGTAGATTTTGCAATTTTTTCTCTTCATATATCAGGAATTTCCTCAATTATAGGATCATTAAATTTAATAGTTACAATTATAATAATAAAAAATTTTTCTATAAATTATGACCAAATTTCATTATTTCCATGATCAGTTTTTATTACAGCAATTTTATTAATTATATCATTACCTGTATTAGCTGGAGCAATTACTATACTATTATTTGATCGAAATTTTAATACATCATTTTTTGATCCTATAGGAGGTGGAGATCCAATTTTATATCAACATTTATT
>POLLE2639-19|Hylaeus hyalinatus|MBF00003|BOLD:AAE1166
TTATATTTCTTATTTGCTATATGAGCAGGAATAATTGGAACATCATTAAGAATAATTATTCGAATAGAATTAAGAACTCCAGGTATATGAATTAATAATGATCAAATTTATAATTCAATCATTACTGCTCATGCATTTATTATAATTTTTTTTATAGTAATACCATTCATAATTGGAGGATTCGGAAATTGATTAATTCCAATTATAATTGGAGCCCCAGATATAGCTTTTCCACGAATAAACAATATAAGATTTTGATTATTACCTCCTTCATTAATATTACTTTTATTTAGAAGAATATTATATTCAGGATCTGGAACAGGATGAACTGTTTATCCACCTTTATCATCAATCTTATATCACCCATCATTATCCGTAGATTTAACAATTTTTTCTTTACATATTGCAGGAATTTCATCAATTATAGGAGCTATTAATTTTATTGTCACTATTTTAAATATAAAAAATTTAAATTTAAATTATGATCAAATAACTTTATTTTCATGATCAGTATTAATTACTGCTATTCTTTTATTATTATCATTACCAGTTTTAGCAGGAGCAATTACAATACTATTAACTGATCGAAATTTTAATACATCATTTTTTGATCCATCAGGTGGAGGTGATCCAATCCTATATCAACATTTA
>POLLE2638-19|Lasioglossum malachurum|MBF00002|BOLD:AAE5496
ATTATACTTTATATTTGCCATATGATCTGGGATAATCGGAGCTTCATTAAGTATAATTATTCGATTAGAATTAAGAATACCTGGAAATTGAATTAATAATGATCAAATTTATAATACTATTGTTACTTCTCATGCATTTATTATAATTTTTTTTATAGTTATACCATTTATAATTGGTGGATTTGGAAATTGATTAATTCCATTAATAATTGGAGCCCCTGACATAGCATTCCCTCGAATAAATAATTTAAGATTCTGACTATTAATTCCATCAATAATTATATTATTAACAGGAACAATCTTATCCTCCGGATCAGGAACAGGATGAACTATTTACCCTCCTTTATCTAGATCTACATTTCATCCCTCAATTTCAGTTGATTGCACTATTTTTGCTCTTCATATAGCAGGAATTTCTTCCATTATAGGAGCTATTAATTTTATTGTATCAATTACATTAATAAAAAATTCATCTATTAAATATGATCAACTTCCTCTTTTCCCATGATCAGTAAAAATTACTGCTATTTTATTATTATTATCCTTACCAGTTTTAGCAGGTGCTATTACAATACTTTTAACAGATCGAAATATAAATACTTCATTTTTTGACCCTTCAGGAGGAGGAGACCCTATTTTATATCAACATCTATTTT
>POLLE2637-19|Apis mellifera|MBF00001|BOLD:AAA2326
CTTGTATATTATTCTAGCTTTATGATCTGGAATATTAGGTTCATCAATGAGACTTATTATTCGAATAGAATTAAGATCTCCAGGATCATGAATTAATAACGATCAAATTTATAATACAATTGTTACTAGCCACGCATTTCTAATAATCTTTTTTATAGTTATACCATTTCTAATTGGAGGATTTGGAAATTGGCTTATTCCTTTAATACTAGGATCACCTGATATAGCATTTCCCCGAATAAATAATGTTAGATTTTGATTACTTCCTCCCTCATTATTAATACTTTTATTAAGAAATTTATTTTACCCAAGACCAGGAACTGGATGAACAGTGTATCCACCATTATCAGCATATTTATATCATTCTTCACCTTCAGTAGATTTTGCAATTTTTTCTCTTCATATATCAGGAATTTCCTCAATTATAGGATCATTAAATTTAATAGTTACAATTATAATAATAAAAAATTTTTCTATAAATTATGACCAAATTTCATTATTTCCATGATCAGTTTTTATTACAGCAATTTTATTAATTATATCATTACCTGTATTAGCTGGAGCAATTACTATACTATTATTTGATCGAAATTTTAATACATCATTTTTTGATCCTATAGGAGGTGGAGATCCAATTTTATATCAACATTTATT
>POLLE807-19|Lasioglossum pauxillum|MB00811|BOLD:AAE1160
ATTATATTTCATTTTTGCTATATGAGCAGGAATAATTGGAGCTTCTTTAAGAATAATTATCCGAATAGAATTAAGTGCTCCCGGAAAATGAATTAATAATGATCAAATTTATAATACTATTATTACTTCTCATGCATTTATTATAATTTTTTTTATAGTTATACCTTTTATAATTGGAGGTTTTGGAAATTGATTAATTCCATTAATAATTGGAGCCCCAGACATAGCTTTCCCTCGAATAAATAATATAAGATTTTGATTACTTATTCCATCACTATTTATACTTTTAATAAGAAGAATTTTAGCATCTGGTTCAGGAACTGGATGAACTATTTACCCTCCTTTATCTTCTTCAACTTTTCACCCATCTATTTCTACAGATTGTACAATTTTTTCTTTACATATTGCTGGTATTTCATCTATCATAGGAGCTATTAATTTTATTGTATCAATTATATTAATAAAAAATATTTCTATTAATTATGATCAAATTCCTCTTTTCCCATGATCAGTAAAAATTACTGCTATCTTATTATTACTCTCTCTACCCGTTTTAGCCGGAGCTATTACTATACTTTTAACAGACCGAAATTTAAATACATCATTTTTTGATCCTTCTGGAGGAGGAGACCCTATTTTATATCAACATTTATT
>POLLE030-18|Andrena avara liturata|MB00030|BOLD:AED7532
CGAATAGAATTAAGAAATCCAGGAAGATGAATCAACAATGACCAAATCTATAATTCAATTGTTACCTCACACGCATTCATTATAATTTTCTTCATAGTTATACCATTCATAATCGGAGGTTTCGGAAACTGACTCACACCGTTAATATTAGGAGCGCCCGACATGGCTTTCCCACGAATAAATAATATAAGATTCTGACTATTACCACCATCAATTCTACTTATTCTAATAAGAGCTTCATTAAATTCAGGATCAGGTACAGGATGAACAGTATACCCACCTTTATCTTCATATTCTTATCATCCCTCCTCATCAGTAGATTTAACAATCTTCTCTCTACACATCGCAGGAGTATCTTCAATTATAGGAGCAATTAACTTCATTGTAACAATCCTTAATATAAAAAATATATCATTAAATTATGATCAACTACCTCTATTCCCATGATCAGTATTTATTACAACAATTCTATTATTAATTTCATTACCAGTTTTAGCAGGAGCCATCACTATACTTCTAT
>POLLE029-18|Bombus terrestris|MB00029|BOLD:AAB1062
ATCAGGAATAATTGGTTCATCTATAAGATTATTAATTCGAATAGAATTAAGACATCCAGGTATATGAATTAATAATGATCAAATTTATAATTCTTTAGTAACAAGACATGCATTTTTAATAATTTTTTTTATAGTTATACCTTTTATAATTGGTGGATTTGGAAATTATCTAATTCCATTAATATTAGGATCCCCAGATATAGCTTTTCCTCGAATAAATAATATTAGATTTTGACTTCTACCTCCATCATTATTCATATTATTATTAAGAAATATATTTACACCTAATGTAGGTACAGGATGAACTGTATATCCTCCTTTATCTTCTTATTTATTTCATTCATCACCTTCAATTGATATTGCAATTTTTTCTTTACATATATCAGGAATCTCTTCAATTATTGGATCATTAAATTTTATCGTTACTATTTTATTAATAAAAAATTTTTCATTAAATTATGATCAAATTAATTTATTTTCATGATCAGTATGT
>POLLE804-19|Lasioglossum pauxillum|MB00808|BOLD:AAE1160
TTATATTTCATTTTTGCTATATGAGCAGGAATAATTGGAGCTTCTTTAAGAATAATTATCCGAATAGAATTAAGTGCTCCCGGAAAATGAATTAATAATGATCAAATTTATAATACTATTATTACTTCTCATGCATTTATTATAATTTTTTTTATAGTTATACCTTTTATAATTGGAGGTTTTGGAAATTGATTAATTCCATTAATAATTGGAGCCCCAGACATAGCTTTCCCTCGAATAAATAATATAAGATTTTGATTACTTATTCCATCACTATTTATACTTTTAATAAGAAGAATTTTAGCATCTGGTTCAGGAACTGGATGAACTATTTACCCTCCTTTATCTTCTTCAACTTTTCACCCATCTATTTCTACAGATTGTACAATTTTTTCTTTACATATTGCTGGTATTTCATCTATCATAGGAGCTATTAATTTTATTGTATCAATTATATTAATAAAAAATATTTCTATTAATTATGATCAAATTCCTCTTTTCCCATGATCAGTAAAAATTACTGCTATCTTATTATTACTCTCTCTACCCGTTTTAGCCGGAGCTATTACTATACTTTTAACAGACCGAAATTTAAATACATCATTTTTTGATCCTTCTGGAGGAGGAGACCCTATTTTATATCAACATTTATTT
>POLLE803-19|Lasioglossum morio|MB00807|BOLD:AAD9335
ATTATATTTTATTTTCGCAATATGAGCTGGAATAATTGGAGCTTCACTAAGAATAATTATTCGAATAGAATTAAGAGCCCCTGGAAGATGAATTAATAATGATCAAATTTATAATACTATTATTACATCACATGCATTTGTAATAATTTTCTTTATAGTTATACCATTTATAATTGGGGGGTTTGGTAATTGATTAGTACCACTAATAATTGGAGCCCCTGATATAGCATTCCCACGAATAAATAATATAAGATTTTGATTATTAATTCCTTCTTTATTCATATTATTAATAAGAAGAATTTTATCATCAGGATCAGGAACAGGATGAACAGTTTACCCTCCATTATCTTCAATTACATACCATTCATCTATTTCTGTAGATTGCACTATCTTTTCATTACACATTGCTGGAATCTCATCCATTATAGGAGCTATTAATTTTATTGTTTCAATTATATTAATAAAAAATATTTCAATCAATTATGATCAAATTCCATTATTCCCATGATCAGTAAAAATTACAGCTATCCTTTTACTTTTATCTTTACCCGTATTAGCCGGAGCTATTACTATATTATTAACAGATCGAAACTTAAACACTTCATTTTTTGACCCCTCAGGGGGGGGAGACCCAATTCTTTACCAACATTTATT
>POLLE802-19|Lasioglossum laticeps|MB00806|BOLD:AAY5433
TTATATTTCATCTTTGCTATATGATCTGGAATAATTGGAACTTCTTTAAGAATAATTATTCGCATAGAATTAAGAGCACCTGGAAGATGAATTTGTAATGACCAAATTTATAATACTATTGTTACTTCTCATGCCTTTATTATAATCTTCTTTATAGTTATACCCTTTATAATTGGTGGATTTGGAAATTGACTTGTACCACTAATAATTGGAGCCCCTGATATAGCATTCCCTCGAATAAATAACATAAGATTTTGACTTCTAATTCCATCACTATTCATATTGTTAATTAGAAGAATTCTATCATCAGGATCAGGAACTGGTTGGACAATTTACCCACCACTGTCAAATGCTACATTCCACCCATCAATTTCAGTAGATTGTACAATTTTTTCATTACATATTGCCGGAATCTCATCTATTATAGGAGCCATTAATTTCATTGTATCAATTATTATAATAAAAAATTTATCTATTAATTATGATCAAGTACCTTTATTCCCTTGATCAGTAAAAATTACCGCAATTTTATTATTACTATCATTACCAGTTCTTGCAGGAGCTATTACTATACTATTAACAGATCGAAATCTAAATACTTCATTTTTTGACCCATCAGGAGGAGGGGACCCAATCTTATACCAACATTTAT
>POLLE025-18|Halictus quadricinctus|MB00025|BOLD:AAE2962
TATACTTTATTTTATTTTTGCTATATGATCAGGAATAATTGGTGCATCATTAAGAATAATTATTCGAATAGAACTTAGAACTCCAGGAAGATGAATTAATAATGATCAACTTTATAATACTATTGTAACCTCTCACGCTTTTATTATAATTTTTTTTATAGTTATACCCTTTATAATTGGAGGATTTGGTAATTGATTAGTTCCTTTAATAATTGGAGCTCCTGATATAGCATTTCCACGAATAAATAATATAAGATTCTGATTACTAATTCCTTCTTTATTTTTATTATTAATAAGAACAATTTTAACAACTGGGTCAGGAACAGGTTGAACAATTTATCCTCCTCTATCATCAATTATATTTCATGCATCTTTCTCTGTTGATTTTTCTATTCTTTCTTTACACATAGCAGGTATTTCATCAATTATAGGTGCTATCAATTTTATTGTAACAATTATTTTAATAAAAAATATTTCTTTAAATTTAAATCAAGTACCTCTATTTCCTTG
>POLLE024-18|Lasioglossum malachurum|MB00024|BOLD:AAE5496
AATACCTGGAAATTGAATTAATAATGATCAAATTTATAATACTATTGTTACTTCTCATGCATTTATTATAATTTTTTTTATAGTTATACCATTTATAATTGGTGGATTTGGAAATTGATTAATTCCATTAATAATTGGAGCCCCTGACATAGCATTCCCTCGAATAAATAATTTAAGATTCTGACTATTAATTCCATCAATAATTATATTATTAACAGGAACAATCTTATCCTCCGGATCAGGAACAGGATGAACTATTTACCCTCCTTTATCTAGATCTACATTTCATCCCTCAATTTCAGTTGATTGCACTATTTTTGCTCTTCATATAGCAGGAATTTCTTCCATTATAGGAGCTATTAATTTTATTGTATCAATTACATTAATAAAAAATTCATCTATTAAATATGATCAACTTCCTCTTTTCCCATGATCAGTAAAAATTACTGCTATTTTATTATTATTATCCTTACCAGTTTTAGCAGGTGCTATTACAATAC
>POLLE3395-19|Lasioglossum laticeps|MB01531|BOLD:AAY5433
AATATTATATTTCATCTTTGCTATATGATCTGGAATAATTGGAACTTCTTTAAGAATAATTATTCGCATAGAATTAAGAGCACCTGGAAGATGAATTTGTAATGACCAAATTTATAATACTATTGTTACTTCTCATGCCTTTATTATAATCTTCTTTATAGTTATACCCTTTATAATTGGTGGATTTGGAAATTGACTTGTACCACTAATAATTGGAGCCCCTGATATAGCATTCCCTCGAATAAATAACATAAGATTTTGACTTCTAATTCCATCACTATTCATATTGTTAATTAGAAGAATTCTATCATCAGGATCAGGAACTGGTTGAACAATTTACCCACCACTGTCAAATGCTACATTCCACCCATCAATTTCAGTAGATTGTACAATTTTTTCATTACATATTGCCGGAATCTCATCTATTATAGGAGCCATTAATTTCATTGTATCAATTATTATAATAAAAAATTTATCTATTAATTATGATCAAGTACCTTTATTCCCTTGATCAGTAAAAATTACCGCAATTTTATTATTACTATCATTACCAGTTCTTGCAGGAGCTATTACTATACTATTAACAGATCGAAATCTAAATACTTCATTTTTTGACCCATCAGGAGGAGGGGACCCAATCTTATACCAACATTTATTT
>POLLE168-18|Bombus terrestris|MB00168|BOLD:AAB1062
GAATTAATAATGATCAAATTTATAATTCTTTAGTAACAAGACATGCATTTTTAATAATTTTTTTTATAGTTATACCTTTTATAATTGGTGGATTTGGAAATTATCTAATTCCATTAATATTAGGATCCCCAGATATAGCTTTTCCTCGAATAAATAATATTAGATTTTGACTTCTACCTCCATCATTATTCATATTATTATTAAGAAATATATTTACACCTAATGTAGGTACAGGATGAACTGTATATCCTCCTTTATCTTCTTATTTATTTCATTCATCACCTTCAATTGATATTGCAATTTTTTCTTTACATATATCAGGAATCTCTTCAATTATTGGATCATTAAATTTTATCGTTACTATTTTATTAATAAAAAATTTTTCATTAAATTATGATCAAATTAATTTATTTTCATGATCAGTATGTATT
>POLLE840-19|Lasioglossum pauxillum|MB00844|BOLD:AAE1160
ATTATATTTCATTTTTGCTATATGAGCAGGAATAATTGGAGCTTCTTTAAGAATAATTATCCGAATAGAATTAAGTGCTCCCGGAAAATGAATTAATAATGATCAAATTTATAATACTATTATTACTTCTCATGCATTTATTATAATTTTTTTTATAGTTATACCTTTTATAATTGGAGGTTTTGGAAATTGATTAATTCCATTAATAATTGGAGCCCCAGACATAGCTTTCCCTCGAATAAATAATATAAGATTTTGATTACTTATTCCATCACTATTTATACTTTTAATAAGAAGAATTTTAGCATCTGGTTCAGGAACTGGATGAACTATTTACCCTCCTTTATCTTCTTCAACTTTTCACCCATCTATTTCTACAGATTGTACAATTTTTTCTTTACATATTGCTGGTATTTCATCTATCATAGGAGCTATTAATTTTATTGTATCAATTATATTAATAAAAAATATTTCTATTAATTATGATCAAATTCCTCTTTTCCCATGATCAGTAAAAATTACTGCTATCTTATTATTACTCTCTCTACCCGTTTTAGCCGGAGCTATTACTATACTTTTAACAGACCGAAATTTAAATACATCATTTTTTGATCCTTCTGGAGGAGGAGACCCTATTTTATATCAACATTTAT
>POLLE796-19|Lasioglossum morio|MB00800|BOLD:AAD9335
ATTATATTTTATTTTCGCAATATGAGCTGGAATAATTGGAGCTTCACTAAGAATAATTATTCGAATAGAATTAAGAGCCCCTGGAAGATGAATTAATAATGATCAAATTTATAATACTATTATTACATCACATGCATTTGTAATAATTTTCTTTATAGTTATACCATTTATAATTGGGGGGTTTGGTAATTGATTAGTACCACTAATAATTGGAGCCCCTGATATAGCATTCCCACGAATAAATAATATAAGATTTTGATTATTAATTCCTTCTTTATTCATATTATTAATAAGAAGAATTTTATCATCAGGATCAGGAACAGGATGAACAGTTTACCCTCCATTATCTTCAATTACATACCATTCATCTATTTCTGTAGATTGCACTATCTTTTCATTACACATTGCTGGAATCTCATCCATTATAGGAGCTATTAATTTTATTGTTTCAATTATATTAATAAAAAATATTTCAATCAATTATGATCAAATTCCATTATTCCCATGATCAGTAAAAATTACAGCTATCCTTTTACTTTTATCTTTACCCGTATTAGCCGGAGCTATTACTATATTATTAACAGATCGAAACTTAAACACTTCATTTTTTGACCCCTCAGGGGGGGGAGACCCAATTCTTTACCAACATTTAT
>POLLE795-19|Lasioglossum bluethgeni|MB00799|BOLD:AAK8366
ACTATATTTTATTTTTGCTATATGAGCAGGAATAATTGGAGCATCATTAAGAATAATTATTCGAATAGAATTAAGAACTCCAGGAAGATGAATTAATAATGATCAAATCTATAATACTATTATTACCTCACATGCATTTATTATAATTTTCTTTATAGTTATACCTTTCATAATTGGGGGATTTGGGAATTGATTAGTACCATTAATAATTGGAGCACCTGATATAGCTTTCCCACGTATAAATAATATAAGATTTTGACTTCTTATTCCATCCTTATTTCTATTATTAATAAGAAGAATTTTAGCCTCAGGTTCAGGAACAGGATGAACAGTTTATCCACCATTATCTTCAATTATATATCACTCATCAATTTCTGTAGACTGTACTATTTTTTCATTACATATTGCAGGGATTTCATCCATTATAGGAGCAATTAATTTTATTGTATCAATTATATTAATAAAAAACATCTCTATTAATTATGATCAAATTCCCTTATTTCCCTGATCAGTAAAGATTACTGCAATTTTATTATTATTATCCTTACCTGTATTAGCAGGAGCAATTACAATATTATTAACTGATCGAAATTTAAATACCTCATTTTTTGATCCATCGGGAGGAGGAGATCCTATTCTTTATCAACATTTATT
>POLLE018-18|Halictus quadricinctus|MB00018|BOLD:AAE2962
TGGTAATTGATTAGTTCCTTTAATAATTGGAGCTCCTGATATAGCATTTCCACGAATAAATAATATAAGATTCTGATTACTAATTCCTTCTTTATTTTTATTATTAATAAGAACAATTTTAACAACTGGATCAGGAACAGGTTGAACAATTTATCCTCCTCTATCATCAATTATATTTCATGCATCTTTCTCTGTTGATTTTTCTATTCTTTCTTTACACATGGCAGGTATTTCATCAATTATAGGTGCTATCAATTTTATTGTAACAATTATTTTAATAAAAAATATTTCTTTAAATTTAAATCAAGTACCTCTATTTCCTTGATCAGTAAAAATTACTGCAATTTTACTTCTTTTATCTCTCCCTGTACTTGCAGGAGCTATTACTATATTATTAACAGATCGAAATTTAAATACATCATTTTTTGACCCTTCAGGAGGAGGGGATCCAATTTTATATCAACATCTATTT
>POLLE792-19|Lasioglossum bluethgeni|MB00796|BOLD:AAK8366
ACTATATTTTATTTTTGCTATATGAGCAGGAATAATTGGAGCATCATTAAGAATAATTATTCGAATAGAATTAAGAACTCCAGGAAGATGAATTAATAATGATCAAATCTATAATACTATTATTACCTCACATGCATTTATTATAATTTTCTTTATAGTTATACCTTTCATAATTGGGGGATTTGGGAATTGATTAGTACCATTAATAATTGGAGCACCTGATATAGCTTTCCCACGTATAAATAATATAAGATTTTGACTTCTTATTCCATCCTTATTTCTATTATTAATAAGAAGAATTTTAGCCTCAGGTTCAGGAACAGGATGAACAGTTTATCCACCATTATCTTCAATTATATATCACTCATCAATTTCTGTAGACTGTACTATTTTTTCATTACATATTGCAGGGATTTCATCCATTATAGGAGCAATTAATTTTATTGTATCAATTATATTAATAAAAAACATCTCTATTAATTATGATCAAATTCCCTTATTTCCCTGATCAGTAAAGATTACTGCAATTTTATTATTATTATCCTTACCTGTATTAGCAGGAGCAATTACAATATTATTAACTGATCGAAATTTAAATACCTCATTTTTTGATCCATCGGGAGGAGGAGATCCTATTCTTTATCAACATTTATTT
>POLLE015-18|Lasioglossum pauxillum|MB00015|BOLD:AAE1160
ACTATATTTCATTTTTGCTATATGAGCAGGAATAATTGGAGCTTCTTTAAGAATAATTATCCGAATAGAATTAAGTGCTCCCGGAAAATGAATTAATAATGATCAAATTTATAATACTATTATTACTTCTCATGCATTTATTATAATTTTTTTTATAGTTATACCTTTTATAATTGGAGGTTTTGGAAATTGATTAATTCCATTAATAATTGGAGCCCCAGACATAGCTTTCCCTCGAATAAATAATATAAGATTTTGATTACTTATTCCATCACTATTTATACTTTTAATAAGAAGAATTTTAGCATCTGGTTCAGGAACTGGATGAACTATTTACCCTCCTTTATCTTCTTCAACTTTTCACCCATCTATTTCTACAGATTGTACAATTTTTTCTTTACATATTGCTGGTATTTCATCTATCATAGGAGCTATTAATTTTATTGTATCAATTATATTAATAAAAAATATTTCTATTAATTATGATCAAATTCCTCTTTTCCCATGATCAGTAAAAATTACTGCTATCTTATTATTACTCTCTCTACCCGTTTTAGCCGGAGCTATTACTATACTTTTAACAGACCGAAATTTAAATACATCATTTTTTGATCCTTCTGGAGGAGGAGACCCTATTTTATATCAACATTTA
>POLLE014-18|Halictus maculatus|MB00014|BOLD:AAY5383
TATTTTCGCTATATGATCAGGAATAATTGGAGCATCTTTAAGAATAATTATTCGTATAGAATTAAGAATTCCAGGAAGATGAATTAACAATGATCAAATTTATAATACTATTATTACTTCTCATGCTTTTATTATAATTTTTTTCATAGTTATACCATTCATAATTGGGGGATTTGGGAACTGATTAGTACCATTAATAATTGGAGCCCCAGATATAGCATTCCCACGAATAAATAATATAAGATTTTGACTTTTAATCCCATCCTTATTTATACTTATTATAAGAAGAACTTTATCAACAGGATCAGGTACAGGTTGAACCATTTATCCCCCATTATCATCAATTATATATCACTCATCATCTTCTATTGATTTCACTATTTTTTCCTTACATATCGCAGGAATTT
>POLLE012-18|Lasioglossum calceatum|MB00012|BOLD:AAB0353
ATAAATAATATAAGATTATGATTATTAATACCATCATTATTTATACTATTAATAAGAAGATTATTATCCTCAGGATCAGGAACTGGATGAACAATTTACCCACCATTATCTAACTCTACTTTTCATCCATCAATCTCAGTAGATTGCACAATTTTTTCATTACATATTGCAGGAATTTCATCCATTATAGGAGCTATTAATTTTATTGTATCAATTATACTAATAAAAAATATATCTATTAACTATGATCAAATTCCTCTTTTTCCATGATCAGTAAAAATTACAGCCATCCTTCTTCTACTATCATTACCAATTTTAGCTGGAGCCATTACAATACTTTTAACAGATCGAAATATAAATACTTCATTTTTTGATCCATCAGGAGGTGGTGATCCTATTTTATATCAACATCTATTT
>POLLE011-18|Halictus scabiosae|MB00011|BOLD:AAN4492
CAGGAAGATGAATTAATAATGATCAAATTTATAATACTATTGTAACTTCTCATGCTTTTGTTATAATTTTTTTTATAGTTATACCATTTATAATTGGAGGATTCGGAAATTGACTAGTACCATTAATAATTGGAGCCCCTGATATAGCATTTCCACGAATAAATAATATAAGATTTTGACTATTAATACCATCTTTATTTATACTTATTATAAGAGTAACTTTATCAACAGGTTCAGGAACAGGTTGAACTATATATCCTCCTTTATCATCAATTATATATCACTCATCCTATGCTATAGATTTTACTATTTTTTCTCTACATATTGCAGGAATTTCTTCAATTATAGGAGCTATTAATTTTATTGTTTCAATTTTATTAATGAAAAATATTTCACTTAATTTAAATCAAATTCCTTTATTCCCATGATCAGTTAAAATTACTGCAATTTTATTACTATTATCTTTACCTGTCTTAGCAGGAGCTATCACTATATTATTAACTGACCGAAATTTAAATACTTCCTTTTTTGACCCCTCAGGAGGAGGAGATCCTATTTTATATCAACATTTATTT
>POLLE786-19|Lasioglossum morio|MB00790|BOLD:AAD9335
TTATATTTTATTTTCGCAATATGAGCTGGAATAATTGGAGCTTCACTAAGAATAATTATTCGAATAGAATTAAGAGCCCCTGGAAGATGAATTAATAATGATCAAATTTATAATACTATTATTACATCACATGCATTTGTAATAATTTTCTTTATAGTTATACCATTTATAATTGGGGGGTTTGGTAATTGATTAGTACCACTAATAATTGGAGCCCCTGATATAGCATTCCCACGAATAAATAATATAAGATTTTGATTATTAATTCCTTCTTTATTCATATTATTAATAAGAAGAATTTTATCATCAGGATCAGGAACAGGATGAACAGTTTACCCTCCATTATCTTCAATTACATACCATTCATCTATTTCTGTAGATTGCACTATCTTTTCATTACACATTGCTGGAATCTCATCCATTATAGGAGCTATTAATTTTATTGTTTCAATTATATTAATAAAAAATATTTCAATCAATTATGATCAAATTCCATTATTCCCATGATCAGTAAAAATTACAGCTATCCTTTTACTTTTATCTTTACCCGTATTAGCCGGAGCTATTACTATATTATTAACAGATCGAAACTTAAACACTTCATTTTTTGACCCCTCAGGGGGGGGAGACCCAATTCTTTACCAACATTTAT
>POLLE785-19|Lasioglossum pauxillum|MB00789|BOLD:AAE1160
TATTATATTTCATTTTTGCTATATGAGCAGGAATAATTGGAGCTTCTTTAAGAATAATTATCCGAATAGAATTAAGTGCTCCCGGAAAATGAATTAATAATGATCAAATTTATAATACTATTATTACTTCTCATGCATTTATTATAATTTTTTTTATAGTTATACCTTTTATAATTGGAGGTTTTGGAAATTGATTAATTCCATTAATAATTGGAGCCCCAGACATAGCTTTCCCTCGAATAAATAATATAAGATTTTGATTACTTATTCCATCACTATTTATACTTTTAATAAGAAGAATTTTAGCATCTGGTTCAGGAACTGGATGAACTATTTACCCTCCTTTATCTTCTTCAACTTTTCACCCATCTATTTCTACAGATTGTACAATTTTTTCTTTACATATTGCTGGTATTTCATCTATCATAGGAGCTATTAATTTTATTGTATCAATTATATTAATAAAAAATATTTCTATTAATTATGATCAAATTCCTCTTTTCCCATGATCAGTAAAAATTACTGCTATCTTATTATTACTCTCTCTACCCGTTTTAGCCGGAGCTATTACTATACTTTTAACAGACCGAAATTTAAATACATCATTTTTTGATCCTTCTGGAGGAGGAGACCCTATTTTATATCAACATTTATT
>POLLE784-19|Lasioglossum nitidulum|MB00788|BOLD:AAE5115
ACTATATTTTATTTTTGCAATATGAGCAGGAATAATCGGAGCTTCATTAAGAATAATTATTCGTATAGAATTAAGAGCCCCTGGAAGATGAATTAATAATGATCAAATTTACAATACTATCATCACATCCCACGCATTTGTTATAATTTTTTTCATAGTTATACCCTTTATAATTGGAGGATTTGGTAATTGATTAGTCCCATTAATAATTGGAGCCCCTGATATAGCCTTCCCTCGAATAAATAATATAAGTTTTTGATTATTAATCCCTTCTTTATTTATACTATTAATAAGAAGAATTTTATCTTCAGGATCAGGGACAGGTTGAACAATTTACCCCCCCTTATCTTCTATTATATACCACTCATCTATCTCCGTAGATTGCACAATTTTTTCATTACATATCGCTGGTATTTCATCTATTATAGGAGCTATTAACTTTATTGTATCAATTATTTTAATAAAAAATATTTCAATTAATTATGATCAAGTCCCACTATTCCCATGATCAGTAAAAATTACTGCAATTCTTTTATTATTATCTTTACCTGTGCTAGCAGGAGCTATCACTATATTATTAACTGATCGAAATTTAAACACTTCATTTTTTGACCCTTCTGGAGGTGGAGATCCTATTCTTTACCAACACTTATT
>POLLE007-18|Halictus scabiosae|MB00007|BOLD:AAN4492
TATGATCGGGAATAGTTGGAGCTTCTTTAAGTATAATTATTCGTTTAGAATTAAGTGCTCCAGGAAGATGAATTAATAATGATCAAATTTATAATACTATTGTAACTTCTCATGCTTTTGTTATAATTTTTTTTATAGTTATACCATTTATAATTGGAGGATTCGGAAATTGACTAGTACCATTAATAATTGGAGCCCCTGATATAGCATTTCCACGAATAAATAATATAAGATTTTGACTATTAATACCATCTTTATTTATACTTATTATAAGAGTAACTTTATCAACAGGTTCAGGAACAGGTTGAACTATATATCCTCCTTTATCATCAATTATATATCACTCATCCTATGCTATAGATTTTACTATTTTTTCTCTACATATTGCAGGAATTTCTTCAATTATAGGAGCTATTAATTTTATTGTTTCAATTTTATTAATGAAAAATATTTCACTTAATTTAAATCAAATTCCTTTATTCCCATGATCAGTTAAAATTACTGCAATTTTATTACTATTATCTTTACCTGTCTTAGCAGGAGCTATCACTATATTATTAACTGACCGAAATTTAAATACTTCCTTTTTTGACCCCTCAGGAGGAGGAGATCCTATTTTATATCAACATTTATTT
>POLLE782-19|Lasioglossum pauxillum|MB00786|BOLD:AAE1160
ATTATATTTCATTTTTGCTATATGAGCAGGAATAATTGGAGCTTCTTTAAGAATAATTATCCGAATAGAATTAAGTGCTCCCGGAAAATGAATTAATAATGATCAAATTTATAATACTATTATTACTTCTCATGCATTTATTATAATTTTTTTTATAGTTATACCTTTTATAATTGGAGGTTTTGGAAATTGATTAATTCCATTAATAATTGGAGCCCCAGACATAGCTTTCCCTCGAATAAATAATATAAGATTTTGATTACTTATTCCATCACTATTTATACTTTTAATAAGAAGAATTTTAGCATCTGGTTCAGGAACTGGATGAACTATTTACCCTCCTTTATCTTCTTCAACTTTTCACCCATCTATTTCTACAGATTGTACAATTTTTTCTTTACATATTGCTGGTATTTCATCTATCATAGGAGCTATTAATTTTATTGTATCAATTATATTAATAAAAAATATTTCTATTAATTATGATCAAATTCCTCTTTTCCCATGATCAGTAAAAATTACTGCTATCTTATTATTACTCTCTCTACCCGTTTTAGCCGGAGCTATTACTATACTTTTAACAGACCGAAATTTAAATACATCATTTTTTGATCCTTCTGGAGGAGGAGACCCTATTTTATATCAACATTTAT
>POLLE778-19|Lasioglossum nitidulum|MB00782|BOLD:AAE5115
CTATATTTTATTTTTGCAATATGAGCAGGAATAATCGGAGCTTCATTAAGAATAATTATTCGTATAGAATTAAGAGCCCCTGGAAGATGAATTAATAATGATCAAATTTACAATACTATCATCACATCCCACGCATTTGTTATAATTTTTTTCATAGTTATACCCTTTATAATTGGAGGATTTGGTAATTGATTAGTCCCATTAATAATTGGGGCCCCTGATATAGCCTTCCCTCGAATAAATAATATAAGTTTTTGATTATTAATCCCTTCTTTATTTATACTATTAATAAGAAGAATTTTATCTTCAGGATCAGGGACAGGTTGAACAATTTACCCCCCCTTATCTTCTATTATATACCACTCATCTATCTCCGTAGATTGCACAATTTTTTCATTACATATCGCTGGTATTTCATCTATTATAGGAGCTATTAACTTTATTGTATCAATTATTTTAATAAAAAATATTTCAATTAATTATGATCAAGTCCCACTATTCCCATGATCAGTAAAAATTACTGCAATTCTTTTATTATTATCTTTACCTGTGCTAGCAGGAGCTATCACTATATTATTAACTGATCGAAATTTAAACACTTCATTTTTTGACCCTTCTGGAGGTGGAGATCCTATTCTTTACCAACACTTATT
>POLLE777-19|Hoplitis adunca|MB00781|BOLD:AAI1794
TTTATATATAATCTTTGCTATATGATCAGGAATAGTTGGTTCAGCATTAAGAATTATTATTCGTATAGAATTAAGAACCCCTGGGTCTTGAATTAATAATGATCAAATTTATAATTCCATTGTTACAGCCCATGCATTTCTTATAATTTTTTTTTTAGTTATACCATTTATAATTGGTGGATTTGGTAATTGACTAGTTCCACTAATATTAGGAATTCCTGATATAGCATTCCCCCGAATAAATAATATTAGATTTTGACTTCTCCCTCCTTCTTTATTCATTCTTTTATTTAGGAATTTTTTTAACCCTAGACCAGGAACAGGATGAACTATTTATCCTCCCTTATCAACTTATATATATCATCCCTCTCCATCAGTTGATTTAGCAATTTTTTCTCTACATATTTCAGGATTATCTTCAATTATTGGTTCTATAAATTTTATTGTTACAATTATTATAATAAAAAATATTTCACTAAAAAACATTCAAGTCCCATTATTTCCTTGATCCGTTTTTATCACAACTATCTTATTATTATTATCATTACCTGTATTGGCAGGAGCAATTACAATATTAATTTTTGATCGAAATATAAATACTTCTTTTTTTGACCCAATAGGAGGAGGAGACCCAGTATTATTCCAACATTTA
>POLLE3371-19|Lasioglossum morio|MB01507|BOLD:AAD9335
TATTATATTTTATTTTCGCAATATGAGCTGGAATAATTGGAGCTTCACTAAGAATAATTATTCGAATAGAATTAAGAGCCCCTGGAAGATGAATTAATAATGATCAAATTTATAATACTATTATTACATCACATGCATTTGTAATAATTTTCTTTATAGTTATACCATTTATAATTGGGGGGTTTGGTAATTGATTAGTACCACTAATAATTGGAGCCCCTGATATAGCATTCCCACGAATAAATAATATAAGATTTTGATTATTAATTCCTTCTTTATTCATATTATTAATAAGAAGAATTTTATCATCAGGATCAGGAACAGGATGAACAGTTTACCCTCCATTATCTTCAATTACATACCATTCATCTATTTCTGTAGATTGCACTATCTTTTCATTACACATTGCTGGAATCTCATCCATTATAGGAGCTATTAATTTTATTGTTTCAATTATATTAATAAAAAATATTTCAATCAATTATGATCAAATTCCATTATTCCCATGATCAGTAAAAATTACAGCTATCCTTTTACTTTTATCTTTACCCGTATTAGCCGGAGCTATTACTATATTATTAACAGATCGAAACTTAAACACTTCATTTTTTGACCCCTCAGGGGGGGGAGACCCAATTCTTTACCAACATTTAT
>POLLE817-19|Lasioglossum morio|MB00821|BOLD:AAD9335
ATTATATTTTATTTTCGCAATATGAGCTGGAATAATTGGAGCTTCACTAAGAATAATTATTCGAATAGAATTAAGAGCCCCTGGAAGATGAATTAATAATGATCAAATTTATAATACTATTATTACATCACATGCATTTGTAATAATTTTCTTTATAGTTATACCATTTATAATTGGGGGGTTTGGTAATTGATTAGTACCACTAATAATTGGAGCCCCTGATATAGCATTCCCACGAATAAATAATATAAGATTTTGATTATTAATTCCTTCTTTATTCATATTATTAATAAGAAGAATTTTATCATCAGGATCAGGAACAGGATGAACAGTTTACCCTCCATTATCTTCAATTACATACCATTCATCTATTTCTGTAGATTGCACTATCTTTTCATTACACATTGCTGGAATCTCATCCATTATAGGAGCTATTAATTTTATTGTTTCAATTATATTAATAAAAAATATTTCAATCAATTATGATCAAATTCCATTATTCCCATGATCAGTAAAAATTACAGCTATCCTTTTACTTTTATCTTTACCCGTATTAGCCGGAGCTATTACTATATTATTAACAGATCGAAACTTAAACACTTCATTTTTTGACCCCTCAGGGGGGGGAGACCCAATTCTTTACCAACATTTAT
>POLLE3353-19|Bombus lapidarius|MB01489|BOLD:AAC6016
AATATACTTTATTTTAGCAATATGATCAGGTATAATTGGATCATCAATAAGTTTATTAATCCGCATAGAACTTAGTCATCCCGGTATATGAATTAACAATGATCAAATTTATAATTCACTTATTACAAGACATGCATTTTTAATAATTTTTTTTATAGTTATACCATTCTTAATTGGAGGATTTGGAAATTACTTAATTCCATTAATATTAGGATCCCCTGATATAGCTTTCCCTCGAATAAATAATATTAGATTTTGACTTCTTCCTCCATCATTATTTTTATTATTATTAAGAAATTTATTTAACCCAAATGTAGGAACAGGTTGAACTGTATACCCACCTCTATCTTCATACTTATTTCATTCTTCTCCATCAATTGATATTGCAATTTTTTCAATACATATTACAGGAATTTCCTCTGTTATTGGTTCTTTAAATTTTATTGTAACTATTATATTTATAAAAAATTTTTCCTTAAATTATGATCAAATCAATTTATTTTCTTGATCTGTATGTATTACAGTAATTCTACTAATTTTATCTTTACCAGTTTTAGCAGGAGCAGTAACTATACTTCTATTTGATCGAAATTTTAATACATCCTTTTTTGATCCTATAGGAGGAGGTGATCCAATTCTTTATCAACATTTAT
>POLLE080-18|Lasioglossum laticeps|MB00080|
CACCTGGAAGATGAATTTGTAATGACCAAATTTATAATACTATTGTTACTTCTCATGCCTTTATTATAATCTTCTTTATAGTTATACCCTTTATAATTGGTGGATTTGGAAATTGACTTGTACCACTAATAATTGGAGCCCCTGATATAGCATTCCCTCGAATAAATAACATAAGATTTTGACTTCTAATTCCATCACTATTCATATTGTTAATTAGAAGAATTCTATCATCAGGATCAGGAACTGGTTGGACAATTTACCCACCACTGTCAAATGCTACATTCCACCCATCAATTTCAGTAGATTGTACAATTTTTTCATTACATATTGCCGGAATCTCATCTATTATAGGAGCCATTAATTTCATTGTATCAATTATTATAATAAAAAATTTATCTATTAATTATGATCAAGTACCTTTATTCCCTTGATCAGTAAAAATTACCGCAATTTTATTATTACTATCATTACCAGTTCTTGCAGGAGCTATTACTATAC
>POLLE159-18|Dasypoda morawitzi|MB00159|BOLD:ABA8609
ACTATATTTTATTTTTGCTCTATGAGCAGGTATACTAGGATCTTCACTCAGTGTATTAATTCGTCTTGAACTAAGTAATCCAAATTCTTGAATCAATAATGATCAAATCTATAATTCTATCATTACTGCTCACGCCTTAATTATAATTTTCTTTATAGTAATGCCCTTTATAGTAGGTGGATTTGGAAACTACTTAATCCCACTAATAATTGGAGCACCTGATATAGCTTTCCCTCGAATAAACAATATAAGATTCTGATTACTACCTCCATCATTATTTTTGTTAGTAAATAGAATATGACTAAATACAGGTTCAGGCACTGGATGAACTATTTATCCACCACTATCATCTTTTATATTTCATGCATCAAATTCCACAGACCTATCTATCTTCTCACTTCATATAGCTGGAGTATCTTCTATCATAGGATCTATTAACTTTATTGTCACAATCTTAATAATAAAAAATTTTAGAATAAAATATGAACAACTAACTCTATTCTCTTGATCAATCTTTATCACTACCATTTTACTTCTTATCTCCCTGCCTGTATTAGCAGGAGCTATCACCATGCTACTATCAGATCGAAACTTCAACACCACATTTTTTGACCCAAGCGGAGGAGGAGATCCTATTCTTTATCAACACTTAT
>POLLE2723-19|Bombus pascuorum|MBF00087|BOLD:AAC4378
AATAATATATTTCATTTTTGCTATATGATCAGGTATAATTGGATCTTCAATAAGATTATTAATTCGAATAGAATTAAGACATCCTGGTATATGAATTAATAATGATCAAATTTATAATTCTTTAGTTACTAGACATGCATTTTTAATAATTTTTTTTATAGTTATACCTTTTTTAATTGGTGGATTTGGAAATTATTTAATTCCTTTAATATTAGGAGCACCAGATATAGCATTTCCTCGAATAAATAATATTAGATTTTGAATTTTACCTCCTTCATTAGTATTATTATTATTAAGAAATTTATTTACACCTAATGTTGGAACAGGATGAACAATTTATCCTCCATTATCTTCATATTTATTTCATTCTTCACCATCTGTTGATATTGCAATTTTTTCACTTCATATAACAGGAATTTCTTCTATTATTGGTTCTTTAAATTTTATTGTTACTATTATAATAATAAAAAATTATTCATTAAATTATGATCAAATTAATTTATTTTCATGATCAGTATGTATTACTGTAATTTTATTAATTTTATCTTTACCTGTTTTAGCAGGAGCAATTACAATATTACTTTTTGATCGAAATTTTAATACATCTTTTTTTGATCCTATAGGAGGTGGGGATCCAATTCTTTATCAACATTTAT
>POLLE3347-19|Lasioglossum morio|MB01483|BOLD:AAD9335
TTATATTTTATTTTCGCAATATGAGCTGGAATAATTGGAGCTTCACTAAGAATAATTATTCGAATAGAATTAAGAGCCCCTGGAAGATGAATTAATAATGATCAAATTTATAATACTATTATTACATCACATGCATTTGTAATAATTTTCTTTATAGTTATACCATTTATAATTGGGGGGTTTGGTAATTGATTAGTACCACTAATAATTGGAGCCCCTGATATAGCATTCCCACGAATAAATAATATAAGATTTTGATTATTAATTCCTTCTTTATTCATATTATTAATAAGAAGAATTTTATCATCAGGGTCAGGAACAGGATGAACAGTTTACCCTCCATTATCTTCAATTACATACCATTCATCTATTTCTGTAGATTGCACTATCTTTTCATTACACATTGCTGGAATCTCATCCATTATAGGAGCTATTAATTTTATTGTTTCAATTATATTAATAAAAAATATTTCAATCAATTATGATCAAATTCCATTATTCCCATGATCAGTAAAAATTACAGCTATCCTTTTACTTTTATCTTTACCCGTATTAGCCGGAGCTATTACTATATTATTAACAGATCGAAACTTAAACACTTCATTTTTTGACCCCTCAGGGGGGGGAGACCCAATTCTTTACCAACATTTATTT
>POLLE838-19|Lasioglossum villosulum|MB00842|BOLD:AAC2461
TTATATTTTATTTTTGCTATATGAGCAGGAATAATTGGGGCATCATTAAGAATAATTATTCGAATAGAATTAAGAGCACCAGGAAGATGAATTAATAATGACCAAATTTATAATACTATTATTACTTCCCATGCATTTATTATAATTTTCTTTATAGTTATACCTTTTATAATTGGAGGATTTGGAAATTGATTAGTTCCTTTAATAATTGGAGCACCTGATATAGCTTTCCCTCGAATAAATAACATAAGATTTTGACTTTTAATTCCATCTCTATTTATATTATTAATAAGAAGTATTTTAGCTTCTGGATCAGGAACAGGATGAACAATTTATCCTCCTTTATCATCTATTATATATCATTCATCAATTTCTGTAGATTGCACTATTTTTTCATTACATATTGCAGGAATTTCTTCTATTATAGGTGCTATTAATTTTATTGTATCTATTTTATTAATAAAAAATATTTCTATTAATTATGATCAAATCCCATTATTCCCTTGATCAGTAAAAATTACTGCTATTTTATTACTCTTATCTTTACCTGTATTAGCAGGAGCTATTACTATATTATTAACAGATCGAAATTTAAATACTTCATTTTTTGATCCATCTGGTGGTGGAGACCCTATTCTTTATCAACATTTA
>POLLE157-18|Andrena proxima|MB00157|BOLD:AAE4950
ATTATACTTCATCTTCGCTATATGATCCGGAATAATTGGCGCCTCACTAAGATTTATCATCCGTATAGAATTAAGAAATCCAGGAAATTGAATCAACAATGATCAAATTTATAATTCTATCGTAACCTCACACGCTTTCATTATAATTTTTTTCATAGTAATACCATTTATAATCGGAGGATTCGGAAACTGACTTACACCACTAATATTAGGAGCACCTGATATAGCCTTCCCACGAATAAATAATATAAGATTTTGATTACTCCCTCCATCCATTACAATACTTTTAATAAGAACAATCTTAAATTCAGGATCTGGAACAGGATGAACTGTTTATCCTCCTTTATCCTCCTACTCATATCATCCATCATCATCTGTAGATTTAACAATTTTTTCACTTCACATTGCAGGTATCTCATCAATTATAGGAGCTATTAACTTCATTGTAACCATCTTAAATATAAAAAATATCTCAATAAATTATGATCAAATACCCCTATTCCCATGATCTGTCTTTATTACAACAATCCTATTATTAATTTCATTACCAGTCCTCGCAGGCGCCATTACAATACTAATTTCAGATCGAAATTTAAACTCAGCATTCTTTGATCCAATAGGAGGAGGAGATCCTATCTTATATCAACATCTC
>POLLE813-19|Lasioglossum leucozonium|MB00817|BOLD:AAA2322
ACTATATTTTATCTTCGCAATATGATCAGGAATAATTGGAGCTTCATTAAGTATAATCATTCGTATAGAATTAAGAGCCCCCGGAAAATGAATTAATAATGATCAAATTTATAACACTATTGTTACATCCCACGCTTTCATTATAATCTTTTTTATAGTTATACCATTTATAATTGGAGGATTTGGTAACTGATTAATTCCACTAATAATTGGAGCCCCTGATATGGCATTCCCTCGAATAAATAATATAAGATTCTGATTATTAATCCCATCACTTATTATACTTCTATTAAGATCAACTTTAACAGATGGATCAGGGACAGGATGAACTATCTACCCTCCTCTATCATCAATTATATACCATTCCTCTAATTCTGTTGACTTCACAATTTTTTCTTTACATATTGCAGGAATATCCTCAATTATAGGAGCCATCAATTTTATTGTTTCTATTTTATTAATAAAAAATATCTCTATTAAATTTGATCAAATTCCTTTATTTCCATGATCAGTAAAAATTACTGCTATTCTATTATTACTTTCTCTACCTGTTTTAGCAGGAGCTATTACAATATTATTAACAGATCGAAATTTAAATACTTCATTTTTTGACCCTTCAGGTGGAGGGGACCCAATTTTATACCAACATCTTTT
>POLLE3335-19|Halictus langobardicus|MB01471|BOLD:AAD5869
ACTTTACTTTATTTTTGCTATATGATCAGGAATAATTGGTGCATCTTTAAGAATAATTATTCGTATAGAATTAAGAACCCCAGGAAGATGAATTAATAACGATCAAATTTATAATACTATTGTGACTTCACATGCTTTTATTATAATTTTTTTTATAGTCATACCATTTATAATTGGAGGTTTTGGAAACTGATTAGTACCCCTAATAATTGGAGCTCCTGATATAGCATTCCCACGTATAAATAATATAAGATTTTGATTATTAATTCCCTCTTTATTCATACTTATTATAAGAAGAACTCTATCTACTGGGTCAGGTACAGGTTGAACTATTTATCCACCACTATCATCAATTACTTATCATTCATCTTTCTCTGTAGATTTTACTATTTTTTCTTTACATATTGCAGGAATTTCTTCAATTATAGGAGCTATCAATTTTATCGTCTCAATTATTTTAATAAAAAATATTTCACTTAACTTAAATCAAATTCCTTTATTTCCTTGATCAGTTAAAATTACTGCAATTTTATTACTTCTATCTCTGCCCGTTTTAGCAGGAGCTATCACTATATTATTAACTGATCGGAACTTAAATACTTCTTTTTTTGATCCATCAGGAGGAGGTGACCCTATTTTATACCAACATTTATTTT
>POLLE929-19|Lasioglossum limbellum|MB00933|BOLD:ADZ7745
ATTATATTTTATTTTTGCTATATGGTCAGGTATAATTGGAGCATCCCTAAGAATAATTATTCGAATAGAATTAAGAGCCCCAGGAAGATGAATTAATAATGACCAAATCTATAATACCATTATTACATCCCATGCATTTATTATAATTTTTTTTATAGTTATACCATTTATAATTGGAGGATTTGGTAATTGATTAGTTCCATTAATAATTGGAGCCCCAGATATAGCTTTCCCACGAATAAATAATATAAGATTTTGACTTCTAATTCCATCTTTATTTATACTATTAATAAGAAGAATTTTAGCTTCTGGTTCAGGAACAGGATGAACAGTATACCCCCCACTATCTTCTATTATATACCATTCATCAATCTCTGTAGATTGCACTATTTTCTCTCTTCATATTGCAGGAATTTCATCTATCATAGGAGCAATTAATTTTATTGTATCTATTATATTAATAAAAAATATTTCAATCAATTATGATCAAATTCCTTTATTCCCATGATCAGTTAAAATTACAGCAATTTTATTATTATTATCTTTACCAGTATTAGCAGGAGCAATTACTATACTTTTAACTGATCGTAATTTAAATACTTCATTTTTTGACCCATCCGGAGGAGGAGATCCAATCCTTTATCAACATTTAT
>POLLE812-19|Lasioglossum zonulum|MB00816|BOLD:AAB3147
ATTATATTTTATTTTTGCTATATGATCAGGAATAATTGGAGCTTCAATAAGAATAATTATTCGAATAGAATTAAGAGCTCCAGGAAAATGAATTAATAATGATCAAATTTACAATACTATTGTCACATCCCATGCTTTTATTATAATTTTTTTTATAGTTATACCATTTATAATTGGAGGATTTGGAAACTGATTAGTACCATTAATAATTGGAGCTCCAGATATAGCATTCCCACGAATAAATAATATAAGATTCTGATTATTAATTCCATCTCTTATTATATTACTTTTAAGATCAATTCTAACAGATGGATCAGGAACAGGATGAACAATTTACCCCCCACTATCATCAATTATATTCCACTCCTCTAATTCTGTAGATTTTACTATCTTCTCCTTACATATTGCAGGTATATCCTCTATTATAGGAGCCATCAATTTTATTGTATCTATTATATTAATAAAAAATATTTCTATTAAATTTGATCAAATTCCATTATTCCCTTGATCTGTAAAAATTACAGCTATCTTATTACTATTATCCTTACCAGTTTTAGCAGGAGCAATTACAATACTTCTTACAGATCGTAATTTAAACACTTCATTTTTTGACCCTTCTGGAGGTGGAGACCCAATCTTATATCAACATTTATT
>POLLE3323-19|Lasioglossum morio|MB01459|BOLD:AAD9335
TATTATATTTTATTTTCGCAATATGAGCTGGAATAATTGGAGCTTCACTAAGAATAATTATTCGAATAGAATTAAGAGCCCCTGGAAGATGAATTAATAATGATCAAATTTATAATACTATTATTACATCACATGCATTTGTAATAATTTTCTTTATAGTTATACCATTTATAATTGGGGGGTTTGGTAATTGATTAGTACCACTAATAATTGGAGCCCCTGATATAGCATTCCCACGAATAAATAATATAAGATTTTGATTATTAATTCCTTCTTTATTCATATTATTAATAAGAAGAATTTTATCATCAGGATCAGGAACAGGATGAACAGTTTACCCTCCATTATCTTCAATTACATACCATTCATCTATTTCTGTAGATTGCACTATCTTTTCATTACACATTGCTGGAATCTCATCCATTATAGGAGCTATTAATTTTATTGTTTCAATTATATTAATAAAAAATATTTCAATCAATTATGATCAAATTCCATTATTCCCATGATCAGTAAAAATTACAGCTATCCTTTTACTTTTATCTTTACCCGTATTAGCCGGAGCTATTACTATATTATTAACAGATCGAAACTTAAACACTTCATTTTTTGACCCCTCAGGGGGGGGAGACCCAATTCTTTACCAACATTTATTT
>POLLE3317-19|Hylaeus punctatus|MB01453|BOLD:AAE5060
TATGAATTAATAATGATCAAATTTATAATTCAATTATCACCGCTCATGCATTTATCATAATTTTTTTTATAGTAATACCATTTATAATTGGAGGATTCGGTAATTGATTAATTCCAATTATAATTGGTGCACCAGATATAGCTTTCCCACGAATAAATAATATAAGATTTTGATTATTACCCCCTTCATTAATATTATTACTATTTAGAAGAACAATTTATTCAGGATCAGGAACTGGATGAACTGTTTATCCACCATTGTCATCAATTATATATCATCCATCAATATCTGTTGATTTCACAATTTTTTCTTTACATATTGCAGGGATTTCATCAATTATAGGAGCTATTAATTTTATTGTTACTATCTTAAATATAAAAAATTCAAACTTAAATTATGATCAAATAACTTTATTTTCATGATCAGTATTAATTACCGCTATTCTCTTATTATTATCCTTACCAGTCCTTGCAGGAGCAATTACAATATTATTAACTGATCGAAATTTTAATACATCATTCTTTGATCCCTCAGGAGGAGGAGACCCAATTCTTTATCAACATTTA
>POLLE3311-19|Halictus langobardicus|MB01447|BOLD:AAD5869
CTTTACTTTATTTTTGCTATATGATCAGGAATAATTGGTGCATCTTTAAGAATAATTATTCGTATAGAATTAAGAACCCCAGGAAGATGAATTAATAACGATCAAATTTATAATACTATTGTGACTTCACATGCTTTTATTATAATTTTTTTTATAGTCATACCATTTATAATTGGAGGTTTTGGAAACTGATTAGTACCCCTAATAATTGGAGCTCCTGATATAGCATTCCCACGTATAAATAATATAAGATTTTGATTATTAATTCCCTCTTTATTCATACTTATTATAAGAAGAACTCTATCTACTGGGTCAGGTACAGGTTGAACTATTTATCCACCACTATCATCAATTACTTATCATTCATCTTTCTCTGTAGATTTTACTATTTTTTCTTTACATATTGCAGGAATTTCTTCAATTATAGGAGCTATCAATTTTATCGTCTCAATTATTTTAATAAAAAATATTTCACTTAACTTAAATCAAATTCCTTTATTTCCTTGATCAGTTAAAATTACTGCAATTTTATTACTTCTATCTCTGCCCGTTTTAGCAGGAGCTATCACTATATTATTAACTGATCGGAACTTAAATACTTCTTTTTTTGATCCATCAGGAGGAGGTGACCCTATTTTATACCAACATTTAT
>POLLE2987-19|Andrena minutula|MB01123|BOLD:AAJ2143
CTATATTTCATCTTCGCTATATGATCAGGGATAATTGGAGCATCATTAAGATTTATTATTCGAATAGAACTAAGAAACCCAGGAAGTTGAATCAATAATGATCAAATCTATAACTCCATTGTAACATCACACGCTTTCATTATAATTTTTTTCATAGTGATGCCATTCATAATCGGAGGTTTCGGAAACTGACTCACACCGTTAATATTAGGAGCGCCCGACATGGCTTTCCCACGAATGAATAATATAAGGTTTTGACTACTCCCACCAAGTATTTTCCTACTTTTAATAAGAACAATTTTAAATTCAGGATCAGGAACCGGATGAACTGTTTATCCCCCACTATCTTCATACACATATCATCCCTCTTCCTCTGTAGATCTAACAATCTTTTCCCTTCACATTGCTGGTATCTCCTCAATCATAGGAGCTATTAACTTTATTGTAACCATCTTAAACATAAAAAATATTTCAATAAATTATGATCAAATACCCCTATTCCCATGATCTGTTTTCATTACAACAATCTTACTACTAATCTCACTACCAGTTCTTGCAGGTGCTATTACAATACTAATCTCCGATCGAAACCTAAACTCGTCATTCTTTGACCCAATAGGAGGAGGAGATCCTATTCTATACCAACATCTA
>POLLE147-18|Bombus terrestris|MB00147|BOLD:AAB1062
ATCCAGGTATATGAATTAATAATGATCAAATTTATAATTCTTTAGTAACAAGACATGCATTTTTAATAATTTTTTTTATAGTTATACCTTTTATAATTGGTGGATTTGGAAATTATCTAATTCCATTAATATTAGGATCCCCAGATATAGCTTTTCCTCGAATAAATAATATTAGATTTTGACTTCTACCTCCATCATTATTCATATTATTATTAAGAAATATATTTACACCTAATGTAGGTACAGGATGAACTGTATATCCTCCTTTATCTTCTTATTTATTTCATTCATCACCTTCAATTGATATTGCAATTTTTTCTTTACATATATCAGGAATCTCTTCAATTATTGGATCATTAAATTTTATCGTTACTATTTTATTAATAAAAAATTTTTCATTAAATTATGATCAAATTAATTTATTTTCATGATCAGTATGTATTACAGTAATTTTATTAATTCTATCTTTACCAGTATTAGCCGGTGCAATTACTATATTATTATTTGATCGAAATTTTAATACTTCATTTTTTGACCCAATAGGAGGAGGAGACCCAATCCTTTATCAACATTTATTT
>POLLE3275-19|Dasypoda hirtipes|MB01411|BOLD:AAI9629
ATTATATTTTATTTTTGCCTTATGAGCAGGTATACTAGGAACCTCTCTCAGAATATTAATCCGATTAGAACTAAGAAATCCTGGATCTTGAATTAACAATGATCAAATCTACAATTCCACTATTACTGCTCATGCTCTAATTATAATTTTTTTTATAGTTATACCCTTCATAGTAGGAGGATTTGGAAACTATTTAGTACCACTTATAATTGGAGCTCCTGATATAGCCTTCCCACGAATAAATAACATAAGATTCTGACTACTCCCTCCCTCCTTATTTCTACTAATTAATAGTATATGACTAAATACAGGATCTGGTACTGGATGAACTCTTTACCCACCATTATCATCTTTTATATTTCATGCCTCTAATTCTACAGATCTTTCTATTTTCTCACTTCATATAGCTGGTGTTTCTTCTATTATAGGATCAATTAACTTTATTGTTACAATTTTAATAATAAAAAACTTTAGAATAAAATATGAACAACTAACTCTATTTTCTTGATCAATCTTTATTACTACTATTTTACTATTAATCTCACTACCTGTTCTAGCAGGAGCTATTACTATACTTCTATCAGATCGAAATTTCAATACTACATTTTTCGATCCCAGAGGAGGAGGGGATCCAATCCTCTATCAACACCTAT
>POLLE3269-19|Lasioglossum nitidulum|MB01405|BOLD:AAE5115
ACTATATTTTATTTTTGCAATATGAGCAGGAATAATCGGAGCTTCATTAAGAATAATTATTCGTATAGAATTAAGAGCCCCTGGAAGATGAATTAATAATGATCAAATTTACAATACTATCATCACATCCCACGCATTTGTTATAATTTTTTTCATAGTTATACCCTTTATAATTGGAGGATTTGGTAATTGATTAGTCCCATTAATAATTGGAGCCCCTGATATAGCCTTCCCTCGAATAAATAATATAAGTTTTTGATTATTAATCCCTTCTTTATTTATACTATTAATAAGAAGAATTTTATCTTCAGGATCAGGGACAGGTTGAACAATTTACCCCCCCTTATCTTCTATTATATACCACTCATCTATCTCCGTAGATTGCACAATTTTTTCATTACATATCGCTGGTATTTCATCTATTATAGGAGCTATTAACTTTATTGTATCAATTATTTTAATAAAAAATATTTCAATTAATTATGATCAAGTCCCACTATTCCCATGATCAGTAAAAATTACTGCAATTCTTTTATTATTATCTTTACCTGTGCTAGCAGGAGCTATCACTATATTATTAACTGATCGAAATTTAAACACTTCATTTTTTGACCCTTCTGGAGGTGGAGATCCTATTCTTTACCAACACTTAT
>POLLE3263-19|Lasioglossum nitidulum|MB01399|BOLD:AAE5115
ACTATATTTTATTTTTGCAATATGAGCAGGAATAATCGGAGCTTCATTAAGAATAATTATTCGTATAGAATTAAGAGCCCCTGGAAGATGAATTAATAATGATCAAATTTACAATACTATCATCACATCCCACGCATTTGTTATAATTTTTTTCATAGTTATACCCTTTATAATTGGAGGATTTGGTAATTGATTAGTCCCATTAATAATTGGGGCCCCTGATATAGCCTTCCCTCGAATAAATAATATAAGTTTTTGATTATTAATCCCTTCTTTATTTATACTATTAATAAGAAGAATTTTATCTTCAGGATCAGGGACAGGTTGAACAATTTACCCCCCCTTATCTTCTATTATATACCACTCATCTATCTCCGTAGATTGCACAATTTTTTCATTACATATCGCTGGTATTTCATCTATTATAGGAGCTATTAACTTTATTGTATCAATTATTTTAATAAAAAATATTTCAATTAATTATGATCAAGTCCCACTATTCCCATGATCAGTAAAAATTACTGCAATTCTTTTATTATTATCTTTACCTGTGCTAGCAGGAGCTATCACTATATTATTAACTGATCGAAATTTAAACACTTCATTTTTTGACCCTTCTGGAGGTGGAGATCCTATTCTTTACCAACACTTAT
>POLLE3257-19|Melitta nigricans|MB01393|BOLD:AAP1650
TATTATATTTTTTATTTGGTATATGATCAGGTATAGTCGGGTCTTCTCTTAGGTTATTAATTCGTATAGAACTGAGGAATTCAGGTGCTTGAATTGATAATGATCAAATTTATAATTCTATTGTTACTGCTCATGCTTTTGTGATAATTTTTTTTATAGTTATACCCTTTATAATTGGGGGCTTTGGGAATTGATTAATTCCTCTAATAATTGGTGCTCCTGATATAGCGTTCCCGCGAATAAATAATATAAGATTTTGATTACTTCCCCCGGCAATATTTTTACTAATAATAAGAATATTTATGAATTCGGGATCAGGAACGGGGTGAACTCTTTATCCCCCCCTATCATCAATTTTATTTCATTCTTCTTCATCTGTTGATTTATCAATTTTTTCTTTACATATTGCAGGAATTTCTTCTATTATAGGGTCAGTTAATTTTATTGTTACTATTTTTAAAATAAAAAATATTGGTTTAACTTATGAATTTATTCCTTTATTTGCTTGATCAGTTTTTATTACTACTATTTTATTATTATTTTCATTACCTGTTTTAGCAGGAGCTATTACTATGTTATTATTTGATCGTAACTTAAATACATCGTTTTTTGATCCTAGGGGTGGAGGTGATCCTATTTTATATCAACATTTA
>POLLE3251-19|Lasioglossum morio|MB01387|BOLD:AAD9335
ATTATATTTTATTTTCGCAATATGAGCTGGAATAATTGGAGCTTCACTAAGAATAATTATTCGAATAGAATTAAGAGCCCCTGGAAGATGAATTAATAATGATCAAATTTATAATACTATTATTACATCACATGCATTTGTAATAATTTTCTTTATAGTTATACCATTTATAATTGGGGGGTTTGGTAATTGATTAGTACCACTAATAATTGGAGCCCCTGATATAGCATTCCCACGAATAAATAATATAAGATTTTGATTATTAATTCCTTCTTTATTCATATTATTAATAAGAAGAATTTTATCATCAGGATCAGGAACAGGATGAACAGTTTACCCTCCATTATCTTCAATTACATACCATTCATCTATTTCTGTAGATTGCACTATCTTTTCATTACACATTGCTGGAATCTCATCCATTATAGGAGCTATTAATTTTATTGTTTCAATTATATTAATAAAAAATATTTCAATCAATTATGATCAAATTCCATTATTCCCATGATCAGTAAAAATTACAGCTATCCTTTTACTTTTATCTTTACCCGTATTAGCCGGAGCTATTACTATATTATTAACAGATCGAAACTTAAACACTTCATTTTTTGACCCCTCAGGGGGGGGAGACCCAATTCTTTACCAACATTTAT
>POLLE3245-19|Lasioglossum morio|MB01381|BOLD:AAD9335
TATTATATTTTATTTTCGCAATATGAGCTGGAATAATTGGAGCTTCACTAAGAATAATTATTCGAATAGAATTAAGAGCCCCTGGAAGATGAATTAATAATGATCAAATTTATAATACTATTATTACATCACATGCATTTGTAATAATTTTCTTTATAGTTATACCATTTATAATTGGGGGGTTTGGTAATTGATTAGTACCACTAATAATTGGAGCCCCTGATATAGCATTCCCACGAATAAATAATATAAGATTTTGATTATTAATTCCTTCTTTATTCATATTATTAATAAGAAGAATTTTATCATCAGGATCAGGAACAGGATGAACAGTTTACCCTCCATTATCTTCAATTACATACCATTCATCTATTTCTGTAGATTGCACTATCTTTTCATTACACATTGCTGGAATCTCATCCATTATAGGAGCTATTAATTTTATTGTTTCAATTATATTAATAAAAAATATTTCAATCAATTATGATCAAATTCCATTATTCCCATGATCAGTAAAAATTACAGCTATCCTTTTACTTTTATCTTTACCCGTATTAGCCGGAGCTATTACTATATTATTAACAGATCGAAACTTAAACACTTCATTTTTTGACCCCTCAGGGGGGGGAGACCCAATTCTTTACCAACATTTATTT
>POLLE3239-19|Halictus scabiosae|MB01375|BOLD:AAN4492
TACTATATTTTATATTTGCTATATGATCGGGAATAGTTGGAGCTTCTTTAAGTATAATTATTCGTTTAGAATTAAGTGCTCCAGGAAGATGAATTAATAATGATCAAATTTATAATACTATTGTAACTTCTCATGCTTTTGTTATAATTTTTTTTATAGTTATACCATTTATAATTGGAGGATTCGGAAATTGACTAGTACCATTAATAATTGGAGCCCCTGATATAGCATTTCCACGAATAAATAATATAAGATTTTGACTATTAATACCATCTTTATTTATACTTATTATAAGAGTAACTTTATCAACAGGTTCAGGAACAGGTTGAACTATATATCCTCCTTTATCATCAATTATATATCACTCATCCTATGCTATAGATTTTACTATTTTTTCTCTACATATTGCAGGAATTTCTTCAATTATAGGAGCTATTAATTTTATTGTTTCAATTTTATTAATGAAAAATATTTCACTTAATTTAAATCAAATTCCTTTATTCCCATGATCAGTTAAAATTACTGCAATTTTATTACTATTATCTTTACCTGTCTTAGCAGGAGCTATCACTATATTATTAACTGACCGAAATTTAAATACTTCCTTTTTTGACCCCTCAGGAGGAGGAGATCCTATTTTATATCAACATTTAT
>POLLE3515-19|Lasioglossum pauxillum|MB01651|BOLD:AAE1160
ATTATATTTCATTTTTGCTATATGAGCAGGAATAATTGGAGCTTCTTTAAGAATAATTATCCGAATAGAATTAAGTGCTCCCGGAAAATGAATTAATAATGATCAAATTTATAATACTATTATTACTTCTCATGCATTTATTATAATTTTTTTTATAGTTATACCTTTTATAATTGGAGGTTTTGGAAATTGATTAATTCCATTAATAATTGGAGCCCCAGACATAGCTTTCCCTCGAATAAATAATATAAGATTTTGATTACTTATTCCATCACTATTTATACTTTTAATAAGAAGAATTTTAGCATCTGGTTCAGGAACTGGATGAACTATTTACCCTCCTTTATCTTCTTCAACTTTTCACCCATCTATTTCTACAGATTGTACAATTTTTTCTTTACATATTGCTGGTATTTCATCTATCATAGGAGCTATTAATTTTATTGTATCAATTATATTAATAAAAAATATTTCTATTAATTATGATCAAATTCCTCTTTTCCCATGATCAGTAAAAATTACTGCTATCTTATTATTACTCTCTCTACCCGTTTTAGCCGGAGCTATTACTATACTTTTAACAGACCGAAATTTAAATACATCATTTTTTGATCCTTCTGGAGGAGGAGACCCTATTTTATATCAACATTTATTTTG
>POLLE3215-19|Apis mellifera|MB01351|BOLD:AAA2326
TCTAGCTTTATGATCTGGAATACTAGGATCATCAATGAGACTTATTATTCGAATAGAATTAAGATCCCCAGGATCATGAATTAGCAATGATCAAATTTATAATACAATTGTTACTAGTCATGCATTCCTAATAATTTTTTTTATAGTTATACCATTTTTAATTGGAGGATTTGGAAATTGGCTTATTCCTTTAATACTAGGATCACCTGATATAGCATTCCCCCGAATAAATAATGTTAGATTTTGATTACTTCCTCCCTCATTATTTATACTTTTATTAAGAAATTTATTTTATCCAAGACCAGGAACTGGATGAACAGTATATCCACCATTATCAGCATATTTATATCATTCTTCACCTTCAGTAGATTTTGCAATTTTTTCTCTTCATATATCAGGAATTTCCTCAATTATAGGATCATTAAACTTAATAGTTACAATTATAATAATAAAAAATTTTTCTATAAATTATGACCAAATTTCATTATTTCCATGATCAGTTTTTATTACAGCAATTTTATTAATTATATCATTACCTGTATTAGCTGGAGCAATTACTATACTATTATTTGATCGAAGTTTTAATACATCATTTTTCGATCCTATAGGAGGTGGAGATCCAATTCTTTATCAACATTTA
>POLLE3209-19|Lasioglossum morio|MB01345|BOLD:AAD9335
TTATATTTTATTTTCGCAATATGAGCTGGAATAATTGGAGCTTCACTAAGAATAATTATTCGAATAGAATTAAGAGCCCCTGGAAGATGAATTAATAATGATCAAATTTATAATACTATTATTACATCACATGCATTTGTAATAATTTTCTTTATAGTTATACCATTTATAATTGGGGGGTTTGGTAATTGATTAGTACCACTAATAATTGGAGCCCCTGATATAGCATTCCCACGAATAAATAATATAAGATTTTGATTATTAATTCCTTCTTTATTCATATTATTAATAAGAAGAATTTTATCATCAGGATCAGGAACAGGATGAACAGTTTACCCTCCATTATCTTCAATTACATACCATTCATCTATTTCTGTAGATTGCACTATCTTTTCATTACACATTGCTGGAATCTCATCCATTATAGGAGCTATTAATTTTATTGTTTCAATTATATTAATAAAAAATATTTCAATCAATTATGATCAAATTCCATTATTCCCATGATCAGTAAAAATTACAGCTATCCTTTTACTTTTATCTTTACCCGTATTAGCCGGAGCTATTACTATATTATTAACAGATCGAAACTTAAACACTTCATTTTTTGACCCCTCAGGGGGGGGAGACCCAATTCTTTACCAACATTTA
>POLLE3203-19|Lasioglossum nitidulum|MB01339|BOLD:AAE5115
CTATATTTTATTTTTGCAATATGAGCAGGAATAATCGGAGCTTCATTAAGAATAATTATTCGTATAGAATTAAGAGCCCCTGGAAGATGAATTAATAATGATCAAATTTACAATACTATCATCACATCCCACGCATTTGTTATAATTTTTTTCATAGTTATACCCTTTATAATTGGAGGATTTGGTAATTGATTAGTCCCATTAATAATTGGGGCCCCTGATATAGCCTTCCCTCGAATAAATAATATAAGTTTTTGATTATTAATCCCTTCTTTATTTATACTATTAATAAGAAGAATTTTATCTTCAGGATCAGGGACAGGTTGAACAATTTACCCCCCCTTATCTTCTATTATATACCACTCATCTATCTCCGTAGATTGCACAATTTTTTCATTACATATCGCTGGTATTTCATCTATTATAGGAGCTATTAACTTTATTGTATCAATTATTTTAATAAAAAATATTTCAATTAATTATGATCAAGTCCCACTATTCCCATGATCAGTAAAAATTACTGCAATTCTTTTATTATTATCTTTACCTGTGCTAGCAGGAGCTATCACTATATTATTAACTGATCGAAATTTAAACACTTCATTTTTTGACCCTTCTGGAGGTGGAGATCCTATTCTTTACCAACACTTAT
>POLLE3179-19|Lasioglossum morio|MB01315|BOLD:AAD9335
ATTATATTTTATTTTCGCAATATGAGCTGGAATAATTGGAGCTTCACTAAGAATAATTATTCGAATAGAATTAAGAGCCCCTGGAAGATGAATTAATAATGATCAAATTTATAATACTATTATTACATCACATGCATTTGTAATAATTTTCTTTATAGTTATACCATTTATAATTGGGGGGTTTGGTAATTGATTAGTACCACTAATAATTGGAGCCCCTGATATAGCATTCCCACGAATAAATAATATAAGATTTTGATTATTAATTCCTTCTTTATTCATATTATTAATAAGAAGAATTTTATCATCAGGATCAGGAACAGGATGAACAGTTTACCCTCCATTATCTTCAATTACATACCATTCATCTATTTCTGTAGATTGCACTATCTTTTCATTACACATTGCTGGAATCTCATCCATTATAGGAGCTATTAATTTTATTGTTTCAATTATATTAATAAAAAATATTTCAATCAATTATGATCAAATTCCATTATTCCCATGATCAGTAAAAATTACAGCTATCCTTTTACTTTTATCTTTACCCGTATTAGCCGGAGCTATTACTATATTATTAACAGATCGAAACTTAAACACTTCATTTTTTGACCCCTCAGGGGGGGGAGACCCAATTCTTTACCAACATTTAT
>POLLE125-18|Bombus terrestris|MB00125|BOLD:AAB1062
TATTATACTTTATTTTTGCTATATGATCAGGAATAATTGGTTCATCTATAAGATTATTAATTCGAATAGAATTAAGACATCCAGGTATATGAATTAATAATGATCAAATTTATAATTCTTTAGTAACAAGACATGCATTTTTAATAATTTTTTTTATAGTTATACCTTTTATAATTGGTGGATTTGGAAATTATCTAATTCCATTAATATTAGGATCCCCAGATATAGCTTTTCCTCGAATAAATAATATTAGATTTTGACTTCTACCTCCATCATTATTCATATTATTATTAAGAAATATATTTACACCTAATGTAGGTACAGGATGAACTGTATATCCTCCTTTATCTTCTTATTTATTTCATTCATCACCTTCAATTGATATTGCAATTTTTTCTTTACATATATCAGGAATCTCTTCAATTATTGGATCATTAAATTTTATCGTTACTATTTTATTAATAAAAAATTTTTCATTAAATTATGATCAAATTAATTTATTTTCATGATCAGTATGTATTACAGTAATTTTATTAATTCTATCTTTACCAGTATTAGCCGGTGCAATTACTATATTATTATTTGATCGAAATTTTAATACTTCATTTTT
>POLLE124-18|Bombus terrestris|MB00124|BOLD:AAB1062
AATATTATACTTTATTTTTGCTATATGATCAGGAATAATTGGTTCATCTATAAGATTATTAATTCGAATAGAATTAAGACATCCAGGTATATGAATTAATAATGATCAAATTTATAATTCTTTAGTAACAAGACATGCATTTTTAATAATTTTTTTTATAGTTATACCTTTTATAATTGGTGGATTTGGAAATTATCTAATTCCATTAATATTAGGATCCCCAGATATAGCTTTTCCTCGAATAAATAATATTAGATTTTGACTTCTACCTCCATCATTATTCATATTATTATTAAGAAATATATTTACACCTAATGTAGGTACAGGATGAACTGTATATCCTCCTTTATCTTCTTATTTATTTCATTCATCACCTTCAATTGATATTGCAATTTTTTCTTTACATATATCAGGAATCTCTTCAATTATTGGATCATTAAATTTTATCGTTACTATTTTATTAATAAAAAATTTTTCATTAAATTATGATCAAATTAATTTATTTTCATGATCAGTATGTATTACAGTAATTTTATTAATTCTATCTTTACCAGTATTAGCCGGTGCAATTACTATATTATTATTTGATCGAAATTTTAATACTTCATTTTTTGACCCAATAGGAGGAGGAGACCCAATCCTTTATCAACATTTATTT
>POLLE3173-19|Lasioglossum laticeps|MB01309|BOLD:AAY5433
ATTATATTTCATCTTTGCTATATGATCTGGAATAATTGGAACTTCTTTAAGAATAATTATTCGCATAGAATTAAGAGCACCTGGAAGATGAATTTGTAATGACCAAATTTATAATACTATTGTTACTTCTCATGCCTTTATTATAATCTTCTTTATAGTTATACCCTTTATAATTGGTGGATTTGGAAATTGACTTGTACCACTAATAATTGGAGCCCCTGATATAGCATTCCCTCGAATAAATAACATAAGATTTTGACTTCTAATTCCATCACTATTCATATTGTTAATTAGAAGAATTCTATCATCAGGATCAGGAACTGGTTGGACAATTTACCCACCACTGTCAAATGCTACATTCCACCCATCAATTTCAGTAGATTGTACAATTTTTTCATTACATATTGCCGGAATCTCATCTATTATAGGAGCCATTAATTTCATTGTATCAATTATTATAATAAAAAATTTATCTATTAATTATGATCAAGTACCTTTATTCCCTTGATCAGTAAAAATTACCGCAATTTTATTATTACTATCATTACCAGTTCTTGCAGGAGCTATTACTATACTATTAACAGATCGAAATCTAAATACTTCATTTTTTGACCCATCAGGAGGAGGGGACCCAATCTTATACCAACATTTAT
>POLLE3161-19|Lasioglossum morio|MB01297|BOLD:AAD9335
ATTATATTTTATTTTCGCAATATGAGCTGGAATAATTGGAGCTTCACTAAGAATAATTATTCGAATAGAATTAAGAGCCCCTGGAAGATGAATTAATAATGATCAAATTTATAATACTATTATTACATCACATGCATTTGTAATAATTTTCTTTATAGTTATACCATTTATAATTGGGGGGTTTGGTAATTGATTAGTACCACTAATAATTGGAGCCCCTGATATAGCATTCCCACGAATAAATAATATAAGATTTTGATTATTAATTCCTTCTTTATTCATATTATTAATAAGAAGAATTTTATCATCAGGATCAGGAACAGGATGAACAGTTTACCCTCCATTATCTTCAATTACATACCATTCATCTATTTCTGTAGATTGCACTATCTTTTCATTACACATTGCTGGAATCTCATCCATTATAGGAGCTATTAATTTTATTGTTTCAATTATATTAATAAAAAATATTTCAATCAATTATGATCAAATTCCATTATTCCCATGATCAGTAAAAATTACAGCTATCCTTTTACTTTTATCTTTACCCGTATTAGCCGGAGCTATTACTATATTATTAACAGATCGAAACTTAAACACTTCATTTTTTGACCCCTCAGGGGGGGGAGACCCAATTCTTTACCAACATTTATT
>POLLE885-19|Hylaeus brevicornis|MB00889|BOLD:AAE5078
TTATACTTCCTATTTGCAATATGAGCCGGAATAATTGGATCATCTTTAAGAATAATTATTCGAATAGAATTAAGAACCCCAGGAATATGAATTAATAATGACCAAATCTATAATACAATTGTTACATCACATGCTTTTATTATAATTTTTTTTATAGTAATACCTTTTATAATTGGAGGATTTGGTAATTGATTAATCCCAATTATAATTGGAGCACCAGATATAGCATTTCCACGAATAAATAATATAAGATTTTGATTATTACCTCCATCATTAATATTACTTTTATTAAGATCAATATTATATTCAGGTTCAGGAACAGGATGAACAGTTTATCCTCCTCTATCTTCTAATTTATATCATCCTTCATTATCTGTAGATTTAACAATTTTTTCACTTCATATTGCAGGAGTATCATCAATTATAGGAGCTATTAACTTTATTGTTACAATCTTAAATATAAAAAATCCTAGATTAAATTATGATCAAATAACATTATTTACATGATCAGTATTAATCACTGCATTCTTATTATTATTATCACTACCAGTATTAGCAGGAGCAATTACCATACTATTAACAGATCGAAATTTTAACACATCATTTTTTGACCCTTCAGGAGGAGGAGATCCTATTCTATATCAACATCTATT
>POLLE3491-19|Panurgus dentipes|MB01627|BOLD:AAN8966
ATTATATTTTATTTTTGCTATATGATCAGGAATATTAGGAGCTGCACTAAGACTAATTATTCGAATAGAATTAAGAAATGCTGGTGCATGAATTAATAATGATCAAATTTATAATACAATCATTACTTCACATGCTTTTATTATAATCTTTTTTATAGTTATACCTTTTATAATTGGGGGATTTGGAAATTGATTAGTTCCTTTAATAATTAATGCACCAGACATAGCGTTCCCTCGTATAAATAATATAAGTTTTTGATTACTTCCTCCTTCTTTATTATTATTAATTTTAAGAAGAGTAATAAATTCAGGTTCAGGAACAGGGTGAACAATCTATCCTCCTCTTTCATCATTTATATATCATCCTACATCATCTGTAGATTTAACAATTTTTTCTTTACATATTGCGGGTATTTCATCAATTATAGGAGCTATTAATTTTATTGTAACTATTATTAAAATAAAAAATTTTTCTTTAAATTATGATCAAGTTCCTTTATTTCCTTGATCTGTATTTATTACTACTATTTTACTTTTATTGTCATTACCTGTTTTAGCTGGAGCAATTACAATATTATTATCAGATCGTAATTTAAATTCTTCTTTTTTTGATCCTATGGGAGGGGGAGATCCTATTTTATACCAGCATTTA
>POLLE3094-19|Panurgus calcaratus|MB01230|BOLD:AAE3229
TTATATTTTATTTTTGCTATATGATCTGGAATAATAGGAGCTGCATTAAGATTAATTATTCGGATAGAATTAAGTAATGCTGGTGCATGAATTAATAATGATCAAATTTATAATACAATTATTACTTCACATGCTTTTATTATAATTTTCTTTATAGTAATACCTTTTATAATTGGAGGATTTGGAAATTGATTAGTTCCTTTAATAATTAATGCTCCTGATATAGCATTTCCACGAATAAATAATATAAGATTTTGATTATTACCACCTTCTTTACTATTATTAATTTTAAGAAGAATAATAAATTCAGGATCAGGAACAGGATGAACAGTATACCCCCCTCTTTCTTCATTTATTTATCATCCCACATCTTCAGTTGATTTAACAATTTTTTCTTTACATATTGCAGGTATTTCATCAATTATAGGAGCAATTAATTTTATTGTTACAATTATTAAAATAAAAAATTTTTCTTTAAATTATGATCAAATTTCATTATTTCCGTGATCTGTATTTATTACAACTATCTTACTTTTATTATCATTACCTGTTTTAGCAGGAGCAATTACAATATTATTATCAGATCGTAATTTAAATTCTTCTTTTTTTGACCCTATAGGAGGGGGTGACCCTATTCTTTA
>POLLE828-19|Bombus pratorum|MB00832|BOLD:AAD4735
ATAATATATTTTATTTTTGCTATATGATCAGGAATAATTGGATCATCAATAAGATTATTAATTCGTATAGAATTAAGTCATCCTGGTATATGAATTAATAATGATCAAATCTATAACTCATTAGTTACAAGACATGCATTTTTAATAATTTTTTTTATAGTTATACCATTTATAATTGGAGGATTTGGTAATTATTTAATTCCATTAATATTAGGATCACCTGATATAGCTTTTCCACGAATAAATAATATTAGATTTTGATTACTTCCTCCATCTCTTCTTATATTACTTTTAAGAAATCTATTTACACCAAATGTAGGAACAGGATGAACTGTATATCCTCCTTTATCATCTTATATATTTCACTCATCCCCTTCAGTTGATATTGCAATTTTTTCATTACATATAACAGGAATTTCTTCAATTATTGGATCTTTAAATTTTATTGTAACTATTATATTAATAAAAAATTTTTCATTAAATTATGATCAAATTAATTTATTTTCTTGATCAGTTTGTATTACAGTAATATTATTAATTCTATCTTTACCAGTTTTAGCAGGAGCAATTACTATACTTCTTTTTGATCGAAATTTCAATACATCTTTTTTTGATCCTATAGGAGGTGGAGATCCAATTTTATATCAACATCTATTT
>POLLE103-18|Dasypoda hirtipes|MB00103|BOLD:AAI9629
TATATTATATTTTATTTTTGCCTTATGAGCAGGTATACTAGGAACCTCTCTCAGAATATTAATCCGATTAGAACTAAGAAATCCTGGATCTTGAATTAACAATGATCAAATCTACAATTCCACTATTACTGCTCATGCTCTAATTATAATTTTTTTTATAGTTATACCCTTCATAGTAGGAGGATTTGGAAACTATTTAGTACCACTTATAATTGGAGCTCCTGATATAGCCTTCCCACGAATAAATAACATAAGATTCTGACTACTCCCTCCCTCCTTATTTCTACTAATTAATAGTATATGACTAAATACAGGATCTGGTACTGGATGAACTCTTTACCCACCATTATCATCTTTTATATTTCATGCCTCTAATTCTACAGATCTTTCTATTTTCTCACTTCATATAGCTGGTGTTTCTTCTATTATAGGATCAATTAACTTTATTGTTACAATTTTAATAATAAAAAACTTTAGAATAAAATATGAACAACTAACTCTATTTTCTTGATCAATCTTTATTACTACTATTTTACTATTAATCTCACTACCTGTTCTAGCAGGAGCTATTACTATACTTCTATCAGATCGAAATTTCAATACTACATTTTTCGATCCCAGAGGAGGAGGGGATCCAATCCTCTATCAACACCTATTT
>POLLE2636-19|Panurgus dentipes|TO1800677|BOLD:AAN8966
TTATATTTTATTTTTGCTATATGATCAGGAATATTAGGAGCTGCACTAAGACTAATTATTCGAATAGAATTAAGAAATGCTGGTGCATGAATTAATAATGATCAAATTTATAATACAATCATTACTTCACATGCTTTTATTATAATTTTTTTTATGGTTATACCTTTTATAATTGGGGGATTTGGAAATTGATTAGTTCCTTTAATAATTAATGCACCAGACATAGCATTCCCTCGTATAAATAATATAAGTTTTTGATTACTTCCTCCTTCTTTATTATTATTAATTTTAAGAAGAGTAATAAATTCAGGTTCAGGAACAGGGTGAACAATTTATCCTCCTCTTTCATCATTTATATATCATCCTACATCATCTGTAGATTTAACAATTTTTTCTTTACATATTGCGGGTATTTCATCAATTATAGGAGCTATTAATTTTATTGTAACTATTATTAAAATAAAAAATTTTTCTTTAAATTATGATCAAGTTCCTTTATTTCCTTGATCTGTATTTATTACTACTATTTTACTTTTATTGTCATTACCTGTTTTAGCTGGAGCAATTACAATATTATTATCAGATCGTAATTTAAATTCTTCTTTTTTTGATCCTATAGGAGGAGGAGATCCTATTTTATAC
>POLLE2635-19|Panurgus dentipes|TO1800676|BOLD:AAN8966
ATTATATTTTATTTTTGCTATATGATCAGGAATATTAGGAGCTGCACTAAGACTAATTATTCGAATAGAATTAAGAAATGCTGGTGCATGAATTAATAATGATCAAATTTATAATACAATCATTACTTCACATGCTTTTATTATAATTTTTTTTATGGTTATACCTTTTATAATTGGGGGATTTGGAAATTGATTAGTTCCTTTAATAATTAATGCACCAGACATAGCATTCCCTCGTATAAATAATATAAGTTTTTGATTACTTCCTCCTTCTTTATTATTATTAATTTTAAGAAGAGTAATAAATTCAGGTTCAGGAACAGGGTGAACAATTTATCCTCCTCTTTCATCATTTATATATCATCCTACATCATCTGTAGATTTAACAATTTTTTCTTTACATATTGCGGGTATTTCATCAATTATAGGAGCTATTAATTTTATTGTAACTATTATTAAAATAAAAAATTTTTCTTTAAATTATGATCAAGTTCCTTTATTTCCTTGATCTGTATTTATTACTACTATTTTACTTTTATTGTCATTACCTGTTTTAGCTGGAGCAATTACAATATTATTATCAGATCGTAATTTAAATTCTTCTTTTTTTGATCCTATAGGAGGAGGAGATCCTATTTTATACCAACATTTA
>POLLE2633-19|Panurgus dentipes|TO1800674|BOLD:AAN8966
TTATATTTTATTTTTGCTATATGATCAGGAATATTAGGAGCTGCACTAAGACTAATTATTCGAATAGAATTAAGAAATGCTGGTGCATGAATTAATAATGATCAAATTTATAATACAATCATTACTTCACATGCTTTTATTATAATTTTTTTTATGGTTATACCTTTTATAATTGGGGGATTTGGAAATTGATTAGTTCCTTTAATAATTAATGCACCAGACATAGCATTCCCTCGTATAAATAATATAAGTTTTTGATTACTTCCTCCTTCTTTATTATTATTAATTTTAAGAAGAGTAATAAATTCAGGTTCAGGAACAGGGTGAACAATTTATCCTCCTCTTTCATCATTTATATATCATCCTACATCATCTGTAGATTTAACAATTTTTTCTTTACATATTGCGGGTATTTCATCAATTATAGGAGCTATTAATTTTATTGTAACTATTATTAAAATAAAAAATTTTTCTTTAAATTATGATCAAGTTCCTTTATTTCCTTGATCTGTATTTATTACTACTATTTTACTTTTATTGTCATTACCTGTTTTAGCTGGAGCAATTACAATATTATTATCAGATCGTAATTTAAATTCTTCTTTTTTTGATCCTATAGGAGGAGGAGATCCTATTTTATACCAACATTTAT
>POLLE2632-19|Panurgus dentipes|TO1800673|BOLD:AAN8966
TTTTATTTTTGCTATATGATCAGGAATATTAGGAGCTGCACTAAGACTAATTATTCGAATAGAATTAAGAAATGCTGGTGCATGAATTAATAATGATCAAATTTATAATACAATCATTACTTCACATGCTTTTATTATAATTTTTTTTATGGTTATACCTTTTATAATTGGGGGATTTGGAAATTGATTAGTTCCTTTAATAATTAATGCACCAGACATAGCATTCCCTCGTATAAATAATATAAGTTTTTGATTACTTCCTCCTTCTTTATTATTATTAATTTTAAGAAGAGTAATAAATTCAGGTTCAGGAACAGGGTGAACAATTTATCCTCCTCTTTCATCATTTATATATCATCCTACATCATCTGTAGATTTAACAATTTTTTCTTTACATATTGCGGGTATTTCATCAATTATAGGAGCTATTAATTTTATTGTAACTATTATTAAAATAAAAAATTTTTCTTTAAATTATGATCAAGTTCCTTTATTTCCTTGATCTGTATTTATTACTACTATTTTACTTTTATTGTCATTACCTGTTTTAGCTGGAGCAATTACAATATTATTATCAGATCGTAATTTAAATTCTTCTTTTTTTGATCCTATAGGAGGAGGAGATCCTATTTTATACCAACATTTAT
>POLLE2631-19|Panurgus dentipes|TO1800672|BOLD:AAN8966
ATTATATTTTATTTTTGCTATATGATCAGGAATATTAGGAGCTGCACTAAGACTAATTATTCGAATAGAATTAAGAAATGCTGGTGCATGAATTAATAATGATCAAATTTATAATACAATCATTACTTCACATGCTTTTATTATAATTTTTTTTATGGTTATACCTTTTATAATTGGGGGATTTGGAAATTGATTAGTTCCTTTAATAATTAATGCACCAGACATAGCATTCCCTCGTATAAATAATATAAGTTTTTGATTACTTCCTCCTTCTTTATTATTATTAATTTTAAGAAGAGTAATAAATTCAGGTTCAGGAACAGGGTGAACAATTTATCCTCCTCTTTCATCATTTATATATCATCCTACATCATCTGTAGATTTAACAATTTTTTCTTTACATATTGCGGGTATTTCATCAATTATAGGAGCTATTAATCTTATTGTAACTATTATTAAAATAAAAAATTTTTCTTTAAATTATGATCAAGTTCCTTTATTTCCTTGATCTGTATTTATTACTACTATTTTACCTTTATTGTCATTACCTGTTTTAGCTGGAGCAATTACAATATTATTATCAGATCGTAATTTAAATTCTTCTTTTTTTGATCCTATAGGAGGAGGAGATCCTATTTTATACCAACATTTATT
>POLLE2630-19|Panurgus dentipes|TO1800671|BOLD:AAN8966
ATTATATTTTATTTTTGCTATATGATCAGGAATATTAGGAGCTGCACTAAGACTAATTATTCGAATAGAATTAAGAAATGCTGGTGCATGAATTAATAATGATCAAATTTATAATACAATCATTACTTCACATGCTTTTATTATAATTTTTTTTATGGTTATACCTTTTATAATTGGGGGATTTGGAAATTGATTAGTTCCTTTAATAATTAATGCACCAGACATAGCATTCCCTCGTATAAATAATATAAGTTTTTGATTACTTCCTCCTTCTTTATTATTATTAATTTTAAGAAGAGTAATAAATTCAGGTTCAGGAACAGGGTGAACAATTTATCCTCCTCTTTCATCATTTATATATCATCCTACATCATCTGTAGATTTAACAATTTTTTCTTTACATATTGCGGGTATTTCATCAATTATAGGAGCTATTAATTTTATTGTAACTATTATTAAAATAAAAAATTTTTCTTTAAATTATGATCAAGTTCCTTTATTTCCTTGATCTGTATTTATTACTACTATTTTACTTTTATTGTCATTACCTGTTTTAGCTGGAGCAATTACAATATTATTATCAGATCGTAATTTAAATTCTTCTTTTTTTGATCCTATAGGAGGAGGAGATCCTATTTTATACCAACATTTAT
>POLLE2629-19|Panurgus dentipes|TO1800670|BOLD:AAN8966
ATTATATTTTATTTTTGCTATATGATCAGGAATATTAGGAGCTGCACTAAGACTAATTATTCGAATAGAATTAAGAAATGCTGGTGCATGAATTAATAATGATCAAATTTATAATACAATCATTACTTCACATGCTTTTATTATAATTTTTTTTATGGTTATACCTTTTATAATTGGGGGATTTGGAAATTGATTAGTTCCTTTAATAATTAATGCACCAGACATAGCATTCCCTCGTATAAATAATATAAGTTTTTGATTACTTCCTCCTTCTTTATTATTATTAATTTTAAGAAGAGTAATAAATTCAGGTTCAGGAACAGGGTGAACAATTTATCCTCCTCTTTCATCATTTATATATCATCCTACATCATCTGTAGATTTAACAATTTTTTCTTTACATATTGCGGGTATTTCATCAATTATAGGAGCTATTAATTTTATTGTAACTATTATTAAAATAAAAAATTTTTCTTTAAATTATGATCAAGTTCCTTTATTTCCTTGATCTGTATTTATTACTACTATTTTACTTTTATTGTCATTACCTGTTTTAGCTGGAGCAATTACAATATTATTATCAGATCGTAATTTAAATTCTTCTTTTTTTGATCCTATAGGAGGAGGAGATCCTATTTTATACCAACATTTAT
>POLLE2628-19|Panurgus dentipes|TO1800669|BOLD:AAN8966
TTATATTTTATTTTTGCTATATGATCAGGAATATTAGGAGCTGCACTAAGACTAATTATTCGAATAGAATTAAGAAATGCTGGTGCATGAATTAATAATGATCAAATTTATAATACAATCATTACTTCACATGCTTTTATTATAATTTTTTTTATGGTTATACCTTTTATAATTGGGGGATTTGGAAATTGATTAGTTCCTTTAATAATTAATGCACCAGACATAGCATTCCCTCGTATAAATAATATAAGTTTTTGATTACTTCCTCCTTCTTTATTATTATTAATTTTAAGAAGAGTAATAAATTCAGGTTCAGGAACAGGGTGAACAATTTATCCTCCTCTTTCATCATTTATATATCATCCTACGTCATCTGTAGATTTAACAATTTTTTCTTTACATATTGCGGGTATTTCATCAATTATAGGAGCTATTAATTTTATTGTAACTATTATTAAAATAAAAAATTTTTCTTTAAATTATGATCAAGTTCCTTTATTTCCTTGATCTGTATTTATTACTACTATTTTACTTTTATTGTCATTACCTGTTTTAGCTGGAGCAATTACAATATTATTATCAGATCGTAATTTAAATTCTTCTTTTTTTGATCCTATAGGAGGAGGAGATCCTATTTTAT
>POLLE2627-19|Panurgus dentipes|TO1800668|BOLD:AAN8966
ATTATATTTTATTTTTGCTATATGATCAGGAATATTAGGAGCTGCACTAAGACTAATTATTCGAATAGAATTAAGAAATGCTGGTGCATGAATTAATAATGATCAAATTTATAATACAATCATTACTTCACATGCTTTTATTATAATTTTTTTTATGGTTATACCTTTTATAATTGGGGGATTTGGAAATTGATTAGTTCCTTTAATAATTAATGCACCAGACATAGCATTCCCTCGTATAAATAATATAAGTTTTTGATTACTTCCTCCTTCTTTATTATTATTAATTTTAAGAAGAGTAATAAATTCAGGTTCAGGAACAGGGTGAACAATTTATCCTCCTCTTTCATCATTTATATATCATCCTACATCATCTGTAGATTTAACAATTTTTTCTTTACATATTGCGGGTATTTCATCAATTATAGGAGCTATTAATTTTATTGTAACTATTATTAAAATAAAAAATTTTTCTTTAAATTATGATCAAGTTCCTTTATTTCCTTGATCTGTATTTATTACTACTATTTTACTTTTATTGTCATTACCTGTTTTAGCTGGAGCAATTACAATATTATTATCAGATCGTAATTTAAATTCTTCTTTTTTTGATCCTATAGGAGGAGGAGATCCTATTTTATACCAACATTTAT
>POLLE2626-19|Panurgus dentipes|TO1800667|BOLD:AAN8966
TTATATTTTATTTTTGCTATATGATCAGGAATATTAGGAGCTGCACTAAGACTAATTATTCGAATAGAATTAAGAAATGCTGGTGCATGAATTAATAATGATCAAATTTATAATACAATCATTACTTCACATGCTTTTATTATAATTTTTTTTATGGTTATACCTTTTATAATTGGGGGATTTGGAAATTGATTAGTTCCTTTAATAATTAATGCACCAGACATAGCATTCCCTCGTATAAATAATATAAGTTTTTGATTACTTCCTCCTTCTTTATTATTATTAATTTTAAGAAGAGTAATAAATTCAGGTTCAGGAACAGGGTGAACAATTTATCCTCCTCTTTCATCATTTATATATCATCCTACATCATCTGTAGATTTAACAATTTTTTCTTTACATATTGCGGGTATTTCATCAATTATAGGAGCTATTAATTTTATTGTAACTATTATTAAAATAAAAAATTTTTCTTTAAATTATGATCAAGTTCCTTTATTTCCTTGATCTGTATTTATTACTACTATTTTACTTTTATTGTCATTACCTGTTTTAGCTGGAGCAATTACAATATTATTATCAGATCGTAATTTAAATTCTTCTTTTTTTGATCCTATAGGAGGAGGAGATCCTATTTTATACCAACATTTATT
>POLLE2625-19|Panurgus dentipes|TO1800666|BOLD:AAN8966
TTATATTTTATTTTTGCTATATGATCAGGAATATTAGGAGCTGCACTAAGACTAATTATTCGAATAGAATTAAGAAATGCTGGTGCATGAATTAATAATGATCAAATTTATAATACAATCATTACTTCACATGCTTTTATTATAATTTTTTTTATGGTTATACCTTTTATAATTGGGGGATTTGGAAATTGATTAGCTCCTTTAATAATTAATGCACCAGACATAGCATTCCCTCGTATAAATAATATAAGTTTTTGATTACTTCCTCCTTCTTTATTATTATTAATTTTAAGAAGAGTAATAAATTCAGGTTCAGGAACAGGGTGAACAATTTATCCTCCTCTTTCATCATTTATATATCATCCTACATCATCTGTAGATTTAACAATTTTTTCTTTACATATTGCGGGTATTTCATCAATTATAGGAGCTATTAATTTTATTGTAACTATTATTAAAGTAAAAAATTTTTCTTTAAATTATGATCAAGTTCCTTTATTTCCTTGATCTGTATTTATTACTACTATTTTACTTTTATTGTCATTACCTGTTTTAGCTGGAGCAATTACAATATTATTATCAGATCGTAATTTAAATTCTTCTTTTTTTGATCCTATAGGAGGAGGAGATCCTATTTTAT
>POLLE2624-19|Panurgus dentipes|TO1800665|BOLD:AAN8966
TATATTTTATTTTTGCTATATGATCAGGAATATTAGGAGCTGCACTAAGACTAATTATTCGAATAGAATTAAGAAATGCTGGTGCATGAATTAATAATGATCAAATTTATAATACAATCATTACTTCACATGCTTTTATTATAATTTTTTTTATGGTTATACCTATTATAATTGGGGGATTTGGAAATTGATTAGTTCCTTTAATAATTAATGCACCAGACATAGCATTCCCTCGTATAAATAATATAAGTTTTTGATTACTTCCTCCTTCTTTATTATTATTAATTTTAAGAAGAGTAATAAATTCAGGTTCAGGAACAGGGTGAACAATTTATCCTCCTCTTTCATCATTTATATATCATCCTACATCATCTGTAGATTTAACAATTTTTTCTTTACATATTGCGGGTATTTCATCAATTATAGGAGCTATTAATTTTATTGTAACTATTATTAAAATAAAAAATTTTTCTTTAAATTATGATCAAGTTCCTTTATTTCCTTGATCTGTATTTATTACTACTATTTTACTTTTATTGTCATTACCTGTTTTAGCTGGAGCAATTACAATATTATTATCAGATCGTAATTTAAATTCTTCTTTTTTTGATCCTATAGGAGGAGGAGATCCTATTTTATAC
>POLLE2623-19|Seladonia subaurata|TO1800664|BOLD:AAI6480
CTCTATTTTATCTTTGCTATATGATCTGGAATAATTGGTGCCTCATTAAGAATAATTATTCGAATAGAATTAAGAACACCAGGTAGTTGAATTAATAATGATCAAATTTATAATACAATTGTTACTTCTCATGCTTTTGTAATAATTTTTTTTATAGTTATACCATTTATAATTGGAGGATTTGGTAACTGACTTGTACCTTTAATAATTGGAGCTCCTGATATAGCTTTCCCACGAATAAATAATATAAGATTTTGATTATTAATCCCTTCTCTTTTTATACTTTTAATAAGAAGAACTTTATCAACAGGATCAGGTACAGGATGAACTGTTTACCCTCCCTTATCCTCAATTATATACCATTCATCTTTTTCAGTTGACTTTACTATTTTTTCTTTACACATTGCAGGAATCTCCTCTATTATAGGAGCTATTAATTTTATTGTTTCAGTACTTTTAATAAAAAATATCTCTCTAAAATTAAATCAAGTTCCATTATTTCCATGATCAGTAAAAATTACTGCTATTTTATTACTTTTATCATTACCTGTTTTAGCAGGAGCTATTACTATATTATTAACTGATCGAAATTTAAATACATCTTTTTTTGATCCTTCGGGAGGAGGAGATCCAATTTTATATCAACATTTA
>POLLE2621-19|Lasioglossum malachurum|TO1800662|BOLD:AAE5496
TTATACTTTATATTTGCCATATGATCTGGGATAATCGGAGCTTCATTAAGTATAATTATTCGATTAGAATTAAGAATACCTGGAAATTGAATTAATAATGATCAAATTTATAATACTATTGTTACTTCTCATGCATTTATTATAATTTTTTTTATAGTTATACCATTTATAATTGGTGGATTTGGAAATTGATTAATTCCATTAATAATTGGAGCCCCTGACATAGCATTCCCTCGAATAAATAATTTAAGATTCTGACTATTAATTCCATCAATAATTATATTATTAACAGGAACAATCTTATCCTCCGGATCAGGAACAGGATGAACTATTTACCCTCCTTTATCTAGATCTACATTTCATCCCTCAATTTCAGTTGATTGCACTATTTTTGCTCTTCATATAGCAGGAATTTCTTCCATTATAGGAGCTATTAATTTTATTGTATCAATTACATTAATAAAAAATTCATCTATTAAATATGATCAACTTCCTCTTTTCCCATGATCAGTAAAAATTACTGCTATTTTATTATTATTATCCTTACCAGTTTTAGCAGGTGCTATTACAATACTTTTAACAGATCGAAATATAAATACTTCATTTTTTGACCCTTCAGGAGGAGGAGACCCTATTTTATAT
>POLLE2620-19|Halictus maculatus|TO1800661|BOLD:AAY5383
ACTTTATTTTATTTTCGCTATATGATCAGGAATAATTGGAGCATCTTTAAGAATAATTATTCGTATAGAATTAAGAATTCCAGGAAGATGAATTAACAATGATCAAATTTATAATACTATTATTACTTCTCATGCTTTTATTATAATTTTTTTCATAGTTATACCATTCATAATTGGGGGATTTGGGAACTGATTAGTACCATTAATAATTGGAGCCCCAGATATAGCATTCCCACGAATAAATAATATAAGATTTTGACTTTTAATCCCATCCTTATTTATACTTATTATAAGAAGAACTTTATCAACAGGATCAGGTACAGGTTGAACCATTTATCCCCCATTATCATCAATTATATATCACTCATCATCTTCTATTGATTTCACTATTTTTTCCTTACATATCGCAGGAATTTCTTCAATTATAGGAGCTATTAATTTCATTGTATCAATTATATTAATAAAAAATATCTCTCTTAATTTAAATCAAATTCCTTTATTTCCTTGATCTGTTAAAATTACTGCAATTTTATTACTTTTATCATTACCTGTTTTAGCCGGAGCTATTACTATATTATTAACTGATCGTAATTTAAATACTTCCTTTTTTGATCCTTCTGGGGGAGGAGACCCTATCTTATATCAACACTTA
>POLLE2619-19|Halictus maculatus|TO1800660|BOLD:AAY5383
ACTTTATTCTATTTTCGCTATATGATCAGGAATAATTGGAGCATCTTTAAGAATAATTATTCGTATAGAATTAAGAATTCCAGGAAGATGAATTAACAATGATCAAATTTATAATACTATTATTACTTCTCATGCTTTTATTATAATTCTTTTCATAGTTATACCATTCATAATTGGGGGATTTGGGAACTGATTAGTACCATTAATAATTGGAGCCCCAGATATAGCATTCCCACGAATAAATAATATAAGATTTTGACTTTTAATCCCATCCTTATTTATACTTATTATAAGAAGAACTTTATCAACAGGATCAGGTACAGGTTGAACCATTTATCCCCCATTATCATCAATTATATATCACTCATCATCTTCTATTGATTTCACTATTTTTTCCTTACATATCGCAGGAATTTCTTCAATTATAGGAGCTATTAATTTCATTGTATCAATTATATTAATAAAAAATATCTCTCTTAATTTCAATCAAATTCCTTTATTTCCTTGATCTGTTAAAATTACTGCAATTTTATTACTTTTATCATTACCTGTTTTAGCCGGAGCTATTACTATATTATTAACTGATCGTAATTTAAATACTTCCTTTTTTGATCCTTCTGGGGGAGGAGACCCTATCTTAT
>POLLE2618-19|Halictus maculatus|TO1800659|BOLD:AAY5383
TTTCGCTATATGATCAGGAATAATTGGAGCATCTTTAAGAATAATTATTCGTATAGAATTAAGAATTCCAGGAAGATGAATTAACAATGATCAAATTTATAATACTATTATTACTTCTCATGCTTTTATTATAATTTTTTTCATAGTTATACCATTCATAATTGGGGGATTTGGGAACTGATTAGTACCATTAATAATTGGAGCCCCAGATATAGCATTCCCACGAATAAATAATATAAGATTTTGACTTTTAATCCCATCCTTATTTATACTTATTATAAGAAGAACTTTATCAACAGGATCAGGTACAGGTTGAACCATTTATCCCCCATTATCATCAATTATATATCACTCATCATCTTCTATTGATTTCACTATTTTTTCCTTACATATCGCAGGAATTTCTTCAATTATAGGAGCTATTAATTTCATTGTATCAATTATATTAATAAAAAATATCTCTCTTAATTTAAATCAAATTCCTTTATTTCCTTGATCTGTTAAAATTACTGCAATTTTATTACTTTTATCATTACCTGTTTTAGCCGGAGCTATTACTATATTATTAACTGATCGTAATTTAAATACTTCCTTTTTTGATCCTTCTGGGGGAGGAGACCCTATCTTATATCAACACTTATT
>POLLE2617-19|Dasypoda morawitzi|TO1800658|BOLD:ABA8609
CTATATTTTATTTTTGCTCTATGAGCAGGTATACTAGGATCTTCACTCAGTGTATTAATTCGTCTTGAACTAAGTAATCCAAATTCTTGAATCAATAATGATCAAATCTATAATTCTATCATTACTGCTCACGCCTTAATTATAATTTTCTTTATAGTAATGCCCTTTATAGTAGGTGGATTTGGAAACTACTTAATCCCACTAATAATTGGAGCACCTGATATAGCTTTCCCTCGAATAAACAATATAAGATTCTGATTACTACCTCCATCATTATTTTTGTTAGTAAATAGAATATGACTAAATACAGGTTCAGGCACTGGATGAACTATTTATCCACCACTATCATCTTTTATATTTCATGCATCAAATTCCACAGACCTATCTATCTTCTCACTTCATATAGCTGGAGTATCTTCTATCATAGGATCTATTAACTTTATTGTCACAATCTTAATAATAAAAAATTTTAGAATAAAATATGAACAACTAACTCTATTCTCTTGATCAATCTTTATCACTACCATTTTACTTCTTATCTCCCTGCCTGTATTAGCAGGAGCTATCACCATGCTACTATCAGATCGAAACTTCAACACCACATTTTTTGACCCAAGCGGAGGAGGAGATCCTATTCTTTATCAACACTTAT
>POLLE2615-19|Lasioglossum malachurum|TO1800656|BOLD:AAE5496
ATTATACTTTATATTTGCCATATGATCTGGAATAATTGGAGCTTCATTAAGTATAATTATTCGATTAGAATTAAGAATACCTGGAAATTGAATTAATAATGATCAAATTTATAATACTATTGTTACTTCTCATGCATTTATTATAATTTTTTTTATAGTTATACCATTTATAATTGGTGGATTTGGAAATTGATTAATTCCATTAATAATTGGAGCCCCTGACATAGCATTCCCTCGAATAAATAATTTAAGATTCTGACTATTAATTCCATCAATAATTATATTATTAACAGGAACAATCTTATCCTCCGGATCAGGAACAGGATGAACTATTTACCCTCCTTTATCTAGATCTACATTTCATCCTTCAATTTCAGTTGATTGCACTATTTTTGCTCTTCATATAGCAGGAATTTCTTCCATTATAGGAGCTATTAATTTTATTGTATCAATTACATTAATAAAAAATTCATCTATTAAATATGATCAACTTCCTCTTTTCCCATGATCAGTAAAAATTACTGCTATTTTACTATTATTATCCTTACCAGTTTTAGCAGGTGCTATTACAATACTTTTAACAGATCGAAATATAAATACTTCATTTTTTGACCCTTCAGGAGGAGGAGACCCTATTTTATACCAACACCTAT
>POLLE2614-19|Panurgus dentipes|TO1800655|BOLD:AAN8966
TTATATTTTATTTTTGCTATATGATCAGGAATATTAGGAGCTGCACTAAGACTAATTATTCGAATAGAATTAAGAAATGCTGGTGCATGAATTAATAATGATCAAATTTATAATACAATCATTACTTCACATGCTTTTATTATAATTTTTTTTATGGTTATACCTTTTATAATTGGGGGATTTGGAAATTGATTAGTTCCTTTAATAATTAATGCACCAGACATAGCATTCCCTCGTATAAATAATATAAGTTTTTGATTACTTCCTCCTTCTTTATTATTATTAATTTTAAGAAGAGTAATAAATTCAGGTTCAGGAACAGGGTGAACAATTTATCCTCCTCTTTCATCATTTATATATCATCCTACATCATCTGTAGATTTAACAATTTTTTCTTTACATATTGCGGGTATTTCATCAATTATAGGAGCTATTAATTTTATTGTAACTATTATTAAAATAAAAAATTTTTCTTTAAATTATGATCAAGTTCCTTTATTTCCTTGATCTGTATTTATTACTACTATTTTACTTTTATTGTCATTACCTGTTTTAGCTGGAGCAATTACAATATTATTATCAGATCGTAATTTAAATTCTTCTTTTTTTGATCCTATAGGAGGAGGAGATCCTATTTTATACCAACATTTAT
>POLLE2613-19|Panurgus dentipes|TO1800654|BOLD:AAN8966
ATTATATTTTATTTTTGCTATATGATCAGGAATATTAGGAGCTGCACTAAGACTAATTATTCGAATAGAATTAAGAAATGCTGGTGCATGAATTAATAATGATCAAATTTATAATACAATCATTACTTCACATGCTTTTATTATAATTTTTTTTATGGTTATACCTTTTATAATTGGGGGATTTGGAAATTGATTAGTTCCTTTAATAATTAATGCACCAGACATAGCATTCCCTCGTATAAATAATATAAGTTTTTGATTACTTCCTCCTTCTTTATTATTATTAATTTTAAGAAGAGTAATAAATTCAGGTTCAGGAACAGGGTGAACAATTTATCCTCCTCTTTCATCATTTATATATCATCCTACATCATCTGTAGATTTAACAATTTTTTCTTTACATATTGCGGGTATTTCATCAATTATAGGAGCTATTAATTTTATTGTAACTATTATTAAAATAAAAAATTTTTCTTTAAATTATGATCAAGTTCCTTTATTTCCTTGATCTGTATTTATTACTACTATTTTACTTTTATTGTCATTACCTGTTTTAGCTGGAGCAATTACAATATTATTATCAGATCGTAATTTAAATTCTTCTTTTTTTGATCCTATAGGAGGAGGAGATCCTATTTTATACCAACATTTATT
>POLLE2612-19|Panurgus dentipes|TO1800653|BOLD:AAN8966
TTTTGCTATATGATCAGGAATATTAGGAGCTGCACTAAGACTAATTATTCGAATAGAATTAAGAAATGCTGGTGCATGAATTAATAATGATCAAATTTATAATACAATCATTACTTCACATGCTTTTATTATAATTTTTTTTATGGTTATACCTTTTATAATTGGGGGATTTGGAAATTGATTAGTTCCTTTAATAATTAATGCACCAGACATAGCATTCCCTCGTATAAATAATATAAGTTTTTGATTACTTCCTCCTTCTTTATTATTATTAATTTTAAGAAGAGTAATAAATTCAGGTTCAGGAACAGGGTGAACAATTTATCCTCCTCTTTCATCATTTATATATCATCCTACATCATCTGTAGATTTAACAATTTTTTCTTTACATATTGCGGGTATTTCATCAATTATAGGAGCTATTAATTTTATTGTAACTATTATTAAAATAAAAAATTTTTCTTTAAATTATGATCAAGTTCCTTTATTTCCTTGATCTGTATTTATTACTACTATTTTACTTTTATTGTCATTACCTGTTTTAGCTGGAGCAATTACAATATTATTATCAGATCGTAATTTAAATTCTTCTTTTTTTGATCCTATAGGAGGAGGAGATCCTATTTTATACCAACATTTAT
>POLLE2611-19|Panurgus dentipes|TO1800652|BOLD:AAN8966
ATTATATTTTATTTTTGCTATATGATCAGGAATATTAGGAGCTGCACTAAGACTAATTATTCGAATAGAATTAAGAAATGCTGGTGCATGAATTAATAATGATCAAATTTATAATACAATCATTACTTCACATGCTTTTATTATAATTTTTTTTATGGTTATACCTTTTATAATTGGGGGATTTGGAAATTGATTAGTTCCTTTAATAATTAATGCACCAGACATAGCATTCCCTCGTATAAATAATATAAGTTTTTGATTACTTCCTCCTTCTTTATTATTATTAATTTTAAGAAGAGTAATAAATTCAGGTTCAGGAACAGGGTGAACAATTTATCCTCCTCTTTCATCATTTATATATCATCCTACATCATCTGTAGATTTAACAATTTTTTCTTTACATATTGCGGGTATTTCATCAATTATAGGAGCTATTAATTTTATTGTAACTATTATTAAAATAAAAAATTTTTCTTTAAATTATGATCAAGTTCCTTTATTTCCTTGATCTGTATTTATTACTACTATTTTACTTTTATTGTCATTACCTGTTTTAGCTGGAGCAATTACAATATTATTATCAGATCGTAATTTAAATTCTTCTTTTTTTGATCCTATAGGAGGAGGAGATCCTATTTTATACCAACATTTATT
>POLLE2610-19|Panurgus dentipes|TO1800651|BOLD:AAN8966
ATTATATTTTATTTTTGCTATATGATCAGGAATATTAGGAGCTGCACTAAGACTAATTATTCGAATAGAATTAAGAAATGCTGGTGCATGAATTAATAATGATCAAATTTATAATACAATCATTACTTCACATGCTTTTATTATAATTTTTTTTATGGTTATACCTTTTATAATTGGGGGATTTGGAAATTGATTAGTTCCTTTAATAATTAATGCACCAGACATAGCATTCCCTCGTATAAATAATATAAGTTTTTGATTACTTCCTCCTTCTTTATTATTATTAATTTTAAGAAGAGTAATAAATTCAGGTTCAGGAACAGGGTGAACAATTTATCCTCCTCTTTCATCATTTATATATCATCCTACATCATCTGTAGATTTAACAATTTTTTCTTTACATATTGCGGGTATTTCATCAATTATAGGAGCTATTAATTTTATTGTAACTATTATTAAAATAAAAAATTTTTCTTTAAATTATGATCAAGTTCCTTTATTTCCTTGATCTGTATTTATTACTACTATTTTACTTTTATTGTCATTACCTGTTTTAGCTGGAGCAATTACAATATTATTATCAGATCGTAATTTAAATTCTTCTTTTTTTGATCCTATAGGAGGAGGAGATCCTATTTTATACCAACATTTAT
>POLLE2609-19|Panurgus dentipes|TO1800650|BOLD:AAN8966
TTATATTTTATTTTTGCTATATGATCAGGAATATTAGGAGCTGCACTAAGACTAATTATTCGAATAGAATTAAGAAATGCTGGTGCATGAATTAATAATGATCAAATTTATAATACAATCATTACTTCACATGCTTTTATTATAATTTTTTTTATGGTTATACCTTTTATAATTGGGGGATTTGGAAATTGATTAGTTCCTTTAATAATTAATGCACCAGACATAGCATTCCCTCGTATAAATAATATAAGTTTTTGATTACTTCCTCCTTCTTTATTATTATTAATTTTAAGAAGAGTAATAAATTCAGGTTCAGGAACAGGGTGAACAATTTATCCTCCTCTTTCATCATTTATATATCATCCTACATCATCTGTAGATTTAACAATTTTTTCTTTACATATTGCGGGTATTTCATCAATTATAGGAGCTATTAATTTTATTGTAACTATTATTAAAATAAAAAATTTTTCTTTAAATTATGATCAAGTTCCTTTATTTCCTTGATCTGTATTTATTACTACTATTTTACTTTTATTGTCATTACCTGTTTTAGCTGGAGCAATTACAATATTATTATCAGATCGTAATTTAAATTCTTCTTTTTTTGATCCTATAGGAGGAGGAGATCCTATTTTATACCAACATTTATT
>POLLE2608-19|Panurgus dentipes|TO1800649|BOLD:AAN8966
ATTATATTTTATTTTTGCTATATGATCAGGAATATTAGGAGCTGCACTAAGACTAATTATTCGAATAGAATTAAGAAATGCTGGTGCATGAATTAATAATGATCAAATTTATAATACAATCATTACTTCACATGCTTTTATTATAATTTTTTTTATGGTTATACCTTTTATAATTGGGGGATTTGGAAATTGATTAGTTCCTTTAATAATTAATGCACCAGACATAGCATTCCCTCGTATAAATAATATAAGTTTTTGATTACTTCCTCCTTCTTTATTATTATTAATTTTAAGAAGAGTAATAAATTCAGGTTCAGGAACAGGGTGAACAATTTATCCTCCTCTTTCATCATTTATATATCATCCTACATCATCTGTAGATTTAACAATTTTTTCTTTACATATTGCGGGTATTTCATCAATTATAGGAGCTATTAATTTTATTGTAACTATTATTAAAATAAAAAATTTTTCTTTAAATTATGATCAAGTTCCTTTATTTCCTTGATCTGTATTTATTACTACTATTTTACTTTTATTGTCATTACCTGTTTTAGCTGGAGCAATTACAATATTATTATCAGATCGTAATTTAAATTCTTCTTTTTTTGATCCTATAGGAGGAGGAGATCCTATTTTATACCAACATTTAT
>POLLE2607-19|Panurgus dentipes|TO1800648|BOLD:AAN8966
ATTATATTTTATTTTTGCTATATGATCAGGAATATTAGGAGCTGCACTAAGACTAATTATTCGAATAGAATTAAGAAATGCTGGTGCATGAATTAATAATGATCAAATTTATAATACAATCATTACTTCACATGCTTTTATTATAATTTTTTTTATGGTTATACCTTTTATAATTGGGGGATTTGGAAATTGATTAGTTCCTTTAATAATTAATGCACCAGACATAGCATTCCCTCGTATAAATAATATAAGTTTTTGATTACTTCCTCCTTCTTTATTATTATTAATTTTAAGAAGAGTAATAAATTCAGGTTCAGGAACAGGGTGAACAATTTATCCTCCTCTTTCATCATTTATATATCATCCTACATCATCTGTAGATTTAACAATTTTTTCTTTACATATTGCGGGTATTTCATCAATTATAGGAGCTATTAATTTTATTGTAACTATTATTAAAATAAAAAATTTTTCTTTAAATTATGATCAAGTTCCTTTATTTCCTTGATCTGTATTTATTACTACTATTTTACTTTTATTGTCATTACCTGTTTTAGCTGGAGCAATTACAATATTATTATCAGATCGTAATTTAAATTCTTCTTTTTTTGATCCTATAGGAGGAGGAGATCCTATTTTATACCAACATTTAT
>POLLE2606-19|Panurgus dentipes|TO1800647|BOLD:AAN8966
TATTATATTTTATTTTTGCTATATGATCAGGAATATTAGGAGCTGCACTAAGACTAATTATTCGAATAGAATTAAGAAATGCTGGTGCATGAATTAATAATGATCAAATTTATAATACAATCATTACTTCACATGCTTTTATTATAATTTTTTTTATGGTTATACCTTTTATAATTGGGGGATTTGGAAATTGATTAGTTCCTTTAATAATTAATGCACCAGACATAGCATTCCCTCGTATAAATAATATAAGTTTTTGATTACTTCCTCCTTCTTTATTATTATTAATTTTAAGAAGAGTAATAAATTCAGGTTCAGGAACAGGGTGAACAATTTATCCTCCTCTTTCATCATTTATATATCATCCTACATCATCTGTAGATTTAACAATTTTTTCTTTACATATTGCGGGTATTTCATCAATTATAGGAGCTATTAATTTTATTGTAACTATTATTAAAATAAAAAATTTTTCTTTAAATTATGATCAAGTTCCTTTATTTCCTTGATCTGTATTTATTACTACTATTTTACTTTTATTGTCATTACCTGTTTTAGCTGGAGCAATTACAATATTATTATCAGATCGTAATTTAAATTCTTCTTTTTTTGATCCTATAGGAGGAGGAGATCCTATTTTATACCAACATTTAT
>POLLE2605-19|Panurgus dentipes|TO1800646|BOLD:AAN8966
ATTATATTTTATTTTTGCTATATGATCAGGAATATTAGGAGCTGCACTAAGACTAATTATTCGAATAGAATTAAGAAATGCTGGTGCATGAATTAATAATGATCAAATTTATAATACAATCATTACTTCACATGCTTTTATTATAATTTTTTTTATGGTTATACCTTTTATAATTGGGGGATTTGGAAATTGATTAGTTCCTTTAATAATTAATGCACCAGACATAGCATTCCCTCGTATAAATAATATAAGTTTTTGATTACTTCCTCCTTCTTTATTATTATTAATTTTAAGAAGAGTAATAAATTCAGGTTCAGGAACAGGGTGAACAATTTATCCTCCTCTTTCATCATTTATATATCATCCTACATCATCTGTAGATTTAACAATTTTTTCTTTACATATTGCGGGTATTTCATCAATTATAGGAGCTATTAATTTTATTGTAACTATTATTAAAATAAAAAATTTTTCTTTAAATTATGATCAAGTTCCTTTATTTCCTTGATCTGTATTTATTACTACTATTTTACTTTTATTGTCATTACCTGTTTTAGCTGGAGCAATTACAATATTATTATCAGATCGTAATTTAAATTCTTCTTTTTTTGATCCTATAGGAGGAGGAGATCCTATTTTATACCAACATTTAT
>POLLE2604-19|Panurgus dentipes|TO1800645|BOLD:AAN8966
TTATATTTTATTTTTGCTATATGATCAGGAATATTAGGAGCTGCACTAAGACTAATTATTCGAATAGAATTAAGAAATGCTGGTGCATGAATTAATAATGATCAAATTTATAATACAATCATTACTTCACATGCTTTTATTATAATTTTTTTTATGGTTATACCTTTTATAATTGGGGGATTTGGAAATTGATTAGTTCCTTTAATAATTAATGCACCAGACATAGCATTCCCTCGTATAAATAATATAAGTTTTTGATTACTTCCTCCTTCTTTATTATTATTAATTTTAAGAAGAGTAATAAATTCAGGTTCAGGAACAGGGTGAACAATTTATCCTCCTCTTTCATCATTTATATATCATCCTACATCATCTGTAGATTTAACAATTTTTTCTTTACATATTGCGGGTATTTCATCAATTATAGGAGCTATTAATTTTATTGTAACTATTATTAAAATAAAAAATTTTTCTTTAAATTATGATCAAGTTCCTTTATTTCCTTGATCTGTATTTATTACTACTATTTTACTTTTATTGTCATTACCTGTTTTAGCTGGAGCAATTACAATATTATTATCAGATCGTAATTTAAATTCTTCTTTTTTTGATCCTATAGGAGGAGGAGATCCTATTTTAT
>POLLE2601-19|Panurgus dentipes|TO1800642|BOLD:AAN8966
ATTTTATTTTTGCTATATGATCAGGAATATTAGGAGCTGCACTAAGACTAATTATTCGAATAGAATTAAGAAATGCTGGTGCATGAATTAATAATGATCAAATTTATAATACAATCATTACTTCACATGCTTTTATTATAATTTTTTTTATGGTTATACCTTTTATAATTGGGGGATTTGGAAATTGATTAGTTCCTTTAATAATTAATGCACCAGACATAGCATTCCCTCGTATAAATAATATAAGTTTTTGATTACTTCCTCCTTCTTTATTATTATTAATTTTAAGAAGAGTAATAAATTCAGGTTCAGGAACAGGGTGAACAATTTATCCTCCTCTTTCATCATTTATATATCATCCTACATCATCTGTAGATTTAACAATTTTTTCTTTACATATTGCGGGTATTTCATCAATTATAGGAGCTATTAATTTTATTGTAACTATTATTAAAATAAAAAATTTTTCTTTAAATTATGATCAAGTTCCTTTATTTCCTTGATCTGTATTTATTACTACTATTTTACTTTTATTGTCATTACCTGTTTTAGCTGGAGCAATTACAATATTATTATCAGATCGTAATTTAAATTCTTCTTTTTTTGATCCTATAGGAGGAGGAGATCCTATTTTATACCA
>POLLE2600-19|Panurgus dentipes|TO1800641|BOLD:AAN8966
ATTATATTTTATTTTTGCTATATGATCAGGAATATTAGGAGCTGCACTAAGACTAATTATTCGAATAGAATTAAGAAATGCTGGTGCATGAATTAATAATGATCAAATTTATAATACAATCATTACTTCACATGCTCTTATTATAATTTTTTTTATGGTTATACCTTTTATAATTGGGGGATTTGGAAATTGATTAGTTCCTTTAATAATTAATGCACCAGACATAGCATTCCCTCGTATAAATAATATAAGTTTTTGATTACTTCCTCCTTCTTTATTATTATTAATTTTAAGAAGAGTAATAAATTCAGGTTCAGGAACAGGGTGAACAATTTATCCTCCTCTTTCATCATTTATATATCATCCTACATCATCTGTAGATTTAACAATTTTTTCTTTACATATTGCGGGTATTTCATCAATTATAGGAGCTATTAATTTTATTGTAACTATTATTAAAATAAAAAATTTTTCTTTAAATTATGATCAAGTTCCTTTATTTCCTTGATCTGTATCTATCACTACTATTTTACTTTTATTGTCATTACCTGTTTTAGCTGGAGCAATTACAATATTATTATCAGATCGTAATTTAAATTCTTCTTTTTTTGATCCTATAGGAGGAGGAGATCCTATTTTAT
>POLLE2599-19|Panurgus dentipes|TO1800640|BOLD:AAN8966
TTATATTTTATTTTTGCTATATGATCAGGAATATTAGGAGCTGCACTAAGACTAATTATTCGAATAGAATTAAGAAATGCTGGTGCATGAATTAATAATGATCAAATTTATAATACAATCATTACTTCACATGCTTTTATTATAATTTTTTTTATGGTTATACCTTTTATAATTGGGGGATTTGGAAATTGATTAGTTCCTTTAATAATTAATGCACCAGACATAGCATTCCCTCGTATAAATAATATAAGTTTTTGATTACTTCCTCCTTCTTTATTATTATTAATTTTAAGAAGAGTAATAAATTCAGGTTCAGGAACAGGGTGAACAATTTATCCTCCTCTTTCATCATTTATATATCATCCTACATCATCTGTAGATTTAACAATTTTTTCTTTACATATTGCGGGTATTTCATCAATTATAGGAGCTATTAATTTTATTGTAACTATTATTAAAATAAAAAATTTTTCTTTAAATTATGATCAAGTTCCTTTATTTCCTTGATCTGTATTTATTACTACTATTTTACTTTTATTGTCATTACCTGTTTTAGCTGGAGCAATTACAATATTATTATCAGATCGTAATTTAAATTCTTCTTTTTTTGATCCTATAGGAGGAGGAGATCCTATTTTATACCAACATTTAT
>POLLE2598-19|Panurgus dentipes|TO1800639|BOLD:AAN8966
ATTATATTTTATTTTTGCTATATGATCAGGAATATTAGGAGCTGCACTAAGACTAATTATTCGAATAGAATTAAGAAATGCTGGTGCATGAATTAATAATGATCAAATTTATAATACAATCATTACTTCACATGCTTTTATTATAATTTTTTTTATGGTTATACCTTTTATAATTGGGGGATTTGGAAATTGATTAGTTCCTTTAATAATTAATGCACCAGACATAGCATTCCCTCGTATAAATAATATAAGTTTTTGATTACTTCCTCCTTCTTTATTATTATTAATTTTAAGAAGAGTAATAAATTCAGGTTCAGGAACAGGGTGAACAATTTATCCTCCTCTTTCATCATTTATATATCATCCTACATCATCTGTAGATTTAACAATTTTTTCTTTACATATTGCGGGTATTTCATCAATTATAGGAGCTATTAATTTTATTGTAACTATTATTAAAATAAAAAATTTTTCTTTAAATTATGATCAAGTTCCTTTATTTCCTTGATCTGTATTTATTACTACTATTTTACTTTTATTGTCATTACCTGTTTTAGCTGGAGCAATTACAATATTATTATCAGATCGTAATTTAAATTCTTCTTTTTTTGATCCTATAGGAGGAGGAGATCCTATTTTATACCAACATTTAT
>POLLE2597-19|Panurgus dentipes|TO1800638|BOLD:AAN8966
ATTATATTTTATTTTTGCTATATGATCAGGAATATTAGGAGCTGCACTAAGACTAATTATTCGAATAGAATTAAGAAATGCTGGTGCATGAATTAATAATGATCAAATTTATAATACAATCATTACTTCACATGCTTTTATTATAATTTTTTTTATGGTTATACCTTTTATAATTGGGGGATTTGGAAATTGATTAGTTCCTTTAATAATTAATGCACCAGACATAGCATTCCCTCGTATAAATAATATAAGTTTTTGATTACTTCCTCCTTCTTTATTATTATTAATTTTAAGAAGAGTAATAAATTCAGGTTCAGGAACAGGGTGAACAATTTATCCTCCTCTTTCATCATTTATATATCATCCTACATCATCTGTAGATTTAACAATTTTTTCTTTACATATTGCGGGTATTTCATCAATTATAGGAGCTATTAATTTTATTGTAACTATTATTAAAATAAAAAATTTTTCTTTAAATTATGATCAAGTTCCTTTATTTCCTTGATCTGTATTTATTACTACTATTTTACTTTTATTGTCATTACCTGTTTTAGCTGGAGCAATTACAATATTATTATCAGATCGTAATTTAAATTCTTCTTTTTTTGATCCTATAGGAGGAGGAGATCCTATTTTATACCAACATTTAT
>POLLE2596-19|Panurgus dentipes|TO1800637|BOLD:AAN8966
TTATATTTTATTTTTGCTATATGATCAGGAATATTAGGAGCTGCACTAAGACTAATTATTCGAATAGAATTAAGAAATGCTGGTGCATGAATTAATAATGATCAAATTTATAATACAATCATTACTTCACATGCTTTTATTATAATTTTTTTTATGGTTATACCTTTTATAATTGGGGGATTTGGAAATTGATTAGTTCCTTTAATAATTAATGCACCAGACATAGCATTCCCTCGTATAAATAATATAAGTTTTTGATTACTTCCTCCTTCTTTATTATTATTAATTTTAAGAAGAGTAATAAATTCAGGTTCAGGAACAGGGTGAACAATTTATCCTCCTCTTTCATCATTTATATATCATCCTACATCATCTGTAGATTTAACAATTTTTTCTTTACATATTGCGGGTATCTCATCAATTATAGGAGCTATTAATTTTATTGTAACTATTATTAAAATAAAAAATTTTTCTTTAAATTATGATCAAGTTCCTTTATTTCCTTGATCTGTATTTATTACTACTATTTTACTTTTATTGTCATTACCTGTTTTAGCTGGAGCAATTACAATATTATTATCAGATCGTAATTTAAATTCTTCTTTTTTTGATCCTATAGGAGGAGGAGATCCTATTTTATACCAACATTTA
>POLLE2595-19|Panurgus dentipes|TO1800636|BOLD:AAN8966
TTATATTTTATTTTTGCTATATGATCAGGAATATTAGGAGCTGCACTAAGACTAATTATTCGAATAGAATTAAGAAATGCTGGTGCATGAATTAATAATGATCAAATTTATAATACAATCATTACTTCACATGCTTTTATTATAATTTTTTTTATGGTTATACCTTTTATAATTGGGGGATTTGGAAATTGATTAGTTCCTTTAATAATTAATGCACCAGACATAGCATTCCCTCGTATAAATAATATAAGTTTTTGATTACTTCCTCCTTCTTTATTATTATTAATTTTAAGAAGAGTAATAAATTCAGGTTCAGGAACAGGGTGAACAATTTATCCTCCTCTTTCATCATTTATATATCATCCTACATCATCTGTAGATTTAACAATTTTTTCTTTACATATTGCGGGTATTTCATCAATTATAGGAGCTATTAATTTTATTGTAACTATTATTAAAATAAAAAATTTTTCTTTAAATTATGATCAAGTTCCTTTATTTCCTTGATCTGTATTTATTACTACTATTTTACTTTTATTGTCATTACCTGTTTTAGCTGGAGCAATTACAATATTATTATCAGATCGTAATTTAAATTCTTCTTTTTTTGATCCTATAGGAGGAGGAGATCCTATTTTATACCAACATTTATT
>POLLE2594-19|Halictus scabiosae|TO1800635|BOLD:AAN4492
CTATATTTTATATTTGCTATATGATCGGGAATAGTTGGAGCTTCTTTAAGTATAATTATTCGTTTAGAATTAAGTGCTCCAGGAAGATGAATTAATAATGATCAAATTTATAATACTATCGTAACTTCTCATGCTTTTGTTATAATTTTTTTTATAGTTATACCATTTATAATTGGAGGATTCGGAAATTGACTAGTACCATTAATAATTGGAGCCCCTGATATAGCATTTCCACGAATAAATAATATAAGATTTTGACTATTAATACCATCTTTATTTATACTTATTATAAGAGTAACTTTATCAACAGGTTCAGGAACAGGTTGAACTATATATCCTCCTTTATCATCAATTATATATCACTCATCCTATGCTATAGATTTTACTATTTTTTCTCTACATATTGCAGGAATTTCTTCAATTATAGGAGCTATTAATTTTATTGTTTCAATTTTATTAATGAAAAATATTTCACTTAATTTAAATCAAATTCCTTTATTCCCATGATCAGTTAAAATTACTGCAATTTTATTACTATTATCTTTACCTGTCTTAGCAGGAGCTATCACTATATTATTAACTGACCGAAATTTAAATACTTCCTTTTTTGACCCCTCAGGAGGAGGAGATCCTATTTTATATCAACATTTAT
>POLLE2593-19|Panurgus dentipes|TO1800634|BOLD:AAN8966
ATTATATTTTATTTTTGCTATATGATCAGGAATATTAGGAGCTGCACTAAGACTAATTATTCGAATAGAATTAAGAAATGCTGGTGCATGAATTAATAATGATCAAATTTATAATACAATCATTACTTCACATGCTTTTATTATAATTTTTTTTATGGTTATACCTTTTATAATTGGGGGATTTGGAAATTGATTAGTTCCTTTAATAATTAATGCACCAGACATAGCATTCCCTCGTATAAATAATATAAGTTTTTGATTACTTCCTCCTTCTTTATTATTATTAATTTTAAGAAGAGTAATAAATTCAGGTTCAGGAACAGGGTGAACAATTTATCCTCCTCTTTCATCATTTATATATCATCCTACATCATCTGTAGATTTAACAATTTTTTCTTTACATATTGCGGGTATTTCATCAATTATAGGAGCTATTAATTTTATTGTAACTATTATTAAAATAAAAAATTTTTCTTTAAATTATGATCAAGTTCCTTTATTTCCTTGATCTGTATTTATTACTACTATTTTACTTTTATTGTCATTACCTGTTTTAGCTGGAGCAATTACAATATTATTATCAGATCGTAATTTAAATTCTTCTTTTTTTGATCCTATAGGAGGAGGAGATCCTATTTTATACCAACATTTA
>POLLE2592-19|Panurgus dentipes|TO1800633|BOLD:AAN8966
TATTATATTTTATTTTTGCTATATGATCAGGAATATTAGGAGCTGCACTAAGACTAATTATTCGAATAGAATTAAGAAATGCTGGTGCATGAATTAATAATGATCAAATTTATAATACAATCATTACTTCACATGCTTTTATTATAATTTTTTTTATGGTTATACCTTTTATAATTGGGGGATTTGGAAATTGATTAGTTCCTTTAATAATTAATGCACCAGACATAGCATTCCCTCGTATAAATAATATAAGTTTTTGATTACTTCCTCCTTCTTTATTATTATTAATTTTAAGAAGAGTAATAAATTCAGGTTCAGGAACAGGGTGAACAATTTATCCTCCTCTTTCATCATTTATATATCATCCTACATCATCTGTAGATTTAACAATTTTTTCTTTACATATTGCGGGTATTTCATCAATTATAGGGGCTATTAATTTTATTGTAACTATTATTAAAATAAAAAATTTTTCTTTAAATTATGATCAAGTTCCTTTATTTCCTTGATCTGTATTTATTACTACTATTTTACTTTTATTGTCATTACCTGTTTTAGCTGGAGCAATTACAATATTATTATCAGATCGTAATTTAAATTCTTCTTTTTTTGATCCTATAGGAGGAGGAGATCCTATTTTATACCAACATTTATTTTG
>POLLE2591-19|Panurgus dentipes|TO1800632|BOLD:AAN8966
ATTATATTTTATTTTTGCTATATGATCAGGAATATTAGGAGCTGCACTAAGACTAATTATTCGAATAGAATTAAGAAATGCTGGTGCATGAATTAATAATGATCAAATTTATAATACAATCATTACTTCACATGCTTTTATTATAATTTTTTTTATGGTTATACCTTTTATAATTGGGGGATTTGGAAATTGATTAGTTCCTTTAATAATTAATGCACCAGACATAGCATTCCCTCGTATAAATAATATAAGTTTTTGATTACTTCCTCCTTCTTTATTATTATTAATTTTAAGAAGAGTAATAAATTCAGGTTCAGGAACAGGGTGAACAATTTATCCTCCTCTTTCATCATTTATATATCATCCTACATCATCTGTAGATTTAACAATTTTTTCTTTACATATTGCGGGTATTTCATCAATTATAGGAGCTATTAATTTTATTGTAACTATTATTAAAATAAAAAATTTTTCTTTAAATTATGATCAAGTTCCTTTATTTCCTTGATCTGTATTTATTACTACTATTTTACTTTTATTGTCATTACCTGTTTTAGCTGGAGCAATTACAATATTATTATCAGATCGTAATTTAAATTCTTCTTTTTTTGATCCTATAGGAGGAGGAGATCCTATTTTATACCAACATTTATTT
>POLLE2590-19|Panurgus dentipes|TO1800631|BOLD:AAN8966
ATTATATTTTATTTTTGCTATATGATCAGGAATATTAGGAGCTGCACTAAGACTAATTATTCGAATAGAATTAAGAAATGCTGGTGCATGAATTAATAATGATCAAATTTATAATACAATCATTACTTCACATGCTTTTATTATAATTTTTTTTATGGTTATACCTTTTATAATTGGGGGATTTGGAAATTGATTAGTTCCTTTAATAATTAATGCACCAGACATAGCATTCCCTCGTATAAATAATATAAGTTTTTGATTACTTCCTCCTTCTTTATTATTATTAATTTTAAGAAGAGTAATAAATTCAGGTTCAGGAACAGGGTGAACAATTTATCCTCCTCTTTCATCATTTATATATCATCCTACATCATCTGTAGATTTAACAATTTTTTCTTTACATATTGCGGGTATTTCATCAATTATAGGAGCTATTAATTTTATTGTAACTATTATTAAAATAAAAAATTTTTCTTTAAATTATGATCAAGTTCCTTTATTTCCTTGATCTGTATTTATTACTACTATTTTACTTTTATTGTCATTACCTGTTTTAGCTGGAGCAATTACAATATTATTATCAGATCGTAATTTAAATTCTTCTTTTTTTGATCCTATAGGAGGAGGAGATCCTATTTTATACCAACATTTATT
>POLLE2588-19|Panurgus dentipes|TO1800629|BOLD:AAN8966
TTATATTTTATTTTTGCTATATGATCAGGAATATTAGGAGCTGCACTAAGACTAATTATTCGAATAGAATTAAGAAATGCTGGTGCATGAATTAATAATGATCAAATTTATAATACAATCATTACTTCACATGCTTTTATTATAATTTTTTTTATGGTTATACCTTTTATAATTGGGGGATTTGGAAATTGATTAGTTCCTTTAATAATTAATGCACCAGACATAGCATTCCCTCGTATAAATAATATAAGTTTTTGATTACTTCCTCCTTCTTTATTATTATTAATTTTAAGAAGAGTAATAAATTCAGGTTCAGGAACAGGGTGAACAATTTATCCTCCTCTTTCATCATTTATATATCATCCTACATCATCTGTAGATTTAACAATTTTTTCTTTACATATTGCGGGTATTTCATCAATTATAGGGGCTATTAATTTTATTGTAACTATTATTAAAATAAAAAATTTTTCTTTAAATTATGATCAAGTTCCTTTATTTCCTTGATCTGTATTTATTACTACTATTTTACTTTTATTGTCATTACCTGTTTTAGCTGGAGCAATTACAATATTATTATCAGATCGTAATTTAAATTCTTCTTTTTTTGATCCTATAGGAGGAGGAGATCCTA
>POLLE2587-19|Panurgus dentipes|TO1800628|BOLD:AAN8966
TTATATTTTATTTTTGCTATATGATCAGGAATATTAGGAGCTGCACTAAGACTAATTATTCGAATAGAATTAAGAAATGCTGGTGCATGAATTAATAATGATCAAATTTATAATACAATCATTACTTCACATGCTTTTATTATAATTTTTTTTATGGTTATACCTTTTATAATTGGGGGATTTGGAAATTGATTAGTTCCTTTAATAATTAATGCACCAGACATAGCATTCCCTCGTATAAATAATATAAGTTTTTGATTACTTCCTCCTTCTTTATTATTATTAATTTTAAGAAGAGTAATAAATTCAGGTTCAGGAACAGGGTGAACAATTTATCCTCCTCTTTCATCATTTATATATCATCCTACATCATCTGTAGATTTAACAATTTTTTCTTTACATATTGCGGGTATTTCATCAATTATAGGAGCTATTAATTTTATTGTAACTATTATTAAAATAAAAAATTTTTCTTTAAATTATGATCAAGTTCCTTTATTTCCTTGATCTGTATTTATTACTACTATTTTACTTTTATTGTCATTACCTGTTTTAGCTGGAGCAATTACAATATTATTATCAGATCGTAATTTAAATTCTTCTTTTTTTGATCCTATAGGAGGAGGAGATCCTATTTTATACCAACATTTAT
>POLLE2586-19|Panurgus dentipes|TO1800627|BOLD:AAN8966
ATTATATTTTATTTTTGCTATATGATCAGGAATATTAGGAGCTGCACTAAGACTAATTATTCGAATAGAATTAAGAAATGCTGGTGCATGAATTAATAATGATCAAATTTATAATACAATCATTACTTCACATGCTTTTATTATAATTTTTTTTATGGTTATACCTTTTATAATTGGGGGATTTGGAAATTGATTAGTTCCTTTAATAATTAATGCACCAGACATAGCATTCCCTCGTATAAATAATATAAGTTTTTGATTACTTCCTCCTTCTTTATTATTATTAATTTTAAGAAGAGTAATAAATTCAGGTTCAGGAACAGGGTGAACAATTTATCCTCCTCTTTCATCATTTATATATCATCCTACATCATCTGTAGATTTAACAATTTTTTCTTTACATATTGCGGGTATTTCATCAATTATAGGGGCTATTAATTTTATTGTAACTATTATTAAAATAAAAAATTTTTCTTTAAATTATGATCAAGTTCCTTTATTTCCTTGATCTGTATTTATTACTACTATTTTACTTTTATTGTCATTACCTGTTTTAGCTGGAGCAATTACAATATTATTATCAGATCGTAATTTAAATTCTTCTTTTTTTGATCCTATAGGAGGAGGAGATCCTATTTTATACCAACATTTAT
>POLLE2585-19|Eucera malvae|TO1800626|BOLD:AAN9113
TTATATATAATTTTAGCAATATGATCAGGGATAATTGGAACTTCTTTAAGATTAATTATTCGAATAGAATTAAGATGTCCAGGAAAATGAATTAATAATGATCAATTATATAATTCTTTTGTAACAGCACATGCTTTTTTAATAATTTTTTTTATAGTAATACCTTTTTTAATTGGAGGATTTGGAAACTGATTAATACCTTTAATACTAGGATCTCCAGATATAGCATTTCCGCGAATAAATAATATTAGATTTTGATTATTACCTTGTTCATTAATATTATTATTAATAAGAAATTTATTTACAATAACACCTGGAACAGGATGAACAATTTACCCTCCATTATCTTCTTATATTTTTCATCCTTCTCCTTCAGTAGATATTATAATTTTTTCATTACATTTATCAGGAATTTCTTCAATTTTAGGTGCAATAAATTTTATAGTAACTATTATAATAATAAAAAATTTATCAATAAATTATGATCAAATTAATTTATTTTCATGATCAGTATTTATTACAGCAATTTTATTATTATTATCATTACCTGTATTAGCTGGAGCAATTACTATATTATTATTTGATCGAAACTTAAATACTTCTTTTTTTGACCCAATAGGAGGGGGGGATCCAATTTTATATCAACATTTATTT
>POLLE2584-19|Halictus scabiosae|TO1800625|BOLD:AAN4492
CTATATTTTATATTTGCTATATGATCGGGAATAGTTGGAGCTTCTTTAAGTATAATTATTCGTTTAGAATTAAGTGCTCCAGGAAGATGAATTAATAATGATCAAATTTATAATACTATTGTAACTTCTCATGCTTTTGTTATAATTTTTTTTATAGTTATACCATTTATAATTGGAGGATTCGGAAATTGACTAGTACCATTAATAATTGGAGCCCCTGATATAGCATTTCCACGAATAAATAATATAAGATTTTGACTATTAATACCATCTTTATTTATACTTATTATAAGAGTAACTTTATCAACAGGTTCAGGAACAGGTTGAACTATATATCCTCCTTTATCATCAATTATATATCACTCATCCTATGCTATAGATTTTACTATTTTTTCTCTACATATTGCAGGAATTTCTTCAATTATAGGAGCTATTAATTTTATTGTTTCAATTTTATTAATGAAAAATATTTCACTTAATTTAAATCAAATTCCTTTATTCCCATGATCAGTTAAAATTACTGCAATTTTATTACTATTATCTTTACCTGTCTTAGCAGGAGCTATCACTATATTATTAACTGACCGAAATTTAAATACTTCCTTTTTTGACCCCTCAGGAGGAGGAGATCCTATTTTATATCAACATTTAT
>POLLE2583-19|Lasioglossum laticeps|TO1800624|BOLD:AAY5433
TATTTCATCTTTGCTATATGATCTGGAATAATTGGAACTTCTTTAAGAATAATTATTCGCATAGAATTAAGAGCACCTGGAAGATGAATTTGTAATGACCAGATTTATAATACTATTGTTACTTCTCGTGCCTTTATTATAATCTTCTTTATAGTTATACCCTTTATAATTGGTGGATTTGGAAATTGACTTGTACCACTAATAATTGGAGCCCCTGATATAGCATTCCCTCGAATAAATAACATAAGATTTTGACTTCTAATTCCATCACTATTCATATTGTTAATTAGAAGAATTCTATCATCAGGATCAGGAACTGGTTGGACAATTTACTCACCACTGTCAAATGCTACATTCCACCCATCAATTTCAGTAGATTGTACAATTTTTTCATTACATATTGCCGGAATCTCATCTATTATAGGAGCCATTAATTTCATTGTATCAATTATTATAATAAAAAATTTATCTATTAATTATGATCAAGTACCTTTATTCCCTTGATCAGTAAAAATTACCGCAATTTTATTATTACTATCATTACCAGTTCTTGCAGGAGCTATTACTATACTATTAACAGATCGAAATCTAAATACTTCATTTTTTGACCCATCAGGAGGAGGAGACCCAATCTTATACC
>POLLE2582-19|Panurgus dentipes|TO1800623|BOLD:AAN8966
TTTGCTATATGATCAGGAATATTAGGAGCTGCACTAAGACTAATTATTCGAATAGAATTAAGAAATGCTGGTGCATGAATTAATAATGATCAAATTTATAATACAATCATTACTTCACATGCTTTTATTATAATTTTTTTTATGGTTATACCTTTTATAATTGGGGGATTTGGAAATTGATTAGTTCCTTTAATAATTAATGCACCAGACATAGCATTCCCTCGTATAAATAATATAAGTTTTTGATTACTTCCTCCTTCTTTATTATTATTAATTTTAAGAAGAGTAATAAATTCAGGTTCAGGAACAGGGTGAACAATTTATCCTCCTCTTTCATCATTTATATATCATCCTACATCATCTGTAGATTTAACAATTTTTTCTTTACATATTGCGGGTATTTCATCAATTATAGGGGCTATTAATTTTATTGTAACTATTATTAAAATAAAAAATTTTTCTTTAAATTATGATCAAGTTCCTTTATTTCCTTGATCTGTATTTATTACTACTATTTTACTTTTATTGTCATTACCTGTTTTAGCTGGAGCAATTACAATATTATTATCAGATCGTAATTCAAATTCTTCTTTTTTTGATCCTATAGGAGGAGGAGATCCTATTTTATACCAACATTTAT
>POLLE2581-19|Eucera malvae|TO1800622|BOLD:AAN9113
TTATATATAATTTTAGCAATATGATCAGGGATAATTGGAACTTCTTTAAGATTAATTATTCGAATAGAATTAAGATGTCCAGGAAAATGAATTAATAATGATCAATTATATAATTCTTTTGTAACAGCACATGCTTTTTTAATAATTTTTTTTATAGTAATACCTTTTTTAATTGGAGGATTTGGAAACTGATTAATACCTTTAATACTAGGATCTCCAGATATAGCATTTCCGCGAATAAATAATATTAGATTTTGATTATTACCTTGTTCATTAATATTATTATTAATAAGAAATTTATTTACAATAACACCTGGAACAGGATGAACAATTTACCCTCCATTATCTTCTTATATTTTTCATCCTTCTCCTTCAGTAGATATTATAATTTTTTCATTACATTTATCAGGAATTTCTTCAATTTTAGGTGCAATAAATTTTATAGTAACTATTATAATAATAAAAAATTTATCAATAAATTATGATCAAATTAATGTATTTTCATGATCAGTATTTATTACAGCAATTTTATTATTATTATCATTACCTGTATTAGCTGGAGCAATTACTATATTATTATTTGATCGAAACTTAAATACTTCTTTTTTTGACCCAATAGGAGGGGGGGATCCAATTTTAT
>POLLE2580-19|Panurgus dentipes|TO1800621|BOLD:AAN8966
ATTATATTTTATTTTTGCTATATGATCAGGAATATTAGGAGCTGCACTAAGACTAATTATTCGAATAGAATTAAGAAATGCTGGTGCATGAATTAATAATGATCAAATTTATAATACAATCATTACTTCACATGCTTTTATTATAATTTTTTTTATGGTTATACCTTTTATAATTGGGGGATTTGGAAATTGATTAGTTCCTTTAATAATTAATGCACCAGACATAGCATTCCCTCGTATAAATAATATAAGTTTTTGATTACTTCCTCCTTCTTTATTATTATTAATTTTAAGAAGAGTAATAAATTCAGGTTCAGGAACAGGGTGAACAATTTATCCTCCTCTTTCATCATTTATATATCATCCTACATCATCTGTAGATTTAACAATTTTTTCTTTACATATTGCGGGTATTTCATCAATTATAGGAGCTATTAATTTTATTGTAACTATTATTAAAATAAAAAATTTTTCTTTAAATTATGATCAAGTTCCTTTATTTCCTTGATCTGTATTTATTACTACTATTTTACTTTTATTGTCATTACCTGTTTTAGCTGGAGCAATTACAATATTATTATCAGATCGTAATTTAAATTCTTCTTTTTTTGATCCTATAGGAGGAGGAGATCCTATTTTATACCAACATTTAT
>POLLE2579-19|Lasioglossum leucozonium|TO1800620|BOLD:AAA2322
CTATATTTTATCTTCGCAATATGATCAGGAATAATTGGAGCTTCATTAAGTATAATCATTCGTATAGAATTAAGAGCCCCCGGAAAATGAATTAATAATGATCAAATTTATAACACTATTGTTACATCCCACGCTTTCATTATAATCTTTTTTATAGTTATACCATTTATAATTGGAGGATTTGGTAACTGATTAATTCCACTAATAATTGGAGCCCCTGATATGGCATTCCCTCGAATAAATAATATAAGATTCTGATTATTAATCCCATCACTTATTATACTTCTATTAAGATCAACTTTAACAGATGGATCAGGGACAGGATGAACTATCTACCCTCCTCTATCATCAATTATATACCATTCCTCTAATTCTGTTGACTTCACAATTTTTTCTTTACATATTGCAGGAATATCCTCAATTATAGGAGCCATCAATTTTATTGTTTCTATTTTATTAATAAAAAATATCTCTATTAAATTTGATCAAATTCCTTTATTTCCATGATCAGTAAAAATTACTGCTATTCTATTATTACTTTCTCTACCTGTTTTAGCAGGAGCTATTACAATATTATTAACAGATCGAAATTTAAATACTTCATTTTTTGACCCTTCAGGTGGAGGGGACCCAATTTTATACCAACATCT
>POLLE2578-19|Lasioglossum morio|TO1800619|BOLD:AAD9335
TTTCGCAATATGAGCTGGAATAATTGGAGCTTCACTAAGAATAATTATTCGAATAGAATTAAGAGCCCCTGGAAGATGAATTAATAATGATCAAATTTATAATACTATTATTACATCACATGCATTTGTAATAATTTTCTTTATAGTTATACCATTTATAATTGGGGGGTTTGGTAATTGATTAGTACCACTAATAATTGGAGCCCCTGATATAGCATTCCCACGAATAAATAATATAAGATTTTGATTATTAATTCCTTCTTTATTCATATTATTAATAAGAAGAATTTTATCATCAGGATCAGGAACAGGATGAACAGTTTACCCTCCATTATCTTCAATTACATACCATTCATCTATTTCTGTAGATTGCACTATCTTTTCATTACACATTGCTGGAATCTCATCCATTATAGGAGCTATTAATTTTATTGTTTCAATTATATTAATAAAAAATATTTCAATCAATTATGATCAAATTCCATTATTCCCATGATCAGTAAAAATTACAGCTATCCTTTTACTTTTATCTTTACCCGTATTAGCCGGAGCTATTACTATATTATTAACAGATCGAAACTTAAACACTTCATTTTTTGACCCCTCAGGGGGGGGAGACCCAATTCTTTACCAACATTTA
>POLLE2576-19|Lasioglossum griseolum|TO1800617|BOLD:AAW9737
TTGCAATATGAGCAGGAATAATTGGAGCATCATTAAGTATAATTATTCGAATAGAATTAAGAGCCCCAGGAAGATGAATTAATAATGATCAAATTTATAATACTATTATTACTTCTCATGCATTTATTATAATTTTTTTTATAGTTATACCTTTTATAATCGGAGGATTTGGTAACTGATTAGTCCCATTAATAATTGGTGCCCCAGATATAGCTTTCCCACGAATAAATAATATAAGATTTTGACTTTTAATCCCATCTTTATTTATATTACTAATAAGAAGAATTCTAGCTTCTGGGTCTGGAACAGGATGAACAGTATATCCCCCCCTATCTTCAATTATATATCATTCATCCATTTCTGTAGATTGCACAATCTTATCATTACATATTGCAGGTATTTCCTCAATTATAGGGGCTATTAATTTTATTGTATCAATTATTTTAATAAAAAATATTTCAATTAATTACGATCAAATCCCCTTATTCCCTTGATCAGTAAAAATTACCGCTATTTTACTATTATTATCTTTACCTGTATTAGCAGGTGCTATTACTATATTATTAACAGACCGAAATTTAAATACTTCATTCTTTGATCCCTCAGGAGGAGGTGATCCTATTCTTTATCAACATTTAT
>POLLE2574-19|Lasioglossum leucozonium|TO1800615|BOLD:AAA2322
TACTATATTTTATCTTCGCAATATGATCAGGAATAATTGGAGCTTCATTAAGTATAATCATTCGTATAGAATTAAGAGCCCCCGGAAAATGAATTAATAATGATCAAATTTATAACACTATTGTTACATCCCACGCTTTCATTATAATCTTTTTTATAGTTATACCATTTATAATTGGAGGATTTGGTAACTGATTAATTCCACTAATAATTGGAGCCCCTGATATGGCATTCCCTCGAATAAATAATATAAGATTCTGATTATTAATCCCATCACTTATTATACTTCTATTAAGATCAACTTTAACAGATGGATCAGGGACAGGATGAACTATCTACCCTCCTCTATCATCAATTATATACCATTCCTCTAATTCTGTTGACTTCACAATTTTTTCTTTACATATTGCAGGAATATCCTCAATTATAGGAGCCATCAATTTTACTGTTTCTATTTCATTAATAAAAAATATCTCTATTAAATTTGATCAAATTCCTTTATTTCCATGATCAGTAAAAATTACTGCTATTCTATTATTACTTTCTCTACCTGTTTTAGCAGGAGCTATTACAATATTATTAACAGATCGAAATTTAAATACTTCATTTTTTGACCCTTCAGGTGGAGGGGACCCAATT
>POLLE2572-19|Panurgus dentipes|TO1800612|BOLD:AAN8966
TTTTGCTATATGATCAGGAATATTAGGAGCTGCACTAAGACTAATTATTCGAATAGAATTAAGAAATGCTGGTGCATGAATTAATAATGATCAAATTTATAATACAATCATTACTTCACATGCTTTTATTATAATTTTTTTTATGGTTATACCTTTTATAATTGGGGGATTTGGAAATTGATTAGTTCCTTTAATAATTAATGCACCAGACATAGCATTCCCTCGTATAAATAATATAAGTTTTTGATTACTTCCTCCTTCTTTATTATTATTAATTTTAAGAAGAGTAATAAATTCAGGTTCAGGAACAGGGTGAACAATTTATCCTCCTCTTTCATCATTTATATATCATCCTACATCATCTGTAGATTTAACAATTTTTTCTTTACATATTGCGGGTATTTCATCAATTATAGGAGCTATTAATTTTATTGTAACTATTATTAAAATAAAAAATTTTTCTTTAAATTATGATCAAGTTCCTTTATTTCCTTGATCTGTATTTATTACTACTATTTTACTTTTATTGTCATTACCTGTTTTAGCTGGAGCAATTACAATATTATTATCAGATCGTAATTTAAATTCTTCTTTTTTTGATCCTATAGGAGGAGGAGATCCTATTTTATACCAACATTTAT
>POLLE2571-19|Panurgus dentipes|TO1800611|BOLD:AAN8966
TTATATTTTATTTTTGCTATATGATCAGGAATATTAGGAGCTGCACTAAGACTAATTATTCGAATAGAATTAAGAAATGCTGGTGCATGAATTAATAATGATCAAATTTATAATACAATCATTACTTCACATGCTTTTATTATAATTTTTTTTATGGTTATACCTTTTATAATTGGGGGATTTGGAAATTGATTAGTTCCTTTAATAATTAATGCACCAGACATAGCATTCCCTCGTATAAATAATATAAGTTTTTGATTACTGCCTCCTTCTTTATTATTATTAATTTTAAGAAGAGTAATAAATTCAGGTTCAGGAACAGGGTGAACAATTTATCCTCCTCTTTCATCATTTATATATCATCCTACATCATCTGTAGATTTAACAATTTTTTCTTTACATATTGCGGGTATTTCATCAATTATAGGAGCTATTAATTTTATTGTAACTATTATTAAAATAAAAAATTTTTCTTTAAATTATGATCAAGTTCCTTTATTTCCTTGATCTGTATTTATTACTACTATTTTACTTTTATTGCCATTACCTGTTTTAGCTGGAGCAATTACAATATTATTATCAGATCGTAATTTAAATTCTTCTTTTTTTGATCCTATAGGAGGAGGAGATCCTATTTTATACCAACATTTA
>POLLE2569-19|Panurgus dentipes|TO1800609|BOLD:AAN8966
TATTTTTGCTATATGATCAGGAATATTAGGAGCTGCACTAAGACTAATTATTCGAATAGAATTAAGAAATGCTGGTGCATGAATTAATAATGATCAAATTTATAATACAATCATTACTTCACATGCTTTTATTATAATTTTTTTTATGGTTATACCTTTTATAATTGGGGGATTTGGAAATTGATTAGTTCCTTTAATAATTAATGCACCAGACATAGCATTCCCTCGTATAAATAATATAAGTTTTTGATTACTTCCTCCTTCTTTATTATTATTAATTTTAAGAAGAGTAATAAATTCAGGTTCAGGAACAGGGTGAACAATTTATCCTCCTCTTTCATCATTTATATATCATCCTACATCATCTGTAGATTTAACAATTTTTTCTTTACATATTGCGGGTATTTCATCAATTATAGGAGCTATTAATTTTATTGTAACTATTATTAAAATAAAAAATTTTTCTTTAAATTATGATCAAGTTCCTTTATTTCCTTGATCTGTATTTATTACTACTATTTTACTTTTATTGTCATTACCTGTTTTAGCTGGAGCAATTACAATATTATTATCAGATCGTAATTTAAATTCTTCTTTTTTTGATCCTATAGGAGGGGGAGATCCTATTTTATACCAACATT
>POLLE2567-19|Panurgus dentipes|TO1800607|BOLD:AAN8966
ATTATATTTTATTTTTGCTATATGATCAGGAATATTAGGAGCTGCACTAAGACTAATTATTCGAATAGAATTAAGAAATGCTGGTGCATGAATTAATAATGATCAAATTTATAATACAATCATTACTTCACATGCTTTTATTATAATTTTTTTTATGGTTATACCTTTTATAATTGGGGGATTTGGAAATTGATTAGTTCCTTTAATAATTAATGCACCAGACATAGCATTCCCTCGTATAAATAATATAAGTTTTTGATTACTTCCTCCTTCTTTATTATTATTAATTTTAAGAAGAGTAATAAATTCAGGTTCAGGAACAGGGTGAACAATTTATCCTCCTCTTTCATCATTTATATATCATCCTACATCATCTGTAGATTTAACAATTTTTTCTTTACATATTGCGGGTATTTCATCAATTATAGGAGCTATTAATTTTATTGTAACTATTATTAAAATAAAAAATTTTTCTTTAAATTATGATCAAGTTCCTTTATTTCCTTGATCTGTATTTATTACTACTATTTTACTTTTATTGTCATTACCTGTTTTAGCTGGAGCAATTACAATATTATTATCAGATCGTAATTTAAATTCTTCTTTTTTTGATCCTATAGGAGGAGGAGATCCTATTTTATACCA
>POLLE2566-19|Panurgus dentipes|TO1800606|BOLD:AAN8966
TTATATTTTATTTTTGCTATATGATCAGGAATATTAGGAGCTGCACTAAGACTAATTATTCGAATAGAATTAAGAAATGCTGGTGCATGAACTAATAATGATCAAATTTATAATACAATCATTACTTCACATGCTTTTATTATAATTTTTTTTATGGTTATACCTCTTATAATTGGGGGATTTGGAAATTGATTAGTTCCTTTAATAATTAATGCACCAGACATAGCATTCCCTCGTATAAATAATATAAGTTTTTGATTACTTCCTCCTTCTTTATTATTATTAATTTTAAGAAGAGTAATAAATTCAGGTTCAGGAACAGGGTGAACAATTTATCCTCCTCTTTCATCATTTATATATCATCCTACATCATCTGTAGATTTAACAATTTTTTCTTTACATATTGCGGGTATTTCATCAATTATAGGAGCTATTAATTTTATTGCAACTATTATTAAAATAAAAAATTTTTCTTTAAATTATGATCAAGTTCCTTTATTTCCTTGATCTGTATTTATTACTACTATTTTACTTTTATTGTCATTACCTGTTTTAGCTGGAGCAATTACAATATTATTATCAGATCGTAATTTAAATTCTTCTTTTTTTGATCCTATAGGAGGAGGAGATCCTATTTTAT
>POLLE2565-19|Panurgus dentipes|TO1800605|BOLD:AAN8966
TATTTTTGCTATATGATCAGGAATATTAGGAGCTGCACTAAGACTAATTATTCGAATAGAATCAAGAAATGCTGGTGCATGAATTAATAATGATCAAATTTATAATACAATCATTACTTCACATGCTTTTATTATAATTTTTTTTATGGTTATACCTTTTATAATTGGGGGATTTGGAAATTGATTAGTTCCTTTAATAATTAATGCACCAGACATAGCATTCCCTCGTATAAATAATATAAGTTTTTGATTACTTCCTCCTTCTTTATTATTATTAATTTTAAGAAGAGTAATAAATTCAGGTTCAGGAACAGGGTGAACAATTTATCCTCCTCTTTCATCATTTATATATCATCCTACATCATCTGTAGATTTAACAATTTTTTCTTTACATATTGCGGGTATTTCATCAATTATAGGGGCTATTAATTTTATTGTAACTATTATTAAAATAAAAAATTTTTCTTTAAATTATGATCAAGTTCCTTTATTTCCTTGATCTGTATTTATTACTACTATTTTACTTTTATTGTCATTACCTGTTTTAGCTGGAGCAATTACAATATTATTATCAGATCGTAATTTAAATTCTTCTTTTTTTGATCCTATAGGAGGAGGAGATCCTATTTTATACCAACATTTA
>POLLE2564-19|Panurgus dentipes|TO1800604|BOLD:AAN8966
TATTATATTTTATTTTTGCTATATGATCAGGAATATTAGGAGCTGCACTAAGACTAATTATTCGAATAGAATTAAGAAATGCTGGTGCATGAATTAATAATGATCAAATTTATAATACAATCATTACTTCACATGCTTTTATTATAATTTTTTTTATGGTTATACCTTTTATAATTGGGGGATTTGGAAATTGATTAGTTCCTTTAATAATTAATGCACCAGACATAGCATTCCCTCGTATAAATAATATAAGTTTTTGATTACTTCCTCCTTCTTTATTATTATTAATTTTAAGAAGAGTAATAAATTCAGGTTCAGGAACAGGGTGAACAATTTATCCTCCTCTTTCATCATTTATATATCATCCTACATCATCTGTAGATTTAACAATTTTTTCTTTACATATTGCGGGTATTTCATCAATTATAGGAGCTATTAATTTTATTGTAACTATTATTAAAATAAAAAATTTTTCTTTAAATTATGATCAAGTTCCTTTATTTCCTTGATCTGTATTTATTACTACTATTTTACTTTTATTGTCATTACCTGTTTTAGCTGGAGCAATTACAATATTATTATCAGATCGTAATTTAAATTCTTCTTTTTTTGATCCTATGGGAGGAGGAGATCCTATTTT
>POLLE2562-19|Panurgus dentipes|TO1800602|BOLD:AAN8966
ATTTTTGCTATATGATCAGGAATATTAGGAGCTGCACTAAGACTAATTATTCGAATAGAATTAAGAAATGCTGGTGCATGAATTAATAATGATCAAATTTATAATACAATCATTACTTCACATGCTTTTATTATAATTTTTTTTATGGTTATACCTTTTATAATTGGGGGATTTGGAAATTGATTAGTTCCTTTAATAATTAATGCACCAGACATAGCATTCCCCCGTATAAATAATATAAGTTTTTGATTACTTCCTCCTTCTTTATTATTATTAATTTTAAGAAGAGTAATAAATTCAGGTTCAGGAACAGGGTGAACAATTTATCCTCCTCTTTCATCATTTATATATCATCCTACATCATCTGTAGATTTAACAATTTTTTCTTTACATATTGCGGGTATTTCATCAATTATAGGAGCTATTAATTTTATTGTAACTATTATTAAAATAAAAAATTTTTCTTTAAATTATGATCAAGTTCCTTTATTTCCTTGATCTGTATTTATTACTACTATTTTACTTTTATTGTCATTACCTGTTTTAGCTGGAGCAATTACAATATTATTATCAGATCGTAATTTAAATTCTTCTTTTTTTGATCCTATAGGAGGAGGAGATCCTATTTTATACCAACAT
>POLLE2559-19|Eucera malvae|TO1800599|BOLD:AAN9113
ATTATATATAATTTTAGCAATATGATCAGGGATAATTGGAACTTCTTTAAGATTAATTATTCGAATAGAATTAAGATGTCCAGGAAAATGAATTAATAATGATCAATTATATAATTCTTTTGTAACAGCACATGCTTTTTTAATAATTTTTTTTATAGTAATACCTTTTCTAATTGGAGGATTTGGAAACTGATTAATACCTTTAATACTAGGATCTCCAGATATAGCATTTCCGCGAATAAATAATATTAGATTTTGATTATTACCTTGTTCATTAATATTATTATTAATAAGAAATTTATTTACAATAACACCTGGAACAGGATGAACAATTTACCCTCCATTATCTTCTTATATTTTTCATCCTTCTCCTTCAGTAGATATTATAATTTTTTCATTACATTTATCAGGAATTTCTTCAATTTTAGGTGCAATAAATTTTATAGTAACTATTATAATAATAAAAAATTTATCAATAAATTATGATCAAATTAATTTATTTTCATGATCAGTACTTATTACAGCAATTCTATTATTATTATCATTACCTGTATTAGCTGGAGCAATTACTATATTATTATTTGATCGAAACTTAAATACTTCTTTTTTTGACCCAATAGGAGGGGGGGATCCAATTTTATATCAACATTTAT
>POLLE2558-19|Bombus pascuorum|TO1800598|BOLD:AAC4378
AATATATTTCATTTTTGCTATATGATCAGGTATAATTGGATCTTCAATAAGATTATTAATTCGAATAGAATTAAGACATCCTGGTATATGAATTAATAATGATCAAATTTATAATTCTTTAGTTACTAGACATGCATTTTTAATAATTTTTTTTATAGTTATACCTTTTTTAATTGGTGGATTTGGAAATTATTTAATTCCTTTAATATTAGGAGCACCAGATATAGCATTTCCTCGAATAAATAATATTAGATTTTGAATTTTACCTCCTTCATTAATATTATTATTATTAAGAAATTTATTTACACCTAATGTTGGAACAGGATGAACAGTTTATCCTCCATTATCTTCATATTTATTTCATTCTTCACCATCTGTTGATATTGCAATTTTTTCACTTCATATAACAGGAATTTCTTCTATTATTGGTTCTTTAAATTTTATTGTTACTATTATAATAATAAAAAATTATTCATTAAATTATGATCAAATTAATTTATTTTCATGATCAGTATGTATTACTGTAATTTTATTAATTTTATCTTTACCTGTTTTAGCAGGAGCAATTACAATATTACTTTTTGATCGAAATTTTAATACATCTTTTTTTGATCCTATAGGAGGTGGGGATCCAATTCTT
>POLLE2557-19|Lasioglossum pauxillum|TO1800597|BOLD:AAE1160
TTATATTTCATTTTTGCTATATGAGCAGGAATAATTGGAGCTTCTTTAAGAATAATTATCCGAATAGAATTAAGTGCTCCCGGAAAATGAATTAATAATGATCAAATTTATAATACTATTATTACTTCTCATGCATTTATTATAATTTTTTTTATAGTTATACCTTTTATAATTGGAGGTTTTGGAAATTGATTAATTCCATTAATAATTGGAGCCCCAGACATAGCTTTCCCTCGAATAAATAATATAAGATTTTGATTACTTATTCCATCACTATTTATACTTTTAATAAGAAGAATTTTAGCATCTGGTTCAGGAACTGGATGAACTATTTACCCTCCTTTATCTTCTTCAACTTTTCACCCATCTATTTCTACAGATTGTACAATTTTTTCTTTACATATTGCTGGTATTTCATCTATCATAGGAGCTATTAATTTTATTGTATCAATTATATTAATAAAAAATATTTCTATTAATTATGATCAAATTCCTCTTTTCCCATGATCAGTAAAAATTACTGCTATCTTATTATTACTCTCTCTACCCGTTTTAGCCGGAGCTATTACTATACTTTTAACAGACCGAAATTTAAATACATCATTTTTTGATCCTTCTGGAGGAGGAGACCCTATTTTATATCAACATTTAT
>POLLE2555-19|Panurgus dentipes|TO1800595|BOLD:AAN8966
TTGCTATATGATCAGGAATATTAGGAGCTGCACTAAGACTAATTATTCGAATAGAATTAAGAAATGCTGGTGCATGAATTAATAATGATCAAATTTATAATACAATCATTACTTCACATGCTTTTATTATAATTTTTTTTATGGTTATACCTTTTATAATTGGGGGATTTGGAAATTGATTAGTTCCTTTAATAATTAATGCACCAGACATAGCATTCCCTCGTATAAATAATATAAGTTTTTGATTACTTCCTCCTTCTTTATTATTATTAATTTTAAGAAGAGTAATAAATTCAGGTTCAGGAACAGGGTGAACAATTTATCCTCCTCTTTCATCATTTATATATCATCCTACATCATCTGTAGATTTAACAATTTTTTCTTTACATATTGCGGGTATTTCATCAATTATAGGAGCTATTAATTTTATTGTAACTATTATTAAAATAAAAAATTTTTCTTTAAATTATGATCAAGTTCCTTTATTTCCTTGATCTGTATTTATTACTACTATTTTACTTTTATTGTCATTACCTGTTTTAGCTGGAGCAATTACAATATTATTATCAGATCGTAATTTAAATTCTTCTTTTTTTGATCCTATAGGAGGAGGAGATCCTATTTTATACCAACATTTAT
>POLLE2551-19|Lasioglossum laticeps|TO1800591|BOLD:AAY5433
ATTATATTTCATCTTTGCTATATGATCTGGAATAATTGGAACTTCTTTAAGAATAATTATTCGCATAGAATTAAGAGCACCTGGAAGATGAATTTGTAATGACCAAATTTATAATACTATTGTTACTTCTCATGCCTTTATTATAATCTTCTTTATAGTTATACCCTTTATAATTGGTGGATTTGGAAATTGACTTGTACCACTAATAATTGGAGCCCCTGATATAGCATTCCCTCGAATAAATAACATAAGATTTTGACTTCTAATTCCATCACTATTCATATTGTTAATTAGAAGAATTCTATCATCAGGATCAGGAACTGGTTGAACAATTTACCCACCACTGTCAAATGCTACATTCCACCCATCAATTTCAGTAGATTGTACAATTTTTTCATTACATATTGCCGGAATCTCATCTATTATAGGAGCCATTAATTTCATTGTATCAATTATTATAATAAAAAATTTATCTATTAATTATGATCAAGTACCTTTATTCCCTTGATCAGTAAAAATTACCGCAATTTTATTATTACTATCATTACCAGTTCTTGCAGGAGCTATTACTATACTATTAACAGATCGAAATCTAAATACTTCATTTTTTGACCCATCAGGAGGGGGGGACCCAATCTTATATCAACATTTA
>POLLE2548-19|Lasioglossum morio|TO1800588|BOLD:AAD9335
TTTCGCAATATGAGCTGGAATAATTGGAGCTTCACTAAGAATAATTATTCGAATAGAATTAAGAGCCCCTGGAAGATGAATTAATAATGATCAAATTTATAATACTATTATTACATCACATGCATTTGTAATAATTTTCTTTATAGTTATACCATTTATAATTGGGGGGTTTGGTAATTGATTAGTACCACTAATAATTGGAGCCCCTGATATAGCATTCCCACGAATAAATAATATAAGATTTTGATTATTAATTCCTTCTTTATTCATATTATTAATAAGAAGAATTTTATCATCAGGATCAGGAACAGGATGAACAGTTTACCCTCCATTATCTTCAATTACATACCATTCATCTATTTCTGTAGATTGCACTATCTTTTCATTACACATTGCTGGAATCTCATCCATCATAGGAGCTATTAATTTCATTGTTTCAATTATATTAATAAAAAATATTTCAATCAATTATGATCAAATTCCATTATTCCCATGATCAGTAAAAATTACAGCTATCCTTTTACTTTTATCTTTACCCGTATTAGCCGGAGCTATTACTATATTATTAACAGATCGAAACTTAAACACTTCATTTTTTGACCCCTCAGGGGGAGGAGACCCAATTCTTTACCAACATTTAT
>POLLE2545-19|Lasioglossum politum|TO1800585|BOLD:ACR3950
ATTATATTTTATCTTTGCTATATGATCAGGAATAATTGGAGCTTCATTAAGAATAATTATCCGAATAGAATTAAGAACCCCAGGAAGATGAATCAATAATGACCAAATTTATAACACTATTGTAACTTCTCATGCATTTATTATAATTTTTTTTATAGTTATACCTTTTATAATTGGGGGATTTGGAAATTGATTAGTCCCACTAATAATTGGAGCCCCAGATATAGCCTTCCCACGAATAAATAATATAAGATTTTGACTACTTATCCCTTCTTTATTTTTATTATTAATAAGAAGAATTTTATCCTCTGGATCAGGTACTGGATGAACTATTTACCCCCCTCTATCCTCAATTATATTTCACCCATCAATCTCAGTTGATTGCACAATCTTTTCACTCCACATTGCTGGAATCTCATCAATTATAGGAGCCATCAATTTTATTGTATCAATTATAATAATAAAAAATATTTCAATTAATTTTGATCAAATTCCACTATTCCCATGATCAGTAAAAATTACAGCTATTCTATTATTATTATCCTTACCCGTTCTAGCAGGAGCTATCACAATACTTTTAACAGATCGTAATATAAATACTTCATTTTTTGACCCTTCTGGAGGAGGAGACCCTATTTTAT
>POLLE2544-19|Lasioglossum politum|TO1800584|BOLD:ACR3950
ATTATATTTTATCTTTGCTATATGATCAGGAATAATTGGAGCTTCATTAAGAATAATTATCCGAATAGAATTAAGAACCCCAGGAAGATGAATCAATAATGACCAAATTTATAACACTATTGTAACTTCTCATGCATTTATTATAATTTTTTTTATAGTTATACCTTTTATAATTGGGGGATTTGGAAATTGATTAGTCCCACTAATAATTGGAGCCCCAGATATAGCCTTCCCACGAATAAATAATATAAGATTTTGACTACTTATCCCTTCTTTATTTTTATTATTAATAAGAAGAATTTTATCCTCTGGATCAGGTACTGGATGAACTATTTACCCCCCTCTATCCTCAATTATATTTCACCCATCAATCTCAGTTGATTGCACAATCTTTTCACTCCACATTGCTGGAATCTCATCAATTATAGGAGCCATCAATTTTATTGTATCAATTATAATAATAAAAAATATTTCAATTAATTTTGATCAAATTCCACTATTCCCATGATCAGTAAAAATTACAGCTATTCTATTATTATTATCTTTACCCGTTCTAGCAGGAGCTATCACAATACTTTTAACAGATCGTAATATAAATACTTCATTTTTTGACCCTTCTGGAGGAGGAGACCCTATTTTATACCAACATTTATT
>POLLE2543-19|Lasioglossum morio|TO1800583|BOLD:AAD9335
TTATATTTTATTTTCGCAATATGAGCTGGAATAATTGGAGCTTCACTAAGAATAATTATTCGAATAGAATTAAGAGCCCCTGGAAGATGAATTAATAATGATCAAATTTATAATACTATTATTACATCACATGCATTTGTAATAATTTTCTTTATAGTTATACCATTTATAATTGGGGGGCTTGGTAATTGATTAGTACCACTAATAATTGGAGCCCCTGATATAGCATTCCCACGAATAAATAATATAAGATTTTGATTATTAATTCCTTCTTTATTCATATTATTAATAAGAAGAATTTTATCATCAGGATCAGGAACAGGATGAACAGTTTACCCTCCATTATCTTCAATTACATACCATTCATCTATTTCTGTAGATTGCACTATCTTTTCATTACACATTGCTGGAATCTCATCCATTATAGGAGCTATTAATTTTATTGTTTCAATTATATTAATAAAAAATATTTCAATCAATTATGATCAAATTCCATTATTCCCATGATCAGTAAAAATTACAGCTATCCTTTTACTTTTATCTTTACCCGTATTAGCCGGAGCTATTACTATATTATTAACAGATCGAAACTTAAACACTTCATTTTTTGACCCCTCAGGGGGGGGAGACCCAATTCTTTACCAACATTTAT
>POLLE2542-19|Lasioglossum laticeps|TO1800582|BOLD:AAY5433
TTATATTTCATCTTTGCTATATGATCTGGAATAATTGGAACTTCTTTAAGAATAATTATTCGCATAGAATTAAGAGCACCTGGAAGATGAATTTGTAATGACCAAATTTATAATACTATTGTTACTTCTCATGCCTTTATTATAATCTTCTTTATAGTTATACCCTTTATAATTGGTGGATTTGGAAATTGACTTGTACCACTAATAATTGGAGCCCCTGATATAGCATTCCCTCGAATAAATAACATAAGATTTTGACTTCTAATTCCATCACTATTCATATTGTTAATTAGAAGAATTCTATCATCAGGATCAGGAACTGGTTGGACAATTTACCCACCACTGTCAAATGCTACATTCCACCCATCAATTTCAGTAGATTGTACAATTTTTTCATTACATATTGCCGGAATCTCATCTATTATAGGAGCCATTAATTTCATTGTATCAATTATTATAATAAAAAATTTATCTATTAATTATGATCAAGTACCTTTATTCCCTTGATCAGTAAAAATTACCGCAATTTTATTATTACTATCATTACCAGTTCTTGCAGGAGCTATTACTATACTATTAACAGATCGAAATCTAAATACTTCATTTTTTGACCCATCAGGAGGAGGGGACCCAATCTTATACCAACATTTATT
>POLLE2541-19|Seladonia subaurata|TO1800581|BOLD:AAI6480
CTCTATTTTATCTTTGCTATATGATCTGGAATAATTGGTGCCTCATTAAGAATAATTATTCGAATAGAATTAAGAACACCAGGTAGTTGAATTAATAATGATCAAATTTATAATACAATTGTTACTTCTCATGCTTTTGTAATAATTTTTTTTATAGTTATACCATTTATAATTGGAGGATTTGGTAACTGACTTGTACCTTTAATAATTGGAGCTCCTGATATAGCTTTCCCACGAATAAATAATATAAGATTTTGATTATTAATCCCTTCTCTTTTTATACTTTTAATAAGAAGAACTTTATCAACAGGATCAGGTACAGGATGAACTGTTTACCCTCCCTTATCCTCAATTATATACCATTCATCTTTTTCAGTTGACTTTACTATTTTTTCTTTACACATTGCAGGAATCTCCTCTATTATAGGAGCTATTAATTTTATTGTTTCAGTACTTTTAATAAAAAATATCTCTCTAAAATTAAATCAAGTTCCATTATTTCCATGATCAGTAAAAATTACTGCTATTTTATTACTTTTATCATTACCTGTTTTAGCAGGAGCTATTACTATATTATTAACTGATCGAAATTTAAATACATCTTTTTTTGATCCTTCGGGAGGAGGAGATCCAATTTTATATCAACATTTATT
>POLLE2540-19|Lasioglossum nitidulum|TO1800580|BOLD:AAE5115
TTTTGCAATATGAGCAGGAATAATCGGAGCTTCATTAAGAATAATTATTCGTATAGAATTAAGAGCCCCTGGAAGATGAATTAATAATGATCAAATTTACAATACTATCATCACATCCCACGCATTTGTTATAACTTTTTTCATAGTTATACCCTTTATAATTGGAGGATTTGGTAATTGATTAGTCCCATTAATAATTGGAGCCCCTGATATAGCCTTCCCTCGAATAAATAATATAAGTTTTTGATTATTAATCCCTTCTTTATTTATACTATTAATAAGAAGAATTTTATCTTCAGGATCAGGGACAGGTTGAACAATTTACCCCCCCTTATCTTCTATTATATACCACTCATCTATCTCCGTAGATTGCACAATTTTTTCATTACATATCGCTGGTATTTCATCTATTATAGGAGCTATTAACTTTATTGTATCAATTATTTTAATAAAAAATATTTCAATTAATTATGATCAAGTCCCACTATTCCCATGATCAGTAAAAATTACTGCAATTCTTTTATTATTATCTTTACCTGTGCTAGCAGGAGCTATCACTATATTATTAACTGATCGAAATTTAAACACTTCATTTTTTGACCCTTCTGGAGGTGGAGATCCTATTCTTTACCAACACTTAT
>POLLE2537-19|Lasioglossum nitidulum|TO1800577|BOLD:AAE5115
CTATATTTTATTTTTGCAATATGAGCAGGTATAATCGGAGCTTCATTAAGAATAATTATTCGTATAGAATTAAGAGCCCCTGGAAGATGAATTAATAATGATCAAATTTACAATACTATCATCACATCCCACGCATTTGTTATAATTTTTTTCATAGTTATACCCTTTATAATTGGAGGATTTGGTAATTGATTAGTCCCATTAATAATTGGAGCCCCTGATATAGCCTTCCCTCGAATAAATAATATAAGTTTTTGATTATTAATCCCTTCTTTATTTATACTATTAATAAGAAGAATTTTATCTTCAGGATCAGGGACAGGTTGAACAATTTACCCCCCCTTATCTTCTATTATATACCACTCATCTATCTCCGTAGATTGCACAATTTTTTCATTACATATCGCTGGTATTTCATCTATTATAGGAGCTATTAACTTTATTGTATCAATTATTTTAATAAAAAATATTTCAATTAATTATGATCAAGTCCCACTATTCCCATGATCAGTAAAAATTACTGCAATTCTTTTATTATTATCTTTACCTGTGCTAGCAGGAGCTATCACTATATTATTAACTGATCGAAATTTAAACACTTCATTTTTTGACCCTTCTGGAGGTGGAGATCCTATTCTTT
>POLLE2534-19|Lasioglossum morio|TO1800574|BOLD:AAD9335
TTTTCGCAATATGAGCTGGAATAATTGGAGCTTCACTAAGAATAATTATTCGAATAGAATTAAGAGCCCCTGGAAGATGAATTAATAATGATCAAATTTATAATACTATTATTACATCACATGCATTTGTAATAATTTTCTTTATAGTTATACCATTTATAATTGGGGGGTTTGGTAATTGATTAGTACCACTAATAATTGGAGCCCCTGATATAGCATTCCCACGAATAAATAATATAAGATTTTGATTATTAATTCCTTCTTTATTCATATTATTAATAAGAAGAATTTTATCATCAGGATCAGGAACAGGATGAACAGTTTACCCTCCATTATCTTCAATTACATACCATTCATCTATTTCTGTAGATTGCACTATCTTTTCATTACACATTGCTGGAATCTCATCCATTATAGGAGCTATTAATTTTATTGTTTCAATTATATTAATAAAAAATATTTCAATCAATTATGATCAAATTCCATTATTCCCATGATCAGTAAAAATTACAGCTATCCTTTTACTTTTATCTTTACCCGTATTAGCCGGAGCTATTACTATATTATTAACAGATCGAAACTTAAACACTTCATTTTTTGACCCCTCAGGGGGGGGGAGACCCAATCTTTACCAACATT
>POLLE2530-19|Lasioglossum morio|TO1800570|BOLD:AAD9335
TTTTCGCAATATGAGCTGGAATAATTGGAGCTTCACTAAGAATAATTATTCGAATAGAATTAAGAGCCCCTGGAAGATGAATTAATAATGATCAAATTTATAATACTATTATTACATCACATGCATTCGTAATAATTTTCTTTATAGTTATACCATTTATAATTGGGGGGTTTGGTAATTGATTAGTACCACTAATAATTGGAGCCCCTGATATAGCATTCCCACGAATAAATAATATAAGATTTTGATTATTAATTCCTTCTTTATTCATATTATTAATAAGAAGAATTTTATCATCAGGATCAGGAACAGGATGAACAGTTTACCCTCCATTATCTTCAATTACATACCATTCATCTATTTCTGTAGATTGCACTATCTTTTCATTACACATTGCTGGAATCTCATCCATTATGGGAGCTATTAATTTTATTGTTTCAATTATATTAATAAAAAATATTTCAACCAATTATGATCAAATTCCATTATTCCCATGATCAGTAAAAATTACAGCTATCCTTTTACTTTTATCTTTACCCGTATTAGCCGGAGCTATTACTATATTATTAACAGATCGAAACTTAAACACTTCATTTTTTGACCCCTCAGGGGGGGGAGACCCAATTCTTTACCAACATTT
>POLLE2529-19|Lasioglossum villosulum|TO1800569|BOLD:AAC2461
TTATATTTTATTTTTGCTATATGAGCAGGAATAATTGGAGCATCATTAAGAATAATTATTCGAATAGAATTAAGAGCACCAGGAAGATGAATTAATAATGACCAAATTTATAATACTATTATTACTTCCCATGCATTTATTATAATTTTCTTTATAGTTATACCTTTTATAATTGGAGGATTTGGAAATTGATTAGTTCCTTTAATAATTGGAGCACCTGATATAGCTTTCCCTCGAATAAATAACATAAGATTTTGACTTTTAATTCCATCTCTATTTATATTATTAATAAGAAGTACTTTAGCTTCTGGATCAGGAACAGGATGAACAATTTATCCTCCTTTATCATCTATTATATATCATTCATCAATTTCCGTAGATTGCACTATTTTTTCATTACATATTGCAGGAATTTCTTCTATTATAGGTGCTACTAATTTTATTGTATCTATTTTATTAATAAAAAATATTTCTATTAATTATGATCAAATCCCATTATTCCCTTGATCAGTAAAAATTACTGCTATTTTATTACTCTTATCTTTACCTGTATTAGCAGGAGCTATTACTATATTATTAACAGATCGAAATTTAAATACTTCATTTTTTGATCCATCTGGTGGTGGAGACCCTATTCTTTATCAACATTTA
>POLLE2528-19|Lasioglossum nitidulum|TO1800568|BOLD:AAE5115
CTATATTTTATTTTTGCAATATGAGCAGGAATAATCGGAGCTTCATTAAGAATAATTATTCGTATAGAATTAAGAGCCCCTGGAAGATGAATTAATAATGATCAAATTTACAATACTATCATCACATCCCACGCATTTGTTATAATTTTTTTCATAGTTATACCCTTTATAATCGGAGGATTTGGTAATTGATTAGTCCCATTAATAATTGGAGCCCCTGATATAGCCTTCCCTCGAATAAATAATATAAGTTTTTGATTATTAATCCCTTCTTTATTTATACTATTAATAAGAAGAATTTTATCTTCAGGATCAGGGACAGGTTGAACAATTTACCCCCCCTTATCTTCTATTATATACCACTCATCTATCTCCGTAGATTGCACAATTTTTTCATTACATAACGCTGGTATTTCATCTATTATAGGAGCTATTAACTTTATTGTATCAATTATTTTAATAAAAAATATTTCAATTAATTATGATCAAGTCCCACTATTCCCATGATCAGTAAAAATTACTGCAATTCTTTTATTATTATCTTTACCTGTGCTAGCAGGAGCTATCACTATATTATTAACTGATCGAAATTTAAACACTTCATTTTTTGACCCTTCTGGTGGTGGAGATCCTATTCTTT
>POLLE2527-19|Lasioglossum villosulum|TO1800567|BOLD:AAC2460
TTATATTTTATTTTTGCTATATGAGCAGGAATAATTGGAGCATCATTAAGAATAATTATTCGAATAGAATTAAGAGTACCAGGAAGATGAATTAATAATGATCAAATTTATAATACTATTATTACCTCTCATGCATTTATTATAATTTTTTTTATAGTTATACCCTTTATAATTGGGGGATTTGGAAATTGATTAGTTCCTTTAATAATTGGAGCACCTGATATAGCTTTCCCTCGAATAAATAATATAAGATTTTGACTTTTAATTCCATCTTTATTTATATTATTAATAAGAAGTATTTTAGCTTCTGGATCAGGTACAGGATGAACAATTTATCCTCCTTTATCATCTATTATATATCATTCATCAATCTCTGTAGATTGTACTATTTTTTCATTACATATTGCAGGAATTTCTTCAATTATAGGAGCCATTAATTTTATTGTATCTATTTTATTAATAAAAAATATTTCCATTAATTATGATCAAATTCCATTATTCCCCTGATCAGTAAAAATTACTGCTATTTTATTACTTTTATCTTTACCTGTATTAGCAGGAGCTATTACTATATTATTAACAGATCGAAATTTAAACACTTCATTTTTTGATCCATCTGGAGGAGGAGATCCTATTCTTTATCAACAT
>POLLE2517-19|Panurgus dentipes|TO1800557|BOLD:AAN8966
ATTATATTTTATTTTTGCTATATGATCAGGAATATTAGGAGCTGCACTAAGACTAATTATTCGAATAGAATTAAGAAATGCTGGTGCATGAATTAATAATGATCAAATTTATAATACAATCATTACTTCACATGCTTTTATTATAATCTTTTTTATAGTTATACCTTTTATAATTGGGGGATTTGGAAATTGATTAGTTCCTTTAATAATTAATGCACCAGACATAGCGTTCCCTCGTATAAATAATATAAGTTTTTGATTACTTCCTCCTTCTTTATTATTATTAATTTTAAGAAGAGTAATAAATTCAGGTTCAGGAACAGGGTGAACAATCTATCCTCCTCTTTCATCATTTATATATCATCCTACATCATCTGTAGATTTAACAATTTTTTCTTTACATATTGCGGGTATTTCATCAATTATAGGAGCTATTAATTTTATTGTAACTATTATTAAAATAAAAAATTTTTCTTTAAATTATGATCAAGTTCCTTTATTTCCTTGATCTGTATTTATTACTACTATTTTACTTTTATTGTCATTACCTGTTTTAGCTGGAGCAATTACAATATTATTATCAGATCGTAATTTAAATTCTTCTTTTTTTGATCCTATGGGAGGGGGAGATCCTATTTTATACCAGCATTTA
>POLLE2515-19|Eucera malvae|TO1800555|BOLD:AAN9113
TTATATATAATTTTAGCAATATGATCAGGGATAATTGGAACTTCTTTAAGATTAATTATTCGAATAGAATTAAGATGTCCAGGAAAATGAATTAATAATGATCAATTATATAATTCTTTTGTAACAGCACATGCTTTTTTAATAATTTTTTTTATAGTAATACCTTTTTTAATTGGAGGATTTGGAAACTGATTAATACCTTTAATACTAGGATCTCCAGATATAGCATTTCCGCGAATAAATAATATTAGATTTTGATTATTACCTTGTTCATTAATATTATTATTAATAAGAAATTTATTTACAATAACACCTGGAACAGGATGAACAATTTACCCTCCATTATCTTCTTATATTTTTCATCCTTCTCCTTCAGTAGATATTATAATTTTTTCATTACATTTATCAGGAATTTCTTCAATTTTAGGTGCAATAAATTTTATAGTAACTATTATAATAATAAAAAATTTATCAATAAATTATGATCAAATTAATTTATTTTCATGATCAGTATTTATTACAGCAATTTTATTATTATTATCATTACCTGTATTAGCTGGAGCAATTACTATATTATTATTTGATCGAAACTTAAATACTTCTTTTTTTGACCCAATAGGAGGGGGGGATCCAATTTTATATCAACATTTAT
>POLLE2512-19|Bombus terrestris|TO1800552|BOLD:AAB1062
TTATACTTTATTTTTGCTATATGATCAGGAATAATTGGTTCATCTATAAGATTATTAATTCGAATAGAATTAAGGCATCCAGGTATATGAATTAATAATGATCAAATTTATAATTCTTTAGTAACAAGACATGCATTTTTAATAATTTTTTTTATAGTTATACCTTTTATAATTGGTGGATTTGGAAATTATCTAATTCCATTAATATTAGGATCCCCAGATATAGCTTTTCCTCGAATAAATAATATTAGATTTTGACCTCTACCTCCATCATTATTCATATTATTATTAAGAAATATATTTACACCTAATGTAGGTACAGGATGAACTGTATATCCTCCTTTATCTTCTTATTTATTTCATTCATCACCTTCAATTGATATTGCAATTTTTTCTTTACATATATCAGGAATCTCTTCAATTATTGGATCATTAAATTTTATCGTTACTATTTTATTAATAAAAAATTTTTCATTAAATTATGATCAAATTAATTTATTTTCATGATCAGTATGTATTACAGTAATTTTATTAATTCTATCTTTACCAGTATTAGCCGGTGCAATTACTATATTATTATTTGATCGAAATTTTAATACTTCATTTTTTGATCCAATAGGAGGAGGAGATCCAATCCTTT
>POLLE2510-19|Panurgus dentipes|TO1800550|BOLD:AAN8966
TTTGCTATATGATCAGGAATATTAGGAGCTGCACTAAGACTAATTATTCGAATAGAATTAAGAAATGCTGGTGCATGAATTAATAATGATCAAATTTATAATACAATCATTACTTCACATGCTTTTATTATAATTTTTTTTATGGTTATACCTTTTATAATTGGGGGATTTGGAAATTGATTAGTTCCTTTAATAATTAATGCACCAGACATAGCATTCCCTCGTATAAATAATATAAGTTTTTGATTACTTCCTCCTTCTTTATTATTATTAATTTTAAGAAGAGTAATAAATTCAGGTTCAGGAACAGGGTGAACAATTTATCCTCCTCTTTCATCATTTATATATCATCCTACATCATCTGTAGATTTAACAATTTTTTCTTTACATATTGCGGGTATTTCATCAATTATAGGAGCTATTAATTTTATCGTAACTATTATTAAAATAAAAAATTTTTCTTTAAATTATGATCAAGTTCCTTTATTTCCTTGATCTGTATTTATTACTACTATTTTACTTTTATTGTCATTACCTGTTTTAGCTGGAGCAATTACAATATTATTATCAGATCGTAATTTAAATTCTTCTTTTTTTGATCCTATAGGAGGAGGAGATCCTATTTTATACCAACATTTATT
>POLLE2508-19|Lasioglossum morio|TO1800548|BOLD:AAD9335
ATTATATTTTATTTTCGCAATATGAGCTGGAATAATTGGAGCTTCACTAAGAATAATTATTCGAATAGAATTAAGAGCCCCTGGAAGATGAATTAATAATGATCAAATTTATAATACTATTATTACATCACATGCATTTGTAATAATTTTCTTTATAGTTATACCATTTATAATTGGGGGGTTTGGTAATTGATTAGTACCACTAATAATTGGAGCCCCTGATATAGCATTCCCACGAATAAATAATATAAGATTTTGATTATTAATTCCTTCTTTATTCATATTATTAATAAGAAGAATTTTATCATCAGGATCAGGAACAGGATGAACAGTTTACCCTCCATTATCTTCAATTACATACCATTCATCTATTTCTGTAGATTGCACTATCTTTTCATTACACATTGCTGGAATCTCATCCATTATAGGAGCTATTAATTTTATTGTTTCAATTATATTAATAAAAAATATTTCAATCAATTATGATCAAATTCCATTATTCCCATGATCAGTAAAAATTACAGCTATCCTTTTACTTTTATCTTTACCCGTATTAGCCGGAGCTATTACTATATTATTAACAGATCGAAACTTAAACACTTCATTTTTTGACCCCTCAGGGGGGGGAGACCCAATTCTTTA
>POLLE2507-19|Halictus langobardicus|TO1800547|BOLD:AAD5869
CTTTACTTTATTTTTGCTATATGATCAGGAATAATTGGTGCATCTTTAAGAATAATTATTCGTATAGAATTAAGAACCCCAGGAAGATGAATTAATAACGATCAAATTTATAATACTATTGTGACTTCACATGCTTTTATTATAATTTTTTTTATAGTCATACCATTTATAATCGGAGGTTTTGGAAACTGATTAGTACCCCTAATAATTGGAGCTCCTGATATAGCATTCCCACGTATAAATAATATAAGATTTTGATTATTAATTCCCTCTTTATTCATACTTATTATAAGAAGAACTCTATCTACTGGATCAGGTACAGGTTGAACTATTTATCCCCCACTATCATCAATTACTTATCATTCATCTTTCTCTGTAGATTTTACTATTTTTTCTTTACATATTGCAGGAATTTCTTCAATTATAGGAGCTATCAATTTTATCGTCTCAATTATCTTAATAAAAAATATTTCACTTAACTTAAATCAAATTCCTTTATTTCCTTGATCAGTTAAAATTACTGCAATTTTATTACTTCTATCTCTGCCCGTTTTAGCAGGAGCTATCACTATATTATTAACTGATCGGAACTTAAATACTTCTTTTTTTGATCCATCAGGAGGAGGTGACCCTATTTTATATCAACATTTAT
>POLLE2506-19|Lasioglossum morio|TO1800546|BOLD:AAD9335
TTATATTTTATTTTCGCAATATGAGCTGGAATAATTGGAGCTTCACTAAGAATAATTATTCGAATAGAATTAAGAGCCCCTGGAAGATGAATTAATAATGATCAAATTTATAATACTATTATTACATCACATGCATTTGTAATAATTTTCTTTATAGTTATACCATTTATAATTGGGGGGTTTGGTAATTGATTAGTACCACTAATAATTGGAGCCCCTGATATAGCGTTCCCATGAATAAATAATATAAGATTTTGATTATTAATTCCTTCTTTATTCATATTATTAATAAGAAGAATTTTATCGTCAGGATCAGGAACAGGATGAACAGTTTACCCTCCATTATCTTCAATTACATACCATTCATCTATTTCTGTAGATTGCACTATCTTTTCATTACACATTGCTGGAATCTCATCCATTATAGGAGCTATTAATTTTATTGTTTCAATTATATTAATAAAAAATATTTCAATCAATTATGATCAAATTCCATTATTCCCATGATCAGTAAAAATTACAGCTATCCTTTTACTTTTATCTTTACCCGTATTAGCCGGAGCTATTACTATATTATTAACAGATCGAAACTTAAACACTTCATTTTTTGACCCCTCAGGGGGAGGAGACCCAATTCTTT
>POLLE2499-19|Lasioglossum malachurum|TO1800539|BOLD:AAE5496
ATTTGCCATATGATCTGGGATAATCGGAGCTTCATTAAGTATAATTATTCGATTAGAATTAAGAATACCTGGAAATTGAATTAATAATGATCAAATTTATAATACTATTGTTACTTCTCATGCATTTATTATAATTTTTTTTATAGTTATACCATTTATAATTGGTGGATTTGGAAATTGATTAATTCCATTAATAATTGGAGCCCCTGACATAGCATTCCCTCGAATAAATAATTTAAGATTCTGACTATTAATTCCATCAATAATTATATTATTAACAGGAACAATCTTATCCTCCGGATCAGGAACAGGATGAACTATTTACCCTCCTTTATCTAGATCTACATTTCATCCCTCAATTTCAGTTGATTGCACTATTTTTGCTCTTCATATAGCAGGAATTTCTTCCAGTATAGGAGCTATTAATTTTATTGTATCAATTACATTAATAAAAAATTCATCTATTAAATATGATCAACTTCCTCTTTTCCCATGATCAGTAAAAATTACTGCTACTTTATTATTATTATCCTTACCAGTTTTAGCAGGTGCTATTACAATACTTTTAACAGATCGAAATATAAATACTTCATTTTTTGACCCTTCAGGAGGAGGAGACCCTATTTTATATCAACATCTA
>POLLE2495-19|Colletes similis|TO1800535|BOLD:AAD4051
ATTATATTTTATTTTTGCTATATGAACAGGAATAATTGGTTCTTCTTTAAGAATAATTATTCGAATAGAATTAAGATCTCCTGGTATATGAATTAATAATGATCAAATTTATAATTCTATTGTTACTGCACATGCTTTTATTATAATTTTTTTTATAGTTATACCCTTTTTAATTGGAGGATTTGGTAATTGATTAATTCCATTAATAATTGGAGCTCCTGATATAGCATTTCCTCGTATAAATAATATAAGATTTTGATTATTACCTCCTTCTTTAATTTTATTATTATTAGGAAGAATTTTATATTCAGGAAGAGGAACTGGATGAACTGTATATCCTCCATTATCTTCTTTAATATATCATTCTTCTTTATCTGTTGATTTAACTATTTTTTCTTTACATATTGCAGGTATTTCATCTATTATAGGATCAATAAATTTTATTGTAACAATTTTAAAAATAAAAAATTATAATTTAAATTATGATCAATTAACATTATTTTCATGATCGGTTTTTATTACAACTATTTTATTATTATTATCTTTACCTGTATTAGCAGGTGCAATTACAATATTATTAACTGATCGTAATTTAAATACTTCTTTTTTTGATCCATCTGGTGGAGGTGATCCAATTTTA
>POLLE2493-19|Hoplitis adunca|TO1800533|BOLD:AAI1794
TTTGCTATATGATCAGGAATAGTTGGTTCAGCATTAAGAATTATTATTCGTATAGAATTAAGAACCCCTGGGTCTTGAATTAATAATGATCAAATTTATAACTCCATTGTTACAGCCCATGCATTTCTTATAATTTTTTTTTTAGTTATACCATTTATAATTGGTGGATTTGGTAATTGACTAGTTCCACTAATATTAGGAATTCCTGATATAGCATTCCCCCGAATAAATAATATTAGATTTTGACTTCTCCCTCCTTCTTTATTCATTCTTCTATTTAGGAATTTTTTTAACCCTAGACCAGGAACAGGATGAACTATTTATCCTCCCTTATCAACTTATATATATCATCCCTCTCCATCAGTTGATTTAGCAATTTTTTCTCTACATATTTCAGGATTATCTTCAATTATTGGTTCTATAAATTTTATTGTTACAATTATTATAATAAAAAATATTTCACTAAAAAACATTCAAGTCCCATTATTTCCTTGATCCGTTTTTATCACAACTATCTTATTATTATTATCATTACCTGTATTGGCAGGAGCAATTACAATATTAATTTTTGATCGAAATATAAATACTTCTTTTTTTGACCCAATAGGAGGAGGAGACCCAGTATTATTCCAACATTTAT
>POLLE2491-19|Lasioglossum pauxillum|TO1800531|BOLD:AAE1160
TTATATTTCATTTTTGCTATATGAGCAGGAATAATTGGAGCTTCTTTAAGAATAATTATCCGAATAGAATTAAGTGCTCCCGGAAAATGAATTAATAATGATCAAATTTATAATACTATTATTACTTCTCATGCATTTATTATAATTTTTTTTATAGTTATACCTTTTATAATTGGAGGTTTTGGAAATTGATTAATTCCATTAATAATTGGAGCCCCAGACATAGCTTTCCCTCGAATAAATAATATAAGATTTTGGTTACTTATTCCATCACTATTTATACTTTTAATAAGAAGAATTTTAGCATCTGGTTCAGGAACTGGATGAACTATTTACCCTCCTTTATCTTCTTCAACTTTTCACCCATCTATTTCTACAGATTGTACAATTTTTTCTTTACATATTGCTGGTATTTCATCTATCATAGGAGCTATTAATTTTATTGTATCAATTATATTAATAAAAAATATTTCTATTAATTATGATCAAATTCCTCTTTTCCCATGATCAGTAAAAATTACTGCTATCTTATTATTACTCTCTCTACCCGTTTTAGCCGGAGCTATTACTATACTTTTAACAGACCGAAATTTAAATACATCATTTTTTGATCCTTCTGGAGGAGGAGACCCTATTTTAT
>POLLE2488-19|Halictus scabiosae|TO1800528|BOLD:AAN4492
ACTATATTTTATATTTGCTATATGATCGGGAATAGTTGGAGCTTCTTTAAGTATAATTATTCGTTTAGAATTAAGTGCTCCAGGAAGATGAATTAATAATGATCAAATTTATAATACTATTGTAACTTCTCATGCTTTTGTTATAATTTTTTTTATAGTTATACCATTTATAATTGGAGGATTCGGAAATTGACTAGTACCATTAATAATTGGAGCCCCTGATATAGCATTTCCACGAATAAATAATATAAGATTTTGACTATTAATACCATCTTTATTTATACTTATTATAAGAGTAACTTTATCAACAGGTTCAGGAACAGGTTGAACTATATATCCTCCTTTATCATCAATTATATATCACTCATCCTATGCTATAGATTTTACTATTTTTTCTCTACATATTGCAGGAATTTCTTCAATTATAGGAGCTATTAATTTTATTGTTTCAATTTTATTAATGAAAAATATTTCACTTAATTTAAATCAAATTCCTTTATTCCCATGATCAGTTAAAATTACTGCAATTTTATTACTATTATCTTTACCTGTCTTAGCAGGAGCTATCACTATATTATTAACTGACCGAAATTTAAATACTTCCTTTTTTGACCCCTCAGGAGGAGGAGATCCTATTTTA
>POLLE2487-19|Lasioglossum malachurum|TO1800527|BOLD:AAE5496
TATACTTTATATTTGCCATATGATCTGGGATAATCGGAGCTTCATTAAGTATAATTATTCGATTAGAATTAAGAATACCTGGAAATTGAATTAATAATGATCAAATTTATAATACTATTGTTACTTCTCATGCATTTATTATAATTTTTTTTATAGTTATACCATTTATAATTGGTGGATTTGGAAATTGATTAATTCCATTAATAATTGGAGCCCCTGACATAGCATTCCCTCGAATAAATAATTTAAGATTCTGACTATTAATTCCATCAATAATTATATTATTAACAGGAACAATCTTATCCTCCGGATCAGGAACAGGATGAACTATTTACCCTCCTTTATCTAGATCTACATTTCATCCTTCAATTTCAGTTGATTGCACTATTTTTGCTCTTCATATAGCAGGAATTTCTTCCATTATAGGAGCTATTAATTTTATTGTATCAATTACATTAATAAAAAATTCATCTATTAAATATGATCAACTTCCTCTTTTCCCATGATCAGTAAAAATTACTGCTATTTTATTATTATTATCCTTACCAGTTTTAGCAGGTGCTATTACAATACTTTTAACAGATCGAAATATAAATACTTCATTTTTTGACCCTTCAGGAGGAGGAGACCCTATTTTATATCAACATCCTAT
>POLLE2486-19|Halictus maculatus|TO1800526|BOLD:AAY5383
CTTTATTTTATTTTCGCTATATGATCAGGAATAATTGGAGCATCTTTAAGAATAATTATTCGTATAGAATTAAGAATTCCAGGAAGATGAATTAACAATGATCAAATTTATAATACTATTATTACTTCTCATGCTTTTATTATAATTTTTTTCATAGTTATACCATTCATAATTGGGGGATTTGGGAACTGATTAGTACCATTAATAATTGGAGCCCCAGATATAGCATTCCCACGAATAAATAATATAAGATTTTGACTTTTAATCCCATCCTTATTTATACTTATTATAAGAAGAACTTTATCAACAGGATCAGGTACAGGTTGAACCATTTATCCCCCATTATCATCAATTATATATCACTCATCATCTTCTATTGATTTCACTATTTTTTCCTTACATATCGCAGGAATTTCTTCAATTATAGGAGCTATTAATTTCATTGTATCAATTATATTAATAAAAAATATCTCTCTTAATTTAAATCAAATTCCTTTATTTCCTTGATCTGTTAAAATTACTGCAATTTTATTACTTTTATCATTACCTGTTTTAGCCGGAGCTATTACTATATTATTAACTGATCGTAATTTAAATACTTCCTTTTTTGATCCTTCTGGGGGAGGAGACCCTATCTTATATCAACACTTAT
>POLLE2485-19|Halictus maculatus|TO1800525|BOLD:AAY5383
ACTTTATTTTATTTTCGCTATATGATCAGGAATAATTGGAGCATCTTTAAGAATAATTATTCGTATAGAATTAAGAATTCCAGGAAGATGAATTAACAATGATCAAATTTATAATACTATTATTACTTCTCATGCTTTTATTATAATTTTTTTCATAGTTATACCATTCATAATTGGGGGATTTGGGAACTGATTAGTACCATTAATAATTGGAGCCCCAGATATAGCATTCCCACGAATAAATAATATAAGATTTTGACTTTTAATCCCATCCTTATTTATACTTATTATAAGAAGAACTTTATCAACAGGATCAGGTACAGGTTGAACCATTTATCCCCCATTATCATCAATTATATATCACTCATCATCTTCTATTGATTTCACTATTTTTTCCTTACATATCGCAGGAATTTCTTCAATTATAGGAGCTATTAATTTCATTGTATCAATTATATTAATAAAAAATATCTCTCTTAATTTAAATCAAATTCCTTTATTTCCTTGATCTGTTAAAATTACTGCAATTTTATTACTTTTATCATTACCTGTTTTAGCCGGAGCTATTACTATATTATTAACTGATCGTAATTTAAATACTTCCTTTTTTGATCCTTCTGGGGGAGGAGACCCTATCTTATATCAACACTTATT
>POLLE2484-19|Lasioglossum malachurum|TO1800524|BOLD:AAE5496
TATTATACTTTATATTTGCCATATGATCTGGGATAATCGGAGCTTCATTAAGTATAATTATTCGATTAGAATTAAGAATACCTGGAAATTGAATTAATAATGATCAAATTTATAATACTATTGTTACTTCTCATGCATTTATTATAATTTTTTTTATAGTTATACCATTTATAATTGGTGGATTTGGAAATTGATTAATTCCATTAATAATTGGAGCCCCTGACATAGCATTCCCTCGAATAAATAATTTAAGATTCTGACTATTAATTCCATCAATAATTATATTATTAACAGGAACAATCTTATCCTCCGGATCAGGAACAGGATGAACTATTTACCCTCCTTTATCTAGATCTACATTTCATCCCTCAATTTCAGTTGATTGCACTATTTTTGCTCTTCATATAGCAGGAATTTCTTCCATTATAGGAGCTATTAATTTTATTGTATCAATTACATTAATAAAAAATTCATCTATTAAATATGATCAACTTCCTCTTTTCCCATGATCAGTAAAAATTACTGCTATTTTATTATTATTATCCTTACCAGTTTTAGCAGGTGCTATTACAATACTTTTAACAGATCGAAATATAAATACTTCATTTTTTGACCCTTCAGGAGGAGGAGACCCTATTTTATATCAACATCTAT
>POLLE2483-19|Lasioglossum malachurum|TO1800523|BOLD:AAE5496
ATTATACTTTATATTTGCCATATGATCTGGGATAATCGGAGCTTCATTAAGTATAATTATTCGATTAGAATTAAGAATACCTGGAAATTGAATTAATAATGATCAAATTTATAATACTATTGTTACTTCTCATGCATTTATTATAATTTTTTTTATAGTTATACCATTTATAATTGGTGGATTTGGAAATTGATTAATTCCATTAATAATTGGAGCCCCTGACATAGCATTCCCTCGAATAAATAATTTAAGATTCTGACTATTAATTCCATCAATAATTATATTATTAACAGGAACAATCTTATCCTCCGGATCAGGAACAGGATGAACTATTTACCCTCCTTTATCTAGATCTACATTTCATCCCTCAATTTCAGTTGATTGCACTATTTTTGCTCTTCATATAGCAGGAATTTCTTCCATTATAGGAGCTATTAATTTTATTGTATCAATTACATTAATAAAAAATTCATCTATTAAATATGATCAACTTCCTCTTTTCCCATGATCAGTAAAAATTACTGCTATTTTATTATTATTATCCTTACCAGTTTTAGCAGGTGCTATTACAATACTTTTAACAGATCGAAATATAAATACTTCATTTTTTGACCCTTCAGGAGGAGGAGACCCTATTTTATATCAACATCTATT
>POLLE2482-19|Lasioglossum malachurum|TO1800522|BOLD:AAE5496
TTATACTTTATATTTGCCATATGATCTGGGATAATCGGAGCTTCATTAAGTATAATTATTCGATTAGAATTAAGAATACCTGGAAATTGAATTAATAATGATCAAATTTATAATACTATTGTTACTTCTCATGCATTTATTATAATTTTTTTTATAGTTATACCATTTATAATTGGTGGATTTGGAAATTGATTAATTCCATTAATAATTGGAGCCCCTGACATAGCATTCCCTCGAATAAATAATTTAAGATTCTGACTATTAATTCCATCAATAATTATATTATTAACAGGAACAATCTTATCCTCCGGATCAGGAACAGGATGAACTATTTACCCTCCTTTATCTAGATCTACATTTCATCCCTCAATTTCAGTTGATTGCACTATTTTTGCTCTTCATATAGCAGGAATTTCTTCCATTATAGGAGCTATTAATTTTATTGTATCAATTACATTAATAAAAAATTCATCTATTAAATATGATCAACTTCCTCTTTTCCCATGATCAGTAAAAATTACTGCTATTTTATTATTATTATCCTTACCAGTTTTAGCAGGTGCTATTACAATACTTTTAACAGATCGAAATATAAATACTTCATTTTTTGACCCTTCAGGAGGAGGAGACCCTATTTTATATCAACATCTATT
>POLLE2481-19|Halictus langobardicus|TO1800521|BOLD:AAD5869
TACTTTACTTTATTTTTGCTATATGATCAGGAATAATTGGTGCATCTTTAAGAATAATTATTCGTATAGAATTAAGAACCCCAGGAAGATGAATTAATAACGATCAAATTTATAATACTATTGTGACTTCACATGCTTTTATTATAATTTTTTTTATAGTCATACCATTTATAATTGGAGGTTTTGGAAACTGATTAGTACCCCTAATAATTGGAGCTCCTGATATAGCATTCCCACGTATAAATAATATAAGATTTTGATTATTAATTCCCTCTTTATTCATACTTATTATAAGAAGAACTCTATCTACTGGGTCAGGTACAGGTTGAACTATTTATCCCCCACTATCATCAATTACTTATCATTCATCTTTCTCTGTAGATTTTACTATTTTTTCTTTACATATTGCAGGAATTTCTTCAATTATAGGAGCTATCAATTTTATCGTCTCAATTATTTTAATAAAAAATATTTCACTTAACTTAAATCAAATTCCTTTATTTCCTTGATCAGTTAAAATTACTGCAATTTTATTACTTCTATCTCTGCCCGTTTTAGCAGGAGCTATCACTATATTATTAACTGATCGGAACTTAAATACTTCTTTTTTTGACCCATCAGGAGGAGGTGACCCTATTTTATACCAACATTTATTTT
>POLLE2480-19|Bombus lapidarius|TO1800520|BOLD:AAC6016
AATATACTTTATTTTAGCAATATGATCAGGTATAATTGGATCATCAATAAGTTTATTAATCCGCATAGAACTTAGTCATCCCGGTATATGAATTAACAATGATCAAATTTATAATTCACTTATTACAAGACATGCATTTTTAATAATTTTTTTTATAGTTATACCATTCTTAATTGGAGGATTTGGAAATTACTTAATTCCATTAATATTAGGATCCCCTGATATAGCTTTCCCTCGAATAAATAATATTAGATTTTGACTTCTTCCTCCATCATTATTTTTATTATTATTAAGAAATTTATTTAACCCAAATGTAGGAACAGGTTGAACTGTATACCCACCTCTATCTTCATACTTATTTCATTCTTCTCCATCAATTGATATTGCAATTTTTTCAATACATATTACAGGAATTTCCTCTGTTATTGGTTCTTTAAATTTTATTGTAACTATTATATTTATAAAAAATTTTTCCTTAAATTATGATCAAATCAATTTATTTTCTTGATCTGTATGTATTACAGTAATTCTACTAATTTTATCTTTACCAGTTTTAGCAGGAGCAGTAACTATACTTCTATTTGATCGAAATTTTAATACATCCTTTTTTGATCCTATAGGAGGAGGTGATCCAATTCTTTATCAACATTTATTC
>POLLE3453-19|Lasioglossum nitidulum|MB01589|BOLD:AAE5115
ACTATATTTTATTTTTGCAATATGAGCAGGAATAATCGGAGCTTCATTAAGAATAATTATTCGTATAGAATTAAGAGCCCCTGGAAGATGAATTAATAATGATCAAATTTACAATACTATCATCACATCCCACGCATTTGTTATAATTTTTTTCATAGTTATACCCTTTATAATTGGAGGATTTGGTAATTGATTAGTCCCATTAATAATTGGGGCCCCTGATATAGCCTTCCCTCGAATAAATAATATAAGTTTTTGATTATTAATCCCTTCTTTATTTATACTATTAATAAGAAGAATTTTATCTTCAGGATCAGGGACAGGTTGAACAATTTACCCCCCCTTATCTTCTATTATATACCACTCATCTATCTCCGTAGATTGCACAATTTTTTCATTACATATCGCTGGTATTTCATCTATTATAGGAGCTATTAACTTTATTGTATCAATTATTTTAATAAAAAATATTTCAATTAATTATGATCAAGTCCCACTATTCCCATGATCAGTAAAAATTACTGCAATTCTTTTATTATTATCTTTACCTGTGCTAGCAGGAGCTATCACTATATTATTAACTGATCGAAATTTAAACACTTCATTTTTTGACCCTTCTGGAGGTGGAGATCCTATTCTTTACCAACACTTAT
>POLLE3452-19|Lasioglossum morio|MB01588|BOLD:AAD9335
ATTATATTTTATTTTCGCAATATGAGCTGGAATAATTGGAGCTTCACTAAGAATAATTATTCGAATAGAATTAAGAGCCCCTGGAAGATGAATTAATAATGATCAAATTTATAATACTATTATTACATCACATGCATTTGTAATAATTTTCTTTATAGTTATACCATTTATAATTGGGGGGTTTGGTAATTGATTAGTACCACTAATAATTGGAGCCCCTGATATAGCATTCCCACGAATAAATAATATAAGATTTTGATTATTAATTCCTTCTTTATTCATATTATTAATAAGAAGAATTTTATCATCAGGATCAGGAACAGGATGAACAGTTTACCCTCCATTATCTTCAATTACATACCATTCATCTATTTCTGTAGATTGCACTATCTTTTCATTACACATTGCTGGAATCTCATCCATTATAGGAGCTATTAATTTTATTGTTTCAATTATATTAATAAAAAATATTTCAATCAATTATGATCAAATTCCATTATTCCCATGATCAGTAAAAATTACAGCTATCCTTTTACTTTTATCTTTACCCGTATTAGCCGGAGCTATTACTATATTATTAACAGATCGAAACTTAAACACTTCATTTTTTGACCCCTCAGGGGGGGGAGACCCAATTCTTTACCAACATTTAT
>POLLE3451-19|Lasioglossum morio|MB01587|BOLD:AAD9335
ATTATATTTTATTTTCGCAATATGAGCTGGAATAATTGGAGCTTCACTAAGAATAATTATTCGAATAGAATTAAGAGCCCCTGGAAGATGAATTAATAATGATCAAATTTATAATACTATTATTACATCACATGCATTTGTAATAATTTTCTTTATAGTTATACCATTTATAATTGGGGGGTTTGGTAATTGATTAGTACCACTAATAATTGGAGCCCCTGATATAGCATTCCCACGAATAAATAATATAAGATTTTGATTATTAATTCCTTCTTTATTCATATTATTAATAAGAAGAATTTTATCATCAGGATCAGGAACAGGATGAACAGTTTACCCTCCATTATCTTCAATTACATACCATTCATCTATTTCTGTAGATTGCACTATCTTTTCATTACACATTGCTGGAATCTCATCCATTATAGGAGCTATTAATTTTATTGTTTCAATTATATTAATAAAAAATATTTCAATCAATTATGATCAAATTCCATTATTCCCATGATCAGTAAAAATTACAGCTATCCTTTTACTTTTATCTTTACCCGTATTAGCCGGAGCTATTACTATATTATTAACAGATCGAAACTTAAACACTTCATTTTTTGACCCCTCAGGGGGGGGAGACCCAATTCTTTACCAACATTTATTTTG
>POLLE3450-19|Lasioglossum morio|MB01586|BOLD:AAD9335
TATTATATTTTATTTTCGCAATATGAGCTGGAATAATTGGAGCTTCACTAAGAATAATTATTCGAATAGAATTAAGAGCCCCTGGAAGATGAATTAATAATGATCAAATTTATAATACTATTATTACATCACATGCATTTGTAATAATTTTCTTTATAGTTATACCATTTATAATTGGGGGGTTTGGTAATTGATTAGTACCACTAATAATTGGAGCCCCTGATATAGCATTCCCACGAATAAATAATATAAGATTTTGATTATTAATTCCTTCTTTATTCATATTATTAATAAGAAGAATTTTATCATCAGGATCAGGAACAGGATGAACAGTTTACCCTCCATTATCTTCAATTACATACCATTCATCTATTTCTGTAGATTGCACTATCTTTTCATTACACATTGCTGGAATCTCATCCATTATAGGAGCTATTAATTTTATTGTTTCAATTATATTAATAAAAAATATTTCAATCAATTATGATCAAATTCCATTATTCCCATGATCAGTAAAAATTACAGCTATCCTTTTACTTTTATCTTTACCCGTATTAGCCGGAGCTATTACTATATTATTAACAGATCGAAACTTAAACACTTCATTTTTTGACCCCTCAGGGGGGGGAGACCCAATTCTTTACCAACATTTATT
>POLLE3449-19|Andrena minutula|MB01585|BOLD:AAJ2143
TACTATATTTCATCTTCGCTATATGATCAGGGATAATTGGAGCATCATTAAGATTTATTATTCGAATAGAACTAAGAAACCCAGGAAGTTGAATCAATAATGATCAAATCTATAACTCCATTGTAACATCACACGCTTTCATTATAATTTTTTTCATAGTGATGCCATTCATAATCGGAGGTTTCGGAAACTGACTCACACCGTTAATATTAGGAGCGCCCGACATGGCTTTCCCACGAATGAATAATATAAGGTTTTGACTACTCCCACCAAGTATTTTCCTACTTTTAATAAGAACAATTTTAAATTCAGGATCAGGAACCGGATGAACTGTTTATCCCCCACTATCTTCATACACATATCATCCCTCTTCCTCTGTAGATCTAACAATCTTTTCCCTTCACATTGCTGGTATCTCCTCAATCATAGGAGCTATTAACTTTATTGTAACCATCTTAAACATAAAAAATATTTCAATAAATTATGATCAAATACCCCTATTCCCATGATCTGTTTTCATTACAACAATCTTACTACTAATCTCACTACCAGTTCTTGCAGGTGCTATTACAATACTAATCTCCGATCGAAACCTAAACTCGTCATTCTTTGACCCAATAGGAGGAGGAGATCCTATTCTATACCAACATCTAT
>POLLE3448-19|Lasioglossum sabulosum|MB01584|BOLD:ACR3558
ATTATATTTTATTTTCGCAATATGAGCAGGAATAATTGGATCATCTTTAAGAATAATTATTCGTATAGAATTAAGAACCCCTGGAAGATGAATTAATAATGATCAAATTTATAATACTATTATTACTTCTCATGCATTTATCATAATTTTTTTTATAGTTATACCCTTTATAATTGGGGGATTTGGTAACTGACTAGTACCTTTAATAATTGGGGCCCCCGATATAGCTTTCCCACGAATAAATAATATAAGATTTTGACTTCTTATTCCATCTTTATTTATATTATTAATAAGAAGAATTTTAGCATCAGGCTCAGGAACAGGATGAACAGTATATCCCCCCTTATCCTCTATTATATACCACTCATCAATTTCTGTTGATTGTACGATTTTTTCATTACATATTGCAGGTATTTCTTCTATTATAGGAGCCATTAATTTTATTGTTTCAATTGTTCTAATAAAAAATATTTCAATTAATTATGATCAAGTACCATTATTCCCATGATCAGTAAAAATTACTGCCATCCTTTTACTATTATCTTTACCTGTTTTAGCAGGAGCTATCACTATACTTTTAACTGATCGAAATTTAAATACTTCCTTTTTTGACCCTTCCGGAGGAGGAGACCCAATTTTATACCAACATTTAT
>POLLE3447-19|Andrena minutula|MB01583|BOLD:AAJ2143
GAATACTATATTTCATCTTCGCTATATGATCAGGGATAATTGGAGCATCATTAAGATTTATTATTCGAATAGAACTAAGAAACCCAGGAAGTTGAATCAATAATGATCAAATCTATAACTCCATTGTAACATCACACGCTTTCATTATAATTTTTTTCATAGTGATGCCATTCATAATCGGAGGTTTCGGAAACTGACTCACACCGTTAATATTAGGAGCGCCCGACATGGCTTTCCCACGAATGAATAATATAAGGTTTTGACTACTCCCACCAAGTATTTTCCTACTTTTAATAAGAACAATTTTAAATTCAGGATCAGGAACCGGATGAACTGTTTATCCCCCACTATCTTCATACACATATCATCCCTCTTCCTCTGTAGATCTAACAATCTTTTCCCTTCACATTGCTGGTATCTCCTCAATCATAGGAGCTATTAACTTTATTGTAACCATCTTAAACATAAAAAATATTTCAATAAATTATGATCAAATACCCCTATTCCCATGATCTGTTTTCATTACAACAATCTTACTACTAATCTCACTACCAGTTCTTGCAGGTGCTATTACAATACTAATCTCCGATCGAAACCTAAACTCGTCATTCTTTGACCCAATAGGAGGAGGAGATCCTATTCTATACCAACATCTATTT
>POLLE3446-19|Lasioglossum calceatum|MB01582|BOLD:AAB0353
TATTATATTTTATCTTTGCTATATGATCTGGAATAATTGGATCCTCTTTAAGAATAATTATTCGAATAGAATTAAGAGTACCAGGAAAATGAATTAATAATGATCAAATTTATAATACTATTGTAACTTCACATGCATTTATTATAATTTTTTTTATAGTTATACCATTTATAATTGGTGGATTTGGAAATTGACTCGTACCATTAATAATTGGAGCCCCTGATATAGCATTCCCACGAATAAATAATATAAGATTATGATTATTAATACCATCATTATTTATACTATTAATAAGAAGATTATTATCATCAGGATCAGGAACTGGATGAACAATTTACCCACCATTATCTAACTCTACTTTTCATCCATCAATCTCAGTAGATTGCACAATTTTTTCATTACATATTGCAGGAATTTCATCCATTATAGGAGCTATTAATTTTATTGTATCAATTATATTAATAAAAAATATATCTATTAACTATGATCAAATTCCTCTTTTTCCATGATCAGTAAAAATTACAGCCATCCTTCTTCTACTATCATTACCAATTTTAGCTGGAGCCATTACAATACTTTTAACAGATCGAAATATAAATACTTCATTTTTTGATCCATCAGGAGGTGGTGATCCTATTTTATATCAACATCTATTT
>POLLE3445-19|Lasioglossum calceatum|MB01581|BOLD:AAB0353
TATTATATTTTATCTTTGCTATATGATCTGGAATAATTGGATCCTCTTTAAGAATAATTATTCGAATAGAATTAAGAGTACCAGGAAAATGAATTAATAATGATCAAATTTATAATACTATTGTAACTTCACATGCATTTATTATAATTTTTTTTATAGTTATACCATTTATAATTGGTGGATTTGGAAATTGACTCGTACCATTAATAATTGGAGCCCCTGATATAGCATTCCCACGAATAAATAATATAAGATTATGATTATTAATACCATCATTATTTATACTATTAATAAGAAGATTATTATCCTCAGGATCAGGAACTGGATGAACAATTTACCCACCATTATCTAACTCTACTTTTCATCCATCAATCTCAGTAGATTGCACAATTTTTTCATTACATATTGCAGGAATTTCATCCATTATAGGAGCTATTAATTTTATTGTATCAATTATACTAATAAAAAATATATCTATTAACTATGATCAAATTCCTCTTTTTCCATGATCAGTAAAAATTACAGCCATCCTTCTTCTACTATCATTACCAATTTTAGCTGGAGCCATTACAATACTTTTAACAGATCGAAATATAAATACTTCATTTTTTGATCCATCAGGAGGTGGTGATCCTATTTTATATCAACATCTATTT
>POLLE3444-19|Lasioglossum calceatum|MB01580|BOLD:AAB0353
ATTATATTTTATCTTTGCTATATGATCTGGAATAATTGGATCCTCTTTAAGAATAATTATTCGAATAGAATTAAGAGTACCAGGAAAATGAATTAATAATGATCAAATTTATAATACTATTGTAACTTCACATGCATTTATTATAATTTTTTTTATAGTTATACCATTTATAATTGGTGGATTTGGAAATTGACTCGTACCATTAATAATTGGAGCCCCTGATATAGCATTCCCACGAATAAATAATATAAGATTATGATTATTAATACCATCATTATTTATACTATTAATAAGAAGATTATTATCATCAGGATCAGGAACTGGATGAACAATTTACCCACCATTATCTAACTCTACTTTTCATCCATCAATCTCAGTAGATTGCACAATTTTTTCATTACATATTGCAGGAATTTCATCCATTATAGGAGCTATTAATTTTATTGTATCAATTATATTAATAAAAAATATATCTATTAACTATGATCAAATTCCTCTTTTTCCATGATCAGTAAAAATTACAGCCATCCTTCTTCTACTATCATTACCAATTTTAGCTGGAGCCATTACAATACTTTTAACAGATCGAAATATAAATACTTCATTTTTTGATCCATCAGGAGGTGGTGATCCTATTTTATATCAACATCTATTT
>POLLE3443-19|Andrena flavipes|MB01579|BOLD:ACX2946
ACTATACTTCATCTTCGCCATATGAGCGGGCATAATCGGAGCCTCACTAAGATTTATTATCCGGATAGAATTAAGAAATCCAGGAAGCTGAATCAACAATGATCAAATTTATAATTCAATTGTAACCTCACACGCTTTCATTATAATTTTCTTCATAGTTATGCCATTCATAATCGGAGGTTTCGGAAACTGACTCACACCGTTAATATTAGGAGCGCCCGACATGGCGTTCCCGCGAATAAACAACATAAGGTTTTGATTGTTACCACCCTCGATCTTAATCATCTTAATAAGGATAGTTCTAAATTCAGGATCCGGAACAGGATGAACAGTTTACCCACCACTATCATCTTACTCATTCCACCCATCCTCATCAGTAGATCTAACAATCTTCTCACTTCACATTGCAGGTGTATCATCAATTATAGGTGCAATCAACTTTATCGTAACAATTCTAAATATAAAAAATATCTCAATAAATTATGATCAAATACCACTATTCCCATGATCAGTATTTATTACCACAATCCTACTACTAATTTCCTTGCCAGTTTTAGCTGGTGCCATCACAATACTCCTATCAGATCGTAATTTAAACTCATCATTCTTCGATCCCATGGGGGGGGGAGACCCAATTCTATACCAACACCTAT
>POLLE3442-19|Lasioglossum calceatum|MB01578|BOLD:AAB0353
TATTATATTTTATCTTTGCTATATGATCTGGAATAATTGGATCCTCTTTAAGAATAATTATTCGAATAGAATTAAGAGTACCAGGAAAATGAATTAATAATGATCAAATTTATAATACTATTGTAACTTCACATGCATTTATTATAATTTTTTTTATAGTTATACCATTTATAATTGGTGGATTTGGAAATTGACTCGTACCATTAATAATTGGAGCCCCTGATATAGCATTCCCACGAATAAATAATATAAGATTATGATTATTAATACCATCATTATTTATACTATTAATAAGAAGATTATTATCCTCAGGATCAGGAACTGGATGAACAATTTACCCACCATTATCTAACTCTACTTTTCATCCATCAATCTCAGTAGATTGCACAATTTTTTCATTACATATTGCAGGAATTTCATCCATTATAGGAGCTATTAATTTTATTGTATCAATTATACTAATAAAAAATATATCTATTAACTATGATCAAATTCCTCTTTTTCCATGATCAGTAAAAATTACAGCCATCCTTCTTCTACTATCATTACCAATTTTAGCTGGAGCCATTACAATACTTTTAACAGATCGAAATATAAATACTTCATTTTTTGATCCATCAGGAGGTGGTGATCCTATTTTATATCAACATCTATTTT
>POLLE3441-19|Lasioglossum leucozonium|MB01577|BOLD:AAA2322
ACTATATTTTATCTTCGCAATATGATCAGGAATAATTGGAGCTTCATTAAGTATAATCATTCGTATAGAATTAAGAGCCCCCGGAAAATGAATTAATAATGATCAAATTTATAACACTATTGTTACATCCCACGCTTTCATTATAATCTTTTTTATAGTTATACCATTTATAATTGGAGGATTTGGTAACTGATTAATTCCACTAATAATTGGAGCCCCTGATATGGCATTCCCTCGAATAAATAATATAAGATTCTGATTATTAATCCCATCACTTATTATACTTCTATTAAGATCAACTTTAACAGATGGATCAGGAACAGGATGAACTATCTACCCTCCTCTATCATCAATTATATACCATTCCTCTAATTCTGTTGACTTCACAATTTTTTCTTTACATATTGCAGGAATATCCTCAATTATAGGAGCCATCAATTTTATTGTTTCTATTTTATTAATAAAAAATATCTCTATTAAATTTGATCAAATTCCTTTATTTCCATGATCAGTAAAAATTACTGCTATTCTATTATTACTTTCTCTACCTGTTTTAGCAGGAGCTATTACAATATTATTAACAGATCGAAATTTAAATACTTCATTTTTTGACCCTTCAGGTGGAGGGGACCCAATTTTATACCAACATCTTT
>POLLE3440-19|Andrena flavipes|MB01576|BOLD:ACX2946
TACTATACTTCATCTTCGCCATATGAGCGGGCATAATCGGAGCCTCACTAAGATTTATTATCCGGATAGAATTAAGAAATCCAGGAAGCTGAATCAACAATGATCAAATTTATAATTCAATTGTAACCTCACACGCTTTCATTATAATTTTCTTCATAGTTATACCATTCATAATCGGAGGTTTCGGAAACTGACTCACACCGTTAATATTAGGAGCGCCCGACATGGCGTTCCCGCGAATAAACAACATAAGGTTTTGATTGTTACCACCCTCGATCTTAATCATCTTAATAAGGATAGTTCTAAATTCAGGATCCGGAACAGGATGAACAGTTTACCCACCACTATCATCTTACTCATTCCACCCATCCTCATCAGTAGATCTAACAATCTTCTCACTTCACATTGCAGGTGTATCATCAATTATAGGTGCAATCAACTTTATCGTAACAATTCTAAATATAAAAAATATCTCAATAAATTATGATCAAATACCACTATTCCCATGATCAGTATTTATTACCACAATCCTACTACTAATTTCCTTGCCAGTTTTAGCTGGTGCCATCACAATACTCCTATCAGATCGTAATTTAAACTCATCATTCTTCGATCCCATGGGAGGGGGAGACCCAATTCTATACCAACACCTAT
>POLLE3439-19|Halictus langobardicus|MB01575|BOLD:AAD5869
ACTTTACTTTATTTTTGCTATATGATCAGGAATAATTGGTGCATCTTTAAGAATAATTATTCGTATAGAATTAAGAACCCCAGGAAGATGAATTAATAACGATCAAATTTATAATACTATTGTGACTTCACATGCTTTTATTATAATTTTTTTTATAGTCATACCATTTATAATCGGAGGTTTTGGAAACTGATTAGTACCCCTAATAATTGGAGCTCCTGATATAGCATTCCCACGTATAAATAATATAAGATTTTGATTATTAATTCCCTCTTTATTCATACTTATTATAAGAAGAACTCTATCTACTGGGTCAGGTACAGGTTGAACTATTTATCCCCCACTATCATCAATTACTTATCATTCATCTTTCTCTGTAGATTTTACTATTTTTTCTTTACATATTGCAGGAATTTCTTCAATTATAGGAGCTATCAATTTTATCGTCTCAATTATTTTAATAAAAAATATTTCACTTAACTTAAATCAAATTCCTTTATTTCCTTGATCAGTTAAAATTACTGCAATTTTATTACTTCTATCTCTGCCCGTTTTAGCAGGAGCTATCACTATATTATTAACTGATCGGAACTTAAATACTTCTTTTTTTGATCCATCAGGAGGAGGTGACCCTATTTTATACCAACATTTAT
>POLLE3438-19|Lasioglossum calceatum|MB01574|BOLD:AAB0353
ATTATATTTTATCTTTGCTATATGATCTGGAATAATTGGATCCTCTTTAAGAATAATTATTCGAATAGAATTAAGAGTACCAGGAAAATGAATTAATAATGATCAAATTTATAATACTATTGTAACTTCACATGCATTTATTATAATTTTTTTTATAGTTATACCATTTATAATTGGTGGATTTGGAAATTGACTCGTACCATTAATAATTGGAGCCCCTGATATAGCATTCCCACGAATAAATAATATAAGATTATGATTATTAATACCATCATTATTTATACTATTAATAAGAAGATTATTATCCTCAGGATCAGGAACTGGATGAACAATTTACCCACCATTATCTAACTCTACTTTTCATCCATCAATCTCAGTAGATTGCACAATTTTTTCATTACATATTGCAGGAATTTCATCCATTATAGGAGCTATTAATTTTATTGTATCAATTATACTAATAAAAAATATATCTATTAACTATGATCAAATTCCTCTTTTTCCATGATCAGTAAAAATTACAGCCATCCTTCTTCTACTATCATTACCAATTTTAGCTGGAGCCATTACAATACTTTTAACAGATCGAAATATAAATACTTCATTTTTTGATCCATCAGGAGGTGGTGATCCTATTTTATATCAACATCTAT
>POLLE165-18|Dasypoda hirtipes|MB00165|BOLD:AAI9629
GCAGGTATACTAGGAACCTCTCTCAGAATATTAATCCGATTAGAACTAAGAAATCCTGGATCTTGAATTAACAATGATCAAATCTACAATTCCACTATTACTGCTCATGCTCTAATTATAATTTTTTTTATAGTTATACCCTTCATAGTAGGAGGATTTGGAAACTATTTAGTACCACTTATAATTGGAGCTCCTGATATAGCCTTCCCACGAATAAATAACATAAGATTCTGACTACTCCCTCCCTCCTTATTTCTACTAATTAATAGTATATGACTAAATACAGGATCTGGTACTGGATGAACTCTTTACCCACCATTATCATCTTTTATATTTCATGCCTCTAATTCTACAGATCTTTCTATTTTCTCACTTCATATAGCTGGTGTTTCTTCTATTATAGGATCAATTAACTTTATTGTTACAATTTTAATAATAAAAAACTTTAGAATAAAATATGAACAACTAACTCTATTTTCTTGATCAATCTTTATTACTACTATTTTACTATTAATCTCACTACCTGTTCTAGCAGGAGCTATTACTATACTTCTATCAGATCGAAATTTCAATACTACATTTTTCGATCCCAGAGGAGGAGGGGATCC
>POLLE3436-19|Andrena flavipes|MB01572|BOLD:ACX2946
ACTATACTTCATCTTCGCCATATGGGCGGGCATAATCGGAGCCTCACTAAGATTTATTATCCGGATAGAATTAAGAAATCCAGGAAGCTGAATCAACAATGATCAAATTTATAATTCAATTGTAACCTCACACGCTTTCATTATAATTTTCTTCATAGTTATACCATTCATAATCGGAGGTTTCGGAAACTGACTCACACCGTTAATATTAGGAGCGCCCGACATGGCGTTCCCGCGAATAAACAACATAAGGTTTTGATTGTTACCACCCTCGATCTTAATCATCTTAATAAGGATAGTTCTAAATTCAGGATCCGGAACAGGATGAACAGTTTACCCACCACTATCATCTTACTCATTCCACCCATCCTCATCAGTAGATCTAACAATCTTCTCACTTCACATTGCAGGTGTATCATCAATTATAGGTGCAATCAACTTTATCGTAACAATTCTAAATATAAAAAATATCTCAATAAATTATGATCAAATACCACTATTCCCATGATCAGTATTTATTACCACAATCCTACTACTAATTTCCTTGCCAGTTTTAGCTGGTGCCATCACAATACTCCTATCAGATCGTAATTTAAACTCATCATTCTTCGATCCCATGGGAGGGGGAGACCCAATTCTATACCAACACCTAT
>POLLE3435-19|Lasioglossum pauxillum|MB01571|BOLD:AAE1160
ATTATATTTCATTTTTGCTATATGAGCAGGAATAATTGGAGCTTCTTTAAGAATAATTATCCGAATAGAATTAAGTGCTCCCGGAAAATGAATTAATAATGATCAAATTTATAATACTATTATTACTTCTCATGCATTTATTATAATTTTTTTTATAGTTATACCTTTTATAATTGGAGGTTTTGGAAATTGATTAATTCCATTAATAATTGGAGCCCCAGACATAGCTTTCCCTCGAATAAATAATATAAGATTTTGATTACTTATTCCATCACTATTTATACTTTTAATAAGAAGAATTTTAGCATCTGGTTCAGGAACTGGATGAACTATTTACCCTCCTTTATCTTCTTCAACTTTTCACCCATCTATTTCTACAGATTGTACAATTTTTTCTTTACATATTGCTGGTATTTCATCTATCATAGGAGCTATTAATTTTATTGTATCAATTATATTAATAAAAAATATTTCTATTAATTATGATCAAATTCCTCTTTTCCCATGATCAGTAAAAATTACTGCTATCTTATTATTACTCTCTCTACCCGTTTTAGCCGGAGCTATTACTATACTTTTAACAGACCGAAATTTAAATACATCATTTTTTGATCCTTCTGGAGGAGGAGACCCTATTTTATATCAACATTTATTT
>POLLE3434-19|Lasioglossum nitidulum|MB01570|BOLD:AAE5115
ACTATATTTTATTTTTGCAATATGAGCAGGAATAATCGGAGCTTCATTAAGAATAATTATTCGTATAGAATTAAGAGCCCCTGGAAGATGAATTAATAATGATCAAATTTACAATACTATCATCACATCCCACGCATTTGTTATAATTTTTTTCATAGTTATACCCTTTATAATTGGAGGATTTGGTAATTGATTAGTCCCATTAATAATTGGGGCCCCTGATATAGCCTTCCCTCGAATAAATAATATAAGTTTTTGATTATTAATCCCTTCTTTATTTATACTATTAATAAGAAGAATTTTATCTTCAGGATCAGGGACAGGTTGAACAATTTACCCCCCCTTATCTTCTATTATATACCACTCATCTATCTCCGTAGATTGCACAATTTTTTCATTACATATCGCTGGTATTTCATCTATTATAGGAGCTATTAACTTTATTGTATCAATTATTTTAATAAAAAATATTTCAATTAATTATGATCAAGTCCCACTATTCCCATGATCAGTAAAAATTACTGCAATTCTTTTATTATTATCTTTACCTGTGCTAGCAGGAGCTATCACTATATTATTAACTGATCGAAATTTAAACACTTCATTTTTTGACCCTTCTGGAGGTGGAGATCCTATTCTTTACCAACACTTATTC
>POLLE3433-19|Lasioglossum nitidulum|MB01569|BOLD:AAE5115
ACTATATTTTATTTTTGCAATATGAGCAGGAATAATCGGAGCTTCATTAAGAATAATTATTCGTATAGAATTAAGAGCCCCTGGAAGATGAATTAATAATGATCAAATTTACAATACTATCATCACATCCCACGCATTTGTTATAATTTTTTTCATAGTTATACCCTTTATAATTGGAGGATTTGGTAATTGATTAGTCCCATTAATAATTGGGGCCCCTGATATAGCCTTCCCTCGAATAAATAATATAAGTTTTTGATTATTAATCCCTTCTTTATTTATACTATTAATAAGAAGAATTTTATCTTCAGGATCAGGGACAGGTTGAACAATTTACCCCCCCTTATCTTCTATTATATACCACTCATCTATCTCCGTAGATTGCACAATTTTTTCATTACATATCGCTGGTATTTCATCTATTATAGGAGCTATTAACTTTATTGTATCAATTATTTTAATAAAAAATATTTCAATTAATTATGATCAAGTCCCACTATTCCCATGATCAGTAAAAATTACTGCAATTCTTTTATTATTATCTTTACCTGTGCTAGCAGGAGCTATCACTATATTATTAACTGATCGAAATTTAAACACTTCATTTTTTGACCCTTCTGGAGGTGGAGATCCTATTCTTTACCAACACTTAT
>POLLE3432-19|Lasioglossum morio|MB01568|BOLD:AAD9335
ATTATATTTTATTTTCGCAATATGAGCTGGAATAATTGGAGCTTCACTAAGAATAATTATTCGAATAGAATTAAGAGCCCCTGGAAGATGAATTAATAATGATCAAATTTATAATACTATTATTACATCACATGCATTTGTAATAATTTTCTTTATAGTTATACCATTTATAATTGGGGGGTTTGGTAATTGATTAGTACCACTAATAATTGGAGCCCCTGATATAGCATTCCCACGAATAAATAATATAAGATTTTGATTATTAATTCCTTCTTTATTCATATTATTAATAAGAAGAATTTTATCATCAGGATCAGGAACAGGATGAACAGTTTACCCTCCATTATCTTCAATTACATACCATTCATCTATTTCTGTAGATTGCACTATCTTTTCATTACACATTGCTGGAATCTCATCCATTATAGGAGCTATTAATTTTATTGTTTCAATTATATTAATAAAAAATATTTCAATCAATTATGATCAAATTCCATTATTCCCATGATCAGTAAAAATTACAGCTATCCTTTTACTTTTATCTTTACCCGTATTAGCCGGAGCTATTACTATATTATTAACAGATCGAAACTTAAACACTTCATTTTTTGACCCCTCAGGGGGGGGAGACCCAATTCTTTACCAACATTTATT
>POLLE940-19|Lasioglossum nitidulum|MB00944|BOLD:AAE5115
ACTATATTTTATTTTTGCAATATGAGCAGGAATAATCGGAGCTTCATTAAGAATAATTATTCGTATAGAATTAAGAGCCCCTGGAAGATGAATTAATAATGATCAAATTTACAATACTATCATCACATCCCACGCATTTGTTATAATTTTTTTCATAGTTATACCCTTTATAATTGGAGGATTTGGTAATTGATTAGTCCCATTAATAATTGGGGCCCCTGATATAGCCTTCCCTCGAATAAATAATATAAGTTTTTGATTATTAATCCCTTCTTTATTTATACTATTAATAAGAAGAATTTTATCTTCAGGATCAGGGACAGGTTGAACAATTTACCCCCCCTTATCTTCTATTATATACCACTCATCTATCTCCGTAGATTGCACAATTTTTTCATTACATATCGCTGGTATTTCATCTATTATAGGAGCTATTAACTTTATTGTATCAATTATTTTAATAAAAAATATTTCAATTAATTATGATCAAGTCCCACTATTCCCATGATCAGTAAAAATTACTGCAATTCTTTTATTATTATCTTTACCTGTGCTAGCAGGAGCTATCACTATATTATTAACTGATCGAAATTTAAACACTTCATTTTTTGACCCTTCTGGAGGTGGAGATCCTATTCTTTACCAACACTTAT
>POLLE3430-19|Lasioglossum morio|MB01566|BOLD:AAD9335
ATTATATTTTATTTTCGCAATATGAGCTGGAATAATTGGAGCTTCACTAAGAATAATTATTCGAATAGAATTAAGAGCCCCTGGAAGATGAATTAATAATGATCAAATTTATAATACTATTATTACATCACATGCATTTGTAATAATTTTCTTTATAGTTATACCATTTATAATTGGGGGGTTTGGTAATTGATTAGTACCACTAATAATTGGAGCCCCTGATATAGCATTTCCACGAATAAATAATATAAGATTTTGATTATTAATTCCTTCTTTATTCATATTATTAATAAGAAGAATTTTATCATCAGGATCAGGAACAGGATGAACAGTTTACCCTCCATTATCTTCAATTACATACCATTCATCTATTTCTGTAGATTGCACTATCTTTTCATTACACATTGCTGGAATCTCATCCATTATAGGAGCTATTAATTTTATTGTTTCAATTATATTAATAAAAAATATTTCAATCAATTATGATCAAATTCCATTATTCCCATGATCAGTAAAAATTACAGCTATCCTTTTACTTTTATCTTTACCCGTATTAGCCGGAGCTATTACTATATTATTAACAGATCGAAACTTAAACACTTCATTTTTTGACCCCTCAGGGGGGGGAGACCCAATTCTTTACCAACATTTATTT
>POLLE3429-19|Lasioglossum nitidulum|MB01565|BOLD:AAE5115
ACTATATTTTATTTTTGCAATATGAGCAGGAATAATCGGAGCTTCATTAAGAATAATTATTCGTATAGAATTAAGAGCCCCTGGAAGATGAATTAATAATGATCAAATTTACAATACTATCATCACATCCCACGCATTTGTTATAATTTTTTTCATAGTTATACCCTTTATAATTGGAGGATTTGGTAATTGATTAGTCCCATTAATAATTGGGGCCCCTGATATAGCCTTCCCTCGAATAAATAATATAAGTTTTTGATTATTAATCCCTTCTTTATTTATACTATTAATAAGAAGAATTTTATCTTCAGGATCAGGGACAGGTTGAACAATTTACCCCCCCTTATCTTCTATTATATACCACTCATCTATCTCCGTAGATTGCACAATTTTTTCATTACATATCGCTGGTATTTCATCTATTATAGGAGCTATTAACTTTATTGTATCAATTATTTTAATAAAAAATATTTCAATTAATTATGATCAAGTCCCACTATTCCCATGATCAGTAAAAATTACTGCAATTCTTTTATTATTATCTTTACCTGTGCTAGCAGGAGCTATCACTATATTATTAACTGATCGAAATTTAAACACTTCATTTTTTGACCCTTCTGGAGGTGGAGATCCTATTCTTTACCAACACTTATTC
>POLLE3428-19|Lasioglossum morio|MB01564|BOLD:AAD9335
ATTATATTTTATTTTCGCAATATGAGCTGGAATAATTGGAGCTTCACTAAGAATAATTATTCGAATAGAATTAAGAGCCCCTGGAAGATGAATTAATAATGATCAAATTTATAATACTATTATTACATCACATGCATTTGTAATAATTTTCTTTATAGTTATACCATTTATAATTGGGGGGTTTGGTAATTGATTAGTACCACTAATAATTGGAGCCCCTGATATAGCATTCCCACGAATAAATAATATAAGATTTTGATTATTAATTCCTTCTTTATTCATATTATTAATAAGAAGAATTTTATCATCAGGATCAGGAACAGGATGAACAGTTTACCCTCCATTATCTTCAATTACATACCATTCATCTATTTCTGTAGATTGCACTATCTTTTCATTACACATTGCTGGAATCTCATCCATTATAGGAGCTATTAATTTTATTGTTTCAATTATATTAATAAAAAATATTTCAATCAATTATGATCAAATTCCATTATTCCCATGATCAGTAAAAATTACAGCTATCCTTTTACTTTTATCTTTACCCGTATTAGCCGGAGCTATTACTATATTATTAACAGATCGAAACTTAAACACTTCATTTTTTGACCCCTCAGGGGGGGGAGACCCAATTCTTTACCAACATTTA
>POLLE3427-19|Lasioglossum nitidulum|MB01563|BOLD:AAE5115
ACTATATTTTATTTTTGCAATATGAGCAGGAATAATCGGAGCTTCATTAAGAATAATTATTCGTATAGAATTAAGAGCCCCTGGAAGATGAATTAATAATGATCAAATTTACAATACTATCATCACATCCCACGCATTTGTTATAATTTTTTTCATAGTTATACCCTTTATAATTGGAGGATTTGGTAATTGATTAGTCCCATTAATAATTGGGGCCCCTGATATAGCCTTCCCTCGAATAAATAATATAAGTTTTTGATTATTAATCCCTTCTTTATTTATACTATTAATAAGAAGAATTTTATCTTCAGGATCAGGGACAGGTTGAACAATTTACCCCCCCTTATCTTCTATTATATACCACTCATCTATCTCCGTAGATTGCACAATTTTTTCATTACATATCGCTGGTATTTCATCTATTATAGGAGCTATTAACTTTATTGTATCAATTATTTTAATAAAAAATATTTCAATTAATTATGATCAAGTCCCACTATTCCCATGATCAGTAAAAATTACTGCAATTCTTTTATTATTATCTTTACCTGTGCTAGCAGGAGCTATCACTATATTATTAACTGATCGAAATTTAAACACTTCATTTTTTGACCCTTCTGGAGGTGGAGATCCTATTCTTTACCAACACTTAT
>POLLE3426-19|Lasioglossum pauxillum|MB01562|BOLD:AAE1160
ATTATATTTCATTTTTGCTATATGAGCAGGAATAATTGGAGCTTCTTTAAGAATAATTATCCGAATAGAATTAAGTGCTCCCGGAAAATGAATTAATAATGATCAAATTTATAATACTATTATTACTTCTCATGCATTTATTATAATTTTTTTTATAGTTATACCTTTTATAATTGGAGGTTTTGGAAATTGATTAATTCCATTAATAATTGGAGCCCCAGACATAGCTTTCCCTCGAATAAATAATATAAGATTTTGATTACTTATTCCATCACTATTTATACTTTTAATAAGAAGAATTTTAGCATCTGGTTCAGGAACTGGATGAACTATTTACCCTCCTTTATCTTCTTCAACTTTTCACCCATCTATTTCTACAGATTGTACAATTTTTTCTTTACATATTGCTGGTATTTCATCTATCATAGGAGCTATTAATTTTATTGTATCAATTATATTAATAAAAAATATTTCTATTAATTATGATCAAATTCCTCTTTTCCCATGATCAGTAAAAATTACTGCTATCTTATTATTACTCTCTCTACCCGTTTTAGCCGGAGCTATTACTATACTTTTAACAGACCGAAATTTAAATACATCATTTTTTGATCCTTCTGGAGGAGGAGACCCTATTTTATATCAACATTTATT
>POLLE163-18|Dasypoda morawitzi|MB00163|BOLD:ABA8609
CTATATTTTATTTTTGCTCTATGAGCAGGTATACTAGGATCTTCACTCAGTGTATTAATTCGTCTTGAACTAAGTAATCCAAATTCTTGAATCAATAATGATCAAATCTATAATTCTATCATTACTGCTCACGCCTTAATTATAATTTTCTTTATAGTAATGCCCTTTATAGTAGGTGGATTTGGAAACTACTTAATCCCACTAATAATTGGAGCACCTGATATAGCTTTCCCTCGAATAAACAATATAAGATTCTGATTACTACCTCCATCATTATTTTTGTTAGTAAATAGAATATGACTAAATACAGGTTCAGGCACTGGATGAACTATTTATCCACCACTATCATCTTTTATATTTCATGCATCAAATTCCACAGACCTATCTATCTTCTCACTTCATATAGCTGGAGTATCTTCTATCATAGGATCTATTAACTTTATTGTCACAATCTTAATAATAAAAAATTTTAGAATAAAATATGAACAACTAACTCTATTCTCTTGATCAATCTTTATCACTACCATTTTACTTCTTATCTCCCTGCCTGTATTAGCAGGAGCTATCACCATGCTACTATCAGATCGAAACTTCAACACCACATTTTTTGACCCAAGCGGAGGAGGAGATCCTATTCTTTATCAACACTTATT
>POLLE3424-19|Lasioglossum nitidulum|MB01560|BOLD:AAE5115
CTATATTTTATTTTTGCAATATGAGCAGGAATAATCGGAGCTTCATTAAGAATAATTATTCGTATAGAATTAAGAGCCCCTGGAAGATGAATTAATAATGATCAAATTTACAATACTATCATCACATCCCACGCATTTGTTATAATTTTTTTCATAGTTATACCCTTTATAATTGGAGGATTTGGTAATTGATTAGTCCCATTAATAATTGGGGCCCCTGATATAGCCTTCCCTCGAATAAATAATATAAGTTTTTGATTATTAATCCCTTCTTTATTTATACTATTAATAAGAAGAATTTTATCTTCAGGATCAGGGACAGGTTGAACAATTTACCCCCCCTTATCTTCTATTATATACCACTCATCTATCTCCGTAGATTGCACAATTTTTTCATTACATATCGCTGGTATTTCATCTATTATAGGAGCTATTAACTTTATTGTATCAATTATTTTAATAAAAAATATTTCAATTAATTATGATCAAGTCCCACTATTCCCATGATCAGTAAAAATTACTGCAATTCTTTTATTATTATCTTTACCTGTGCTAGCAGGAGCTATCACTATATTATTAACTGATCGAAATTTAAACACTTCATTTTTTGACCCTTCTGGAGGTGGAGATCCTATTCTTTACCAACACTTAT
>POLLE3423-19|Lasioglossum pauxillum|MB01559|BOLD:AAE1160
ATTATATTTCATTTTTGCTATATGAGCAGGAATAATTGGAGCTTCTTTAAGAATAATTATCCGAATAGAATTAAGTGCTCCCGGAAAATGAATTAATAATGATCAAATTTATAATACTATTATTACTTCTCATGCATTTATTATAATTTTTTTTATAGTTATACCTTTTATAATTGGAGGTTTTGGAAATTGATTAATTCCATTAATAATTGGAGCCCCAGACATAGCTTTCCCTCGAATAAATAATATAAGATTTTGATTACTTATTCCATCACTATTTATACTTTTAATAAGAAGAATTTTAGCATCTGGTTCAGGAACTGGATGAACTATTTACCCTCCTTTATCTTCTTCAACTTTTCACCCATCTATTTCTACAGATTGTACAATTTTTTCTTTACATATTGCTGGTATTTCATCTATCATAGGAGCTATTAATTTTATTGTATCAATTATATTAATAAAAAATATTTCTATTAATTATGATCAAATTCCTCTTTTCCCATGATCAGTAAAAATTACTGCTATCTTATTATTACTCTCTCTACCCGTTTTAGCCGGAGCTATTACTATACTTTTAACAGACCGAAATTTAAATACATCATTTTTTGATCCTTCTGGAGGAGGAGACCCTATTTTATATCAACATTTA
>POLLE3422-19|Lasioglossum malachurum|MB01558|BOLD:AAE5496
TATTATACTTTATATTTGCCATATGATCTGGGATAATCGGAGCTTCATTAAGTATAATTATTCGATTAGAATTAAGAATACCTGGAAATTGAATTAATAATGATCAAATTTATAATACTATTGTTACTTCTCATGCATTTATTATAATTTTTTTTATAGTTATACCATTTATAATTGGTGGATTTGGAAATTGATTAATTCCATTAATAATTGGAGCCCCTGACATAGCATTCCCTCGAATAAATAATTTAAGATTCTGACTATTAATTCCATCAATAATTATATTATTAACAGGAACAATCTTATCCTCCGGATCAGGAACAGGATGAACTATTTACCCTCCTTTATCTAGATCTACATTTCATCCCTCAATTTCAGTTGATTGCACTATTTTTGCTCTTCATATAGCAGGAATTTCTTCCATTATAGGAGCTATTAATTTTATTGTATCAATTACATTAATAAAAAATTCATCTATTAAATATGATCAACTTCCTCTTTTCCCATGATCAGTAAAAATTACTGCTATTTTATTATTATTATCCTTACCAGTTTTAGCAGGTGCTATTACAATACTTTTAACAGATCGAAATATAAATACTTCATTTTTTGACCCTTCAGGAGGAGGAGACCCTATTTTATATCAACATCTA
>POLLE3421-19|Lasioglossum malachurum|MB01557|BOLD:AAE5496
ATTATACTTTATATTTGCCATATGATCTGGGATAATCGGAGCTTCATTAAGTATAATTATTCGATTAGAATTAAGAATACCTGGAAATTGAATTAATAATGATCAAATTTATAATACTATTGTTACTTCTCATGCATTTATTATAATTTTTTTTATAGTTATACCATTTATAATTGGTGGATTTGGAAATTGATTAATTCCATTAATAATTGGAGCCCCTGACATAGCATTCCCTCGAATAAATAATTTAAGATTCTGACTATTAATTCCATCAATAATTATATTATTAACAGGAACAATCTTATCCTCCGGATCAGGAACAGGATGAACTATTTACCCTCCTTTATCTAGATCTACATTTCATCCCTCAATTTCAGTTGATTGCACTATTTTTGCTCTTCATATAGCAGGAATTTCTTCCATTATAGGAGCTATTAATTTTATTGTATCAATTACATTAATAAAAAATTCATCTATTAAATATGATCAACTTCCTCTTTTCCCATGATCAGTAAAAATTACTGCTATTTTATTATTATTATCCTTACCAGTTTTAGCAGGTGCTATTACAATACTTTTAACAGATCGAAATATAAATACTTCATTTTTTGACCCTTCAGGAGGAGGAGACCCTATTTTATATCAACATCTAT
>POLLE3420-19|Lasioglossum nitidulum|MB01556|BOLD:AAE5115
ACTATATTTTATTTTTGCAATATGAGCAGGAATAATCGGAGCTTCATTAAGAATAATTATTCGTATAGAATTAAGAGCCCCTGGAAGATGAATTAATAATGATCAAATTTACAATACTATCATCACATCCCACGCATTTGTTATAATTTTTTTCATAGTTATACCCTTTATAATTGGAGGATTTGGTAATTGATTAGTCCCATTAATAATTGGGGCCCCTGATATAGCCTTCCCTCGAATAAATAATATAAGTTTTTGATTATTAATCCCTTCTTTATTTATACTATTAATAAGAAGAATTTTATCTTCAGGATCAGGGACAGGTTGAACAATTTACCCCCCCTTATCTTCTATTATATACCACTCATCTATCTCCGTAGATTGCACAATTTTTTCATTACATATCGCTGGTATTTCATCTATTATAGGAGCTATTAACTTTATTGTATCAATTATTTTAATAAAAAATATTTCAATTAATTATGATCAAGTCCCACTATTCCCATGATCAGTAAAAATTACTGCAATTCTTTTATTATTATCTTTACCTGTGCTAGCAGGAGCTATCACTATATTATTAACTGATCGAAATTTAAACACTTCATTTTTTGACCCTTCTGGAGGTGGAGATCCTATTCTTTACCAACACTTATTC
>POLLE162-18|Dasypoda morawitzi|MB00162|BOLD:ABA8609
CTATATTTTATTTTTGCTCTATGAGCAGGTATACTAGGATCTTCACTCAGTGTATTAATTCGTCTTGAACTAAGTAATCCAAATTCTTGAATCAATAATGATCAAATCTATAATTCTATCATTACTGCTCACGCCTTAATTATAATTTTCTTTATAGTAATGCCCTTTATAGTAGGTGGATTTGGAAACTACTTAATCCCACTAATAATTGGAGCACCTGATATAGCTTTCCCTCGAATAAACAATATAAGATTCTGATTACTACCTCCATCATTATTTTTGTTAGTAAATAGAATATGACTAAATACAGGTTCAGGCACTGGATGAACTATTTATCCACCACTATCATCTTTTATATTTCATGCATCAAATTCCACAGACCTATCTATCTTCTCACTTCATATAGCTGGAGTATCTTCTATCATAGGATCTATTAACTTTATTGTCACAATCTTAATAATAAAAAATTTTAGAATAAAATATGAACAACTAACTCTATTCTCTTGATCAATCTTTATCACTACCATTTTACTTCTTATCTCCCTGCCTGTATTAGCAGGAGCTATCACCATGCTACTATCAGATCGAAACTTCAACACCACATTTTTTGACCCAAGCGGAGGAGGAGATCCTATTCTTTATCAACACTTA
>POLLE3418-19|Lasioglossum malachurum|MB01554|BOLD:AAE5496
ATTATACTTTATATTTGCCATATGATCTGGGATAATCGGAGCTTCATTAAGTATAATTATTCGATTAGAATTAAGAATACCTGGAAATTGAATTAATAATGATCAAATTTATAATACTATTGTTACTTCTCATGCATTTATTATAATTTTTTTTATAGTTATACCATTTATAATTGGTGGATTTGGAAATTGATTAATTCCATTAATAATTGGAGCCCCTGACATAGCATTCCCTCGAATAAATAATTTAAGATTCTGACTATTAATTCCATCAATAATTATATTATTAACAGGAACAATCTTATCCTCCGGATCAGGAACAGGATGAACTATTTACCCTCCTTTATCTAGATCTACATTTCATCCTTCAATTTCAGTTGATTGCACTATTTTTGCTCTTCATATAGCAGGAATTTCTTCCATTATAGGAGCTATTAATTTTATTGTATCAATTACATTAATAAAAAATTCATCTATTAAATATGATCAACTTCCTCTTTTCCCATGATCAGTAAAAATTACTGCTATTTTATTATTATTATCCTTACCAGTTTTAGCAGGTGCTATTACAATACTTTTAACAGATCGAAATATAAATACTTCATTTTTTGACCCTTCAGGAGGAGGAGACCCTATTTTATATCAACATCTATT
>POLLE3417-19|Lasioglossum zonulum|MB01553|BOLD:AAB3147
ATTATATTTTATTTTTGCTATATGATCAGGAATAATTGGAGCTTCAATAAGAATAATTATTCGAATAGAATTAAGAGCTCCAGGAAAATGAATTAATAATGATCAAATTTACAATACTATTGTCACATCCCATGCTTTTATTATAATTTTTTTTATAGTTATACCATTTATAATTGGAGGATTTGGAAACTGATTAGTACCATTAATAATTGGAGCTCCAGATATAGCATTCCCACGAATAAATAATATAAGATTCTGATTATTAATTCCATCTCTTATTATATTACTTTTAAGATCAATTCTAACAGATGGATCAGGAACAGGATGAACAATTTACCCCCCACTATCATCAATTATATTCCACTCCTCTAATTCTGTAGATTTTACTATCTTCTCCTTACATATTGCAGGTATATCCTCTATTATAGGAGCCATCAATTTTATTGTATCTATTATATTAATAAAAAATATTTCTATTAAATTTGATCAAATTCCATTATTCCCTTGATCTGTAAAAATTACAGCTATCTTATTACTATTATCCTTACCAGTTTTAGCAGGAGCAATTACAATACTTCTTACAGATCGTAATTTAAACACTTCATTTTTTGACCCTTCTGGAGGTGGAGACCCAATCTTATATCAACATTTAT
>POLLE3416-19|Andrena bicolor|MB01552|BOLD:AAD0135
TTATATTTTATTTTTGCTATATGAGCAGGAATAATTGGTGCATCACTTAGATTCATCATTCGTATAGAACTAAGAAACCCAGGTAATTGAATTAACAATGATCAAATTTATAACTCAATTGTTACATCTCATGCTTTTATTATAATTTTTTTCATAGTAATACCATTTATAATTGGGGGATTTGGAAACTGACTCACACCATTAATACTAGGAGCACCTGATATAGCTTTTCCTCGAATAAATAATATAAGATTTTGATTACTACCCCCATCAATTCTAATTATTTTAATAAGAATAGTTTTAAATTCAGGTTCTGGTACAGGATGAACAGTCTATCCCCCCCTCTCATCATACGCATTTCACCCCTCATCATCAGTAGATTTAACAATTTTTTCTCTTCATATTGCAGGTATTTCGTCAATTATAGGAGCAATTAATTTTATTGTAACAATTTTGAATATAAAAAATATTTCAATAAATTATGATCAATTACCTCTATTTCCATGATCAGTATTCATTACAACAATTCTATTATTAATTTCATTACCAGTTCTAGCAGGAGCAATTACAATACTATTATCAGATCGAAATTTAAATTCATCATTTTTTGACCCTATAGGTGGAGGAGACCCAATTTTATATCAACATTTA
>POLLE3415-19|Lasioglossum malachurum|MB01551|BOLD:AAE5496
ATTATACTTTATATTTGCCATATGATCTGGGATAATCGGAGCTTCATTAAGTATAATTATTCGATTAGAATTAAGAATACCTGGAAATTGAATTAATAATGATCAAATTTATAATACTATTGTTACTTCTCATGCATTTATTATAATTTTTTTTATAGTTATACCATTTATAATTGGTGGATTTGGAAATTGATTAATTCCATTAATAATTGGAGCCCCTGACATAGCATTCCCTCGAATAAATAATTTAAGATTCTGACTATTAATTCCATCAATAATTATATTATTAACAGGAACAATCTTATCCTCCGGATCAGGAACAGGATGAACTATTTACCCTCCTTTATCTAGATCTACATTTCATCCCTCAATTTCAGTTGATTGCACTATTTTTGCTCTTCATATAGCAGGAATTTCTTCCATTATAGGAGCTATTAATTTTATTGTATCAATTACATTAATAAAAAATTCATCTATTAAATATGATCAACTTCCTCTTTTCCCATGATCAGTAAAAATTACTGCTATTTTATTATTATTATCCTTACCAGTTTTAGCAGGTGCTATTACAATACTTTTAACAGATCGAAATATAAATACTTCATTTTTTGACCCTTCAGGAGGAGGAGACCCTATTTTATATCAACATCTATTTT
>POLLE3414-19|Lasioglossum calceatum|MB01550|BOLD:AAB0353
ATTATATTTTATCTTTGCTATATGATCTGGAATAATTGGATCCTCTTTAAGAATAATTATTCGAATAGAATTAAGAGTACCAGGAAAATGAATTAATAATGATCAAATTTATAATACTATTGTAACTTCACATGCATTTATTATAATTTTTTTTATAGTTATACCATTTATAATTGGTGGATTTGGAAATTGACTCGTACCATTAATAATTGGAGCCCCTGATATAGCATTCCCACGAATAAATAATATAAGATTATGATTATTAATACCATCATTATTTATACTATTAATAAGAAGATTATTATCCTCAGGATCAGGAACTGGATGAACAATTTACCCACCATTATCTAACTCTACTTTTCATCCATCAATCTCAGTAGATTGCACAATTTTTTCATTACATATTGCAGGAATTTCATCCATTATAGGAGCTATTAATTTTATTGTATCAATTATATTAATAAAAAATATATCTATTAACTATGATCAAATCCCTCTTTTTCCATGATCAGTAAAAATTACAGCTATCCTTCTTCTACTATCATTACCAATTTTAGCTGGAGCCATTACAATACTTTTAACAGATCGAAATATAAATACTTCATTTTTTGATCCATCAGGAGGTGGTGATCCTATTTTATATCAACATCTATT
>POLLE3413-19|Halictus langobardicus|MB01549|BOLD:AAD5869
ACTTTACTTTATTTTTGCTATATGATCAGGAATAATTGGTGCATCTTTAAGAATAATTATTCGTATAGAATTAAGAACCCCAGGAAGATGAATTAATAACGATCAAATTTATAATACTATTGTGACTTCACATGCTTTTATTATAATTTTTTTTATAGTCATACCATTTATAATCGGAGGTTTTGGAAACTGATTAGTACCCCTAATAATTGGAGCTCCTGATATAGCATTCCCACGTATAAATAATATAAGATTTTGATTATTAATTCCCTCTTTATTCATACTTATTATAAGAAGAACTCTATCTACTGGGTCAGGTACAGGTTGAACTATTTATCCCCCACTATCATCAATTACTTATCATTCATCTTTCTCTGTAGATTTTACTATTTTTTCTTTACATATTGCAGGAATTTCTTCAATTATAGGAGCTATCAATTTTATCGTCTCAATTATTTTAATAAAAAATATTTCACTTAACTTAAATCAAATTCCTTTATTTCCTTGATCAGTTAAAATTACTGCAATTTTATTACTTCTATCTCTGCCCGTTTTAGCAGGAGCTATCACTATATTATTAACTGATCGGAACTTAAATACTTCTTTTTTTGATCCATCAGGAGGAGGTGACCCTATTTTATACCAACATTTAT
>POLLE3412-19|Halictus scabiosae|MB01548|BOLD:AAN4492
TACTATATTTTATATTTGCTATATGATCGGGAATAGTTGGAGCTTCTTTAAGTATAATTATTCGTTTAGAATTAAGTGCTCCAGGAAGATGAATTAATAATGATCAAATTTATAATACTATTGTAACTTCTCATGCTTTTGTTATAATTTTTTTTATAGTTATACCATTTATAATTGGAGGATTCGGAAATTGACTAGTACCATTAATAATTGGAGCCCCTGATATAGCATTTCCACGAATAAATAATATAAGATTTTGACTATTAATACCATCTTTATTTATACTTATTATAAGAGTAACTTTATCAACAGGTTCAGGAACAGGTTGAACTATATATCCTCCTTTATCATCAATTATATATCACTCATCCTATGCTATAGATTTTACTATTTTTTCTCTACATATTGCAGGAATTTCTTCAATTATAGGAGCTATTAATTTTATTGTTTCAATTTTATTAATGAAAAATATTTCACTTAATTTAAATCAAATTCCTTTATTCCCATGATCAGTTAAAATTACTGCAATTTTATTACTATTATCTTTACCTGTCTTAGCAGGAGCTATCACTATATTATTAACTGACCGAAATTTAAATACTTCCTTTTTTGACCCCTCAGGAGGAGGAGATCCTATTTTATATCAACATTTATT
>POLLE3411-19|Apis mellifera|MB01547|BOLD:AAA2326
TCTTGTATATTATTCTAGCTTTATGATCTGGAATACTAGGATCATCAATGAGACTTATTATTCGAATAGAATTAAGATCCCCAGGATCATGAATTAGCAATGATCAAATTTATAATACAATTGTTACTAGTCATGCATTCCTAATAATTTTTTTTATAGTTATACCATTTTTAATTGGAGGATTTGGAAATTGGCTTATTCCTTTAATACTAGGATCACCTGATATAGCATTCCCCCGAATAAATAATATTAGATTTTGATTACTTCCTCCCTCATTATTTATACTTTTATTAAGAAATTTATTTTATCCAAGACCAGGAACTGGATGAACAGTATATCCACCATTATCAGCATATTTATATCATTCTTCACCTTCAGTAGATTTTGCAATTTTTTCTCTTCATATATCAGGAATTTCCTCAATTATAGGATCATTAAACTTAATAGTTACAATTATAATAATAAAAAATTTTTCTATAAATTATGACCAAATTTCATTATTTCCATGATCAGTTTTTATTACAGCAATTTTATTAATTATATCATTACCTGTATTAGCTGGAGCAATTACTATACTATTATTTGATCGAAATTTTAATACATCATTTTTCGATCCTATAGGAGGTGGAGATCCAATTCTTTATCAACATTTATTT
>POLLE3410-19|Megachile willughbiella|MB01546|BOLD:ABZ3482
ATTATACATAATTTTTGCATTATGATCAGGTATAATTGGATCTAGATTATCCATAATTATTCGTATAGAATTAAGAATTCCTGGATCTTGAATTAAAAATGATCAAATTTATAATTCAATTGTTACTGCTCATGCATTTTTAATAATTTTTTTTTTAGTTATACCATTTATAATTGGTGGATTTGGTAATTGATTAATACCATTAATAATTGGAGCTCCTGATATAGCATTCCCACGAATAAATAATGTAAGATTTTGATTATTACCCCCATCATTAATCTTATTATTATCAAGAAATTTAATAAATCCAAGACCAGGAACTGGATGGACTGTATATCCCCCTTTATCATTATATATATTTCATCCTTCCCCTTCTGTAGATTTAACAATTTTTTCATTACATTTATCAGGAATTTCATCAATTATTGGTTCATTAAATTTTATAGTAACTATTTTAATAATAAAAAATTTTTCATTAAATTATAGACAAATAACACTATTTCCATGATCTATTTTTATTACAACAATATTACTTTTATTATCACTTCCTGTATTAGCTGGTGCTATTACAATATTATTATTTGATCGAAATTTAAATACATCATTTTTTGATCCTATAGGTGGAGGTGATCCAATTTTATATCAACATTTAT
>POLLE3409-19|Bombus terrestris|MB01545|BOLD:AAB1062
ATATTATACTTTATTTTTGCTATATGATCAGGAATAATTGGTTCATCTATAAGATTATTAATTCGAATAGAATTAAGACATCCAGGTATATGAATTAATAATGATCAAATTTATAATTCTTTAGTAACAAGACATGCATTTTTAATAATTTTTTTTATAGTTATACCTTTTATAATTGGTGGATTTGGAAATTATCTAATTCCATTAATATTAGGATCCCCAGATATAGCTTTTCCTCGAATAAATAATATTAGATTTTGACTTCTACCTCCATCTTTATTCATATTATTATTAAGAAATATATTTACACCTAATGTAGGTACAGGATGAACTGTATATCCTCCTTTATCTTCTTATTTATTTCATTCATCACCTTCAATTGATATTGCAATTTTTTCTTTACATATATCAGGAATCTCTTCAATTATTGGATCATTAAATTTTATCGTTACTATTTTATTAATAAAAAATTTTTCATTAAATTATGATCAAATTAATTTATTTTCATGATCAGTATGTATTACAGTAATTTTATTAATTCTATCTTTACCAGTATTAGCCGGTGCAATTACTATATTATTATTTGATCGAAATTTTAATACTTCATTTTTTGACCCAATAGGAGGAGGAGACCCAATCCTTTATCAACATTTAT
>POLLE3408-19|Lasioglossum morio|MB01544|BOLD:AAD9335
ATTATATTTTATTTTCGCAATATGAGCTGGAATAATTGGAGCTTCACTAAGAATAATTATTCGAATAGAATTAAGAGCCCCTGGAAGATGAATTAATAATGATCAAATTTATAATACTATTATTACATCACATGCATTTGTAATAATTTTCTTTATAGTTATACCATTTATAATTGGGGGGTTTGGTAATTGATTAGTACCACTAATAATTGGAGCCCCTGATATAGCATTCCCACGAATAAATAATATAAGATTTTGATTATTAATTCCTTCTTTATTCATATTATTAATAAGAAGAATTTTATCATCAGGATCAGGAACAGGATGAACAGTTTACCCTCCATTATCTTCAATTACATACCATTCATCTATTTCTGTAGATTGCACTATCTTTTCATTACACATTGCTGGAATCTCATCCATTATAGGAGCTATTAATTTTATTGTTTCAATTATATTAATAAAAAATATTTCAATCAATTATGATCAAATTCCATTATTCCCATGATCAGTAAAAATTACAGCTATCCTTTTACTTTTATCTTTACCCGTATTAGCCGGAGCTATTACTATATTATTAACAGATCGAAACTTAAACACTTCATTTTTTGACCCCTCAGGGGGGGGAGACCCAATTCTTTACCAACATTTATTT
>POLLE936-19|Halictus scabiosae|MB00940|BOLD:AAN4492
ACTATATTTTATATTTGCTATATGATCGGGAATAGTTGGAGCTTCTTTAAGTATAATTATTCGTTTAGAATTAAGTGCTCCAGGAAGATGAATTAATAATGATCAAATTTATAATACTATTGTAACTTCTCATGCTTTTGTTATAATTTTTTTTATAGTTATACCATTTATAATTGGAGGATTCGGAAATTGACTAGTACCATTAATAATTGGAGCCCCTGATATAGCATTTCCACGAATAAATAATATAAGATTTTGACTATTAATACCATCTTTATTTATACTTATTATAAGAGTAACTTTATCAACAGGTTCAGGAACAGGTTGAACTATATATCCTCCTTTATCATCAATTATATATCACTCATCCTATGCTATAGATTTTACTATTTTTTCTCTACATATTGCAGGAATTTCTTCAATTATAGGAGCTATTAATTTTATTGTTTCAATTTTATTAATGAAAAATATTTCACTTAATTTAAATCAAATTCCTTTATTCCCATGATCAGTTAAAATTACTGCAATTTTATTACTATTATCTTTACCTGTCTTAGCAGGAGCTATCACTATATTATTAACTGACCGAAATTTAAATACTTCCTTTTTTGACCCCTCAGGAGGAGGAGATCCTATTTTATATCAACATTTATTTC
>POLLE3406-19|Lasioglossum pauxillum|MB01542|BOLD:AAE1160
ATTATATTTCATTTTTGCTATATGAGCAGGAATAATTGGAGCTTCTTTAAGAATAATTATCCGAATAGAATTAAGTGCTCCCGGAAAATGAATTAATAATGATCAAATTTATAATACTATTATTACTTCTCATGCATTTATTATAATTTTTTTTATAGTTATACCTTTTATAATTGGAGGTTTTGGAAATTGATTAATTCCATTAATAATTGGAGCCCCAGACATAGCTTTCCCTCGAATAAATAATATAAGATTTTGATTACTTATTCCATCACTATTTATACTTTTAATAAGAAGAATTTTAGCATCTGGTTCAGGAACTGGATGAACTATTTACCCTCCTTTATCTTCTTCAACTTTTCACCCATCTATTTCTACAGATTGTACAATTTTTTCTTTACATATTGCTGGTATTTCATCTATCATAGGAGCTATTAATTTTATTGTATCAATTATATTAATAAAAAATATTTCTATTAATTATGATCAAATTCCTCTTTTCCCATGATCAGTAAAAATTACTGCTATCTTATTATTACTCTCTCTACCCGTTTTAGCCGGAGCTATTACTATACTTTTAACAGACCGAAATTTAAATACATCATTTTTTGATCCTTCTGGAGGAGGAGACCCTATTTTATATCAACATTTAT
>POLLE3405-19|Lasioglossum morio|MB01541|BOLD:AAD9335
ATTATATTTTATTTTCGCAATATGAGCTGGAATAATTGGAGCTTCACTAAGAATAATTATTCGAATAGAATTAAGAGCCCCTGGAAGATGAATTAATAATGATCAAATTTATAATACTATTATTACATCACATGCATTTGTAATAATTTTCTTTATAGTTATACCATTTATAATTGGGGGGTTTGGTAATTGATTAGTACCACTAATAATTGGAGCCCCTGATATAGCATTCCCACGAATAAATAATATAAGATTTTGATTATTAATTCCTTCTTTATTCATATTATTAATAAGAAGAATTTTATCATCAGGATCAGGAACAGGATGAACAGTTTACCCTCCATTATCTTCAATTACATACCATTCATCTATTTCTGTAGATTGCACTATCTTTTCATTACACATTGCTGGAATCTCATCCATTATAGGAGCTATTAATTTTATTGTTTCAATTATATTAATAAAAAATATTTCAATCAATTATGATCAAATTCCATTATTCCCATGATCAGTAAAAATTACAGCTATCCTTTTACTTTTATCTTTACCCGTATTAGCCGGAGCTATTACTATATTATTAACAGATCGAAACTTAAACACTTCATTTTTTGACCCCTCAGGGGGGGGAGACCCAATTCTTTACCAACATTTATT
>POLLE3403-19|Lasioglossum morio|MB01539|BOLD:AAD9335
ATTATATTTTATTTTCGCAATATGAGCTGGAATAATTGGAGCTTCACTAAGAATAATTATTCGAATAGAATTAAGAGCCCCTGGAAGATGAATTAATAATGATCAAATTTATAATACTATTATTACATCACATGCATTTGTAATAATTTTCTTTATAGTTATACCATTTATAATTGGGGGGTTTGGTAATTGATTAGTACCACTAATAATTGGAGCCCCTGATATAGCATTCCCACGAATAAATAATATAAGATTTTGATTATTAATTCCTTCTTTATTCATATTATTAATAAGAAGAATTTTATCATCAGGATCAGGAACAGGATGAACAGTTTACCCTCCATTATCTTCAATTACATACCATTCATCTATTTCTGTAGATTGCACTATCTTTTCATTACACATTGCTGGAATCTCATCCATTATAGGAGCTATTAATTTTATTGTTTCAATTATATTAATAAAAAATATTTCAATCAATTATGATCAAATTCCATTATTCCCATGATCAGTAAAAATTACAGCTATCCTTTTACTTTTATCTTTACCCGTATTAGCCGGAGCTATTACTATATTATTAACAGATCGAAACTTAAACACTTCATTTTTTGACCCCTCAGGGGGGGGAGACCCAATTCTTTACCAACATTTAT
>POLLE3402-19|Lasioglossum pauxillum|MB01538|BOLD:AAE1160
ATTATATTTCATTTTTGCTATATGAGCAGGAATAATTGGAGCTTCTTTAAGAATAATTATCCGAATAGAATTAAGTGCTCCCGGAAAATGAATTAATAATGATCAAATTTATAATACTATTATTACTTCTCATGCATTTATTATAATTTTTTTTATAGTTATACCTTTTATAATTGGAGGTTTTGGAAATTGATTAATTCCATTAATAATTGGAGCCCCAGACATAGCTTTCCCTCGAATAAATAATATAAGATTTTGATTACTTATTCCATCACTATTTATACTTTTAATAAGAAGAATTTTAGCATCTGGTTCAGGAACTGGATGAACTATTTACCCTCCTTTATCTTCTTCAACTTTTCACCCATCTATTTCTACAGATTGTACAATTTTTTCTTTACATATTGCTGGTATTTCATCTATCATAGGAGCTATTAATTTTATTGTATCAATTATATTAATAAAAAATATTTCTATTAATTATGATCAAATTCCTCTTTTCCCATGATCAGTAAAAATTACTGCTATCTTATTATTACTCTCTCTACCCGTTTTAGCCGGAGCTATTACTATACTTTTAACAGACCGAAATTTAAATACATCATTTTTTGATCCTTCTGGAGGAGGAGACCCTATTTTATATCAACATTTATTT
>POLLE3401-19|Lasioglossum morio|MB01537|BOLD:AAD9335
TATTATATTTTATTTTCGCAATATGAGCTGGAATAATTGGAGCTTCACTAAGAATAATTATTCGAATAGAATTAAGAGCCCCTGGAAGATGAATTAATAATGATCAAATTTATAATACTATTATTACATCACATGCATTTGTAATAATTTTCTTTATAGTTATACCATTTATAATTGGGGGGTTTGGTAATTGATTAGTACCACTAATAATTGGAGCCCCTGATATAGCATTCCCACGAATAAATAATATAAGATTTTGATTATTAATTCCTTCTTTATTCATATTATTAATAAGAAGAATTTTATCATCAGGATCAGGAACAGGATGAACAGTTTACCCTCCATTATCTTCAATTACATACCATTCATCTATTTCTGTAGATTGCACTATCTTTTCATTACACATTGCTGGAATCTCATCCATTATAGGAGCTATTAATTTTATTGTTTCAATTATATTAATAAAAAATATTTCAATCAATTATGATCAAATTCCATTATTCCCATGATCAGTAAAAATTACAGCTATCCTTTTACTTTTATCTTTACCCGTATTAGCCGGAGCTATTACTATATTATTAACAGATCGAAACTTAAACACTTCATTTTTTGACCCCTCAGGGGGGGGAGACCCAATTCTTTACCAACATTTAT
>POLLE3400-19|Lasioglossum morio|MB01536|BOLD:AAD9335
TATTATATTTTATTTTCGCAATATGAGCTGGAATAATTGGAGCTTCACTAAGAATAATTATTCGAATAGAATTAAGAGCCCCTGGAAGATGAATTAATAATGATCAAATTTATAATACTATTATTACATCACATGCATTTGTAATAATTTTCTTTATAGTTATACCATTTATAATTGGGGGGTTTGGTAATTGATTAGTACCACTAATAATTGGAGCCCCTGATATAGCATTCCCACGAATAAATAATATAAGATTTTGATTATTAATTCCTTCTTTATTCATATTATTAATAAGAAGAATTTTATCATCAGGATCAGGAACAGGATGAACAGTTTACCCTCCATTATCTTCAATTACATACCATTCATCTATTTCTGTAGATTGCACTATCTTTTCATTACACATTGCTGGAATCTCATCCATTATAGGAGCTATTAATTTTATTGTTTCAATTATATTAATAAAAAATATTTCAATCAATTATGATCAAATTCCATTATTCCCATGATCAGTAAAAATTACAGCTATCCTTTTACTTTTATCTTTACCCGTATTAGCCGGAGCTATTACTATATTATTAACAGATCGAAACTTAAACACTTCATTTTTTGACCCCTCAGGGGGGGGAGACCCAATTCTTTACCAACATTTATTT
>POLLE3399-19|Lasioglossum pauxillum|MB01535|BOLD:AAE1160
TATTATATTTCATTTTTGCTATATGAGCAGGAATAATTGGAGCTTCTTTAAGAATAATTATCCGAATAGAATTAAGTGCTCCCGGAAAATGAATTAATAATGATCAAATTTATAATACTATTATTACTTCTCATGCATTTATTATAATTTTTTTTATAGTTATACCTTTTATAATTGGAGGTTTTGGAAATTGATTAATTCCATTAATAATTGGAGCCCCAGACATAGCTTTCCCTCGAATAAATAATATAAGATTTTGATTACTTATTCCATCACTATTTATACTTTTAATAAGAAGAATTTTAGCATCTGGTTCAGGAACTGGATGAACTATTTACCCTCCTTTATCTTCTTCAACTTTTCACCCATCTATTTCTACAGATTGTACAATTTTTTCTTTACATATTGCTGGTATTTCATCTATCATAGGAGCTATTAATTTTATTGTATCAATTATATTAATAAAAAATATTTCTATTAATTATGATCAAATTCCTCTTTTCCCATGATCAGTAAAAATTACTGCTATCTTATTATTACTCTCTCTACCCGTTTTAGCCGGAGCTATTACTATACTTTTAACAGACCGAAATTTAAATACATCATTTTTTGATCCTTCTGGAGGAGGAGACCCTATTTTATATCAACATTTAT
>POLLE3398-19|Lasioglossum morio|MB01534|BOLD:AAD9335
ATATTATATTTTATTTTCGCAATATGAGCTGGAATAATTGGAGCTTCACTAAGAATAATTATTCGAATAGAATTAAGAGCCCCTGGAAGATGAATTAATAATGATCAAATTTATAATACTATTATTACATCACATGCATTTGTAATAATTTTCTTTATAGTTATACCATTTATAATTGGGGGGTTTGGTAATTGATTAGTACCACTAATAATTGGAGCCCCTGATATAGCATTCCCACGAATAAATAATATAAGATTTTGATTATTAATTCCTTCTTTATTCATATTATTAATAAGAAGAATTTTATCATCAGGATCAGGAACAGGATGAACAGTTTACCCTCCATTATCTTCAATTACATACCATTCATCTATTTCTGTAGATTGCACTATCTTTTCATTACACATTGCTGGAATCTCATCCATTATAGGAGCTATTAATTTTATTGTTTCAATTATATTAATAAAAAATATTTCAATCAATTATGATCAAATTCCATTATTCCCATGATCAGTAAAAATTACAGCTATCCTTTTACTTTTATCTTTACCCGTATTAGCCGGAGCTATTACTATATTATTAACAGATCGAAACTTAAACACTTCATTTTTTGACCCCTCAGGGGGGGGAGACCCAATTCTTTACCAACATTTAT
>POLLE3397-19|Lasioglossum morio|MB01533|BOLD:AAD9335
TATTATATTTTATTTTCGCAATATGAGCTGGAATAATTGGAGCTTCACTAAGAATAATTATTCGAATAGAATTAAGAGCCCCTGGAAGATGAATTAATAATGATCAAATTTATAATACTATTATTACATCACATGCATTTGTAATAATTTTCTTTATAGTTATACCATTTATAATTGGGGGGTTTGGTAATTGATTAGTACCACTAATAATTGGAGCCCCTGATATAGCATTCCCACGAATAAATAATATAAGATTTTGATTATTAATTCCTTCTTTATTCATATTATTAATAAGAAGAATTTTATCATCAGGATCAGGAACAGGATGAACAGTTTACCCTCCATTATCTTCAATTACATACCATTCATCTATTTCTGTAGATTGCACTATCTTTTCATTACACATTGCTGGAATCTCATCCATTATAGGAGCTATTAATTTTATTGTTTCAATTATATTAATAAAAAATATTTCAATCAATTATGATCAAATTCCATTATTCCCATGATCAGTAAAAATTACAGCTATCCTTTTACTTTTATCTTTACCCGTATTAGCCGGAGCTATTACTATATTATTAACAGATCGAAACTTAAACACTTCATTTTTTGACCCCTCAGGGGGGGGAGACCCAATTCTTTACCAACATTTATTT
>POLLE3396-19|Lasioglossum malachurum|MB01532|BOLD:AAE5496
ATTATACTTTATATTTGCCATATGATCTGGGATAATCGGAGCTTCATTAAGTATAATTATTCGATTAGAATTAAGAATACCTGGAAATTGAATTAATAATGATCAAATTTATAATACTATTGTTACTTCTCATGCATTTATTATAATTTTTTTTATAGTTATACCATTTATAATTGGTGGATTTGGAAATTGATTAATTCCATTAATAATTGGAGCCCCTGACATAGCATTCCCTCGAATAAATAATTTAAGATTCTGACTATTAATTCCATCAATAATTATATTATTAACAGGAACAATCTTATCCTCCGGATCAGGAACAGGATGAACTATTTACCCTCCTTTATCTAGATCTACATTTCATCCCTCAATTTCAGTTGATTGCACTATTTTTGCTCTTCATATAGCAGGAATTTCTTCCATTATAGGAGCTATTAATTTTATTGTATCAATTACATTAATAAAAAATTCATCTATTAAATATGATCAACTTCCTCTTTTCCCATGATCAGTAAAAATTACTGCTATTTTATTATTATTATCCTTACCAGTTTTAGCAGGTGCTATTACAATACTTTTAACAGATCGAAATATAAATACTTCATTTTTTGACCCTTCAGGAGGAGGAGACCCTATTTTATATCAACATCTAT
>POLLE158-18|Lasioglossum leucozonium|MB00158|BOLD:AAA2322
ACTATATTTTATCTTCGCAATATGATCAGGAATAATTGGAGCTTCATTAAGTATAATCATTCGTATAGAATTAAGAGCCCCCGGAAAATGAATTAATAATGATCAAATTTATAACACTATTGTTACATCCCACGCTTTCATTATAATCTTTTTTATAGTTATACCATTTATAATTGGAGGATTTGGTAACTGATTAATTCCACTAATAATTGGAGCCCCTGATATGGCATTCCCTCGAATAAATAATATAAGATTCTGATTATTAATCCCATCACTTATTATACTTCTATTAAGATCAACTTTAACAGATGGATCAGGGACAGGATGAACTATCTACCCTCCTCTATCATCAATTATATACCATTCCTCTAATTCTGTTGACTTCACAATTTTTTCTTTACATATTGCAGGAATATCCTCAATTATAGGAGCCATCAATTTTATTGTTTCTATTTTATTAATAAAAAATATCTCTATTAAATTTGATCAAATTCCTTTATTTCCATGATCAGTAAAAATTACTGCTATTCTATTATTACTTTCTCTACCTGTTTTAGCAGGAGCTATTACAATATTATTAACAGATCGAAATTTAAATACTTCATTTTTTGACCCTTCAGGTGGAGGGGACCCAATTTTATACCAACATCTTT
>POLLE3394-19|Lasioglossum laticeps|MB01530|BOLD:AAY5433
ATTATATTTCATCTTTGCTATATGATCTGGAATAATTGGAACTTCTTTAAGAATAATTATTCGCATAGAATTAAGAGCACCTGGAAGATGAATTTGTAATGACCAAATTTATAATACTATTGTTACTTCTCATGCCTTTATTATAATCTTCTTTATAGTTATACCCTTTATAATTGGTGGATTTGGAAATTGACTTGTACCACTAATAATTGGAGCCCCTGATATAGCATTCCCTCGAATAAATAACATAAGATTTTGACTTCTAATTCCATCACTATTCATATTGTTAATTAGAAGAATTCTATCATCAGGATCAGGAACTGGTTGGACAATTTACCCACCACTGTCAAATGCTACATTCCACCCATCAATTTCAGTAGATTGTACAATTTTTTCATTACATATTGCCGGAATCTCATCTATTATAGGAGCCATTAATTTCATTGTATCAATTATTATAATAAAAAATTTATCTATTAATTATGATCAAGTACCTTTATTCCCTTGATCAGTAAAAATTACCGCAATTTTATTATTACTATCATTACCAGTTCTTGCAGGAGCTATTACTATACTATTAACAGATCGAAATCTAAATACTTCATTTTTTGACCCATCAGGAGGAGGGGACCCAATCTTATACCAACATTTATTTT
>POLLE3393-19|Seladonia tumulorum|MB01529|BOLD:AED2841
ACTTTATTTTATTTTCGCCATATGATCAGGAATAATTGGAGCTTCATTAAGAATAATTATTCGTATAGAATTAAGAACCCCAGGAAGATGAATTAATAACGATCAAATCTATAACACTATCATCACATCTCATGCTTTTATTATAATTTTTTTTATAGTTATACCATTTATAATTGGGGGGTTTGGAAATTGATTAGTACCTTTAATAATTGGAGCCCCTGATATAGCATTCCCACGAATAAATAATATAAGATTTTGATTACTTATTCCTTCCTTATTTATACTCTTAATAAGAAGAACTATATCAACGGGGTCAGGGACTGGATGAACTATTTACCCCCCCCTATCATCAATTATATACCATTCAACTTCTTCCGTAGATTTTACTATTTTTTCACTCCATATAGCAGGAATTTCTTCAATTATAGGAGCTATTAATTTTATTGTTTCAATCATATTAATAAAAAATATTTCACTTAAAATAAATCAAATCCCTTTATTCCCATGATCAGTAAAAATTACCGCTATTTTACTACTCTTATCCTTACCTATCTTAGCTGGAGCGATTACTATATTACTAACTGATCGAAATATAAATACATCTTTCTTTGACCCTTCTGGGGGAGGAGACCCAATTCTATACCAACATTTATTT
>POLLE3392-19|Lasioglossum malachurum|MB01528|BOLD:AAE5496
ATTATACTTTATATTTGCCATATGATCTGGGATAATCGGAGCTTCATTAAGTATAATTATTCGATTAGAATTAAGAATACCTGGAAATTGAATTAATAATGATCAAATTTATAATACTATTGTTACTTCTCATGCATTTATTATAATTTTTTTTATAGTTATACCATTTATAATTGGTGGATTTGGAAATTGATTAATTCCATTAATAATTGGAGCCCCTGACATAGCATTCCCTCGAATAAATAATTTAAGATTCTGACTATTAATTCCATCAATAATTATATTATTAACAGGAACAATCTTATCCTCCGGATCAGGAACAGGATGAACTATTTACCCTCCTTTATCTAGATCTACATTTCATCCCTCAATTTCAGTTGATTGCACTATTTTTGCTCTTCATATAGCAGGAATTTCTTCCATTATAGGAGCTATTAATTTTATTGTATCAATTACATTAATAAAAAATTCATCTATTAAATATGATCAACTTCCTCTTTTCCCATGATCAGTAAAAATTACTGCTATTTTATTATTATTATCCTTACCAGTTTTAGCAGGTGCTATTACAATACTTTTAACAGATCGAAATATAAATACTTCATTTTTTGACCCTTCAGGAGGAGGAGACCCTATTTTATATCAACATCTATTT
>POLLE3391-19|Lasioglossum laticeps|MB01527|BOLD:AAY5433
TATTATATTTCATCTTTGCTATATGATCTGGAATAATTGGAACTTCTTTAAGAATAATTATTCGCATAGAATTAAGAGCACCTGGAAGATGAATTTGTAATGACCAAATTTATAATACTATTGTTACTTCTCATGCCTTTATTATAATCTTCTTTATAGTTATACCCTTTATAATTGGTGGATTTGGAAATTGACTTGTACCACTAATAATTGGAGCCCCTGATATAGCATTCCCTCGAATAAATAACATAAGATTTTGACTTCTAATTCCATCACTATTCATATTGTTAATTAGAAGAATTCTATCATCAGGATCAGGAACTGGTTGGACAATTTACCCACCACTGTCAAATGCTACATTCCACCCATCAATTTCAGTAGATTGTACAATTTTTTCATTACATATTGCCGGAATCTCATCTATTATAGGAGCCATTAATTTCATTGTATCAATTATTATAATAAAAAATTTATCTATTAATTATGATCAAGTACCTTTATTCCCTTGATCAGTAAAAATTACCGCAATTTTATTATTACTATCATTACCAGTTCTTGCAGGAGCTATTACTATACTATTAACAGATCGAAATCTAAATACTTCATTTTTTGACCCATCAGGAGGAGGGGACCCAATCTTATACCAACATTTATTT
>POLLE3390-19|Lasioglossum malachurum|MB01526|BOLD:AAE5496
ATTATACTTTATATTTGCCATATGATCTGGGATAATCGGAGCTTCATTAAGTATAATTATTCGATTAGAATTAAGAATACCTGGAAATTGAATTAATAATGATCAAATTTATAATACTATTGTTACTTCTCATGCATTTATTATAATTTTTTTTATAGTTATACCATTTATAATTGGTGGATTTGGAAATTGATTAATTCCATTAATAATTGGAGCCCCTGACATAGCATTCCCTCGAATAAATAATTTAAGATTCTGACTATTAATTCCATCAATAATTATATTATTAACAGGAACAATCTTATCCTCCGGATCAGGAACAGGATGAACTATTTACCCTCCTTTATCTAGATCTACATTTCATCCCTCAATTTCAGTTGATTGCACTATTTTTGCTCTTCATATAGCAGGAATTTCTTCCATTATAGGAGCTATTAATTTTATTGTATCAATTACATTAATAAAAAATTCATCTATTAAATATGATCAACTTCCTCTTTTCCCATGATCAGTAAAAATTACTGCTATTTTATTATTATTATCCTTACCAGTTTTAGCAGGTGCTATTACAATACTTTTAACAGATCGAAATATAAATACTTCATTTTTTGACCCTTCAGGAGGAGGAGACCCTATTTTATATCAACATCTATTT
>POLLE3389-19|Halictus langobardicus|MB01525|BOLD:AAD5869
ACTTTACTTTATTTTTGCTATATGATCAGGAATAATTGGTGCATCTTTAAGAATAATTATTCGTATAGAATTAAGAACCCCAGGAAGATGAATTAATAACGATCAAATTTATAATACTATTGTGACTTCACATGCTTTTATTATAATTTTTTTTATAGTCATACCATTTATAATTGGAGGTTTTGGAAACTGATTAGTACCCCTAATAATTGGAGCTCCTGATATAGCATTCCCACGTATAAATAATATAAGATTTTGATTATTAATTCCCTCTTTATTCATACTTATTATAAGAAGAACTCTATCTACTGGGTCAGGTACAGGTTGAACTATTTATCCACCACTATCATCAATTACTTATCATTCATCTTTCTCTGTAGATTTTACTATTTTTTCTTTACATATTGCAGGAATTTCTTCAATTATAGGAGCTATCAATTTTATCGTCTCAATTATTTTAATAAAAAATATTTCACTTAACTTAAATCAAATTCCTTTATTTCCTTGATCAGTTAAAATTACTGCAATTTTATTACTTCTATCTCTGCCCGTTTTAGCAGGAGCTATCACTATATTATTAACTGATCGGAACTTAAATACTTCTTTTTTTGATCCATCAGGAGGAGGTGACCCTATTTTATACCAACATTTAT
>POLLE3388-19|Lasioglossum malachurum|MB01524|BOLD:AAE5496
ATTATACTTTATATTTGCCATATGATCTGGGATAATCGGAGCTTCATTAAGTATAATTATTCGATTAGAATTAAGAATACCTGGAAATTGAATTAATAATGATCAAATTTATAATACTATTGTTACTTCTCATGCATTTATTATAATTTTTTTTATAGTTATACCATTTATAATTGGTGGATTTGGAAATTGATTAATTCCATTAATAATTGGAGCCCCTGACATAGCATTCCCTCGAATAAATAATTTAAGATTCTGACTATTAATTCCATCAATAATTATATTATTAACAGGAACAATCTTATCCTCCGGATCAGGAACAGGATGAACTATTTACCCTCCTTTATCTAGATCTACATTTCATCCCTCAATTTCAGTTGATTGCACTATTTTTGCTCTTCATATAGCAGGAATTTCTTCCATTATAGGAGCTATTAATTTTATTGTATCAATTACATTAATAAAAAATTCATCTATTAAATATGATCAACTTCCTCTTTTCCCATGATCAGTAAAAATTACTGCTATTTTATTATTATTATCCTTACCAGTTTTAGCAGGTGCTATTACAATACTTTTAACAGATCGAAATATAAATACTTCATTTTTTGACCCTTCAGGAGGAGGAGACCCTATTTTATATCAACATCTATT
>POLLE3387-19|Halictus langobardicus|MB01523|BOLD:AAD5869
ACTTTACTTTATTTTTGCTATATGATCAGGAATAATTGGTGCATCTTTAAGAATAATTATTCGTATAGAATTAAGAACCCCAGGAAGATGAATTAATAACGATCAAATTTATAATACTATTGTGACTTCACATGCTTTTATTATAATTTTTTTTATAGTCATACCATTTATAATTGGAGGTTTTGGAAACTGATTAGTACCCCTAATAATTGGAGCTCCTGATATAGCATTCCCACGTATAAATAATATAAGATTTTGATTATTAATTCCCTCTTTATTCATACTTATTATAAGAAGAACTCTATCTACTGGGTCAGGTACAGGTTGAACTATTTATCCCCCACTATCATCAATTACTTATCATTCATCTTTCTCTGTAGATTTTACTATTTTTTCTTTACATATTGCAGGAATTTCTTCAATTATAGGAGCTATCAATTTTATCGTCTCAATTATTTTAATAAAAAATATTTCACTTAACTTAAATCAAATTCCTTTATTTCCTTGGTCAGTTAAAATTACTGCAATTTTATTACTTCTATCTCTGCCCGTTTTAGCAGGAGCTATCACTATATTATTAACTGATCGGAACTTAAATACTTCTTTTTTTGACCCATCAGGAGGAGGTGACCCTATTTTATACCAACATTTAT
>POLLE3386-19|Halictus scabiosae|MB01522|BOLD:AAN4492
TACTATATTTTATATTTGCTATATGATCGGGAATAGTTGGAGCTTCTTTAAGTATAATTATTCGTTTAGAATTAAGTGCTCCAGGAAGATGAATTAATAATGATCAAATTTATAATACTATTGTAACTTCTCATGCTTTTGTTATAATTTTTTTTATAGTTATACCATTTATAATTGGAGGATTCGGAAATTGACTAGTACCATTAATAATTGGAGCCCCTGATATAGCATTTCCACGAATAAATAATATAAGATTTTGACTATTAATACCATCTTTATTTATACTTATTATAAGAGTAACTTTATCAACAGGTTCAGGAACAGGTTGAACTATATATCCTCCTTTATCATCAATTATATATCACTCATCCTATGCTATAGATTTTACTATTTTTTCTCTACATATTGCAGGAATTTCTTCAATTATAGGAGCTATTAATTTTATTGTTTCAATTTTATTAATGAAAAATATTTCACTTAATTTAAATCAAATTCCTTTATTCCCATGATCAGTTAAAATTACTGCAATTTTATTACTATTATCTTTACCTGTCTTAGCAGGAGCTATCACTATATTATTAACTGACCGAAATTTAAATACTTCCTTTTTTGACCCCTCAGGAGGAGGAGATCCTATTTTATATCAACATTTAT
>POLLE3385-19|Lasioglossum morio|MB01521|BOLD:AAD9335
ATTATATTTTATTTTCGCAATATGAGCTGGAATAATTGGAGCTTCACTAAGAATAATTATTCGAATAGAATTAAGAGCCCCTGGAAGATGAATTAATAATGATCAAATTTATAATACTATTATTACATCACATGCATTTGTAATAATTTTCTTTATAGTTATACCATTTATAATTGGGGGGTTTGGTAATTGATTAGTACCACTAATAATTGGAGCCCCTGATATAGCATTCCCACGAATAAATAATATAAGATTTTGATTATTAATTCCTTCTTTATTCATATTATTAATAAGAAGAATTTTATCATCAGGATCAGGAACAGGATGAACAGTTTACCCTCCATTATCTTCAATTACATACCATTCATCTATTTCTGTAGATTGCACTATCTTTTCATTACACATTGCTGGAATCTCATCCATTATAGGAGCTATTAATTTTATTGTTTCAATTATATTAATAAAAAATATTTCAATCAATTATGATCAAATTCCATTATTCCCATGATCAGTAAAAATTACAGCTATCCTTTTACTTTTATCTTTACCCGTATTAGCCGGAGCTATTACTATATTATTAACAGATCGAAACTTAAACACTTCATTTTTTGACCCCTCAGGGGGGGGAGACCCAATTCTTTACCAACATTTATT
>POLLE3384-19|Lasioglossum morio|MB01520|BOLD:AAD9335
ATTATATTTTATTTTCGCAATATGAGCTGGAATAATTGGAGCTTCACTAAGAATAATTATTCGAATAGAATTAAGAGCCCCTGGAAGATGAATTAATAATGATCAAATTTATAATACTATTATTACATCACATGCATTTGTAATAATTTTCTTTATAGTTATACCATTTATAATTGGGGGGTTTGGTAATTGATTAGTACCACTAATAATTGGAGCCCCTGATATAGCATTCCCACGAATAAATAATATAAGATTTTGATTATTAATTCCTTCTTTATTCATATTATTAATAAGAAGAATTTTATCATCAGGATCAGGAACAGGATGAACAGTTTACCCTCCATTATCTTCAATTACATACCATTCATCTATTTCTGTAGATTGCACTATCTTTTCATTACACATTGCTGGAATCTCATCCATTATAGGAGCTATTAATTTTATTGTTTCAATTATATTAATAAAAAATATTTCAATCAATTATGATCAAATTCCATTATTCCCATGATCAGTAAAAATTACAGCTATCCTTTTACTTTTATCTTTACCCGTATTAGCCGGAGCTATTACTATATTATTAACAGATCGAAACTTAAACACTTCATTTTTTGACCCCTCAGGGGGGGGAGACCCAATTCTTTACCAACATTTATTT
>POLLE3383-19|Lasioglossum morio|MB01519|BOLD:AAD9335
ATTATATTTTATTTTCGCAATATGAGCTGGAATAATTGGAGCTTCACTAAGAATAATTATTCGAATAGAATTAAGAGCCCCTGGAAGATGAATTAATAATGATCAAATTTATAATACTATTATTACATCACATGCATTTGTAATAATTTTCTTTATAGTTATACCATTTATAATTGGGGGGTTTGGTAATTGATTAGTACCACTAATAATTGGAGCCCCTGATATAGCATTCCCACGAATAAATAATATAAGATTTTGATTATTAATTCCTTCTTTATTCATATTATTAATAAGAAGAATTTTATCATCAGGATCAGGAACAGGATGAACAGTTTACCCTCCATTATCTTCAATTACATACCATTCATCTATTTCTGTAGATTGCACTATCTTTTCATTACACATTGCTGGAATCTCATCCATTATAGGAGCTATTAATTTTATTGTTTCAATTATATTAATAAAAAATATTTCAATCAATTATGATCAAATTCCATTATTCCCATGATCAGTAAAAATTACAGCTATCCTTTTACTTTTATCTTTACCCGTATTAGCCGGAGCTATTACTATATTATTAACAGATCGAAACTTAAACACTTCATTTTTTGACCCCTCAGGGGGGGGAGACCCAATTCTTTACCAACATTTAT
>POLLE3382-19|Lasioglossum morio|MB01518|BOLD:AAD9335
ATTATATTTTATTTTCGCAATATGAGCTGGAATAATTGGAGCTTCACTAAGAATAATTATTCGAATAGAATTAAGAGCCCCTGGAAGATGAATTAATAATGATCAAATTTATAATACTATTATTACATCACATGCATTTGTAATAATTTTCTTTATAGTTATACCATTTATAATTGGGGGGTTTGGTAATTGATTAGTACCACTAATAATTGGAGCCCCTGATATAGCATTCCCACGAATAAATAATATAAGATTTTGATTATTAATTCCTTCTTTATTCATATTATTAATAAGAAGAATTTTATCATCAGGATCAGGAACAGGATGAACAGTTTACCCTCCATTATCTTCAATTACATACCATTCATCTATTTCTGTAGATTGCACTATCTTTTCATTACACATTGCTGGAATCTCATCCATTATAGGAGCTATTAATTTTATTGTTTCAATTATATTAATAAAAAATATTTCAATCAATTATGATCAAATTCCATTATTCCCATGATCAGTAAAAATTACAGCTATCCTTTTACTTTTATCTTTACCCGTATTAGCCGGAGCTATTACTATATTATTAACAGATCGAAACTTAAACACTTCATTTTTTGACCCCTCAGGGGGGGGAGACCCAATTCTTTACCAACATTTAT
>POLLE3381-19|Lasioglossum morio|MB01517|BOLD:AAD9335
TTATATTTTATTTTCGCAATATGAGCTGGAATAATTGGAGCTTCACTAAGAATAATTATTCGAATAGAATTAAGAGCCCCTGGAAGATGAATTAATAATGATCAAATTTATAATACTATTATTACATCACATGCATTTGTAATAATTTTCTTTATAGTTATACCATTTATAATTGGGGGGTTTGGTAATTGATTAGTACCACTAATAATTGGAGCCCCTGATATAGCATTCCCACGAATAAATAATATAAGATTTTGATTATTAATTCCTTCTTTATTCATATTATTAATAAGAAGAATTTTATCATCAGGATCAGGAACAGGATGAACAGTTTACCCTCCATTATCTTCAATTACATACCATTCATCTATTTCTGTAGATTGCACTATCTTTTCATTACACATTGCTGGAATCTCATCCATTATAGGAGCTATTAATTTTATTGTTTCAATTATATTAATAAAAAATATTTCAATCAATTATGATCAAATTCCATTATTCCCATGATCAGTAAAAATTACAGCTATCCTTTTACTTTTATCTTTACCCGTATTAGCCGGAGCTATTACTATATTATTAACAGATCGAAACTTAAACACTTCATTTTTTGACCCCTCAGGGGGGGGAGACCCAATTCTTTACCAACATTTATT
>POLLE3380-19|Lasioglossum morio|MB01516|BOLD:AAD9335
ATTATATTTTATTTTCGCAATATGAGCTGGAATAATTGGAGCTTCACTAAGAATAATTATTCGAATAGAATTAAGAGCCCCTGGAAGATGAATTAATAATGATCAAATTTATAATACTATTATTACATCACATGCATTTGTAATAATTTTCTTTATAGTTATACCATTTATAATTGGGGGGTTTGGTAATTGATTAGTACCACTAATAATTGGAGCCCCTGATATAGCATTCCCACGAATAAATAATATAAGATTTTGATTATTAATTCCTTCTTTATTCATATTATTAATAAGAAGAATTTTATCATCAGGATCAGGAACAGGATGAACAGTTTACCCTCCATTATCTTCAATTACATACCATTCATCTATTTCTGTAGATTGCACTATCTTTTCATTACACATTGCTGGAATCTCATCCATTATAGGAGCTATTAATTTTATTGTTTCAATTATATTAATAAAAAATATTTCAATCAATTATGATCAAATTCCATTATTCCCATGATCAGTAAAAATTACAGCTATCCTTTTACTTTTATCTTTACCCGTATTAGCCGGAGCTATTACTATATTATTAACAGATCGAAACTTAAACACTTCATTTTTTGACCCCTCAGGGGGGGGAGACCCAATTCTTTACCAACATTTATTT
>POLLE3379-19|Lasioglossum morio|MB01515|BOLD:AAD9335
ATTATATTTTATTTTCGCAATATGAGCTGGAATAATTGGAGCTTCACTAAGAATAATTATTCGAATAGAATTAAGAGCCCCTGGAAGATGAATTAATAATGATCAAATTTATAATACTATTATTACATCACATGCATTTGTAATAATTTTCTTTATAGTTATACCATTTATAATTGGGGGGTTTGGTAATTGATTAGTACCACTAATAATTGGAGCCCCTGATATAGCATTCCCACGAATAAATAATATAAGATTTTGATTATTAATTCCTTCTTTATTCATATTATTAATAAGAAGAATTTTATCATCAGGATCAGGAACAGGATGAACAGTTTACCCTCCATTATCTTCAATTACATACCATTCATCTATTTCTGTAGATTGCACTATCTTTTCATTACACATTGCTGGAATCTCATCCATTATAGGAGCTATTAATTTTATTGTTTCAATTATATTAATAAAAAATATTTCAATCAATTATGATCAAATTCCATTATTCCCATGATCAGTAAAAATTACAGCTATCCTTTTACTTTTATCTTTACCCGTATTAGCCGGAGCTATTACTATATTATTAACAGATCGAAACTTAAACACTTCATTTTTTGACCCCTCAGGGGGGGGAGACCCAATTCTTTACCAACATTTATTTTG
>POLLE3378-19|Lasioglossum morio|MB01514|BOLD:AAD9335
ATTATATTTTATTTTCGCAATATGAGCTGGAATAATTGGAGCTTCACTAAGAATAATTATTCGAATAGAATTAAGAGCCCCTGGAAGATGAATTAATAATGATCAAATTTATAATACTATTATTACATCACATGCATTTGTAATAATTTTCTTTATAGTTATACCATTTATAATTGGGGGGTTTGGTAATTGATTAGTACCACTAATAATTGGAGCCCCTGATATAGCATTCCCACGAATAAATAATATAAGATTTTGATTATTAATTCCTTCTTTATTCATATTATTAATAAGAAGAATTTTATCATCAGGATCAGGAACAGGATGAACAGTTTACCCTCCATTATCTTCAATTACATACCATTCATCTATTTCTGTAGATTGCACTATCTTTTCATTACACATTGCTGGAATCTCATCCATTATAGGAGCTATTAATTTTATTGTTTCAATTATATTAATAAAAAATATTTCAATCAATTATGATCAAATTCCATTATTCCCATGATCAGTAAAAATTACAGCTATCCTTTTACTTTTATCTTTACCCGTATTAGCCGGAGCTATTACTATATTATTAACAGATCGAAACTTAAACACTTCATTTTTTGACCCCTCAGGGGGGGGAGACCCAATTCTTTACCAACATTTAT
>POLLE3377-19|Lasioglossum morio|MB01513|BOLD:AAD9335
TATTATATTTTATTTTCGCAATATGAGCTGGAATAATTGGAGCTTCACTAAGAATAATTATTCGAATAGAATTAAGAGCCCCTGGAAGATGAATTAATAATGATCAAATTTATAATACTATTATTACATCACATGCATTTGTAATAATTTTCTTTATAGTTATACCATTTATAATTGGGGGGTTTGGTAATTGATTAGTACCACTAATAATTGGAGCCCCTGATATAGCATTCCCACGAATAAATAATATAAGATTTTGATTATTAATTCCTTCTTTATTCATATTATTAATAAGAAGAATTTTATCATCAGGATCAGGAACAGGATGAACAGTTTACCCTCCATTATCTTCAATTACATACCATTCATCTATTTCTGTAGATTGCACTATCTTTTCATTACACATTGCTGGAATCTCATCCATTATAGGAGCTATTAATTTTATTGTTTCAATTATATTAATAAAAAATATTTCAATCAATTATGATCAAATTCCATTATTCCCATGATCAGTAAAAATTACAGCTATCCTTTTACTTTTATCTTTACCCGTATTAGCCGGAGCTATTACTATATTATTAACAGATCGAAACTTAAACACTTCATTTTTTGACCCCTCAGGGGGGGGAGACCCAATTCTTTACCAACATTTATTT
>POLLE3376-19|Lasioglossum morio|MB01512|BOLD:AAD9335
ATATTATATTTTATTTTCGCAATATGAGCTGGAATAATTGGAGCTTCACTAAGAATAATTATTCGAATAGAATTAAGAGCCCCTGGAAGATGAATTAATAATGATCAAATTTATAATACTATTATTACATCACATGCATTTGTAATAATTTTCTTTATAGTTATACCATTTATAATTGGGGGGTTTGGTAATTGATTAGTACCACTAATAATTGGAGCCCCTGATATAGCATTCCCACGAATAAATAATATAAGATTTTGATTATTAATTCCTTCTTTATTCATATTATTAATAAGAAGAATTTTATCATCAGGATCAGGAACAGGATGAACAGTTTACCCTCCATTATCTTCAATTACATACCATTCATCTATTTCTGTAGATTGCACTATCTTTTCATTACACATTGCTGGAATCTCATCCATTATAGGAGCTATTAATTTTATTGTTTCAATTATATTAATAAAAAATATTTCAATCAATTATGATCAAATTCCATTATTCCCATGATCAGTAAAAATTACAGCTATCCTTTTACTTTTATCTTTACCCGTATTAGCCGGAGCTATTACTATATTATTAACAGATCGAAACTTAAACACTTCATTTTTTGACCCCTCAGGGGGGGGAGACCCAATTCTTTACCAACATTTATTT
>POLLE3375-19|Lasioglossum morio|MB01511|BOLD:AAD9335
TATTATATTTTATTTTCGCAATATGAGCTGGAATAATTGGAGCTTCACTAAGAATAATTATTCGAATAGAATTAAGAGCCCCTGGAAGATGAATTAATAATGATCAAATTTATAATACTATTATTACATCACATGCATTTGTAATAATTTTCTTTATAGTTATACCATTTATAATTGGGGGGTTTGGTAATTGATTAGTACCACTAATAATTGGAGCCCCTGATATAGCATTCCCACGAATAAATAATATAAGATTTTGATTATTAATTCCTTCTTTATTCATATTATTAATAAGAAGAATTTTATCATCAGGATCAGGAACAGGATGAACAGTTTACCCTCCATTATCTTCAATTACATACCATTCATCTATTTCTGTAGATTGCACTATCTTTTCATTACACATTGCTGGAATCTCATCCATTATAGGAGCTATTAATTTTATTGTTTCAATTATATTAATAAAAAATATTTCAATCAATTATGATCAAATTCCATTATTCCCATGATCAGTAAAAATTACAGCTATCCTTTTACTTTTATCTTTACCCGTATTAGCCGGAGCTATTACTATATTATTAACAGATCGAAACTTAAACACTTCATTTTTTGACCCCTCAGGAGGGGGAGACCCAATTCTTTACCAACATTTAT
>POLLE3374-19|Lasioglossum morio|MB01510|BOLD:AAD9335
ATTATATTTTATTTTCGCAATATGAGCTGGAATAATTGGAGCTTCACTAAGAATAATTATTCGAATAGAGTTAAGAGCCCCTGGAAGATGAATTAATAATGATCAAATTTATAATACTATTATTACATCACATGCATTTGTAATAATTTTCTTTATAGTTATACCATTTATAATTGGGGGGTTTGGTAATTGATTAGTACCACTAATAATTGGAGCCCCTGATATAGCATTCCCACGAATAAATAATATAAGATTTTGATTATTAATTCCTTCTTTATTCATATTATTAATAAGAAGAATTTTATCATCAGGATCAGGAACAGGATGAACAGTTTACCCTCCATTATCTTCAATTACATACCATTCATCTATTTCTGTAGATTGCACTATCTTTTCATTACACATTGCTGGAATCTCATCCATTATAGGAGCTATTAATTTTATTGTTTCAATTATATTAATAAAAAATATTTCAATCAATTATGATCAAATTCCATTATTCCCATGATCAGTAAAAATTACAGCTATCCTTTTACTTTTATCTTTACCCGTATTAGCCGGAGCTATTACTATATTATTAACAGATCGAAACTTAAACACTTCATTTTTTGACCCCTCAGGAGGGGGAGACCCAATTCTTTACCAACATTTATT
>POLLE3373-19|Lasioglossum morio|MB01509|BOLD:AAD9335
ATTATATTTTATTTTCGCAATATGAGCTGGAATAATTGGAGCTTCACTAAGAATAATTATTCGAATAGAATTAAGAGCCCCTGGAAGATGAATTAATAATGATCAAATTTATAATACTATTATTACATCACATGCATTTGTAATAATTTTCTTTATAGTTATACCATTTATAATTGGGGGGTTTGGTAATTGATTAGTACCACTAATAATTGGAGCCCCTGATATAGCATTCCCACGAATAAATAATATAAGATTTTGATTATTAATTCCTTCTTTATTCATATTATTAATAAGAAGAATTTTATCATCAGGATCAGGAACAGGATGAACAGTTTACCCTCCATTATCTTCAATTACATACCATTCATCTATTTCTGTAGATTGCACTATCTTTTCATTACACATTGCTGGAATCTCATCCATTATAGGAGCTATTAATTTTATTGTTTCAATTATATTAATAAAAAATATTTCAATCAATTATGATCAAATTCCATTATTCCCATGATCAGTAAAAATTACAGCTATCCTTTTACTTTTATCTTTACCCGTATTAGCCGGAGCTATTACTATATTATTAACAGATCGAAACTTAAACACTTCATTTTTTGACCCCTCAGGGGGGGGAGACCCAATTCTTTACCAACATTTATTT
>POLLE3372-19|Lasioglossum morio|MB01508|BOLD:AAD9335
TATTATATTTTATTTTCGCAATATGAGCTGGAATAATTGGAGCTTCACTAAGAATAATTATTCGAATAGAATTAAGAGCCCCTGGAAGATGAATTAATAATGATCAAATTTATAATACTATTATTACATCACATGCATTTGTAATAATTTTCTTTATAGTTATACCATTTATAATTGGGGGGTTTGGTAATTGATTAGTACCACTAATAATTGGAGCCCCTGATATAGCATTCCCACGAATAAATAATATAAGATTTTGATTATTAATTCCTTCTTTATTCATATTATTAATAAGAAGAATTTTATCATCAGGATCAGGAACAGGATGAACAGTTTACCCTCCATTATCTTCAATTACATACCATTCATCTATTTCTGTAGATTGCACTATCTTTTCATTACACATTGCTGGAATCTCATCCATTATAGGAGCTATTAATTTTATTGTTTCAATTATATTAATAAAAAATATTTCAATCAATTATGATCAAATTCCATTATTCCCATGATCAGTAAAAATTACAGCTATCCTTTTACTTTTATCTTTACCCGTATTAGCCGGAGCTATTACTATATTATTAACAGATCGAAACTTAAACACTTCATTTTTTGACCCCTCAGGGGGGGGAGACCCAATTCTTTACCAACATTTA
>POLLE154-18|Bombus hypnorum|MB00154|BOLD:AAB3227
TAATCGGATCATCTATAAGATTATTAATTCGTATAGAACTTAGACACCCTGGAATATGAATTAATAATGATCAAATTTATAATTCTTTAGTAACAAGTCATGCATTTTTAATAATTTTTTTTATAGTTATACCATTTATAATTGGAGGATTTGGAAATTACTTAATTCCTTTAATATTAGGATCCCCTGATATAGCTTTCCCACGAATAAATAATATTAGATTTTGATTACTTCCTCCATCTCTTCTAATACTTCTTTTAAGAAATTTATTTACCCCAAATGTTGGCACTGGATGAACTGTTTATCCTCCTTTATCATCATATATATTTCATTCATCACCTTCTATTGATATTGCAATTTTTTCATTACATATAACTGGAATTTCTTCAATTATTGGATCATTAAATTTTATTGTAACTATTTTATTAATAAAAAATTTTTCATTAAATTATGATCAAATTAATTTATTCTCTTGATCAGTTTGTATTACAGTAATATTATTAATTTTATCTTTACCAGTTTTAGCAGGAGCAATTACTATACTTCTTTTTGATCGAAATTTTAATACATCTT
>POLLE3370-19|Lasioglossum morio|MB01506|BOLD:AAD9335
ATTATATTTTATTTTCGCAATATGAGCTGGAATAATTGGAGCTTCACTAAGAATAATTATTCGAATAGAATTAAGAGCCCCTGGAAGATGAATTAATAATGATCAAATTTATAATACTATTATTACATCACATGCATTTGTAATAATTTTCTTTATAGTTATACCATTTATAATTGGGGGGTTTGGTAATTGATTAGTACCACTAATAATTGGAGCCCCTGATATAGCATTCCCACGAATAAATAATATAAGATTTTGATTATTAATTCCTTCTTTATTCATATTATTAATAAGAAGAATTTTATCATCAGGATCAGGAACAGGATGAACAGTTTACCCTCCATTATCTTCAATTACATACCATTCATCTATTTCTGTAGATTGCACTATCTTTTCATTACACATTGCTGGAATCTCATCCATTATAGGAGCTATTAATTTTATTGTTTCAATTATATTAATAAAAAATATTTCAATCAATTATGATCAAATTCCATTATTCCCATGATCAGTAAAAATTACAGCTATCCTTTTACTTTTATCTTTACCCGTATTAGCCGGAGCTATTACTATATTATTAACAGATCGAAACTTAAACACTTCATTTTTTGACCCCTCAGGGGGGGGAGACCCAATTCTTTACCAACATTTAT
>POLLE3369-19|Lasioglossum morio|MB01505|BOLD:AAD9335
TTATATTTTATTTTCGCAATATGAGCTGGAATAATTGGAGCTTCACTAAGAATAATTATTCGAATAGAATTAAGAGCCCCTGGAAGATGAATTAATAATGATCAAATTTATAATACTATTATTACATCACATGCATTTGTAATAATTTTCTTTATAGTTATACCATTTATAATTGGGGGGTTTGGTAATTGATTAGTACCACTAATAATTGGAGCCCCTGATATAGCATTCCCACGAATAAATAATATAAGATTTTGATTATTAATTCCTTCTTTATTCATATTATTAATAAGAAGAATTTTATCATCAGGATCAGGAACAGGATGAACAGTTTACCCTCCATTATCTTCAATTACATACCATTCATCTATTTCTGTAGATTGCACTATCTTTTCATTACACATTGCTGGAATCTCATCCATTATAGGAGCTATTAATTTTATTGTTTCAATTATATTAATAAAAAATATTTCAATCAATTATGATCAAATTCCATTATTCCCATGATCAGTAAAAATTACAGCTATCCTTTTACTTTTATCTTTACCCGTATTAGCCGGAGCTATTACTATATTATTAACAGATCGAAACTTAAACACTTCATTTTTTGACCCCTCAGGGGGGGGAGACCCAATTCTTTACCAACATTTA
>POLLE3368-19|Lasioglossum morio|MB01504|BOLD:AAD9335
ATTATATTTTATTTTCGCAATATGAGCTGGAATAATTGGAGCTTCACTAAGAATAATTATTCGAATAGAATTAAGAGCCCCTGGAAGATGAATTAATAATGATCAAATTTATAATACTATTATTACATCACATGCATTTGTAATAATTTTCTTTATAGTTATACCATTTATAATTGGGGGGTTTGGTAATTGATTAGTACCACTAATAATTGGAGCCCCTGATATAGCATTCCCACGAATAAATAATATAAGATTTTGATTATTAATTCCTTCTTTATTCATATTATTAATAAGAAGAATTTTATCATCAGGATCAGGAACAGGATGAACAGTTTACCCTCCATTATCTTCAATTACATACCATTCATCTATTTCTGTAGATTGCACTATCTTTTCATTACACATTGCTGGAATCTCATCCATTATAGGAGCTATTAATTTTATTGTTTCAATTATATTAATAAAAAATATTTCAATCAATTATGATCAAATTCCATTATTCCCATGATCAGTAAAAATTACAGCTATCCTTTTACTTTTATCTTTACCCGTATTAGCCGGAGCTATTACTATATTATTAACAGATCGAAACTTAAACACTTCATTTTTTGACCCCTCAGGGGGGGGAGACCCAATTCTTTACCAACATTTATTT
>POLLE3367-19|Lasioglossum pauxillum|MB01503|BOLD:AAE1160
ATTATATTTCATTTTTGCTATATGAGCAGGAATAATTGGAGCTTCTTTAAGAATAATTATCCGAATAGAATTAAGTGCTCCCGGAAAATGAATTAATAATGATCAAATTTATAATACTATTATTACTTCTCATGCATTTATTATAATTTTTTTTATAGTTATACCTTTTATAATTGGAGGTTTTGGAAATTGATTAATTCCATTAATAATTGGAGCCCCAGACATAGCTTTCCCTCGAATAAATAATATAAGATTTTGATTACTTATTCCATCACTATTTATACTTTTAATAAGAAGAATTTTAGCATCTGGTTCAGGAACTGGATGAACTATTTACCCTCCTTTATCTTCTTCAACTTTTCACCCATCTATTTCTACAGATTGTACAATTTTTTCTTTACATATTGCTGGTATTTCATCTATCATAGGAGCTATTAATTTTATTGTATCAATTATATTAATAAAAAATATTTCTATTAATTATGATCAAATTCCTCTTTTCCCATGATCAGTAAAAATTACTGCTATCTTATTATTACTCTCTCTACCCGTTTTAGCCGGAGCTATTACTATACTTTTAACAGACCGAAATTTAAATACATCATTTTTTGATCCTTCTGGAGGAGGAGACCCTATTTTATATCAACATTTATTTTG
>POLLE3366-19|Lasioglossum pauxillum|MB01502|BOLD:AAE1160
ATTATATTTCATTTTTGCTATATGAGCAGGAATAATTGGAGCTTCTTTAAGAATAATTATCCGAATAGAATTAAGTGCTCCCGGAAAATGAATTAATAATGATCAAATTTATAATACTATTATTACTTCTCATGCATTTATTATAATTTTTTTTATAGTTATACCTTTTATAATTGGAGGTTTTGGAAATTGATTAATTCCATTAATAATTGGAGCCCCAGACATAGCTTTCCCTCGAATAAATAATATAAGATTTTGATTACTTATTCCATCACTATTTATACTTTTAATAAGAAGAATTTTAGCATCTGGTTCAGGAACTGGATGAACTATTTACCCTCCTTTATCTTCTTCAACTTTTCACCCATCTATTTCTACAGATTGTACAATTTTTTCTTTACATATTGCTGGTATTTCATCTATCATAGGAGCTATTAATTTTATTGTATCAATTATATTAATAAAAAATATTTCTATTAATTATGATCAAATTCCTCTTTTCCCATGATCAGTAAAAATTACTGCTATCTTATTATTACTCTCTCTACCCGTTTTAGCCGGAGCTATTACTATACTTTTAACAGACCGAAATTTAAATACATCATTTTTTGATCCTTCTGGAGGAGGAGACCCTATTTTATATCAACATTTAT
>POLLE3365-19|Lasioglossum pauxillum|MB01501|BOLD:AAE1160
TATTATATTTCATTTTTGCTATATGAGCAGGAATAATTGGAGCTTCTTTAAGAATAATTATCCGAATAGAATTAAGTGCTCCCGGAAAATGAATTAATAATGATCAAATTTATAATACTATTATTACTTCTCATGCATTTATTATAATTTTTTTTATAGTTATACCTTTTATAATTGGAGGTTTTGGAAATTGATTAATTCCATTAATAATTGGAGCCCCAGACATAGCTTTCCCTCGAATAAATAATATAAGATTTTGATTACTTATTCCATCACTATTTATACTTTTAATAAGAAGAATTTTAGCATCTGGTTCAGGAACTGGATGAACTATTTACCCTCCTTTATCTTCTTCAACTTTTCACCCATCTATTTCTACAGATTGTACAATTTTTTCTTTACATATTGCTGGTATTTCATCTATCATAGGAGCTATTAATTTTATTGTATCAATTATATTAATAAAAAATATTTCTATTAATTATGATCAAATTCCTCTTTTCCCATGATCAGTAAAAATTACTGCTATCTTATTATTACTCTCTCTACCCGTTTTAGCCGGAGCTATTACTATACTTTTAACAGACCGAAATTTAAATACATCATTTTTTGATCCTTCTGGAGGAGGAGACCCTATTTTATATCAACATTTATTT
>POLLE3364-19|Lasioglossum pauxillum|MB01500|BOLD:AAE1160
ATTATATTTCATTTTTGCTATATGAGCAGGAATAATTGGAGCTTCTTTAAGAATAATTATCCGAATAGAATTAAGTGCTCCCGGAAAATGAATTAATAATGATCAAATTTATAATACTATTATTACTTCTCATGCATTTATTATAATTTTTTTTATAGTTATACCTTTTATAATTGGAGGTTTTGGAAATTGATTAATTCCATTAATAATTGGAGCCCCAGACATAGCTTTCCCTCGAATAAATAATATAAGATTTTGATTACTTATTCCATCACTATTTATACTTTTAATAAGAAGAATTTTAGCATCTGGTTCAGGAACTGGATGAACTATTTACCCTCCTTTATCTTCTTCAACTTTTCACCCATCTATTTCTACAGATTGTACAATTTTTTCTTTACATATTGCTGGTATTTCATCTATCATAGGAGCTATTAATTTTATTGTATCAATTATATTAATAAAAAATATTTCTATTAATTATGATCAAATTCCTCTTTTCCCATGATCAGTAAAAATTACTGCTATCTTATTATTACTCTCTCTACCCGTTTTAGCCGGAGCTATTACTATACTTTTAACAGACCGAAATTTAAATACATCATTTTTTGATCCTTCTGGAGGAGGAGACCCTATTTTATATCAACATTTAT
>POLLE3363-19|Lasioglossum malachurum|MB01499|BOLD:AAE5496
TATTATACTTTATATTTGCCATATGATCTGGGATAATCGGAGCTTCATTAAGTATAATTATTCGATTAGAATTAAGAATACCTGGAAATTGAATTAATAATGATCAAATTTATAATACTATTGTTACTTCTCATGCATTTATTATAATTTTTTTTATAGTTATACCATTTATAATTGGTGGATTTGGAAATTGATTAATTCCATTAATAATTGGAGCCCCTGACATAGCATTCCCTCGAATAAATAATTTAAGATTCTGACTATTAATTCCATCAATAATTATATTATTAACAGGAACAATCTTATCCTCCGGATCAGGAACAGGATGAACTATTTACCCTCCTTTATCTAGATCTACATTTCATCCCTCAATTTCAGTTGATTGCACTATTTTTGCTCTTCATATAGCAGGAATTTCTTCCATTATAGGAGCTATTAATTTTATTGTATCAATTACATTAATAAAAAATTCATCTATTAAATATGATCAACTTCCTCTTTTCCCATGATCAGTAAAAATTACTGCTATTTTATTATTATTATCCTTACCAGTTTTAGCAGGTGCTATTACAATACTTTTAACAGATCGAAATATAAATACTTCATTTTTTGACCCTTCAGGAGGAGGAGACCCTATTTTATATCAACATCTAT
>POLLE3362-19|Lasioglossum malachurum|MB01498|BOLD:AAE5496
ATTATACTTTATATTTGCCATATGATCTGGGATAATCGGAGCTTCATTAAGTATAATTATTCGATTAGAATTAAGAATACCTGGAAATTGAATTAATAATGATCAAATTTATAATACTATTGTTACTTCTCATGCATTTATTATAATTTTTTTTATAGTTATACCATTTATAATTGGTGGATTTGGAAATTGATTAATTCCATTAATAATTGGAGCCCCTGACATAGCATTCCCTCGAATAAATAATTTAAGATTCTGACTATTAATTCCATCAATAATTATATTATTAACAGGAACAATCTTATCCTCCGGATCAGGAACAGGATGAACTATTTACCCTCCTTTATCTAGATCTACATTTCATCCCTCAATTTCAGTTGATTGCACTATTTTTGCTCTTCATATAGCAGGAATTTCTTCCATTATAGGAGCTATTAATTTTATTGTATCAATTACATTAATAAAAAATTCATCTATTAAATATGATCAACTTCCTCTTTTCCCATGATCAGTAAAAATTACTGCTATTTTATTATTATTATCCTTACCAGTTTTAGCAGGTGCTATTACAATACTTTTAACAGATCGAAATATAAATACTTCATTTTTTGACCCTTCAGGAGGAGGAGACCCTATTTTATATCAACATCTAT
>POLLE3361-19|Lasioglossum malachurum|MB01497|BOLD:AAE5496
TATTATACTTTATATTTGCCATATGATCTGGGATAATCGGAGCTTCATTAAGTATAATTATTCGATTAGAATTAAGAATACCTGGAAATTGAATTAATAATGATCAAATTTATAATACTATTGTTACTTCTCATGCATTTATTATAATTTTTTTTATAGTTATACCATTTATAATTGGTGGATTTGGAAATTGATTAATTCCATTAATAATTGGAGCCCCTGACATAGCATTCCCTCGAATAAATAATTTAAGATTCTGACTATTAATTCCATCAATAATTATATTATTAACAGGAACAATCTTATCCTCCGGATCAGGAACAGGATGAACTATTTACCCTCCTTTATCTAGATCTACATTTCATCCCTCAATTTCAGTTGATTGCACTATTTTTGCTCTTCATATAGCAGGAATTTCTTCCATTATAGGAGCTATTAATTTTATTGTATCAATTACATTAATAAAAAATTCATCTATTAAATATGATCAACTTCCTCTTTTCCCATGATCAGTAAAAATTACTGCTATTTTATTATTATTATCCTTACCAGTTTTAGCAGGTGCTATTACAATACTTTTAACAGATCGAAATATAAATACTTCATTTTTTGACCCTTCAGGAGGAGGAGACCCTATTTTATATCAACATCTATT
>POLLE3360-19|Lasioglossum calceatum|MB01496|BOLD:AAB0353
ATTATATTTTATCTTTGCTATATGATCTGGAATAATTGGATCCTCTTTAAGAATAATTATTCGAATAGAACTAAGAGTACCAGGAAAATGAATTAATAATGATCAAATTTATAATACTATTGTAACTTCACATGCATTTATTATAATTTTTTTTATAGTTATACCATTTATAATTGGTGGATTTGGAAATTGACTCGTACCATTAATAATTGGAGCCCCTGATATAGCATTCCCACGAATAAATAATATAAGATTATGATTATTAATACCATCATTATTTATACTATTAATAAGAAGATTATTATCCTCAGGATCAGGAACTGGATGAACAATTTACCCACCATTATCTAATTCTACTTTTCATCCATCAATCTCAGTAGATTGCACAATTTTTTCATTACATATTGCAGGAATTTCATCCATTATAGGAGCTATTAATTTTATTGTATCAATTATATTAATAAAAAATATATCTATTAACTATGATCAAATTCCTCTTTTTCCATGATCAGTAAAAATTACAGCCATCCTTCTTCTACTATCATTACCAATTTTAGCTGGAGCCATTACAATACTTTTAACAGATCGAAATATAAATACTTCATTTTTTGACCCATCAGGAGGTGGTGATCCTATTTTATATCAACATCTATT
>POLLE3359-19|Dasypoda hirtipes|MB01495|BOLD:AAI9629
[truncated: 1,664,611 more chars]
