# Supplementary material for: A DNA barcode-based survey of wild urban bees in the Loire Valley, France
Source: Sci Rep. 2021 Feb 26;11:4770. doi: 10.1038/s41598-021-83631-0 (PMC7910470; doi:10.1038/s41598-021-83631-0)
Supplement: Supplementary file 4 — Supplementary Table S1. [file 41598_2021_83631_MOESM4_ESM.xlsx]

## Sheet: Feuil1
A DNA Barcode-based survey of wild urban bees in the Loire Valley, France.
Irene Villalta, Romain Ledet, Mathilde Baude, David Genoud, Christophe Bouget, Maxime Cornillon, Sébastien Moreau, Béatrice Courtial, Carlos Lopez-Vaamonde.
Site	City	Latitude	Longitude
BL1	Blois	47.57112	1.30978
BL2	Blois	47.58281	1.33196
BL3	Blois	47.59046	1.34400
BL4	Blois	47.59766	1.35905
BL5	Blois	47.60400	1.36804
BL6	Blois	47.61947	1.38584
OR1	Orleans	47.87480	2.03591
OR2	Orleans	47.88685	2.02398
OR3	Orleans	47.90204	1.98096
OR4	Orleans	47.90412	1.95339
OR5	Orleans	47.90067	1.93261
OR6	Orleans	47.89783	1.90048
OR7	Orleans	47.89773	1.88321
OR8	Orleans	47.89597	1.86767
OR9	Orleans	47.88586	1.84165
OR10	Orleans	47.86641	1.79208
OR11	Orleans	47.85401	1.75144
TO1	Tours	47.40302	0.80799
TO2	Tours	47.40514	0.76729
TO3	Tours	47.40020	0.73518
TO4	Tours	47.39702	0.71997
TO5	Tours	47.39707	0.70981
TO6	Tours	47.39749	0.68926
TO7	Tours	47.39544	0.67286
TO8	Tours	47.39372	0.66239
TO9	Tours	47.38948	0.64585
TO10	Tours	47.38132	0.62026
TO11	Tours	47.37946	0.60337
TO12	Tours	47.37336	0.56990
