# Supplementary material for: A DNA barcode-based survey of wild urban bees in the Loire Valley, France
Source: Sci Rep. 2021 Feb 26;11:4770. doi: 10.1038/s41598-021-83631-0 (PMC7910470; doi:10.1038/s41598-021-83631-0)
Supplement: Supplementary file 5 — Supplementary Table S2. [file 41598_2021_83631_MOESM5_ESM.xlsx]

## Sheet: Feuil1
A DNA Barcode-based survey of wild urban bees in the Loire Valley, France.
Irene Villalta, Romain Ledet, Mathilde Baude, David Genoud, Christophe Bouget, Maxime Cornillon, Sébastien Moreau, Béatrice Courtial, Carlos Lopez-Vaamonde.
Sample ID	BIN	Sequencing method	Accession number	Species
BL1700001	BOLD:AAB1062	SMRT	MT870546	Bombus terrestris
BL1700003	BOLD:AAI8745	SMRT	MT871798	Bombus vestalis
BL1700004	BOLD:AAB0353	SMRT	MT870662	Lasioglossum calceatum
BL1700005	BOLD:AAB0353	SMRT	MT870158	Lasioglossum calceatum
BL1700006	BOLD:AAB1062	SMRT	MT870705	Bombus terrestris
BL1700007	BOLD:AAB0353	SMRT	MT869974	Lasioglossum calceatum
BL1700008	BOLD:AAB3147	SMRT	MT868955	Lasioglossum zonulum
BL1700009	BOLD:AAB3148	SMRT	MT869146	Lasioglossum zonulum
BL1700010	BOLD:AAB0353	SMRT	MT871574	Lasioglossum calceatum
BL1700011	BOLD:AAB0353	SMRT	MT871254	Lasioglossum calceatum
BL1700012	BOLD:AAA2322	SMRT	MT870369	Lasioglossum leucozonium
BL1700013	BOLD:AAB0353	SMRT	MT871788	Lasioglossum calceatum
BL1700014	BOLD:AAB0353	SMRT	MT870675	Lasioglossum calceatum
BL1700015	BOLD:AAN4492	SMRT	MT869753	Halictus scabiosae
BL1700016	BOLD:AAN4492	SMRT	MT869546	Halictus scabiosae
BL1700018	BOLD:AAB0353	SMRT	MT869993	Lasioglossum calceatum
BL1700019	BOLD:AAB1062	SMRT	MT871830	Bombus terrestris
BL1700020	BOLD:AAB0353	SMRT	MT869109	Lasioglossum calceatum
BL1700021	BOLD:AAB0353	SMRT	MT870175	Lasioglossum calceatum
BL1700023	BOLD:AAA2322	SMRT	MT868991	Lasioglossum leucozonium
BL1700024	BOLD:AAD2566	SMRT	MT869622	Bombus hortorum
BL1700025	BOLD:AAB1062	SMRT	MT870973	Bombus terrestris
BL1700026	BOLD:AAY5433	SMRT	MT871066	Lasioglossum laticeps
BL1700027	BOLD:AAE5496	SMRT	MT868976	Lasioglossum malachurum
BL1700030	BOLD:AAN9113	SMRT	MT869134	Eucera malvae
BL1700032	BOLD:AAD5869	SMRT	MT871848	Halictus langobardicus
BL1700033	BOLD:AAB1062	SMRT	MT869371	Bombus terrestris
BL1700035	BOLD:AAB1062	SMRT	MT869559	Bombus terrestris
BL1700037	BOLD:AAD5869	SMRT	MT870059	Halictus langobardicus
BL1700038	BOLD:AAE5496	SMRT	MT870213	Lasioglossum malachurum
BL1700039	BOLD:AAB1062	SMRT	MT871389	Bombus terrestris
BL1700040	BOLD:AAD2566	SMRT	MT871705	Bombus hortorum
BL1700041	BOLD:AAE5496	SMRT	MT871728	Lasioglossum malachurum
BL1700042	BOLD:AAD2566	SMRT	MT869725	Bombus hortorum
BL1700043	BOLD:AAE5496	SMRT	MT869693	Lasioglossum malachurum
BL1700044	BOLD:AAB0353	SMRT	MT870421	Lasioglossum calceatum
BL1700045	BOLD:AAB3147	SMRT	MT870327	Lasioglossum zonulum
BL1700046	BOLD:AAJ9209	SMRT	MT871521	Xylocopa violacea
BL1700047	BOLD:AAD4735	SMRT	MT869342	Bombus pratorum
BL1700048	BOLD:AAI8745	SMRT	MT871110	Bombus vestalis
BL1700049	BOLD:AAY5433	SMRT	MT869195	Lasioglossum laticeps
BL1700050	BOLD:AAB1062	SMRT	MT869539	Bombus terrestris
BL1800001	BOLD:AAC8068	SMRT	MT869218	Andrena nigroaenea
BL1800004	BOLD:ADZ3664	SMRT	MT869033	Andrena helvola
BL1800006	BOLD:ADM1219	SMRT	MT869376	Lasioglossum pallens
BL1800007	BOLD:AAE1789	SMRT	MT870361	Lasioglossum xanthopus
BL1800008	BOLD:AAE2962	SMRT	MT871278	Halictus quadricinctus
BL1800009	BOLD:AAN4492	SMRT	MT869038	Halictus scabiosae
BL1800010	BOLD:AAN4492	SMRT	MT870553	Halictus scabiosae
BL1800011	BOLD:AAN4492	SMRT	MT869625	Halictus scabiosae
BL1800012	BOLD:AAN4492	SMRT	MT870643	Halictus scabiosae
BL1800013	BOLD:ADZ3664	SMRT	MT869400	Andrena helvola
BL1800014	BOLD:AAJ2115	SMRT	MT870020	Andrena dorsata
BL1800016	BOLD:AAE1160	SMRT	MT871679	Lasioglossum pauxillum
BL1800017	BOLD:AAE1160	SMRT	MT870818	Lasioglossum pauxillum
BL1800018	BOLD:AAN4492	SMRT	MT870360	Halictus scabiosae
BL1800019	BOLD:AAN4492	SMRT	MT871051	Halictus scabiosae
BL1800021	BOLD:AAN4492	SMRT	MT869983	Halictus scabiosae
BL1800023	BOLD:AAD9335	SMRT	MT869489	Lasioglossum morio
BL1800024	BOLD:AAA2326	SMRT	MT869934	Apis mellifera
BL1800025	BOLD:AAC2461	SMRT	MT869612	Lasioglossum villosulum
BL1800026	BOLD:AAB1062	SMRT	MT870867	Bombus terrestris
BL1800027	BOLD:AAN4492	SMRT	MT870384	Halictus scabiosae
BL1800028	BOLD:AAZ9230	SMRT	MT869719	Lasioglossum intermedium
BL1800029	BOLD:AAN4492	SMRT	MT871826	Halictus scabiosae
BL1800030	BOLD:AAN4492	SMRT	MT871852	Halictus scabiosae
BL1800031	BOLD:AAN4492	SMRT	MT870920	Halictus scabiosae
BL1800032	BOLD:AAD7687	SMRT	MT870056	Lasioglossum marginatum
BL1800033	BOLD:AAA2326	SMRT	MT869611	Apis mellifera
BL1800034	BOLD:AAN4492	SMRT	MT869314	Halictus scabiosae
BL1800035	BOLD:AAN4492	SMRT	MT871613	Halictus scabiosae
BL1800036	BOLD:AAC8068	SMRT	MT871480	Andrena nigroaenea
BL1800037	BOLD:AAN4492	SMRT	MT869673	Halictus scabiosae
BL1800038	BOLD:AAB0353	SMRT	MT871606	Lasioglossum calceatum
BL1800039	BOLD:AAB0353	SMRT	MT871058	Lasioglossum calceatum
BL1800041	BOLD:AAE1160	SMRT	MT869282	Lasioglossum pauxillum
BL1800044	BOLD:AAN4492	SMRT	MT870610	Halictus scabiosae
BL1800045	BOLD:AAN4492	SMRT	MT869369	Halictus scabiosae
BL1800046	BOLD:AAN4492	SMRT	MT871544	Halictus scabiosae
BL1800047	BOLD:AAD7687	SMRT	MT869211	Lasioglossum marginatum
BL1800048	BOLD:ADM1219	SMRT	MT870391	Lasioglossum pallens
BL1800050	BOLD:ADM1219	SMRT	MT869683	Lasioglossum pallens
BL1800051	BOLD:ADM1219	SMRT	MT871442	Lasioglossum pallens
BL1800052	BOLD:AAD7687	SMRT	MT871400	Lasioglossum marginatum
BL1800053	BOLD:ADM1219	SMRT	MT870073	Lasioglossum pallens
BL1800054	BOLD:AAY8318	SMRT	MT871318	Andrena gravida
BL1800055	BOLD:AAC8068	SMRT	MT871026	Andrena nigroaenea
BL1800056	BOLD:AAD7687	SMRT	MT869597	Lasioglossum marginatum
BL1800057	BOLD:ADM1219	SMRT	MT871099	Lasioglossum pallens
BL1800058	BOLD:ADM1219	SMRT	MT870932	Lasioglossum pallens
BL1800059	BOLD:AAK8366	SMRT	MT871383	Lasioglossum bluethgeni
BL1800060	BOLD:AAD7687	SMRT	MT870476	Lasioglossum marginatum
BL1800061	BOLD:ADM1219	SMRT	MT870041	Lasioglossum pallens
BL1800064	BOLD:AAK8366	SMRT	MT871256	Lasioglossum bluethgeni
BL1800065	BOLD:ADM1219	SMRT	MT870238	Lasioglossum pallens
BL1800066	BOLD:AAD7687	SMRT	MT869065	Lasioglossum marginatum
BL1800067	BOLD:ADM1219	SMRT	MT871745	Lasioglossum pallens
BL1800068	BOLD:AAE5496	SMRT	MT871746	Lasioglossum malachurum
BL1800069	BOLD:AAD7687	SMRT	MT869236	Lasioglossum marginatum
BL1800070	BOLD:AAD7687	SMRT	MT870496	Lasioglossum marginatum
BL1800071	BOLD:ADM1219	SMRT	MT871178	Lasioglossum pallens
BL1800072	BOLD:ADM1219	SMRT	MT871778	Lasioglossum pallens
BL1800073	BOLD:AAK8366	SMRT	MT871753	Lasioglossum bluethgeni
BL1800074	BOLD:AAC4378	SMRT	MT870785	Bombus pascuorum
BL1800076	BOLD:AAA2326	SMRT	MT870225	Apis mellifera
BL1800077	BOLD:AAD6282	SMRT	MT869156	Osmia bicornis
BL1800078	BOLD:AAD8891	SMRT	MT871264	Andrena haemorrhoa
BL1800079	BOLD:ACY0380	SMRT	MT871675	Andrena helvola
BL1800080	BOLD:AAD7687	SMRT	MT870976	Lasioglossum marginatum
BL1800081	BOLD:AAD7687	SMRT	MT871315	Lasioglossum marginatum
BL1800082	BOLD:AAD7687	SMRT	MT870516	Lasioglossum marginatum
BL1800083	BOLD:ACC1533	SMRT	MT870680	Sphecodes majalis
BL1800084	BOLD:AAD7687	SMRT	MT869100	Lasioglossum marginatum
BL1800085	BOLD:AAJ2143	SMRT	MT869399	Andrena minutula
BL1800087	BOLD:AAB4516	SMRT	MT869641	Bombus sylvestris
BL1800088	BOLD:AAB1062	SMRT	MT869340	Bombus terrestris
BL1800089	BOLD:ADZ8010	SMRT	MT870012	Osmia bicornis
BL1800090	BOLD:AAD6282	SMRT	MT870495	Osmia bicornis
BL1800091	BOLD:AAB3148	SMRT	MT870105	Lasioglossum zonulum
BL1800093	BOLD:AAJ2115	SMRT	MT869185	Andrena dorsata
BL1800095	BOLD:AAD7687	SMRT	MT870724	Lasioglossum marginatum
BL1800096	BOLD:AAD7687	SMRT	MT869050	Lasioglossum marginatum
BL1800097	BOLD:AAE1129	SMRT	MT869515	Lasioglossum lativentre
BL1800098	BOLD:AAB1062	SMRT	MT870971	Bombus terrestris
BL1800099	BOLD:ACY0380	SMRT	MT871102	Andrena helvola
BL1800100	BOLD:ACY0380	SMRT	MT871599	Andrena helvola
BL1800101	BOLD:ACY0380	SMRT	MT869276	Andrena helvola
BL1800102	BOLD:ACY0380	SMRT	MT871222	Andrena helvola
BL1800103	BOLD:ACY0380	SMRT	MT871105	Andrena helvola
BL1800105	BOLD:ABU9089	SMRT	MT871086	Andrena helvola
BL1800106	BOLD:ACY0380	SMRT	MT869199	Andrena helvola
BL1800107	BOLD:AAA2326	SMRT	MT870370	Apis mellifera
BL1800112	BOLD:ADM1219	SMRT	MT869233	Lasioglossum pallens
BL1800113	BOLD:AAA2326	SMRT	MT870309	Apis mellifera
BL1800114	BOLD:AAA2326	SMRT	MT869337	Apis mellifera
BL1800115	BOLD:AAA2326	SMRT	MT870543	Apis mellifera
BL1800119	BOLD:AAD6282	SMRT	MT870727	Osmia bicornis
BL1800129	BOLD:AAF2925	SMRT	MT870508	Sphecodes ruficrus
BL1800135	BOLD:AAA2326	SMRT	MT870606	Apis mellifera
BL1800136	BOLD:AAB3147	SMRT	MT869660	Lasioglossum zonulum
BL1800137	BOLD:AAE1160	SMRT	MT871735	Lasioglossum pauxillum
BL1800138	BOLD:AAE2962	SMRT	MT869675	Halictus quadricinctus
BL1800139	BOLD:AAN4168	SMRT	MT870720	Andrena rhenana
BL1800140	BOLD:AAD9335	SMRT	MT870442	Lasioglossum morio
BL1800141	BOLD:AAC2461	SMRT	MT870666	Lasioglossum villosulum
BL1800143	BOLD:AAC2461	SMRT	MT871497	Lasioglossum villosulum
BL1800144	BOLD:AAJ2143	SMRT	MT869526	Andrena minutula
BL1800145	BOLD:ACX2946	SMRT	MT869160	Andrena flavipes
BL1800147	BOLD:AAD4735	SMRT	MT869748	Bombus pratorum
BL1800148	BOLD:AAN4492	SMRT	MT871518	Halictus scabiosae
BL1800149	BOLD:AAN4492	SMRT	MT870597	Halictus scabiosae
BL1800150	BOLD:AAN4492	SMRT	MT871186	Halictus scabiosae
BL1800151	BOLD:AAA2326	SMRT	MT871116	Apis mellifera
BL1800152	BOLD:AAN4492	SMRT	MT869208	Halictus scabiosae
BL1800153	BOLD:AAA2326	SMRT	MT869700	Apis mellifera
BL1800154	BOLD:AAN4492	SMRT	MT869048	Halictus scabiosae
BL1800155	BOLD:AAC2461	SMRT	MT869863	Lasioglossum villosulum
BL1800156	BOLD:AAC2461	SMRT	MT869544	Lasioglossum villosulum
BL1800157	BOLD:ADZ4420	SMRT	MT870336	Lasioglossum buccale
BL1800158	BOLD:AAC2461	SMRT	MT870612	Lasioglossum villosulum
BL1800159	BOLD:AAE5115	SMRT	MT870682	Lasioglossum nitidulum
BL1800160	BOLD:ACQ8646	SMRT	MT871260	Lasioglossum minutissimum
BL1800161	BOLD:ACQ8646	SMRT	MT869506	Lasioglossum minutissimum
BL1800162	BOLD:AAA2326	SMRT	MT869584	Apis mellifera
BL1800163	BOLD:AAN4492	SMRT	MT870865	Halictus scabiosae
BL1800164	BOLD:AAN4492	SMRT	MT868974	Halictus scabiosae
BL1800166	BOLD:ACX2946	SMRT	MT869524	Andrena flavipes
BL1800168	BOLD:AAE5496	SMRT	MT870489	Lasioglossum malachurum
BL1800169	BOLD:AAK7827	SMRT	MT871760	Lasioglossum pauperatum
BL1800170	BOLD:AAN4492	SMRT	MT869828	Halictus scabiosae
BL1800171	BOLD:AAN4492	SMRT	MT870539	Halictus scabiosae
BL1800172	BOLD:AAN4492	SMRT	MT871368	Halictus scabiosae
BL1800174	BOLD:AAC2461	SMRT	MT869557	Lasioglossum villosulum
BL1800175	BOLD:AAE1129	SMRT	MT871151	Lasioglossum lativentre
BL1800176	BOLD:AAE5496	SMRT	MT871855	Lasioglossum malachurum
BL1800177	BOLD:AAW9737	SMRT	MT869701	Lasioglossum griseolum
BL1800178	BOLD:AAN4492	SMRT	MT869421	Halictus scabiosae
BL1800179	BOLD:AAN4492	SMRT	MT871150	Halictus scabiosae
BL1800180	BOLD:AAD5869	SMRT	MT869187	Halictus langobardicus
BL1800183	BOLD:AAB3147	SMRT	MT870200	Lasioglossum zonulum
BL1800189	BOLD:AAD5869	SMRT	MT871273	Halictus langobardicus
BL1800195	BOLD:AAD5869	SMRT	MT868967	Halictus langobardicus
BL1800196	BOLD:AAW9816	SMRT	MT870277	Lasioglossum sexnotatum
BL1800197	BOLD:AAK8366	SMRT	MT870552	Lasioglossum bluethgeni
BL1800198	BOLD:AAK8366	SMRT	MT871185	Lasioglossum bluethgeni
BL1800200	BOLD:AAD5869	SMRT	MT870244	Halictus langobardicus
BL1800201	BOLD:AAA2322	SMRT	MT869477	Lasioglossum leucozonium
BL1800202	BOLD:AAF4025	SMRT	MT868987	Lasioglossum puncticolle
BL1800204	BOLD:AAE1129	SMRT	MT871424	Lasioglossum lativentre
BL1800205	BOLD:AAF4025	SMRT	MT871213	Lasioglossum puncticolle
BL1800207	BOLD:AAE4947	SMRT	MT869435	Andrena minutuloides
BL1800209	BOLD:AED2841	SMRT	MT869981	Seladonia tumulorum
BL1800210	BOLD:AAN4492	SMRT	MT870364	Halictus scabiosae
BL1800211	BOLD:AAB1062	SMRT	MT869257	Bombus terrestris
BL1800212	BOLD:AAI6480	SMRT	MT870615	Seladonia subaurata
BL1800213	BOLD:AAF3834	SMRT	MT869189	Lasioglossum medinai
BL1800214	BOLD:AAB1062	SMRT	MT869792	Bombus terrestris
BL1800215	BOLD:AAN4492	SMRT	MT871588	Halictus scabiosae
BL1800218	BOLD:AAD4735	SMRT	MT871453	Bombus pratorum
BL1800219	BOLD:AAA2326	SMRT	MT869868	Apis mellifera
BL1800220	BOLD:AAA2326	SMRT	MT869610	Apis mellifera
BL1800221	BOLD:AAA2326	SMRT	MT870472	Apis mellifera
BL1800222	BOLD:AAF4025	SMRT	MT870679	Lasioglossum puncticolle
BL1800224	BOLD:AAN4492	SMRT	MT871352	Halictus scabiosae
BL1800225	BOLD:AAN4492	SMRT	MT870935	Halictus scabiosae
BL1800226	BOLD:AAN4492	SMRT	MT871093	Halictus scabiosae
BL1800227	BOLD:AAE5496	SMRT	MT871856	Lasioglossum malachurum
BL1800228	BOLD:ADM1219	SMRT	MT869645	Lasioglossum pallens
BL1800229	BOLD:AAB1062	SMRT	MT871656	Bombus terrestris
BL1800230	BOLD:AAA2326	SMRT	MT871334	Apis mellifera
BL1800231	BOLD:AAB1062	SMRT	MT869814	Bombus terrestris
BL1800232	BOLD:AAA2326	SMRT	MT869221	Apis mellifera
BL1800233	BOLD:AAJ9209	SMRT	MT869731	Xylocopa violacea
BL1800236	BOLD:AAE5496	SMRT	MT870854	Lasioglossum malachurum
BL1800237	BOLD:AAE5496	SMRT	MT870091	Lasioglossum malachurum
BL1800238	BOLD:AAE5496	SMRT	MT870592	Lasioglossum malachurum
BL1800240	BOLD:AAE5496	SMRT	MT869849	Lasioglossum malachurum
BL1800241	BOLD:AAE5496	SMRT	MT869813	Lasioglossum malachurum
BL1800242	BOLD:AAE5496	SMRT	MT870123	Lasioglossum malachurum
BL1800243	BOLD:AAE5496	SMRT	MT869604	Lasioglossum malachurum
BL1800244	BOLD:AAE5496	SMRT	MT870227	Lasioglossum malachurum
BL1800246	BOLD:AAE5496	SMRT	MT869445	Lasioglossum malachurum
BL1800247	BOLD:AAE5496	SMRT	MT870915	Lasioglossum malachurum
BL1800248	BOLD:AAD9335	SMRT	MT870172	Lasioglossum morio
BL1800249	BOLD:AAC2461	SMRT	MT870939	Lasioglossum villosulum
BL1800251	BOLD:AAI6480	SMRT	MT871708	Seladonia subaurata
BL1800252	BOLD:AAE5496	SMRT	MT870230	Lasioglossum malachurum
BL1800253	BOLD:AAE5496	SMRT	MT870775	Lasioglossum malachurum
BL1800260	BOLD:ACQ8646	SMRT	MT871220	Lasioglossum minutissimum
BL1800261	BOLD:AAE5496	SMRT	MT869780	Lasioglossum malachurum
BL1800262	BOLD:AAE5496	SMRT	MT871514	Lasioglossum malachurum
BL1800264	BOLD:AAD9335	SMRT	MT870863	Lasioglossum morio
BL1800265	BOLD:AAE5496	SMRT	MT870165	Lasioglossum malachurum
BL1800267	BOLD:AAE5496	SMRT	MT869880	Lasioglossum malachurum
BL1800268	BOLD:AAE5496	SMRT	MT871505	Lasioglossum malachurum
BL1800269	BOLD:AAE5496	SMRT	MT870504	Lasioglossum malachurum
BL1800270	BOLD:AAE5496	SMRT	MT870688	Lasioglossum malachurum
BL1800271	BOLD:AAE5496	SMRT	MT871647	Lasioglossum malachurum
BL1800272	BOLD:AAE1160	SMRT	MT869388	Lasioglossum pauxillum
BL1800274	BOLD:AAE5496	SMRT	MT870692	Lasioglossum malachurum
BL1800275	BOLD:AAI6480	SMRT	MT871645	Seladonia subaurata
BL1800290	BOLD:AAE5496	SMRT	MT869708	Lasioglossum malachurum
BL1800291	BOLD:AAD9335	SMRT	MT871548	Lasioglossum morio
BL1800293	BOLD:AAE5496	SMRT	MT871794	Lasioglossum malachurum
BL1800294	BOLD:AAE5496	SMRT	MT869124	Lasioglossum malachurum
BL1800295	BOLD:AAE5496	SMRT	MT870725	Lasioglossum malachurum
BL1800296	BOLD:AAB1060	SMRT	MT869985	Bombus lucorum
BL1800297	BOLD:AAA2326	SMRT	MT871188	Apis mellifera
BL1800298	BOLD:AAA2326	SMRT	MT869564	Apis mellifera
BL1800299	BOLD:AAE5496	SMRT	MT870113	Lasioglossum malachurum
BL1800300	BOLD:AAE5496	SMRT	MT870094	Lasioglossum malachurum
BL1800301	BOLD:AAE1160	SMRT	MT871252	Lasioglossum pauxillum
BL1800302	BOLD:AAE1160	SMRT	MT869920	Lasioglossum pauxillum
BL1800303	BOLD:AAE1160	SMRT	MT871641	Lasioglossum pauxillum
BL1800304	BOLD:AAE1160	SMRT	MT871636	Lasioglossum pauxillum
BL1800305	BOLD:AAE5496	SMRT	MT869874	Lasioglossum malachurum
BL1800306	BOLD:AAA2326	SMRT	MT871546	Apis mellifera
BL1800309	BOLD:AAE5496	SMRT	MT870590	Lasioglossum malachurum
BL1800310	BOLD:AAD9335	SMRT	MT871125	Lasioglossum morio
BL1800311	BOLD:AAD9335	SMRT	MT871673	Lasioglossum morio
BL1800312	BOLD:AAD9335	SMRT	MT871010	Lasioglossum morio
BL1800313	BOLD:AAD9335	SMRT	MT868958	Lasioglossum morio
BL1800314	BOLD:AAD9335	SMRT	MT869307	Lasioglossum morio
BL1800315	BOLD:AAA2326	SMRT	MT870304	Apis mellifera
BL1800316	BOLD:AAA2326	SMRT	MT871039	Apis mellifera
BL1800317	BOLD:AAA2322	SMRT	MT870424	Lasioglossum leucozonium
BL1800319	BOLD:AAE5496	SMRT	MT870752	Lasioglossum malachurum
BL1800320	BOLD:AAD9335	SMRT	MT869884	Lasioglossum morio
BL1800321	BOLD:AAE5496	SMRT	MT870103	Lasioglossum malachurum
BL1800323	BOLD:AAE5496	SMRT	MT870159	Lasioglossum malachurum
BL1800324	BOLD:AAE5496	SMRT	MT871375	Lasioglossum malachurum
BL1800325	BOLD:AAE5496	SMRT	MT871378	Lasioglossum malachurum
BL1800326	BOLD:AAE5496	SMRT	MT869418	Lasioglossum malachurum
BL1800327	BOLD:AAE5496	SMRT	MT871031	Lasioglossum malachurum
BL1800328	BOLD:AAD9335	SMRT	MT869101	Lasioglossum morio
BL1800329	BOLD:AAD9335	SMRT	MT868949	Lasioglossum morio
BL1800330	BOLD:AAD9335	SMRT	MT871723	Lasioglossum morio
BL1800333	BOLD:AAW9816	SMRT	MT870444	Lasioglossum sexnotatum
BL1800334	BOLD:AAA2322	SMRT	MT870902	Lasioglossum leucozonium
BL1800336	BOLD:AAA2322	SMRT	MT870764	Lasioglossum leucozonium
BL1800338	BOLD:AAA2322	SMRT	MT870946	Lasioglossum leucozonium
BL1800340	BOLD:AAD2566	SMRT	MT871157	Bombus hortorum
BL1800343	BOLD:AAD5869	SMRT	MT870603	Halictus langobardicus
BL1800344	BOLD:AAA2322	SMRT	MT871509	Lasioglossum leucozonium
BL1800345	BOLD:AAE5496	SMRT	MT871528	Lasioglossum malachurum
BL1800346	BOLD:AAE1160	SMRT	MT870190	Lasioglossum pauxillum
BL1800347	BOLD:AAB3147	SMRT	MT870926	Lasioglossum zonulum
BL1800348	BOLD:AAE1160	SMRT	MT870521	Lasioglossum pauxillum
BL1800350	BOLD:AAD9335	SMRT	MT869315	Lasioglossum morio
BL1800351	BOLD:AAD9335	SMRT	MT869970	Lasioglossum morio
BL1800352	BOLD:AAY9696	SMRT	MT869656	Lasioglossum pygmaeum
BL1800353	BOLD:AAD2566	SMRT	MT871206	Bombus hortorum
BL1800354	BOLD:AAA2326	SMRT	MT869226	Apis mellifera
BL1800359	BOLD:AAF4025	SMRT	MT871633	Lasioglossum puncticolle
BL1800360	BOLD:AAD2566	SMRT	MT870794	Bombus hortorum
BL1800361	BOLD:AAJ7737	SMRT	MT871706	Bombus ruderatus
BL1800362	BOLD:AAA2326	SMRT	MT871625	Apis mellifera
BL1800363	BOLD:AAF3945	SMRT	MT869525	Megachile genalis
BL1800364	BOLD:AAA2326	SMRT	MT869588	Apis mellifera
BL1800366	BOLD:AAE1160	SMRT	MT870320	Lasioglossum pauxillum
BL1800367	BOLD:AAE5496	SMRT	MT871660	Lasioglossum malachurum
BL1800368	BOLD:AAD2566	SMRT	MT869426	Bombus hortorum
BL1800369	BOLD:AAB1062	SMRT	MT869479	Bombus terrestris
BL1800370	BOLD:AAB4516	SMRT	MT871230	Bombus sylvestris
BL1800371	BOLD:AAA2326	SMRT	MT869080	Apis mellifera
BL1800372	BOLD:AAA2326	SMRT	MT869653	Apis mellifera
BL1800373	BOLD:AAA2326	SMRT	MT870290	Apis mellifera
BL1800374	BOLD:AAB0353	SMRT	MT869768	Lasioglossum calceatum
BL1800375	BOLD:AAY5383	SMRT	MT870637	Halictus maculatus
BL1800376	BOLD:AAE5496	SMRT	MT870670	Lasioglossum malachurum
BL1800377	BOLD:AAE1160	SMRT	MT869925	Lasioglossum pauxillum
BL1800378	BOLD:AAD9335	SMRT	MT871043	Lasioglossum morio
BL1800379	BOLD:AAD9335	SMRT	MT871508	Lasioglossum morio
BL1800380	BOLD:AAE1160	SMRT	MT870447	Lasioglossum pauxillum
BL1800381	BOLD:AAB1062	SMRT	MT869458	Bombus terrestris
BL1800382	BOLD:AAE5496	SMRT	MT871847	Lasioglossum malachurum
BL1800383	BOLD:AAE1160	SMRT	MT869114	Lasioglossum pauxillum
BL1800384	BOLD:AAD9335	SMRT	MT871716	Lasioglossum morio
BL1800385	BOLD:AAA2326	SMRT	MT871309	Apis mellifera
BL1800387	BOLD:AAP2416	SMRT	MT871843	Osmia niveata
BL1800388	BOLD:AAC4884	SMRT	MT870092	Nomada marshamella
BL1800389	BOLD:AAN8966	SMRT	MT870729	Panurgus dentipes
BL1800390	BOLD:AAE5496	SMRT	MT869578	Lasioglossum malachurum
BL1800391	BOLD:AAN8966	SMRT	MT868984	Panurgus dentipes
BL1800392	BOLD:AAF4025	SMRT	MT870101	Lasioglossum puncticolle
BL1800393	BOLD:AAA2326	SMRT	MT870186	Apis mellifera
BL1800394	BOLD:AAE5115	SMRT	MT871360	Lasioglossum nitidulum
BL1800396	BOLD:AAD9335	SMRT	MT869302	Lasioglossum morio
BL1800397	BOLD:AAD9335	SMRT	MT870452	Lasioglossum morio
BL1800398	BOLD:AAA2326	SMRT	MT871800	Apis mellifera
BL1800400	BOLD:AAD9335	SMRT	MT869363	Lasioglossum morio
BL1800401	BOLD:AAD9335	SMRT	MT870717	Lasioglossum morio
BL1800402	BOLD:AAD9335	SMRT	MT869955	Lasioglossum morio
BL1800403	BOLD:AAD9335	SMRT	MT869837	Lasioglossum morio
BL1800404	BOLD:AAD9335	SMRT	MT871005	Lasioglossum morio
BL1800405	BOLD:AAD9335	SMRT	MT870846	Lasioglossum morio
BL1800406	BOLD:AAD9335	SMRT	MT870333	Lasioglossum morio
BL1800407	BOLD:AAC4378	SMRT	MT870024	Bombus pascuorum
BL1800408	BOLD:AAA2326	SMRT	MT871306	Apis mellifera
BL1800409	BOLD:AAD9335	SMRT	MT870174	Lasioglossum morio
BL1800410	BOLD:AAE5115	SMRT	MT869488	Lasioglossum nitidulum
BL1800411	BOLD:AAD9335	SMRT	MT871211	Lasioglossum morio
BL1800412	BOLD:AAD9335	SMRT	MT869043	Lasioglossum morio
BL1800413	BOLD:AAE5115	SMRT	MT869823	Lasioglossum nitidulum
BL1800414	BOLD:AAA2326	SMRT	MT871202	Apis mellifera
BL1800416	BOLD:AAA2326	SMRT	MT870695	Apis mellifera
BL1800417	BOLD:AAA2326	SMRT	MT869403	Apis mellifera
BL1800418	BOLD:AAE5496	SMRT	MT870576	Lasioglossum malachurum
BL1800420	BOLD:AAE5496	SMRT	MT871193	Lasioglossum malachurum
BL1800421	BOLD:AAE5496	SMRT	MT871069	Lasioglossum malachurum
BL1800422	BOLD:AAE5496	SMRT	MT870417	Lasioglossum malachurum
BL1800423	BOLD:AAE5496	SMRT	MT869068	Lasioglossum malachurum
BL1800425	BOLD:ADZ3360	SMRT	MT870324	Lasioglossum subhirtum
BL1800426	BOLD:AAZ1489	SMRT	MT871433	Lasioglossum glabriusculum
BL1800427	BOLD:AAE5496	SMRT	MT869197	Lasioglossum malachurum
BL1800428	BOLD:AAE1160	SMRT	MT870570	Lasioglossum pauxillum
BL1800429	BOLD:AAE1160	SMRT	MT870945	Lasioglossum pauxillum
BL1800430	BOLD:AAN0084	SMRT	MT869581	Sphecodes niger
BL1800431	BOLD:AAD9335	SMRT	MT871693	Lasioglossum morio
BL1800432	BOLD:AAE1160	SMRT	MT869020	Lasioglossum pauxillum
BL1800433	BOLD:AAE1160	SMRT	MT869117	Lasioglossum pauxillum
BL1800434	BOLD:AAD9335	SMRT	MT870239	Lasioglossum morio
BL1800435	BOLD:AAD9335	SMRT	MT870462	Lasioglossum morio
BL1800436	BOLD:AAE1160	SMRT	MT869007	Lasioglossum pauxillum
BL1800437	BOLD:AAE1160	SMRT	MT869213	Lasioglossum pauxillum
BL1800439	BOLD:AAE5115	SMRT	MT870905	Lasioglossum nitidulum
BL1800440	BOLD:AAE1160	SMRT	MT869053	Lasioglossum pauxillum
BL1800441	BOLD:AAE1160	SMRT	MT869672	Lasioglossum pauxillum
BL1800442	BOLD:AAE1160	SMRT	MT871197	Lasioglossum pauxillum
BL1800443	BOLD:AAA2326	SMRT	MT870095	Apis mellifera
BL1800444	BOLD:AAN8966	SMRT	MT870594	Panurgus dentipes
BL1800445	BOLD:AAE1160	SMRT	MT871833	Lasioglossum pauxillum
BL1800446	BOLD:AAD9335	SMRT	MT869352	Lasioglossum morio
BL1800447	BOLD:AAN8966	SMRT	MT869681	Panurgus dentipes
BL1800448	BOLD:AAE5496	SMRT	MT870633	Lasioglossum malachurum
BL1800449	BOLD:AAE5496	SMRT	MT870969	Lasioglossum malachurum
BL1800451	BOLD:AAI6480	SMRT	MT869804	Seladonia subaurata
BL1800452	BOLD:AAE1160	SMRT	MT871773	Lasioglossum pauxillum
BL1800453	BOLD:AAB1060	SMRT	MT868936	Bombus lucorum
BL1800454	BOLD:AAA2326	SMRT	MT870813	Apis mellifera
BL1800455	BOLD:AAN4492	SMRT	MT871344	Halictus scabiosae
BL1800456	BOLD:AAN9113	SMRT	MT869711	Eucera malvae
BL1800457	BOLD:AAN4492	SMRT	MT870106	Halictus scabiosae
BL1800459	BOLD:AAE5496	SMRT	MT869070	Lasioglossum malachurum
BL1800460	BOLD:AAE5496	SMRT	MT871463	Lasioglossum malachurum
BL1800461	BOLD:AAE5496	SMRT	MT870301	Lasioglossum malachurum
BL1800462	BOLD:AAE5496	SMRT	MT869543	Lasioglossum malachurum
BL1800463	BOLD:AAY5433	SMRT	MT870557	Lasioglossum laticeps
BL1800464	BOLD:AAN8966	SMRT	MT870275	Panurgus dentipes
BL1800465	BOLD:AAN8966	SMRT	MT869617	Panurgus dentipes
BL1800466	BOLD:AAE5496	SMRT	MT870841	Lasioglossum malachurum
BL1800467	BOLD:AAE5496	SMRT	MT871248	Lasioglossum malachurum
BL1800468	BOLD:AAE5496	SMRT	MT870578	Lasioglossum malachurum
BL1800469	BOLD:AAN8966	SMRT	MT869318	Panurgus dentipes
BL1800470	BOLD:AAE5496	SMRT	MT870216	Lasioglossum malachurum
BL1800471	BOLD:AAE1160	SMRT	MT869904	Lasioglossum pauxillum
BL1800472	BOLD:AAE5496	SMRT	MT870443	Lasioglossum malachurum
BL1800473	BOLD:AAE5496	SMRT	MT870187	Lasioglossum malachurum
BL1800474	BOLD:AAD9335	SMRT	MT870206	Lasioglossum morio
BL1800475	BOLD:AAE5115	SMRT	MT870245	Lasioglossum nitidulum
BL1800476	BOLD:AAD9335	SMRT	MT869796	Lasioglossum morio
BL1800478	BOLD:AAB0353	SMRT	MT870152	Lasioglossum calceatum
BL1800479	BOLD:AAE5496	SMRT	MT871073	Lasioglossum malachurum
BL1800480	BOLD:AAD9335	SMRT	MT869147	Lasioglossum morio
BL1800481	BOLD:AAC4378	SMRT	MT869382	Bombus pascuorum
BL1800482	BOLD:AAN4492	SMRT	MT869316	Halictus scabiosae
BL1800483	BOLD:AAN4492	SMRT	MT869258	Halictus scabiosae
BL1800484	BOLD:AAN4492	SMRT	MT870503	Halictus scabiosae
BL1800485	BOLD:AAN4492	SMRT	MT871337	Halictus scabiosae
BL1800486	BOLD:AAN4492	SMRT	MT871780	Halictus scabiosae
BL1800487	BOLD:AAN4492	SMRT	MT869494	Halictus scabiosae
BL1800488	BOLD:AAB0353	SMRT	MT870418	Lasioglossum calceatum
BL1800489	BOLD:AAB0353	SMRT	MT871767	Lasioglossum calceatum
BL1800490	BOLD:AAB0353	SMRT	MT869448	Lasioglossum calceatum
BL1800491	BOLD:AAE5496	SMRT	MT870903	Lasioglossum malachurum
BL1800492	BOLD:AAE5496	SMRT	MT870723	Lasioglossum malachurum
BL1800493	BOLD:AAN4492	SMRT	MT871511	Halictus scabiosae
BL1800495	BOLD:AAB0353	SMRT	MT871653	Lasioglossum calceatum
BL1800496	BOLD:ABZ6809	SMRT	MT869551	Colletes fodiens
BL1800498	BOLD:AAB0353	SMRT	MT871665	Lasioglossum calceatum
BL1800499	BOLD:AAB0353	SMRT	MT869927	Lasioglossum calceatum
BL1800500	BOLD:AAE5496	SMRT	MT869163	Lasioglossum malachurum
BL1800501	BOLD:AAY5383	SMRT	MT870170	Halictus maculatus
BL1800502	BOLD:AAB0353	SMRT	MT871135	Lasioglossum calceatum
BL1800503	BOLD:AAO8736	SMRT	MT870951	Osmia gallarum
BL1800504	BOLD:AAE5496	SMRT	MT870791	Lasioglossum malachurum
BL1800505	BOLD:AAE1160	SMRT	MT869505	Lasioglossum pauxillum
BL1800506	BOLD:AAE5496	SMRT	MT869567	Lasioglossum malachurum
BL1800507	BOLD:AAE5496	SMRT	MT869347	Lasioglossum malachurum
BL1800508	BOLD:AAE5496	SMRT	MT869640	Lasioglossum malachurum
BL1800509	BOLD:AAD9335	SMRT	MT869135	Lasioglossum morio
BL1800510	BOLD:AAE1160	SMRT	MT870197	Lasioglossum pauxillum
BL1800511	BOLD:AAN4492	SMRT	MT870609	Halictus scabiosae
BL1800512	BOLD:AAN4492	SMRT	MT869639	Halictus scabiosae
BL1800513	BOLD:AAN4492	SMRT	MT871721	Halictus scabiosae
BL1800514	BOLD:AAB0353	SMRT	MT870732	Lasioglossum calceatum
BL1800515	BOLD:AAB0353	SMRT	MT871578	Lasioglossum calceatum
BL1800518	BOLD:AAE5496	SMRT	MT870219	Lasioglossum malachurum
BL1800519	BOLD:AAE5496	SMRT	MT869138	Lasioglossum malachurum
BL1800520	BOLD:AAD9335	SMRT	MT871027	Lasioglossum morio
BL1800521	BOLD:AAD5869	SMRT	MT868988	Halictus langobardicus
BL1800522	BOLD:AAN4492	SMRT	MT869275	Halictus scabiosae
BL1800523	BOLD:AAD5869	SMRT	MT870280	Halictus langobardicus
BL1800524	BOLD:AAA2326	SMRT	MT870322	Apis mellifera
BL1800525	BOLD:AAA2326	SMRT	MT868971	Apis mellifera
BL1800526	BOLD:AAJ2115	SMRT	MT870375	Andrena dorsata
BL1800527	BOLD:AAN8966	SMRT	MT869684	Panurgus dentipes
BL1800528	BOLD:AAE5496	SMRT	MT869635	Lasioglossum malachurum
BL1800529	BOLD:AAB0353	SMRT	MT869155	Lasioglossum calceatum
BL1800530	BOLD:AAE5496	SMRT	MT871787	Lasioglossum malachurum
BL1800531	BOLD:AAI6480	SMRT	MT871560	Seladonia subaurata
BL1800532	BOLD:AAK5812	SMRT	MT871488	Hoplitis leucomelana
BL1800533	BOLD:AAY5383	SMRT	MT869963	Halictus maculatus
BL1800534	BOLD:AAN8966	SMRT	MT871161	Panurgus dentipes
BL1800537	BOLD:AAN8966	SMRT	MT870329	Panurgus dentipes
BL1800538	BOLD:AAN8966	SMRT	MT869425	Panurgus dentipes
BL1800541	BOLD:AAE5496	SMRT	MT869219	Lasioglossum malachurum
BL1800543	BOLD:AAE5496	SMRT	MT869517	Lasioglossum malachurum
BL1800544	BOLD:AAE5496	SMRT	MT871689	Lasioglossum malachurum
BL1800545	BOLD:AAD9335	SMRT	MT870169	Lasioglossum morio
BL1800546	BOLD:AAE5755	SMRT	MT870067	Nomada bifasciata
BL1800547	BOLD:AAN4492	SMRT	MT870431	Halictus scabiosae
BL1800550	BOLD:AAD7687	SMRT	MT869085	Lasioglossum marginatum
BL1800551	BOLD:AAF1286	SMRT	MT871177	Andrena vaga
BL1800552	BOLD:ADZ6919	SMRT	MT871458	Andrena simontornyella
BL1800554	BOLD:AAA2326	SMRT	MT871316	Apis mellifera
BL1800556	BOLD:AAE4950	SMRT	MT871849	Andrena proxima
BL1800558	BOLD:AAE4950	SMRT	MT870296	Andrena proxima
BL1800559	BOLD:AAA2326	SMRT	MT871133	Apis mellifera
BL1800560	BOLD:AAC4378	SMRT	MT870827	Bombus pascuorum
BL1800561	BOLD:AAE5496	SMRT	MT871029	Lasioglossum malachurum
BL1800562	BOLD:AAB1062	SMRT	MT869867	Bombus terrestris
BL1800563	BOLD:AAB1062	SMRT	MT870605	Bombus terrestris
BL1800564	BOLD:AAA2326	SMRT	MT868968	Apis mellifera
BL1800565	BOLD:AAD4735	SMRT	MT869533	Bombus pratorum
BL1800569	BOLD:AAE1815	SMRT	MT868937	Andrena nitida
BL1800572	BOLD:AAC6016	SMRT	MT870473	Bombus lapidarius
BL1800574	BOLD:AAC4378	SMRT	MT870497	Bombus pascuorum
BL1800576	BOLD:AAD7888	SMRT	MT869523	Megachile maritima
BL1800577	BOLD:AAB1062	SMRT	MT870757	Bombus terrestris
BL1800580	BOLD:AAI9262	SMRT	MT870646	Colletes daviesanus
BL1800581	BOLD:AAE1160	SMRT	MT870985	Lasioglossum pauxillum
BL1800582	BOLD:AAE5496	SMRT	MT870131	Lasioglossum malachurum
BL1800583	BOLD:AAI9262	SMRT	MT870884	Colletes daviesanus
BL1800584	BOLD:AAB1062	SMRT	MT869483	Bombus terrestris
BL1800585	BOLD:AAD5869	SMRT	MT869918	Halictus langobardicus
BL1800586	BOLD:AAE4947	SMRT	MT869158	Andrena minutuloides
BL1800588	BOLD:AAD5869	SMRT	MT870850	Halictus langobardicus
BL1800589	BOLD:AAD9335	SMRT	MT868986	Lasioglossum morio
BL1800590	BOLD:AAY5433	SMRT	MT869321	Lasioglossum laticeps
BL1800591	BOLD:AAD9335	SMRT	MT870341	Lasioglossum morio
BL1800592	BOLD:AAD9335	SMRT	MT870953	Lasioglossum morio
BL1800593	BOLD:AAD2472	SMRT	MT870332	Andrena trimmerana
BL1800594	BOLD:AAN8966	SMRT	MT870276	Panurgus dentipes
BL1800596	BOLD:AAD9335	SMRT	MT871377	Lasioglossum morio
BL1800597	BOLD:AAD9335	SMRT	MT871168	Lasioglossum morio
BL1800598	BOLD:AAD9335	SMRT	MT870889	Lasioglossum morio
BL1800599	BOLD:AAD9335	SMRT	MT871237	Lasioglossum morio
BL1800602	BOLD:AAN4492	SMRT	MT871819	Halictus scabiosae
BL1800603	BOLD:AAY5433	SMRT	MT869440	Lasioglossum laticeps
BL1800604	BOLD:AAE5496	SMRT	MT869513	Lasioglossum malachurum
BL1800605	BOLD:AAD9335	SMRT	MT871676	Lasioglossum morio
BL1800606	BOLD:AAE1160	SMRT	MT871597	Lasioglossum pauxillum
BL1800607	BOLD:AAE1160	SMRT	MT871473	Lasioglossum pauxillum
BL1800609	BOLD:AAD0329	SMRT	MT869231	Sphecodes crassus
BL1800610	BOLD:AAE5496	SMRT	MT869664	Lasioglossum malachurum
BL1800611	BOLD:AAY5433	SMRT	MT871558	Lasioglossum laticeps
BL1800612	BOLD:AAD9335	SMRT	MT869336	Lasioglossum morio
BL1800613	BOLD:AAN9113	SMRT	MT871576	Eucera malvae
BL1800614	BOLD:AAE5496	SMRT	MT871829	Lasioglossum malachurum
BL1800615	BOLD:AED2841	SMRT	MT871396	Seladonia tumulorum
BL1800616	BOLD:AAZ1489	SMRT	MT870047	Lasioglossum glabriusculum
BL1800617	BOLD:AAE5496	SMRT	MT870582	Lasioglossum malachurum
BL1800618	BOLD:AAE5496	SMRT	MT869210	Lasioglossum malachurum
BL1800619	BOLD:AAE1160	SMRT	MT869484	Lasioglossum pauxillum
BL1800620	BOLD:AAE5496	SMRT	MT870464	Lasioglossum malachurum
BL1800621	BOLD:AAE1160	SMRT	MT871362	Lasioglossum pauxillum
BL1800622	BOLD:AAD9335	SMRT	MT869990	Lasioglossum morio
BL1800623	BOLD:AAE1160	SMRT	MT869311	Lasioglossum pauxillum
BL1800624	BOLD:AAN4492	SMRT	MT869465	Halictus scabiosae
BL1800625	BOLD:AAN8966	SMRT	MT869896	Panurgus dentipes
BL1800626	BOLD:ADM2541	SMRT	MT871062	Lasioglossum subhirtum
BL1800627	BOLD:AAN8966	SMRT	MT871742	Panurgus dentipes
BL1800628	BOLD:AAN8966	SMRT	MT870520	Panurgus dentipes
BL1800629	BOLD:AAE5496	SMRT	MT869772	Lasioglossum malachurum
BL1800630	BOLD:AAN8966	SMRT	MT868940	Panurgus dentipes
BL1800631	BOLD:AAN8966	SMRT	MT869271	Panurgus dentipes
BL1800632	BOLD:AAE5496	SMRT	MT870461	Lasioglossum malachurum
BL1800633	BOLD:AAN8966	SMRT	MT870878	Panurgus dentipes
BL1800634	BOLD:AAE5496	SMRT	MT870228	Lasioglossum malachurum
BL1800635	BOLD:AAN8966	SMRT	MT871589	Panurgus dentipes
BL1800636	BOLD:AAN8966	SMRT	MT869938	Panurgus dentipes
BL1800637	BOLD:AAN8966	SMRT	MT870948	Panurgus dentipes
BL1800638	BOLD:AAD9335	SMRT	MT869835	Lasioglossum morio
BL1800639	BOLD:AAE5496	SMRT	MT869817	Lasioglossum malachurum
BL1800640	BOLD:AAC2461	SMRT	MT871418	Lasioglossum villosulum
BL1800641	BOLD:AAD5869	SMRT	MT871175	Halictus langobardicus
BL1800642	BOLD:AAB0353	SMRT	MT871740	Lasioglossum calceatum
BL1800643	BOLD:AAE5496	SMRT	MT869335	Lasioglossum malachurum
BL1800644	BOLD:AAE5496	SMRT	MT870214	Lasioglossum malachurum
BL1800645	BOLD:AAE5496	SMRT	MT871411	Lasioglossum malachurum
BL1800647	BOLD:AAN4492	SMRT	MT870861	Halictus scabiosae
BL1800648	BOLD:AAE5496	SMRT	MT870160	Lasioglossum malachurum
BL1800649	BOLD:AAD9335	SMRT	MT870258	Lasioglossum morio
BL1800651	BOLD:AAD9335	SMRT	MT871371	Lasioglossum morio
BL1800652	BOLD:AAD9335	SMRT	MT869694	Lasioglossum morio
BL1800654	BOLD:AAE5496	SMRT	MT870749	Lasioglossum malachurum
BL1800656	BOLD:AAE1160	SMRT	MT869537	Lasioglossum pauxillum
BL1800657	BOLD:AAD9335	SMRT	MT870914	Lasioglossum morio
BL1800660	BOLD:AAN8966	SMRT	MT869201	Panurgus dentipes
BL1800661	BOLD:ABX6337	SMRT	MT871210	Lasioglossum albipes
BL1800662	BOLD:AAN8966	SMRT	MT870665	Panurgus dentipes
BL1800663	BOLD:AAN8966	SMRT	MT869613	Panurgus dentipes
BL1800664	BOLD:AAE5496	SMRT	MT869379	Lasioglossum malachurum
BL1800666	BOLD:AAE5496	SMRT	MT869288	Lasioglossum malachurum
BL1800671	BOLD:AAE5496	SMRT	MT869016	Lasioglossum malachurum
BL1800672	BOLD:AAD9335	SMRT	MT869994	Lasioglossum morio
BL1800673	BOLD:AAE5496	SMRT	MT871124	Lasioglossum malachurum
BL1800674	BOLD:AED2841	SMRT	MT871212	Seladonia tumulorum
BL1800675	BOLD:AAE1160	SMRT	MT871079	Lasioglossum pauxillum
BL1800676	BOLD:AAE5496	SMRT	MT871229	Lasioglossum malachurum
BL1800677	BOLD:AAE1160	SMRT	MT870007	Lasioglossum pauxillum
BL1800678	BOLD:AAN9113	SMRT	MT869944	Eucera malvae
BL1800679	BOLD:AAD5869	SMRT	MT869995	Halictus langobardicus
BL1800680	BOLD:AAI1846	SMRT	MT870787	Osmia leaiana
BL1800681	BOLD:AAW9816	SMRT	MT871538	Lasioglossum sexnotatum
BL1800682	BOLD:AAD5869	SMRT	MT871172	Halictus langobardicus
BL1800683	BOLD:AAA2322	SMRT	MT871501	Lasioglossum leucozonium
BL1800684	BOLD:AAD5869	SMRT	MT869984	Halictus langobardicus
BL1800685	BOLD:AAD5869	SMRT	MT871627	Halictus langobardicus
BL1800686	BOLD:AAD5869	SMRT	MT870098	Halictus langobardicus
BL1800687	BOLD:AAD5869	SMRT	MT870856	Halictus langobardicus
BL1800688	BOLD:AAD5869	SMRT	MT869362	Halictus langobardicus
BL1800689	BOLD:AAD5869	SMRT	MT871247	Halictus langobardicus
BL1800690	BOLD:AAA2322	SMRT	MT869256	Lasioglossum leucozonium
BL1800691	BOLD:AAD5869	SMRT	MT871096	Halictus langobardicus
BL1800692	BOLD:AAB0353	SMRT	MT871515	Lasioglossum calceatum
BL1800693	BOLD:AAE9812	SMRT	MT870038	Ceratina cyanea
BL1800694	BOLD:AAE5496	SMRT	MT870145	Lasioglossum malachurum
BL1800695	BOLD:AAA2322	SMRT	MT871784	Lasioglossum leucozonium
BL1800696	BOLD:AAD9335	SMRT	MT869521	Lasioglossum morio
BL1800697	BOLD:AAE1160	SMRT	MT869800	Lasioglossum pauxillum
BL1800698	BOLD:AAD9335	SMRT	MT869428	Lasioglossum morio
BL1800699	BOLD:AAD2472	SMRT	MT868944	Andrena trimmerana
BL1800700	BOLD:AAN4492	SMRT	MT869498	Halictus scabiosae
BL1800703	BOLD:AAJ2143	SMRT	MT870310	Andrena minutula
BL1800704	BOLD:AAJ2115	SMRT	MT870242	Andrena dorsata
BL1800705	BOLD:AAJ2115	SMRT	MT870279	Andrena dorsata
BL1800706	BOLD:AAJ2115	SMRT	MT869576	Andrena dorsata
BL1800707	BOLD:AAJ2115	SMRT	MT869718	Andrena dorsata
BL1800708	BOLD:AAI6480	SMRT	MT871631	Seladonia subaurata
BL1800709	BOLD:AAA2326	SMRT	MT869677	Apis mellifera
BL1800710	BOLD:AAA2326	SMRT	MT870762	Apis mellifera
BL1800713	BOLD:AAN4492	SMRT	MT871523	Halictus scabiosae
BL1800714	BOLD:ACX2946	SMRT	MT869709	Andrena flavipes
BL1800715	BOLD:AAK8389	SMRT	MT871060	Lasioglossum majus
BL1800716	BOLD:AAN4492	SMRT	MT871056	Halictus scabiosae
BL1800717	BOLD:AAJ0609	SMRT	MT871554	Coelioxys inermis
MB00001	BOLD:AAD6282	SANGER	MT871048	Osmia bicornis
MB00002	BOLD:AAB0353	SMRT	MT871173	Lasioglossum calceatum
MB00003	BOLD:AAD8891	SANGER	MT870842	Andrena haemorrhoa
MB00006	BOLD:AAN4492	SANGER	MT871802	Halictus scabiosae
MB00007	BOLD:AAN4492	SANGER	MT871448	Halictus scabiosae
MB00008		SANGER	MT871590	Halictus scabiosae
MB00009	BOLD:AAB3147	SMRT	MT868989	Lasioglossum zonulum
MB00010	BOLD:AAB3147	SMRT	MT870600	Lasioglossum zonulum
MB00011	BOLD:AAN4492	SANGER	MT870381	Halictus scabiosae
MB00012	BOLD:AAB0353	SANGER	MT870853	Lasioglossum calceatum
MB00014	BOLD:AAY5383	SANGER	MT870784	Halictus maculatus
MB00015	BOLD:AAE1160	SMRT	MT871617	Lasioglossum pauxillum
MB00016	BOLD:AAN4492	SANGER	MT870374	Halictus scabiosae
MB00017	BOLD:AAD2566	SANGER	MT870892	Bombus hortorum
MB00018	BOLD:AAE2962	SANGER	MT869939	Halictus quadricinctus
MB00019	BOLD:AAB1062	SANGER	MT870437	Bombus terrestris
MB00020	BOLD:AAE1160	SMRT	MT870321	Lasioglossum pauxillum
MB00022	BOLD:AAN4492	SANGER	MT871820	Halictus scabiosae
MB00024	BOLD:AAE5496	SANGER	MT870126	Lasioglossum malachurum
MB00025	BOLD:AAE2962	SANGER	MT869460	Halictus quadricinctus
MB00026	BOLD:AAN4492	SANGER	MT871037	Halictus scabiosae
MB00027	BOLD:AAB3147	SMRT	MT869629	Lasioglossum zonulum
MB00028	BOLD:AAA2322	SANGER	MT869339	Lasioglossum leucozonium
MB00029	BOLD:AAB1062	SANGER	MT870683	Bombus terrestris
MB00030	BOLD:AED7532	SANGER	MT870449	Andrena avara liturata
MB00031	BOLD:AAB1062	SANGER	MT870641	Bombus terrestris
MB00032	BOLD:AAC4378	SANGER	MT870699	Bombus pascuorum
MB00033	BOLD:AAB3147	SANGER	MT871394	Lasioglossum zonulum
MB00034		SANGER	MT870414	Lasioglossum mediterraneum
MB00035	BOLD:AAK0232	SMRT	MT871648	Andrena labialis
MB00036	BOLD:AAB5000	SANGER	MT869037	Andrena barbilabris
MB00037	BOLD:AAE5496	SANGER	MT871142	Lasioglossum malachurum
MB00038	BOLD:AAB1062	SANGER	MT870779	Bombus terrestris
MB00039	BOLD:AAA2322	SANGER	MT871217	Lasioglossum leucozonium
MB00040	BOLD:ADM2268	SMRT	MT869107	Andrena semilaevis
MB00041	BOLD:ADM2268	SMRT	MT870712	Andrena semilaevis
MB00042	BOLD:AAE5115	SANGER	MT870648	Lasioglossum nitidulum
MB00043	BOLD:AAE5115	SANGER	MT870120	Lasioglossum nitidulum
MB00044	BOLD:AAE5115	SANGER	MT869203	Lasioglossum nitidulum
MB00045	BOLD:AAD9335	SANGER	MT870439	Lasioglossum morio
MB00046	BOLD:AAD9335	SANGER	MT871283	Lasioglossum morio
MB00047	BOLD:AAE5496	SANGER	MT870547	Lasioglossum malachurum
MB00048		SANGER	MT871379	Lasioglossum laticeps
MB00050	BOLD:AAD9335	SANGER	MT871117	Lasioglossum morio
MB00051	BOLD:AAE5496	SANGER	MT869278	Lasioglossum malachurum
MB00052	BOLD:AAD9335	SANGER	MT871644	Lasioglossum morio
MB00053	BOLD:AAA2322	SANGER	MT869805	Lasioglossum leucozonium
MB00054	BOLD:AAC4378	SANGER	MT870312	Bombus pascuorum
MB00055	BOLD:AAC4378	SANGER	MT871355	Bombus pascuorum
MB00056	BOLD:AAY5433	SANGER	MT869227	Lasioglossum laticeps
MB00057	BOLD:AAB1062	SANGER	MT871191	Bombus terrestris
MB00058		SANGER	MT869366	Hylaeus brevicornis
MB00059		SANGER	MT869991	Bombus hortorum
MB00061	BOLD:AAI6480	SANGER	MT869127	Seladonia subaurata
MB00062	BOLD:AAY5433	SANGER	MT869044	Lasioglossum laticeps
MB00063	BOLD:AAD9335	SANGER	MT869808	Lasioglossum morio
MB00064	BOLD:AAD9335	SANGER	MT869678	Lasioglossum morio
MB00066	BOLD:AAE5496	SANGER	MT870748	Lasioglossum malachurum
MB00068	BOLD:AAE5496	SANGER	MT869407	Lasioglossum malachurum
MB00069	BOLD:AAE5496	SANGER	MT869878	Lasioglossum malachurum
MB00070	BOLD:ACR3558	SANGER	MT869969	Lasioglossum sabulosum
MB00072	BOLD:AAD9335	SANGER	MT869855	Lasioglossum morio
MB00073	BOLD:AAE1160	SANGER	MT870477	Lasioglossum pauxillum
MB00074	BOLD:AAB1062	SANGER	MT871615	Bombus terrestris
MB00075	BOLD:AAD2566	SMRT	MT870796	Bombus hortorum
MB00076	BOLD:AAB1062	SANGER	MT869451	Bombus terrestris
MB00077	BOLD:AAB1062	SANGER	MT869501	Bombus terrestris
MB00080		SANGER	MT870831	Lasioglossum laticeps
MB00081	BOLD:AAN4492	SANGER	MT871025	Halictus scabiosae
MB00082	BOLD:AAI8745	SANGER	MT869133	Bombus vestalis
MB00083	BOLD:AAI8745	SANGER	MT871859	Bombus vestalis
MB00084	BOLD:AAE5496	SANGER	MT869036	Lasioglossum malachurum
MB00085	BOLD:AAE5496	SANGER	MT869423	Lasioglossum malachurum
MB00086	BOLD:AAD2566	SANGER	MT870840	Bombus hortorum
MB00087	BOLD:AAD2566	SANGER	MT869261	Bombus hortorum
MB00088	BOLD:AAC4378	SANGER	MT870567	Bombus pascuorum
MB00090	BOLD:AAE1160	SANGER	MT869274	Lasioglossum pauxillum
MB00091	BOLD:AAB1062	SANGER	MT869540	Bombus terrestris
MB00092	BOLD:AAB1062	SANGER	MT871094	Bombus terrestris
MB00093	BOLD:AEE2533	SANGER	MT871209	Tetraloniella dentata
MB00099	BOLD:AAB0353	SANGER	MT871176	Lasioglossum calceatum
MB00100	BOLD:AAB1062	SANGER	MT869229	Bombus terrestris
MB00101	BOLD:ABA8609	SANGER	MT870422	Dasypoda morawitzi
MB00102	BOLD:AAD9335	SANGER	MT869929	Lasioglossum morio
MB00103	BOLD:AAI9629	SANGER	MT870544	Dasypoda hirtipes
MB00104	BOLD:AAB1062	SANGER	MT871549	Bombus terrestris
MB00106	BOLD:AAB1062	SANGER	MT869550	Bombus terrestris
MB00107	BOLD:AAD2566	SANGER	MT870978	Bombus hortorum
MB00108	BOLD:AAB1062	SANGER	MT870166	Bombus terrestris
MB00109	BOLD:AAD7888	SANGER	MT869690	Megachile maritima
MB00110	BOLD:AAE5496	SANGER	MT870457	Lasioglossum malachurum
MB00111	BOLD:AAY5433	SANGER	MT871658	Lasioglossum laticeps
MB00113		SANGER	MT871493	Lasioglossum morio
MB00115	BOLD:AAE5496	SANGER	MT868957	Lasioglossum malachurum
MB00116	BOLD:AAB1062	SANGER	MT870710	Bombus terrestris
MB00117	BOLD:AAD9335	SANGER	MT871057	Lasioglossum morio
MB00118	BOLD:AAB1062	SANGER	MT869272	Bombus terrestris
MB00119	BOLD:AAB1062	SANGER	MT871276	Bombus terrestris
MB00120	BOLD:AAB1062	SANGER	MT871329	Bombus terrestris
MB00122	BOLD:AAB1062	SANGER	MT871755	Bombus terrestris
MB00123	BOLD:AAY5433	SANGER	MT869998	Lasioglossum laticeps
MB00124	BOLD:AAB1062	SANGER	MT870781	Bombus terrestris
MB00125	BOLD:AAB1062	SANGER	MT870807	Bombus terrestris
MB00126	BOLD:AAB1062	SANGER	MT869401	Bombus terrestris
MB00127	BOLD:AAI8745	SANGER	MT870588	Bombus vestalis
MB00128	BOLD:AAD5869	SANGER	MT870077	Halictus langobardicus
MB00129	BOLD:AAD5869	SANGER	MT870852	Halictus langobardicus
MB00132		SANGER	MT870715	Seladonia tumulorum
MB00134	BOLD:AAD9335	SANGER	MT869745	Lasioglossum morio
MB00135	BOLD:AAB1062	SANGER	MT871180	Bombus terrestris
MB00136	BOLD:AAB1062	SANGER	MT870407	Bombus terrestris
MB00137	BOLD:AAB1062	SANGER	MT871041	Bombus terrestris
MB00138	BOLD:AAI6480	SANGER	MT869755	Seladonia subaurata
MB00139	BOLD:AAY5433	SANGER	MT870466	Lasioglossum laticeps
MB00140	BOLD:AAY5433	SANGER	MT870975	Lasioglossum laticeps
MB00141	BOLD:AAB1062	SANGER	MT868982	Bombus terrestris
MB00142	BOLD:AAB1062	SANGER	MT869935	Bombus terrestris
MB00143	BOLD:AAB1062	SANGER	MT869794	Bombus terrestris
MB00144	BOLD:AAC4378	SANGER	MT870947	Bombus pascuorum
MB00145	BOLD:AAE1160	SANGER	MT869746	Lasioglossum pauxillum
MB00146	BOLD:AAE4950	SANGER	MT871084	Andrena proxima
MB00147	BOLD:AAB1062	SANGER	MT871166	Bombus terrestris
MB00148	BOLD:AAB1062	SANGER	MT870382	Bombus terrestris
MB00149	BOLD:ADZ3755	SMRT	MT869662	Andrena sp.
MB00150	BOLD:AAB1062	SANGER	MT870750	Bombus terrestris
MB00151	BOLD:AAE4950	SANGER	MT870450	Andrena proxima
MB00153	BOLD:AAB1062	SANGER	MT871189	Bombus terrestris
MB00154	BOLD:AAB3227	SANGER	MT870044	Bombus hypnorum
MB00156	BOLD:AAC4378	SANGER	MT871293	Bombus pascuorum
MB00157	BOLD:AAE4950	SMRT	MT870844	Andrena proxima
MB00158	BOLD:AAA2322	SMRT	MT871208	Lasioglossum leucozonium
MB00159	BOLD:ABA8609	SMRT	MT870704	Dasypoda morawitzi
MB00160	BOLD:AAK4967	SMRT	MT870940	Seladonia submediterranea
MB00162	BOLD:ABA8609	SMRT	MT871290	Dasypoda morawitzi
MB00163	BOLD:ABA8609	SMRT	MT870540	Dasypoda morawitzi
MB00164	BOLD:AAI8745	SMRT	MT869922	Bombus vestalis
MB00165	BOLD:AAI9629	SANGER	MT871367	Dasypoda hirtipes
MB00166	BOLD:ABA8609	SANGER	MT870851	Dasypoda morawitzi
MB00168	BOLD:AAB1062	SANGER	MT869304	Bombus terrestris
MB00169	BOLD:AAB0353	SANGER	MT871749	Lasioglossum calceatum
MB00170	BOLD:AAE5496	SANGER	MT869237	Lasioglossum malachurum
MB00171	BOLD:AAE5496	SANGER	MT871187	Lasioglossum malachurum
MB00172	BOLD:AAE5496	SANGER	MT870261	Lasioglossum malachurum
MB00173	BOLD:AAE5496	SANGER	MT869284	Lasioglossum malachurum
MB00174	BOLD:AAE5496	SANGER	MT869643	Lasioglossum malachurum
MB00175	BOLD:AAE1160	SANGER	MT869689	Lasioglossum pauxillum
MB00179	BOLD:AAA2322	SANGER	MT869300	Lasioglossum leucozonium
MB00184	BOLD:ACX2946	SMRT	MT871836	Andrena flavipes
MB00186	BOLD:AAB1062	SANGER	MT871614	Bombus terrestris
MB00187	BOLD:AAJ2115	SMRT	MT869099	Andrena dorsata
MB00189	BOLD:AAC6016	SANGER	MT870693	Bombus lapidarius
MB00190	BOLD:AAY5433	SMRT	MT871632	Lasioglossum laticeps
MB00194	BOLD:AAD9335	SANGER	MT870458	Lasioglossum morio
MB00195	BOLD:AAD9335	SANGER	MT870659	Lasioglossum morio
MB00196	BOLD:AAA2322	SANGER	MT870348	Lasioglossum leucozonium
MB00197	BOLD:AAD9335	SANGER	MT870454	Lasioglossum morio
MB00198	BOLD:AAD9335	SANGER	MT871699	Lasioglossum morio
MB00199	BOLD:AAC4378	SMRT	MT871429	Bombus pascuorum
MB00200	BOLD:AAD9335	SANGER	MT871608	Lasioglossum morio
MB00201	BOLD:AAB0353	SANGER	MT870525	Lasioglossum calceatum
MB00203	BOLD:ABZ3482	SANGER	MT871314	Megachile willughbiella
MB00204	BOLD:AAA2322	SANGER	MT870799	Lasioglossum leucozonium
MB00206	BOLD:AAY9696	SANGER	MT869510	Lasioglossum pygmaeum
MB00207	BOLD:AAE7572	SANGER	MT871661	Macropis europaea
MB00209	BOLD:AAD9335	SANGER	MT870191	Lasioglossum morio
MB00210	BOLD:AAD9335	SANGER	MT869415	Lasioglossum morio
MB00211	BOLD:AAI6480	SANGER	MT870957	Seladonia subaurata
MB00212	BOLD:AAD9335	SANGER	MT870519	Lasioglossum morio
MB00214	BOLD:AAC4378	SMRT	MT869726	Bombus pascuorum
MB00215	BOLD:AAB0353	SANGER	MT869782	Lasioglossum calceatum
MB00216	BOLD:AAE2962	SANGER	MT869558	Halictus quadricinctus
MB00217	BOLD:AED2841	SMRT	MT870490	Seladonia tumulorum
MB00218	BOLD:AAB3148	SMRT	MT870211	Lasioglossum zonulum
MB00219	BOLD:AAA2322	SMRT	MT871571	Lasioglossum leucozonium
MB00220	BOLD:AAN4492	SMRT	MT871126	Halictus scabiosae
MB00221	BOLD:AAN4492	SMRT	MT871257	Halictus scabiosae
MB00222	BOLD:AAN4492	SMRT	MT871019	Halictus scabiosae
MB00223	BOLD:AAD8891	SMRT	MT870346	Andrena haemorrhoa
MB00224	BOLD:AAD8891	SMRT	MT869404	Andrena haemorrhoa
MB00225	BOLD:AAN4492	SMRT	MT871586	Halictus scabiosae
MB00226	BOLD:ACC4353	SMRT	MT869508	Andrena rufula
MB00227	BOLD:AAN4492	SMRT	MT871401	Halictus scabiosae
MB00228	BOLD:AAF0955	SMRT	MT869059	Andrena fulva
MB00229	BOLD:AAF1286	SMRT	MT871492	Andrena vaga
MB00230	BOLD:ADZ3664	SMRT	MT869606	Andrena helvola
MB00233	BOLD:AAJ2115	SMRT	MT870622	Andrena dorsata
MB00234	BOLD:AAE5496	SMRT	MT869541	Lasioglossum malachurum
MB00235	BOLD:AAE5496	SMRT	MT869459	Lasioglossum malachurum
MB00236	BOLD:ABW9239	SMRT	MT870253	Andrena ventralis
MB00239	BOLD:ABW9239	SMRT	MT869751	Andrena ventralis
MB00240	BOLD:AAF0955	SMRT	MT871686	Andrena fulva
MB00241	BOLD:AAD8891	SMRT	MT869669	Andrena haemorrhoa
MB00242	BOLD:AAJ2143	SMRT	MT871183	Andrena minutula
MB00243	BOLD:AAF1286	SMRT	MT869183	Andrena vaga
MB00244	BOLD:ADZ3664	SMRT	MT869507	Andrena helvola
MB00245	BOLD:AAJ2115	SMRT	MT869482	Andrena dorsata
MB00246	BOLD:AED2841	SMRT	MT870904	Seladonia tumulorum
MB00247	BOLD:AAF4021	SMRT	MT869679	Lasioglossum punctatissimum
MB00249	BOLD:AAE1160	SMRT	MT870119	Lasioglossum pauxillum
MB00250	BOLD:AAB0353	SMRT	MT870698	Lasioglossum calceatum
MB00251	BOLD:AAF4021	SMRT	MT870358	Lasioglossum punctatissimum
MB00252	BOLD:AED2841	SMRT	MT871307	Seladonia tumulorum
MB00253	BOLD:AED2841	SMRT	MT870834	Seladonia tumulorum
MB00254	BOLD:AED2841	SMRT	MT871807	Seladonia tumulorum
MB00255	BOLD:AAD8891	SMRT	MT871600	Andrena haemorrhoa
MB00256	BOLD:AAF1286	SMRT	MT870924	Andrena vaga
MB00257	BOLD:AAF0955	SMRT	MT870481	Andrena fulva
MB00258	BOLD:AAF1286	SMRT	MT871668	Andrena vaga
MB00259	BOLD:AAD8891	SMRT	MT871604	Andrena haemorrhoa
MB00260	BOLD:AAE1815	SMRT	MT871082	Andrena nitida
MB00261	BOLD:AAN4492	SMRT	MT870075	Halictus scabiosae
MB00262	BOLD:AAE1815	SMRT	MT869042	Andrena nitida
MB00263	BOLD:ADZ3664	SMRT	MT869819	Andrena helvola
MB00264	BOLD:AAE1815	SMRT	MT869449	Andrena nitida
MB00265	BOLD:AAF1286	SMRT	MT871486	Andrena vaga
MB00266	BOLD:AAN4492	SMRT	MT871419	Halictus scabiosae
MB00267	BOLD:ADZ3664	SMRT	MT869030	Andrena helvola
MB00274	BOLD:AAY5383	SMRT	MT869254	Halictus maculatus
MB00275	BOLD:ABW9239	SMRT	MT871423	Andrena ventralis
MB00276	BOLD:AAY5383	SMRT	MT870645	Halictus maculatus
MB00281	BOLD:AAF4021	SMRT	MT869534	Lasioglossum punctatissimum
MB00282	BOLD:AED2841	SMRT	MT869159	Seladonia tumulorum
MB00284	BOLD:AED2841	SMRT	MT870864	Seladonia tumulorum
MB00285	BOLD:AED2841	SMRT	MT871218	Seladonia tumulorum
MB00286	BOLD:AAN4492	SMRT	MT869579	Halictus scabiosae
MB00287	BOLD:AAB0353	SMRT	MT869905	Lasioglossum calceatum
MB00288	BOLD:AAD2472	SMRT	MT870616	Andrena carantonica
MB00289	BOLD:ACX2946	SMRT	MT870237	Andrena flavipes
MB00290	BOLD:AAD5869	SMRT	MT870052	Halictus langobardicus
MB00291	BOLD:AAB0353	SMRT	MT869290	Lasioglossum calceatum
MB00292	BOLD:AAN4492	SMRT	MT870058	Halictus scabiosae
MB00293	BOLD:AAC2460	SMRT	MT870148	Lasioglossum villosulum
MB00294	BOLD:AAY8318	SMRT	MT869310	Andrena gravida
MB00295	BOLD:AAN4492	SMRT	MT869870	Halictus scabiosae
MB00296	BOLD:AAD2472	SMRT	MT869668	Andrena trimmerana
MB00297	BOLD:AAY5433	SMRT	MT870591	Lasioglossum laticeps
MB00299	BOLD:AAE5496	SMRT	MT871104	Lasioglossum malachurum
MB00300	BOLD:AAJ2143	SMRT	MT869056	Andrena minutula
MB00301	BOLD:AAE5496	SMRT	MT871774	Lasioglossum malachurum
MB00302	BOLD:AAI6480	SMRT	MT871296	Seladonia subaurata
MB00304	BOLD:AAD9335	SMRT	MT871052	Lasioglossum morio
MB00305	BOLD:AAD9335	SMRT	MT871813	Lasioglossum morio
MB00306	BOLD:AAD9335	SMRT	MT869238	Lasioglossum morio
MB00307	BOLD:ADZ3313	SMRT	MT869332	Andrena nigroolivacea
MB00308	BOLD:AAF1286	SMRT	MT869762	Andrena vaga
MB00309	BOLD:AAN4492	SMRT	MT871795	Halictus scabiosae
MB00310	BOLD:ABW9239	SMRT	MT871456	Andrena ventralis
MB00311	BOLD:AAF1286	SMRT	MT869444	Andrena vaga
MB00312	BOLD:AAE1815	SMRT	MT869716	Andrena nitida
MB00313	BOLD:AAN4492	SMRT	MT868970	Halictus scabiosae
MB00314	BOLD:AAF1286	SMRT	MT869313	Andrena vaga
MB00315	BOLD:AAF1286	SMRT	MT869331	Andrena vaga
MB00316	BOLD:AAN4492	SMRT	MT869889	Halictus scabiosae
MB00317	BOLD:AAE2962	SMRT	MT870531	Halictus quadricinctus
MB00318	BOLD:ADZ3664	SMRT	MT868963	Andrena helvola
MB00319	BOLD:AAN4492	SMRT	MT870843	Halictus scabiosae
MB00320	BOLD:AAE5496	SMRT	MT869667	Lasioglossum malachurum
MB00321	BOLD:AAE5496	SMRT	MT870146	Lasioglossum malachurum
MB00322	BOLD:ABW9239	SMRT	MT869843	Andrena ventralis
MB00323	BOLD:ABW9239	SMRT	MT870545	Andrena ventralis
MB00324	BOLD:ABW9239	SMRT	MT870243	Andrena ventralis
MB00325	BOLD:ABW9239	SMRT	MT869913	Andrena ventralis
MB00328	BOLD:AAC1178	SMRT	MT869452	Nomada ruficornis
MB00329	BOLD:AAJ2193	SMRT	MT871300	Andrena mitis
MB00330	BOLD:AAN4492	SMRT	MT870883	Halictus scabiosae
MB00331	BOLD:ACX2946	SMRT	MT870510	Andrena flavipes
MB00332	BOLD:AAN4492	SMRT	MT868996	Halictus scabiosae
MB00333	BOLD:AAN4492	SMRT	MT870347	Halictus scabiosae
MB00334	BOLD:ACX2946	SMRT	MT869084	Andrena flavipes
MB00335	BOLD:AAN4492	SMRT	MT870223	Halictus scabiosae
MB00336	BOLD:AAJ2115	SMRT	MT869123	Andrena dorsata
MB00338	BOLD:AAD4959	SMRT	MT868985	Nomada flavoguttata
MB00340	BOLD:ADZ3664	SMRT	MT869232	Andrena helvola
MB00341	BOLD:ADZ3664	SMRT	MT869846	Andrena helvola
MB00342	BOLD:ABW9239	SMRT	MT870726	Andrena ventralis
MB00343	BOLD:AAE1160	SMRT	MT871357	Lasioglossum pauxillum
MB00344	BOLD:ACR3558	SMRT	MT871030	Lasioglossum sabulosum
MB00345	BOLD:ACR3558	SMRT	MT869374	Lasioglossum sabulosum
MB00346	BOLD:ACR3558	SMRT	MT869128	Lasioglossum sabulosum
MB00347	BOLD:ACR3558	SMRT	MT869049	Lasioglossum sabulosum
MB00350	BOLD:AAJ2143	SMRT	MT871823	Andrena minutula
MB00351	BOLD:AAC4378	SMRT	MT871585	Bombus pascuorum
MB00352	BOLD:AAF1286	SMRT	MT870980	Andrena vaga
MB00353	BOLD:AAF1286	SMRT	MT869590	Andrena vaga
MB00354	BOLD:AAY8318	SMRT	MT869214	Andrena gravida
MB00355	BOLD:AAJ2115	SMRT	MT870625	Andrena dorsata
MB00356	BOLD:ABW9239	SMRT	MT871194	Andrena ventralis
MB00357	BOLD:ABW9239	SMRT	MT871302	Andrena ventralis
MB00358	BOLD:ABW9239	SMRT	MT870185	Andrena ventralis
MB00359	BOLD:ABW9239	SMRT	MT870150	Andrena ventralis
MB00360	BOLD:ABW9239	SMRT	MT871738	Andrena ventralis
MB00361	BOLD:ABW9239	SMRT	MT870432	Andrena ventralis
MB00362	BOLD:AAJ2143	SMRT	MT870621	Andrena minutula
MB00363	BOLD:AAE5496	SMRT	MT870408	Lasioglossum malachurum
MB00364	BOLD:AAE1160	SMRT	MT870512	Lasioglossum pauxillum
MB00365	BOLD:AAD4959	SMRT	MT869687	Nomada flavoguttata
MB00367	BOLD:AAB0353	SMRT	MT871783	Lasioglossum calceatum
MB00368	BOLD:AAJ2143	SMRT	MT871720	Andrena minutula
MB00369	BOLD:ADZ6919	SMRT	MT871628	Andrena simontornyella
MB00370	BOLD:ACR3558	SMRT	MT870251	Lasioglossum sabulosum
MB00371	BOLD:ACR3558	SMRT	MT870868	Lasioglossum sabulosum
MB00372	BOLD:ABW9239	SMRT	MT870274	Andrena ventralis
MB00373	BOLD:ADZ6919	SMRT	MT869422	Andrena simontornyella
MB00374	BOLD:AAJ2143	SMRT	MT870528	Andrena minutula
MB00375	BOLD:ACR3558	SMRT	MT869538	Lasioglossum sabulosum
MB00376	BOLD:AAF1286	SMRT	MT871865	Andrena vaga
MB00378	BOLD:AAE2962	SMRT	MT871127	Halictus quadricinctus
MB00380	BOLD:ABW9239	SMRT	MT870389	Andrena ventralis
MB00381	BOLD:AAB1062	SMRT	MT869443	Bombus terrestris
MB00383	BOLD:AAW9816	SMRT	MT870298	Lasioglossum sexnotatum
MB00384	BOLD:ABW9239	SMRT	MT870879	Andrena ventralis
MB00385	BOLD:AAJ2115	SMRT	MT870328	Andrena dorsata
MB00386	BOLD:ABW9239	SMRT	MT869171	Andrena ventralis
MB00387	BOLD:AAF1286	SMRT	MT869019	Andrena vaga
MB00388	BOLD:AAE2962	SMRT	MT871459	Halictus quadricinctus
MB00389	BOLD:AAN4492	SMRT	MT870040	Halictus scabiosae
MB00390	BOLD:AAF1286	SMRT	MT869732	Andrena vaga
MB00391	BOLD:AAE4959	SMRT	MT870829	Andrena praecox
MB00392	BOLD:AAN4492	SMRT	MT869706	Halictus scabiosae
MB00393	BOLD:AAE2962	SMRT	MT870247	Halictus quadricinctus
MB00394	BOLD:ABW9239	SMRT	MT870128	Andrena ventralis
MB00395	BOLD:AAE5496	SMRT	MT869839	Lasioglossum malachurum
MB00397	BOLD:ABW9239	SMRT	MT869864	Andrena ventralis
MB00398	BOLD:ADZ3664	SMRT	MT871451	Andrena helvola
MB00399	BOLD:ABW9239	SMRT	MT871132	Andrena ventralis
MB00401	BOLD:ABW9239	SMRT	MT871592	Andrena ventralis
MB00402	BOLD:ABW9239	SMRT	MT869073	Andrena ventralis
MB00403	BOLD:AAC6016	SMRT	MT870356	Bombus lapidarius
MB00404	BOLD:AAN4492	SMRT	MT868998	Halictus scabiosae
MB00405	BOLD:AAN4492	SMRT	MT871542	Halictus scabiosae
MB00406	BOLD:AAN4492	SMRT	MT870931	Halictus scabiosae
MB00407	BOLD:AAD8891	SMRT	MT869057	Andrena haemorrhoa
MB00410	BOLD:AAN4492	SMRT	MT870986	Halictus scabiosae
MB00411	BOLD:AAN4492	SMRT	MT871526	Halictus scabiosae
MB00412	BOLD:ABW9239	SMRT	MT869518	Andrena ventralis
MB00413	BOLD:ABW9239	SMRT	MT870080	Andrena ventralis
MB00414	BOLD:ADZ3664	SMRT	MT869943	Andrena helvola
MB00416	BOLD:ABW9239	SMRT	MT869207	Andrena ventralis
MB00419	BOLD:ABW9239	SMRT	MT871179	Andrena ventralis
MB00420	BOLD:AAF0980	SMRT	MT871342	Andrena cineraria
MB00421	BOLD:AAW9816	SMRT	MT870991	Lasioglossum sexnotatum
MB00422	BOLD:AAF4021	SMRT	MT868995	Lasioglossum punctatissimum
MB00423	BOLD:AAN4492	SMRT	MT871620	Halictus scabiosae
MB00424	BOLD:AAN4492	SMRT	MT871255	Halictus scabiosae
MB00425	BOLD:AAY8318	SMRT	MT870316	Andrena gravida
MB00426	BOLD:AAD4735	SMRT	MT870731	Bombus pratorum
MB00427	BOLD:AAC4378	SMRT	MT871776	Bombus pascuorum
MB00428	BOLD:AAC2460	SMRT	MT870866	Lasioglossum villosulum
MB00429	BOLD:AAY5687	SMRT	MT869703	Andrena falsifica
MB00430	BOLD:AAJ2143	SMRT	MT870873	Andrena minutula
MB00431	BOLD:AAB3147	SMRT	MT870674	Lasioglossum zonulum
MB00432	BOLD:AAN4492	SMRT	MT869115	Halictus scabiosae
MB00433	BOLD:AAN4492	SMRT	MT869174	Halictus scabiosae
MB00434	BOLD:AAA2322	SMRT	MT871725	Lasioglossum leucozonium
MB00435	BOLD:AAB3147	SMRT	MT870620	Lasioglossum zonulum
MB00436	BOLD:AAB3147	SMRT	MT871013	Lasioglossum zonulum
MB00438	BOLD:AAA2322	SMRT	MT869487	Lasioglossum leucozonium
MB00439	BOLD:AAE1129	SMRT	MT869277	Lasioglossum lativentre
MB00440	BOLD:AAB3147	SMRT	MT871440	Lasioglossum zonulum
MB00441	BOLD:AAC2461	SMRT	MT871274	Lasioglossum villosulum
MB00442	BOLD:AAA2322	SMRT	MT870177	Lasioglossum leucozonium
MB00443	BOLD:AAC2461	SMRT	MT869225	Lasioglossum villosulum
MB00444	BOLD:AAN4492	SMRT	MT870988	Halictus scabiosae
MB00445	BOLD:AAB3147	SMRT	MT871565	Lasioglossum zonulum
MB00446	BOLD:AAJ2143	SMRT	MT870524	Andrena minutula
MB00447	BOLD:AAA2322	SMRT	MT871087	Lasioglossum leucozonium
MB00448	BOLD:AAA2322	SMRT	MT869464	Lasioglossum leucozonium
MB00449	BOLD:AAA2322	SMRT	MT869946	Lasioglossum leucozonium
MB00450	BOLD:AAA2322	SMRT	MT871466	Lasioglossum leucozonium
MB00451	BOLD:AAA2322	SMRT	MT870549	Lasioglossum leucozonium
MB00452	BOLD:AAB3147	SMRT	MT870323	Lasioglossum zonulum
MB00453	BOLD:AAJ2143	SMRT	MT870002	Andrena minutula
MB00454	BOLD:AED2841	SMRT	MT869322	Seladonia tumulorum
MB00455	BOLD:AAN4492	SMRT	MT870202	Halictus scabiosae
MB00456	BOLD:AAA2322	SMRT	MT870798	Lasioglossum leucozonium
MB00457	BOLD:AAA2322	SMRT	MT870483	Lasioglossum leucozonium
MB00458	BOLD:AAA2322	SMRT	MT870338	Lasioglossum leucozonium
MB00459	BOLD:AAD5869	SMRT	MT868939	Halictus langobardicus
MB00460	BOLD:AAA2322	SMRT	MT871841	Lasioglossum leucozonium
MB00461	BOLD:AAA2322	SMRT	MT870568	Lasioglossum leucozonium
MB00462	BOLD:AAJ2115	SMRT	MT871435	Andrena dorsata
MB00463	BOLD:AAN4492	SMRT	MT871683	Halictus scabiosae
MB00464	BOLD:AAN4492	SMRT	MT871174	Halictus scabiosae
MB00465	BOLD:AAD5869	SMRT	MT869894	Halictus langobardicus
MB00466	BOLD:AAI1794	SMRT	MT869034	Hoplitis adunca
MB00467	BOLD:AAE2962	SMRT	MT870176	Halictus quadricinctus
MB00468	BOLD:AAW9816	SMRT	MT870786	Lasioglossum sexnotatum
MB00469	BOLD:AAD5869	SMRT	MT871530	Halictus langobardicus
MB00470	BOLD:AAA2322	SMRT	MT869009	Lasioglossum leucozonium
MB00471	BOLD:AAC2460	SMRT	MT869344	Lasioglossum villosulum
MB00472	BOLD:AAD5869	SMRT	MT869951	Halictus langobardicus
MB00473	BOLD:AAA2322	SMRT	MT870952	Lasioglossum leucozonium
MB00474	BOLD:AAC2461	SMRT	MT870330	Lasioglossum villosulum
MB00475	BOLD:AAE1160	SMRT	MT869982	Lasioglossum pauxillum
MB00476	BOLD:AAA2322	SMRT	MT869621	Lasioglossum leucozonium
MB00477	BOLD:AAD9335	SMRT	MT870647	Lasioglossum morio
MB00478	BOLD:AAI1289	SMRT	MT869472	Lasioglossum minutissimum
MB00479	BOLD:AAD9335	SMRT	MT870758	Lasioglossum morio
MB00480	BOLD:ADZ7745	SMRT	MT869072	Lasioglossum limbellum
MB00481	BOLD:AAN4492	SMRT	MT869202	Halictus scabiosae
MB00482	BOLD:AAN4492	SMRT	MT871478	Halictus scabiosae
MB00483	BOLD:AAN4492	SMRT	MT870585	Halictus scabiosae
MB00484	BOLD:AAN4492	SMRT	MT871533	Halictus scabiosae
MB00485	BOLD:AAN4492	SMRT	MT871741	Halictus scabiosae
MB00486	BOLD:AAB1062	SMRT	MT868945	Bombus terrestris
MB00487	BOLD:AAN4492	SMRT	MT871108	Halictus scabiosae
MB00488	BOLD:AAN4492	SMRT	MT868980	Halictus scabiosae
MB00489	BOLD:AAN4492	SMRT	MT870966	Halictus scabiosae
MB00490	BOLD:AAN4492	SMRT	MT869108	Halictus scabiosae
MB00491	BOLD:AAN4492	SMRT	MT869246	Halictus scabiosae
MB00492	BOLD:AAN4492	SMRT	MT871704	Halictus scabiosae
MB00493	BOLD:AAN4492	SMRT	MT869845	Halictus scabiosae
MB00494	BOLD:AAN4492	SMRT	MT870198	Halictus scabiosae
MB00495	BOLD:AAN4492	SMRT	MT870713	Halictus scabiosae
MB00496	BOLD:AAC2461	SMRT	MT869931	Lasioglossum villosulum
MB00497	BOLD:AAC2461	SMRT	MT869102	Lasioglossum villosulum
MB00498	BOLD:AAC2461	SMRT	MT871153	Lasioglossum villosulum
MB00499	BOLD:AAC2461	SMRT	MT868972	Lasioglossum villosulum
MB00500	BOLD:AAD9335	SMRT	MT871750	Lasioglossum morio
MB00501	BOLD:AAC2461	SMRT	MT871595	Lasioglossum villosulum
MB00503	BOLD:AAC2461	SMRT	MT869467	Lasioglossum villosulum
MB00504	BOLD:AAA2322	SMRT	MT870217	Lasioglossum leucozonium
MB00505	BOLD:AAN4492	SMRT	MT870825	Halictus scabiosae
MB00506	BOLD:AAN4492	SMRT	MT871022	Halictus scabiosae
MB00507	BOLD:AAN4492	SMRT	MT869076	Halictus scabiosae
MB00508	BOLD:AAN4492	SMRT	MT869547	Halictus scabiosae
MB00510	BOLD:AAN4492	SMRT	MT869243	Halictus scabiosae
MB00511	BOLD:AAN4492	SMRT	MT871616	Halictus scabiosae
MB00512	BOLD:AAN4492	SMRT	MT869349	Halictus scabiosae
MB00513	BOLD:AAN4492	SMRT	MT869365	Halictus scabiosae
MB00514	BOLD:AAN4492	SMRT	MT871061	Halictus scabiosae
MB00515	BOLD:AAN4492	SMRT	MT871245	Halictus scabiosae
MB00516	BOLD:AAC8068	SMRT	MT871724	Andrena nigroaenea
MB00517	BOLD:AAA2322	SMRT	MT870401	Lasioglossum leucozonium
MB00519	BOLD:AAI6480	SMRT	MT869191	Seladonia subaurata
MB00520	BOLD:AAE5115	SMRT	MT869788	Lasioglossum nitidulum
MB00521	BOLD:ADM2268	SMRT	MT868969	Andrena semilaevis
MB00523	BOLD:AAD9335	SMRT	MT871129	Lasioglossum morio
MB00525	BOLD:AAI6480	SMRT	MT869761	Seladonia subaurata
MB00526	BOLD:AAN4492	SMRT	MT871610	Halictus scabiosae
MB00527	BOLD:AAN4492	SMRT	MT870376	Halictus scabiosae
MB00528	BOLD:AAN4492	SMRT	MT869851	Halictus scabiosae
MB00529	BOLD:AAA2322	SMRT	MT871446	Lasioglossum leucozonium
MB00530	BOLD:ABW9239	SMRT	MT870087	Andrena ventralis
MB00531	BOLD:AAI6480	SMRT	MT870114	Seladonia subaurata
MB00532	BOLD:AAI6480	SMRT	MT869891	Seladonia subaurata
MB00533	BOLD:AAC4378	SMRT	MT870848	Bombus pascuorum
MB00534	BOLD:AAB3227	SMRT	MT871835	Bombus hypnorum
MB00536	BOLD:AAI6480	SMRT	MT871376	Seladonia subaurata
MB00538	BOLD:AAJ2115	SMRT	MT871267	Andrena dorsata
MB00539	BOLD:AAD9335	SMRT	MT870934	Lasioglossum morio
MB00544	BOLD:AAD4735	SMRT	MT870895	Bombus pratorum
MB00547	BOLD:AAE9812	SMRT	MT869833	Ceratina cyanea
MB00548	BOLD:AAD5869	SMRT	MT871015	Halictus langobardicus
MB00549	BOLD:AAN4492	SMRT	MT871772	Halictus scabiosae
MB00550	BOLD:AAE5496	SMRT	MT869325	Lasioglossum malachurum
MB00551	BOLD:AAI6480	SMRT	MT869204	Seladonia subaurata
MB00552	BOLD:AAC2461	SMRT	MT868954	Lasioglossum villosulum
MB00553	BOLD:AAD9335	SMRT	MT871680	Lasioglossum morio
MB00554	BOLD:AAD9335	SMRT	MT869912	Lasioglossum morio
MB00555	BOLD:AAE5115	SMRT	MT871311	Lasioglossum nitidulum
MB00556	BOLD:AAC2461	SMRT	MT869563	Lasioglossum villosulum
MB00559	BOLD:ADZ6919	SMRT	MT869017	Andrena simontornyella
MB00560	BOLD:ADZ6919	SMRT	MT870307	Andrena simontornyella
MB00561	BOLD:ACR3558	SMRT	MT870097	Lasioglossum sabulosum
MB00562	BOLD:AAD4959	SMRT	MT871756	Nomada flavoguttata
MB00563	BOLD:AAN4492	SMRT	MT869964	Halictus scabiosae
MB00564	BOLD:AAD2566	SMRT	MT869838	Bombus hortorum
MB00565	BOLD:AAA2322	SMRT	MT869565	Lasioglossum leucozonium
MB00566	BOLD:AAJ2143	SMRT	MT871634	Andrena minutula
MB00567	BOLD:AAC2461	SMRT	MT869259	Lasioglossum villosulum
MB00568	BOLD:AAE5496	SMRT	MT871341	Lasioglossum malachurum
MB00569	BOLD:AAK8366	SMRT	MT870722	Lasioglossum bluethgeni
MB00570	BOLD:ACR3558	SMRT	MT871385	Lasioglossum sabulosum
MB00571	BOLD:AAD4959	SMRT	MT869722	Nomada flavoguttata
MB00572	BOLD:AAD4959	SMRT	MT871844	Nomada flavoguttata
MB00573	BOLD:AAA2322	SMRT	MT869784	Lasioglossum leucozonium
MB00574	BOLD:AAD6282	SMRT	MT869480	Osmia bicornis
MB00577	BOLD:AAD4959	SMRT	MT871561	Nomada flavoguttata
MB00578	BOLD:AAN4492	SMRT	MT869006	Halictus scabiosae
MB00579	BOLD:AAN4492	SMRT	MT869359	Halictus scabiosae
MB00580	BOLD:AAN4492	SMRT	MT871282	Halictus scabiosae
MB00581	BOLD:AAE2962	SMRT	MT871640	Halictus quadricinctus
MB00582	BOLD:AAN4492	SMRT	MT869157	Halictus scabiosae
MB00583	BOLD:AAN4492	SMRT	MT869481	Halictus scabiosae
MB00584	BOLD:AAN4492	SMRT	MT869319	Halictus scabiosae
MB00585	BOLD:AAN4492	SMRT	MT870028	Halictus scabiosae
MB00586	BOLD:AAC2461	SMRT	MT870655	Lasioglossum villosulum
MB00587	BOLD:AAC2461	SMRT	MT870291	Lasioglossum villosulum
MB00588	BOLD:AAC2461	SMRT	MT870171	Lasioglossum villosulum
MB00589	BOLD:AAE2962	SMRT	MT869798	Halictus quadricinctus
MB00590	BOLD:AAE1815	SMRT	MT869721	Andrena nitida
MB00591	BOLD:AAB0353	SMRT	MT871485	Lasioglossum calceatum
MB00592	BOLD:AAA2322	SMRT	MT869360	Lasioglossum leucozonium
MB00593	BOLD:AAF4021	SMRT	MT871707	Lasioglossum punctatissimum
MB00595	BOLD:AAE2962	SMRT	MT871821	Halictus quadricinctus
MB00596	BOLD:AAE2962	SMRT	MT869239	Halictus quadricinctus
MB00597	BOLD:AAE1815	SMRT	MT871619	Andrena nitida
MB00599	BOLD:AAD2566	SMRT	MT869986	Bombus hortorum
MB00600	BOLD:AAA2322	SMRT	MT869476	Lasioglossum leucozonium
MB00601	BOLD:AAA2322	SMRT	MT871163	Lasioglossum leucozonium
MB00602	BOLD:AAA2326	SMRT	MT871570	Apis mellifera
MB00603	BOLD:AAA2322	SMRT	MT871281	Lasioglossum leucozonium
MB00604	BOLD:AAF4021	SMRT	MT871502	Lasioglossum punctatissimum
MB00606	BOLD:AAB1062	SMRT	MT871552	Bombus terrestris
MB00607	BOLD:AAA2322	SMRT	MT869697	Lasioglossum leucozonium
MB00608	BOLD:AAA2322	SMRT	MT869364	Lasioglossum leucozonium
MB00609	BOLD:AAJ2143	SMRT	MT870808	Andrena minutula
MB00610	BOLD:AAY5383	SMRT	MT870602	Halictus maculatus
MB00611	BOLD:AAI1794	SMRT	MT870281	Hoplitis adunca
MB00612	BOLD:AAB3147	SMRT	MT871070	Lasioglossum zonulum
MB00613	BOLD:AAA2322	SMRT	MT871834	Lasioglossum leucozonium
MB00614	BOLD:AAI6486	SMRT	MT871806	Halictus sexcinctus
MB00615	BOLD:AAW9816	SMRT	MT871840	Lasioglossum sexnotatum
MB00616	BOLD:AAA8356	SMRT	MT871000	Megachile centuncularis
MB00617	BOLD:AAB3147	SMRT	MT870627	Lasioglossum zonulum
MB00618	BOLD:AAB3147	SMRT	MT870220	Lasioglossum zonulum
MB00619	BOLD:AAE5496	SMRT	MT870517	Lasioglossum malachurum
MB00620	BOLD:AAJ2143	SMRT	MT870048	Andrena minutula
MB00621	BOLD:AAC2461	SMRT	MT871054	Lasioglossum villosulum
MB00622	BOLD:AAD9335	SMRT	MT870979	Lasioglossum morio
MB00623	BOLD:AAE1160	SMRT	MT870691	Lasioglossum pauxillum
MB00624	BOLD:AAK7827	SMRT	MT870153	Lasioglossum pauperatum
MB00625	BOLD:AAF4022	SMRT	MT869194	Hylaeus dilatatus
MB00626	BOLD:AAD4735	SMRT	MT869917	Bombus pratorum
MB00627	BOLD:AAD5869	SMRT	MT870838	Halictus langobardicus
MB00628	BOLD:AAD5869	SMRT	MT871339	Halictus langobardicus
MB00630	BOLD:AAE5496	SMRT	MT869652	Lasioglossum malachurum
MB00631	BOLD:ACH4344	SMRT	MT870142	Halictus maculatus
MB00632	BOLD:AAE1200	SMRT	MT871044	Hylaeus gibbus
MB00633	BOLD:AAC2461	SMRT	MT870983	Lasioglossum villosulum
MB00636	BOLD:AAE5496	SMRT	MT871737	Lasioglossum malachurum
MB00637	BOLD:AAD4735	SMRT	MT871292	Bombus pratorum
MB00639	BOLD:AAE1160	SMRT	MT869531	Lasioglossum pauxillum
MB00640	BOLD:AAE1160	SMRT	MT870989	Lasioglossum pauxillum
MB00641	BOLD:AAE5496	SMRT	MT871006	Lasioglossum malachurum
MB00642	BOLD:AAE5496	SMRT	MT870644	Lasioglossum malachurum
MB00643	BOLD:AAE5496	SMRT	MT869710	Lasioglossum malachurum
MB00644	BOLD:AAE5496	SMRT	MT870045	Lasioglossum malachurum
MB00645	BOLD:AAE1160	SMRT	MT869570	Lasioglossum pauxillum
MB00646	BOLD:AAD9335	SMRT	MT870661	Lasioglossum morio
MB00647	BOLD:AAB1062	SMRT	MT870140	Bombus terrestris
MB00648	BOLD:AAE1160	SMRT	MT869022	Lasioglossum pauxillum
MB00649	BOLD:AAE1160	SMRT	MT869649	Lasioglossum pauxillum
MB00650	BOLD:AAE1160	SMRT	MT869248	Lasioglossum pauxillum
MB00651	BOLD:AAD5869	SMRT	MT871032	Halictus langobardicus
MB00652	BOLD:AAI1794	SMRT	MT869389	Hoplitis adunca
MB00653	BOLD:AAD9335	SMRT	MT870179	Lasioglossum morio
MB00654	BOLD:AAI1794	SMRT	MT870390	Hoplitis adunca
MB00655	BOLD:AAE5496	SMRT	MT871539	Lasioglossum malachurum
MB00656	BOLD:AAD9335	SMRT	MT869553	Lasioglossum morio
MB00657	BOLD:AAE1160	SMRT	MT869393	Lasioglossum pauxillum
MB00658	BOLD:AAD9335	SMRT	MT870685	Lasioglossum morio
MB00659	BOLD:AAD9335	SMRT	MT869027	Lasioglossum morio
MB00660	BOLD:AAD9335	SMRT	MT871405	Lasioglossum morio
MB00661	BOLD:AAD9335	SMRT	MT870273	Lasioglossum morio
MB00662	BOLD:AAD9335	SMRT	MT870399	Lasioglossum morio
MB00663	BOLD:AAC4378	SMRT	MT870789	Bombus pascuorum
MB00664	BOLD:AAN4492	SMRT	MT871719	Halictus scabiosae
MB00665	BOLD:AAN4492	SMRT	MT870086	Halictus scabiosae
MB00666	BOLD:AAE5496	SMRT	MT871280	Lasioglossum malachurum
MB00667	BOLD:AAA2322	SMRT	MT871404	Lasioglossum leucozonium
MB00668	BOLD:AAA2322	SMRT	MT871097	Lasioglossum leucozonium
MB00669	BOLD:AAE5496	SMRT	MT869113	Lasioglossum malachurum
MB00670	BOLD:AAE1160	SMRT	MT869583	Lasioglossum pauxillum
MB00671	BOLD:AAC2461	SMRT	MT871241	Lasioglossum villosulum
MB00672	BOLD:AAE1160	SMRT	MT871181	Lasioglossum pauxillum
MB00673	BOLD:AAE1160	SMRT	MT869887	Lasioglossum pauxillum
MB00674	BOLD:AAE1160	SMRT	MT871160	Lasioglossum pauxillum
MB00675	BOLD:AAE1160	SMRT	MT871346	Lasioglossum pauxillum
MB00676	BOLD:AAE1160	SMRT	MT869561	Lasioglossum pauxillum
MB00677	BOLD:AAE1160	SMRT	MT871752	Lasioglossum pauxillum
MB00678	BOLD:AAE1160	SMRT	MT871330	Lasioglossum pauxillum
MB00679	BOLD:AAD9335	SMRT	MT871768	Lasioglossum morio
MB00680	BOLD:AAD9335	SMRT	MT869071	Lasioglossum morio
MB00681	BOLD:AAD9335	SMRT	MT871593	Lasioglossum morio
MB00682	BOLD:AAD9335	SMRT	MT870107	Lasioglossum morio
MB00683	BOLD:AAD9335	SMRT	MT870138	Lasioglossum morio
MB00684	BOLD:AAE1160	SMRT	MT869029	Lasioglossum pauxillum
MB00685	BOLD:AAN4492	SMRT	MT869945	Halictus scabiosae
MB00686	BOLD:AAF3834	SMRT	MT871580	Lasioglossum medinai
MB00687	BOLD:AAE1160	SMRT	MT870837	Lasioglossum pauxillum
MB00688	BOLD:AAE1160	SMRT	MT870318	Lasioglossum pauxillum
MB00689	BOLD:AAE1160	SMRT	MT870015	Lasioglossum pauxillum
MB00690	BOLD:AAE1160	SMRT	MT871850	Lasioglossum pauxillum
MB00691	BOLD:AAE1160	SMRT	MT869148	Lasioglossum pauxillum
MB00692	BOLD:AAD9335	SMRT	MT870411	Lasioglossum morio
MB00693	BOLD:AAE1160	SMRT	MT871412	Lasioglossum pauxillum
MB00694	BOLD:AAD9335	SMRT	MT870663	Lasioglossum morio
MB00695	BOLD:AAE5496	SMRT	MT869105	Lasioglossum malachurum
MB00696	BOLD:AAE1160	SMRT	MT871483	Lasioglossum pauxillum
MB00698	BOLD:AAD9335	SMRT	MT871736	Lasioglossum morio
MB00699	BOLD:AAE1160	SMRT	MT869152	Lasioglossum pauxillum
MB00700	BOLD:AAE5496	SMRT	MT869081	Lasioglossum malachurum
MB00701	BOLD:AAE1160	SMRT	MT871407	Lasioglossum pauxillum
MB00702	BOLD:AAI6480	SMRT	MT870505	Seladonia subaurata
MB00703	BOLD:AAI6480	SMRT	MT871390	Seladonia subaurata
MB00704	BOLD:AAI6480	SMRT	MT871602	Seladonia subaurata
MB00705	BOLD:ADM2268	SMRT	MT871729	Andrena semilaevis
MB00706	BOLD:AAE1166	SMRT	MT871506	Hylaeus hyalinatus
MB00708	BOLD:AAE1166	SMRT	MT870429	Hylaeus hyalinatus
MB00709	BOLD:AAE5060	SMRT	MT871789	Hylaeus punctatus
MB00710	BOLD:ADM2268	SMRT	MT869642	Andrena semilaevis
MB00711	BOLD:AAE5115	SMRT	MT871393	Lasioglossum nitidulum
MB00712	BOLD:AAE1166	SMRT	MT871513	Hylaeus hyalinatus
MB00713	BOLD:AAN4492	SMRT	MT871287	Halictus scabiosae
MB00714	BOLD:AAD4735	SMRT	MT870529	Bombus pratorum
MB00715	BOLD:AAA2322	SMRT	MT870906	Lasioglossum leucozonium
MB00717	BOLD:AAE5496	SMRT	MT870064	Lasioglossum malachurum
MB00718	BOLD:AAE5496	SMRT	MT869733	Lasioglossum malachurum
MB00719	BOLD:AAE5115	SMRT	MT870998	Lasioglossum nitidulum
MB00721	BOLD:AAB1062	SMRT	MT871758	Bombus terrestris
MB00722	BOLD:AAE1160	SMRT	MT870425	Lasioglossum pauxillum
MB00723	BOLD:AAD4735	SMRT	MT871825	Bombus pratorum
MB00724	BOLD:AAA2322	SMRT	MT870413	Lasioglossum leucozonium
MB00725	BOLD:ADM2268	SMRT	MT870392	Andrena semilaevis
MB00726	BOLD:ADM2268	SMRT	MT869781	Andrena semilaevis
MB00727	BOLD:ADM2268	SMRT	MT869836	Andrena semilaevis
MB00728	BOLD:ADM2268	SMRT	MT871285	Andrena semilaevis
MB00729	BOLD:AAI6480	SMRT	MT869215	Seladonia subaurata
MB00730	BOLD:AAE5496	SMRT	MT871649	Lasioglossum malachurum
MB00731	BOLD:ADM2268	SMRT	MT871312	Andrena semilaevis
MB00732	BOLD:ADM2268	SMRT	MT871326	Andrena semilaevis
MB00733	BOLD:ADM2268	SMRT	MT870069	Andrena semilaevis
MB00734	BOLD:AAE1160	SMRT	MT871120	Lasioglossum pauxillum
MB00735	BOLD:AAI6480	SMRT	MT871098	Seladonia subaurata
MB00736	BOLD:ADM2268	SMRT	MT871386	Andrena semilaevis
MB00737	BOLD:ADM2268	SMRT	MT869787	Andrena semilaevis
MB00738	BOLD:ADM2268	SMRT	MT870523	Andrena semilaevis
MB00739	BOLD:AAE5496	SMRT	MT871769	Lasioglossum malachurum
MB00740	BOLD:ADM2268	SMRT	MT871350	Andrena semilaevis
MB00741	BOLD:ADM2268	SMRT	MT870350	Andrena semilaevis
MB00742	BOLD:ADM2268	SMRT	MT869750	Andrena semilaevis
MB00744	BOLD:ADM2268	SMRT	MT869024	Andrena semilaevis
MB00745	BOLD:ADM2268	SMRT	MT870933	Andrena semilaevis
MB00746	BOLD:ADM2268	SMRT	MT869118	Andrena semilaevis
MB00747	BOLD:ADM2268	SMRT	MT871154	Andrena semilaevis
MB00748	BOLD:ADM2268	SMRT	MT871130	Andrena semilaevis
MB00749	BOLD:ADM2268	SMRT	MT871832	Andrena semilaevis
MB00750	BOLD:ADM2268	SMRT	MT870070	Andrena semilaevis
MB00751	BOLD:AAD9335	SMRT	MT870317	Lasioglossum morio
MB00752	BOLD:ADM2268	SMRT	MT869436	Andrena semilaevis
MB00753	BOLD:AAE1160	SMRT	MT869502	Lasioglossum pauxillum
MB00754	BOLD:ADM2268	SMRT	MT869844	Andrena semilaevis
MB00755	BOLD:ADM2268	SMRT	MT870367	Andrena semilaevis
MB00756	BOLD:AAD9335	SMRT	MT869294	Lasioglossum morio
MB00757	BOLD:ADM2268	SMRT	MT870550	Andrena semilaevis
MB00758	BOLD:AAD9335	SMRT	MT870522	Lasioglossum morio
MB00759	BOLD:AAD9335	SMRT	MT871657	Lasioglossum morio
MB00760	BOLD:AAD9335	SMRT	MT869086	Lasioglossum morio
MB00761	BOLD:AAD9335	SMRT	MT871145	Lasioglossum morio
MB00762	BOLD:AAD9335	SMRT	MT870629	Lasioglossum morio
MB00763	BOLD:AAD9335	SMRT	MT869749	Lasioglossum morio
MB00764	BOLD:AAD9335	SMRT	MT871184	Lasioglossum morio
MB00765	BOLD:ADM2268	SMRT	MT871114	Andrena semilaevis
MB00766	BOLD:AAC4378	SMRT	MT871731	Bombus pascuorum
MB00767	BOLD:AAA2322	SMRT	MT871011	Lasioglossum leucozonium
MB00768	BOLD:ADM2268	SMRT	MT870017	Andrena semilaevis
MB00769	BOLD:ADM2268	SMRT	MT871651	Andrena semilaevis
MB00770	BOLD:AAE1160	SMRT	MT869589	Lasioglossum pauxillum
MB00771	BOLD:AAE1160	SMRT	MT868973	Lasioglossum pauxillum
MB00772	BOLD:AAD9335	SMRT	MT870972	Lasioglossum morio
MB00773	BOLD:AAD5869	SMRT	MT869177	Halictus langobardicus
MB00774	BOLD:AAD4735	SMRT	MT870992	Bombus pratorum
MB00775	BOLD:AAE5115	SMRT	MT870071	Lasioglossum nitidulum
MB00776	BOLD:AAD9335	SMRT	MT869092	Lasioglossum morio
MB00777	BOLD:AAD9335	SMRT	MT869262	Lasioglossum morio
MB00778	BOLD:AAD5869	SMRT	MT869778	Halictus langobardicus
MB00779	BOLD:AAW9816	SMRT	MT871182	Lasioglossum sexnotatum
MB00780	BOLD:AAE5496	SMRT	MT869462	Lasioglossum malachurum
MB00781	BOLD:AAI1794	SMRT	MT869976	Hoplitis adunca
MB00782	BOLD:AAE5115	SMRT	MT869628	Lasioglossum nitidulum
MB00784	BOLD:ADM2268	SMRT	MT870255	Andrena semilaevis
MB00785	BOLD:AAE5496	SMRT	MT869373	Lasioglossum malachurum
MB00786	BOLD:AAE1160	SMRT	MT869840	Lasioglossum pauxillum
MB00787	BOLD:AAE1160	SMRT	MT869473	Lasioglossum pauxillum
MB00788	BOLD:AAE5115	SMRT	MT869580	Lasioglossum nitidulum
MB00789	BOLD:AAE1160	SMRT	MT870430	Lasioglossum pauxillum
MB00790	BOLD:AAD9335	SMRT	MT869646	Lasioglossum morio
MB00791	BOLD:AAD9335	SMRT	MT869741	Lasioglossum morio
MB00792	BOLD:AAE5115	SMRT	MT870955	Lasioglossum nitidulum
MB00793	BOLD:AAD9335	SMRT	MT870154	Lasioglossum morio
MB00794	BOLD:AAA2322	SMRT	MT869829	Lasioglossum leucozonium
MB00795	BOLD:AAA2322	SMRT	MT871710	Lasioglossum leucozonium
MB00796	BOLD:AAK8366	SMRT	MT871077	Lasioglossum bluethgeni
MB00797	BOLD:AAJ2143	SMRT	MT871557	Andrena minutula
MB00798	BOLD:ACR3558	SMRT	MT869791	Lasioglossum sabulosum
MB00799	BOLD:AAK8366	SMRT	MT869503	Lasioglossum bluethgeni
MB00800	BOLD:AAD9335	SMRT	MT870936	Lasioglossum morio
MB00801	BOLD:ACR3558	SMRT	MT869723	Lasioglossum sabulosum
MB00802	BOLD:ACR3558	SMRT	MT871216	Lasioglossum sabulosum
MB00803	BOLD:AAD2566	SMRT	MT871702	Bombus hortorum
MB00804	BOLD:AAN4492	SMRT	MT871076	Halictus scabiosae
MB00805	BOLD:AAD5869	SMRT	MT869062	Halictus langobardicus
MB00806	BOLD:AAY5433	SMRT	MT870118	Lasioglossum laticeps
MB00807	BOLD:AAD9335	SMRT	MT869737	Lasioglossum morio
MB00808	BOLD:AAE1160	SMRT	MT869582	Lasioglossum pauxillum
MB00809	BOLD:AAE1160	SMRT	MT871556	Lasioglossum pauxillum
MB00810	BOLD:AAE1160	SMRT	MT871253	Lasioglossum pauxillum
MB00811	BOLD:AAE1160	SMRT	MT869910	Lasioglossum pauxillum
MB00812	BOLD:AAD9335	SMRT	MT869500	Lasioglossum morio
MB00813	BOLD:AAE5496	SMRT	MT870613	Lasioglossum malachurum
MB00814	BOLD:AAE1160	SMRT	MT870888	Lasioglossum pauxillum
MB00815	BOLD:AAD9335	SMRT	MT869738	Lasioglossum morio
MB00816	BOLD:AAB3147	SMRT	MT870760	Lasioglossum zonulum
MB00817	BOLD:AAA2322	SMRT	MT869190	Lasioglossum leucozonium
MB00818	BOLD:AAD9335	SMRT	MT870491	Lasioglossum morio
MB00819	BOLD:AAD9335	SMRT	MT869866	Lasioglossum morio
MB00820	BOLD:AAD9335	SMRT	MT871688	Lasioglossum morio
MB00821	BOLD:AAD9335	SMRT	MT871271	Lasioglossum morio
MB00822	BOLD:AAE1160	SMRT	MT869485	Lasioglossum pauxillum
MB00823	BOLD:ACR3558	SMRT	MT869120	Lasioglossum sabulosum
MB00824	BOLD:AAD9335	SMRT	MT870766	Lasioglossum morio
MB00825	BOLD:AAE1160	SMRT	MT871828	Lasioglossum pauxillum
MB00826	BOLD:AAE1160	SMRT	MT869767	Lasioglossum pauxillum
MB00827	BOLD:AAI1794	SMRT	MT870021	Hoplitis adunca
MB00828	BOLD:AAA2322	SMRT	MT868983	Lasioglossum leucozonium
MB00829	BOLD:AAE5496	SMRT	MT870923	Lasioglossum malachurum
MB00830	BOLD:AAD9335	SMRT	MT870635	Lasioglossum morio
MB00831	BOLD:AAD4735	SMRT	MT869355	Bombus pratorum
MB00832	BOLD:AAD4735	SMRT	MT869911	Bombus pratorum
MB00833	BOLD:AAA2322	SMRT	MT869857	Lasioglossum leucozonium
MB00834	BOLD:AAB3147	SMRT	MT870776	Lasioglossum zonulum
MB00836	BOLD:AAD9335	SMRT	MT871775	Lasioglossum morio
MB00837	BOLD:AAD9335	SMRT	MT871431	Lasioglossum morio
MB00838	BOLD:AAD2566	SMRT	MT869375	Bombus hortorum
MB00839	BOLD:AAN4492	SMRT	MT869630	Halictus scabiosae
MB00840	BOLD:AAB3147	SMRT	MT871266	Lasioglossum zonulum
MB00841	BOLD:AAE5496	SMRT	MT870079	Lasioglossum malachurum
MB00842	BOLD:AAC2461	SMRT	MT870530	Lasioglossum villosulum
MB00844	BOLD:AAE1160	SMRT	MT869446	Lasioglossum pauxillum
MB00845	BOLD:AAE1160	SMRT	MT870383	Lasioglossum pauxillum
MB00846	BOLD:AAE1160	SMRT	MT869200	Lasioglossum pauxillum
MB00847	BOLD:AAE1160	SMRT	MT869941	Lasioglossum pauxillum
MB00849	BOLD:AAE2962	SMRT	MT871075	Halictus quadricinctus
MB00850	BOLD:AAD9335	SMRT	MT871730	Lasioglossum morio
MB00851	BOLD:AAD9335	SMRT	MT869013	Lasioglossum morio
MB00852	BOLD:AAB3147	SMRT	MT869569	Lasioglossum zonulum
MB00853	BOLD:AAE1160	SMRT	MT869811	Lasioglossum pauxillum
MB00854	BOLD:AAD9335	SMRT	MT869060	Lasioglossum morio
MB00857	BOLD:AAB3147	SMRT	MT871490	Lasioglossum zonulum
MB00858	BOLD:AAY5383	SMRT	MT870595	Halictus maculatus
MB00859	BOLD:AAE1160	SMRT	MT870236	Lasioglossum pauxillum
MB00860	BOLD:AAB3147	SMRT	MT869251	Lasioglossum zonulum
MB00861	BOLD:ABX6337	SMRT	MT870869	Lasioglossum albipes
MB00862	BOLD:AAJ2143	SMRT	MT868941	Andrena minutula
MB00863	BOLD:AAK3338	SMRT	MT870062	Hylaeus variegatus
MB00865	BOLD:AAD4735	SMRT	MT871624	Bombus pratorum
MB00866	BOLD:ACH4344	SMRT	MT869320	Halictus maculatus
MB00867	BOLD:AAB3148	SMRT	MT871121	Lasioglossum zonulum
MB00868	BOLD:AAK0296	SMRT	MT871002	Andrena fulvago
MB00869	BOLD:AAA2322	SMRT	MT870222	Lasioglossum leucozonium
MB00870	BOLD:AAB1060	SMRT	MT870207	Bombus lucorum
MB00871	BOLD:AAA2322	SMRT	MT870453	Lasioglossum leucozonium
MB00872	BOLD:AAB3147	SMRT	MT870463	Lasioglossum zonulum
MB00873	BOLD:AAY5383	SMRT	MT871531	Halictus maculatus
MB00874	BOLD:AAK1221	SMRT	MT871815	Chelostoma distinctum
MB00875	BOLD:AAK1221	SMRT	MT871555	Chelostoma distinctum
MB00876	BOLD:AAA2322	SMRT	MT870003	Lasioglossum leucozonium
MB00879	BOLD:AAK1221	SMRT	MT870855	Chelostoma distinctum
MB00880	BOLD:AAB3147	SMRT	MT870961	Lasioglossum zonulum
MB00882	BOLD:AAA7122	SMRT	MT870001	Chelostoma rapunculi
MB00883	BOLD:AAK1221	SMRT	MT871582	Chelostoma distinctum
MB00884	BOLD:AAE1160	SMRT	MT870870	Lasioglossum pauxillum
MB00886	BOLD:AAK1221	SMRT	MT870427	Chelostoma distinctum
MB00887	BOLD:AAD4959	SMRT	MT869786	Nomada flavoguttata
MB00888	BOLD:AAK1221	SMRT	MT869054	Chelostoma distinctum
MB00889	BOLD:AAE5078	SMRT	MT869082	Hylaeus brevicornis
MB00891	BOLD:AAK1221	SMRT	MT869265	Chelostoma distinctum
MB00892	BOLD:AAK1221	SMRT	MT870426	Chelostoma distinctum
MB00898	BOLD:AAC4378	SMRT	MT870134	Bombus pascuorum
MB00899	BOLD:AAA2322	SMRT	MT871532	Lasioglossum leucozonium
MB00900	BOLD:AAE1111	SMRT	MT870181	Megachile ericetorum
MB00901	BOLD:AAB3147	SMRT	MT871085	Lasioglossum zonulum
MB00902	BOLD:AAD9335	SMRT	MT870672	Lasioglossum morio
MB00903	BOLD:AED2841	SMRT	MT870824	Seladonia tumulorum
MB00904	BOLD:AAK0296	SMRT	MT871119	Andrena fulvago
MB00905	BOLD:AAB3147	SMRT	MT870065	Lasioglossum zonulum
MB00906	BOLD:AAB3147	SMRT	MT871810	Lasioglossum zonulum
MB00907	BOLD:AAB3147	SMRT	MT869658	Lasioglossum zonulum
MB00908	BOLD:AAN4492	SMRT	MT871564	Halictus scabiosae
MB00909	BOLD:AAY5383	SMRT	MT871415	Halictus maculatus
MB00910	BOLD:AAA2322	SMRT	MT870555	Lasioglossum leucozonium
MB00911	BOLD:AAC2460	SMRT	MT869624	Lasioglossum villosulum
MB00912	BOLD:AAC4378	SMRT	MT870448	Bombus pascuorum
MB00913	BOLD:AAB1062	SMRT	MT870090	Bombus terrestris
MB00914	BOLD:AAE1160	SMRT	MT868952	Lasioglossum pauxillum
MB00915	BOLD:AAE1160	SMRT	MT871709	Lasioglossum pauxillum
MB00916	BOLD:AAB3147	SMRT	MT870836	Lasioglossum zonulum
MB00917	BOLD:AAN8966	SMRT	MT870233	Panurgus dentipes
MB00918	BOLD:AAD4735	SMRT	MT871328	Bombus pratorum
MB00921	BOLD:AAD5869	SMRT	MT869705	Halictus langobardicus
MB00922	BOLD:AAC4378	SMRT	MT870104	Bombus pascuorum
MB00923	BOLD:AAE1160	SMRT	MT871035	Lasioglossum pauxillum
MB00924	BOLD:AAE1160	SMRT	MT871323	Lasioglossum pauxillum
MB00925	BOLD:AAD9335	SMRT	MT870446	Lasioglossum morio
MB00926	BOLD:AAD9335	SMRT	MT871406	Lasioglossum morio
MB00927	BOLD:AAD9335	SMRT	MT871345	Lasioglossum morio
MB00928	BOLD:AAE1160	SMRT	MT869830	Lasioglossum pauxillum
MB00930	BOLD:AAE5496	SMRT	MT870801	Lasioglossum malachurum
MB00931	BOLD:AAA2322	SMRT	MT870686	Lasioglossum leucozonium
MB00932	BOLD:AAE1160	SMRT	MT869468	Lasioglossum pauxillum
MB00933	BOLD:ADZ7745	SMRT	MT870053	Lasioglossum limbellum
MB00934	BOLD:AAE1160	SMRT	MT869593	Lasioglossum pauxillum
MB00935	BOLD:AAD9335	SMRT	MT871148	Lasioglossum morio
MB00936	BOLD:AAD9335	SMRT	MT871067	Lasioglossum morio
MB00937	BOLD:AAE1160	SMRT	MT869659	Lasioglossum pauxillum
MB00938	BOLD:AAC4378	SMRT	MT871863	Bombus pascuorum
MB00939	BOLD:AAD9335	SMRT	MT869573	Lasioglossum morio
MB00940	BOLD:AAN4492	SMRT	MT869327	Halictus scabiosae
MB00941	BOLD:AAD9335	SMRT	MT871726	Lasioglossum morio
MB00942	BOLD:AAD9335	SMRT	MT871503	Lasioglossum morio
MB00943	BOLD:AAE1160	SMRT	MT870194	Lasioglossum pauxillum
MB00944	BOLD:AAE5115	SMRT	MT869253	Lasioglossum nitidulum
MB00945	BOLD:AAD9335	SMRT	MT871609	Lasioglossum morio
MB00946	BOLD:AAD2472	SMRT	MT871310	Andrena trimmerana
MB00947	BOLD:AAB5000	SMRT	MT871786	Andrena barbilabris
MB00948	BOLD:AAY5433	SMRT	MT870085	Lasioglossum laticeps
MB00950	BOLD:AAE1160	SMRT	MT869862	Lasioglossum pauxillum
MB00951	BOLD:AAD9335	SMRT	MT871646	Lasioglossum morio
MB00952	BOLD:AAI8422	SMRT	MT870344	Heriades truncorum
MB00953	BOLD:AAN4492	SMRT	MT870445	Halictus scabiosae
MB00954	BOLD:AAI6480	SMRT	MT868943	Seladonia subaurata
MB00955	BOLD:AAY5433	SMRT	MT869936	Lasioglossum laticeps
MB00956	BOLD:AAD9335	SMRT	MT870673	Lasioglossum morio
MB00957	BOLD:ADZ4659	SMRT	MT870949	Hylaeus gredleri
MB00958	BOLD:AAC2461	SMRT	MT870035	Lasioglossum villosulum
MB00959	BOLD:ADM2268	SMRT	MT870397	Andrena semilaevis
MB00960	BOLD:AAK0296	SMRT	MT871169	Andrena fulvago
MB00961	BOLD:ADM2268	SMRT	MT869224	Andrena semilaevis
MB00962	BOLD:AAY5433	SMRT	MT869329	Lasioglossum laticeps
MB00963	BOLD:AAC2461	SMRT	MT869825	Lasioglossum villosulum
MB00964	BOLD:AAD9335	SMRT	MT871839	Lasioglossum morio
MB00965	BOLD:AAD9335	SMRT	MT869419	Lasioglossum morio
MB00966	BOLD:AAD9335	SMRT	MT870419	Lasioglossum morio
MB00967	BOLD:AAE1160	SMRT	MT869125	Lasioglossum pauxillum
MB00968	BOLD:AAD9335	SMRT	MT869961	Lasioglossum morio
MB00969	BOLD:AAD9335	SMRT	MT869430	Lasioglossum morio
MB00970	BOLD:AAD9335	SMRT	MT870858	Lasioglossum morio
MB00971	BOLD:AAB1062	SMRT	MT871363	Bombus terrestris
MB00972	BOLD:AAN4492	SMRT	MT869601	Halictus scabiosae
MB00973	BOLD:AAN4492	SMRT	MT869434	Halictus scabiosae
MB00974	BOLD:AAN4492	SMRT	MT870135	Halictus scabiosae
MB00975	BOLD:AAN4492	SMRT	MT871481	Halictus scabiosae
MB00976	BOLD:AAN4492	SMRT	MT870266	Halictus scabiosae
MB00977	BOLD:AAD9335	SMRT	MT869876	Lasioglossum morio
MB00978	BOLD:AAD9335	SMRT	MT869051	Lasioglossum morio
MB00979	BOLD:AAA2322	SMRT	MT869950	Lasioglossum leucozonium
MB00980	BOLD:AAD9335	SMRT	MT870579	Lasioglossum morio
MB00981	BOLD:AAE5496	SMRT	MT871336	Lasioglossum malachurum
MB00982	BOLD:AAD9335	SMRT	MT870828	Lasioglossum morio
MB00983	BOLD:AAD9335	SMRT	MT869898	Lasioglossum morio
MB00984	BOLD:AAD9335	SMRT	MT870925	Lasioglossum morio
MB00985	BOLD:AAD9335	SMRT	MT870631	Lasioglossum morio
MB00986	BOLD:AAD9335	SMRT	MT870532	Lasioglossum morio
MB00987	BOLD:AAD9335	SMRT	MT870046	Lasioglossum morio
MB00988	BOLD:AAD9335	SMRT	MT869996	Lasioglossum morio
MB00989	BOLD:AAE1160	SMRT	MT871426	Lasioglossum pauxillum
MB00990	BOLD:AAD9335	SMRT	MT869083	Lasioglossum morio
MB00991	BOLD:AAD9335	SMRT	MT871288	Lasioglossum morio
MB00992	BOLD:AAD9335	SMRT	MT869023	Lasioglossum morio
MB00993	BOLD:AAD9335	SMRT	MT871417	Lasioglossum morio
MB00994	BOLD:AAE1160	SMRT	MT871259	Lasioglossum pauxillum
MB00995	BOLD:AAD9335	SMRT	MT871004	Lasioglossum morio
MB00996	BOLD:AAC6016	SMRT	MT869549	Bombus lapidarius
MB00997	BOLD:AAB1062	SMRT	MT869093	Bombus terrestris
MB00998	BOLD:AAE1160	SMRT	MT869535	Lasioglossum pauxillum
MB00999	BOLD:AAD9335	SMRT	MT871450	Lasioglossum morio
MB01000	BOLD:AAD9335	SMRT	MT871489	Lasioglossum morio
MB01001	BOLD:AAD9335	SMRT	MT871009	Lasioglossum morio
MB01002	BOLD:AAC2461	SMRT	MT869919	Lasioglossum villosulum
MB01003	BOLD:AAN4492	SMRT	MT869599	Halictus scabiosae
MB01004	BOLD:AAA2322	SMRT	MT870049	Lasioglossum leucozonium
MB01005	BOLD:AAA2322	SMRT	MT870944	Lasioglossum leucozonium
MB01006	BOLD:AAD9335	SMRT	MT869850	Lasioglossum morio
MB01007	BOLD:AAD9335	SMRT	MT871510	Lasioglossum morio
MB01008	BOLD:AAE1160	SMRT	MT870816	Lasioglossum pauxillum
MB01009	BOLD:AAE5115	SMRT	MT869793	Lasioglossum nitidulum
MB01010	BOLD:AAI6480	SMRT	MT870156	Seladonia subaurata
MB01011	BOLD:ADM2268	SMRT	MT870257	Andrena semilaevis
MB01012	BOLD:ADM2268	SMRT	MT870285	Andrena semilaevis
MB01013	BOLD:AAJ4972	SMRT	MT869818	Stelis punctulatissima
MB01014	BOLD:AAD5869	SMRT	MT870232	Halictus langobardicus
MB01015	BOLD:AAB1062	SMRT	MT869001	Bombus terrestris
MB01016	BOLD:AAA2322	SMRT	MT870438	Lasioglossum leucozonium
MB01017	BOLD:AAD5869	SMRT	MT870859	Halictus langobardicus
MB01018	BOLD:AAA2322	SMRT	MT871024	Lasioglossum leucozonium
MB01019	BOLD:AAE5496	SMRT	MT871128	Lasioglossum malachurum
MB01020	BOLD:AAD9335	SMRT	MT870378	Lasioglossum morio
MB01021	BOLD:ADM2268	SMRT	MT870149	Andrena semilaevis
MB01022	BOLD:AAD9335	SMRT	MT869046	Lasioglossum morio
MB01023	BOLD:AAD2566	SMRT	MT870640	Bombus hortorum
MB01024	BOLD:AAA2322	SMRT	MT869137	Lasioglossum leucozonium
MB01025	BOLD:AAD9335	SMRT	MT871071	Lasioglossum morio
MB01026	BOLD:AAD9335	SMRT	MT871388	Lasioglossum morio
MB01027	BOLD:AAI6480	SMRT	MT869041	Seladonia subaurata
MB01028	BOLD:AAE1160	SMRT	MT871083	Lasioglossum pauxillum
MB01029	BOLD:AED2841	SMRT	MT869447	Seladonia tumulorum
MB01030	BOLD:AAD9335	SMRT	MT869000	Lasioglossum morio
MB01031	BOLD:AAB1062	SMRT	MT870604	Bombus terrestris
MB01032	BOLD:AAD9335	SMRT	MT871018	Lasioglossum morio
MB01033	BOLD:AAE1160	SMRT	MT869260	Lasioglossum pauxillum
MB01034	BOLD:AAD9335	SMRT	MT869144	Lasioglossum morio
MB01035	BOLD:AAD9335	SMRT	MT868959	Lasioglossum morio
MB01036	BOLD:AAD9335	SMRT	MT871712	Lasioglossum morio
MB01037	BOLD:AAC4378	SMRT	MT869361	Bombus pascuorum
MB01038	BOLD:AAJ2115	SMRT	MT871858	Andrena dorsata
MB01039	BOLD:ADM2268	SMRT	MT871744	Andrena semilaevis
MB01040	BOLD:AAD9335	SMRT	MT870357	Lasioglossum morio
MB01041	BOLD:AAD9335	SMRT	MT869154	Lasioglossum morio
MB01042	BOLD:AAD9335	SMRT	MT869648	Lasioglossum morio
MB01043	BOLD:AAD9335	SMRT	MT869242	Lasioglossum morio
MB01044	BOLD:AAD9335	SMRT	MT870337	Lasioglossum morio
MB01045	BOLD:AAN4492	SMRT	MT869454	Halictus scabiosae
MB01046	BOLD:AAE5496	SMRT	MT869967	Lasioglossum malachurum
MB01047	BOLD:AAD9335	SMRT	MT869631	Lasioglossum morio
MB01048	BOLD:AAE5496	SMRT	MT871305	Lasioglossum malachurum
MB01050	BOLD:AAC2461	SMRT	MT869296	Lasioglossum villosulum
MB01051	BOLD:AAE5496	SMRT	MT870697	Lasioglossum malachurum
MB01052	BOLD:AED2841	SMRT	MT871351	Seladonia tumulorum
MB01053	BOLD:AAD9335	SMRT	MT869586	Lasioglossum morio
MB01054	BOLD:AAE5496	SMRT	MT870735	Lasioglossum malachurum
MB01055	BOLD:AAD9335	SMRT	MT870051	Lasioglossum morio
MB01056	BOLD:AAE1160	SMRT	MT870997	Lasioglossum pauxillum
MB01057	BOLD:AAC4378	SMRT	MT870068	Bombus pascuorum
MB01058	BOLD:AAD9335	SMRT	MT871669	Lasioglossum morio
MB01059	BOLD:AAY5433	SMRT	MT869395	Lasioglossum laticeps
MB01060	BOLD:AAD9335	SMRT	MT870161	Lasioglossum morio
MB01061	BOLD:AAI1794	SMRT	MT871534	Hoplitis adunca
MB01062	BOLD:AAD9335	SMRT	MT871111	Lasioglossum morio
MB01063	BOLD:AAD9335	SMRT	MT870996	Lasioglossum morio
MB01064	BOLD:AAE5496	SMRT	MT871242	Lasioglossum malachurum
MB01065	BOLD:AAE5115	SMRT	MT869312	Lasioglossum nitidulum
MB01066	BOLD:AAE1160	SMRT	MT870862	Lasioglossum pauxillum
MB01067	BOLD:AAD9335	SMRT	MT871303	Lasioglossum morio
MB01068	BOLD:AAD9335	SMRT	MT869977	Lasioglossum morio
MB01069	BOLD:AAD9335	SMRT	MT869516	Lasioglossum morio
MB01070	BOLD:AAE1160	SMRT	MT870050	Lasioglossum pauxillum
MB01071	BOLD:AAE1160	SMRT	MT870586	Lasioglossum pauxillum
MB01072	BOLD:AAY5433	SMRT	MT870518	Lasioglossum laticeps
MB01073	BOLD:AAE1160	SMRT	MT869039	Lasioglossum pauxillum
MB01074	BOLD:AAD9335	SMRT	MT870039	Lasioglossum morio
MB01075	BOLD:AAE5115	SMRT	MT869928	Lasioglossum nitidulum
MB01076	BOLD:AAE5496	SMRT	MT871804	Lasioglossum malachurum
MB01077	BOLD:AAE1160	SMRT	MT871691	Lasioglossum pauxillum
MB01078	BOLD:AAE5496	SMRT	MT871739	Lasioglossum malachurum
MB01079	BOLD:AAE5115	SMRT	MT870394	Lasioglossum nitidulum
MB01080	BOLD:AAE5496	SMRT	MT870918	Lasioglossum malachurum
MB01081	BOLD:AAD9335	SMRT	MT869806	Lasioglossum morio
MB01082	BOLD:AAD9335	SMRT	MT871017	Lasioglossum morio
MB01083	BOLD:AAE1160	SMRT	MT869897	Lasioglossum pauxillum
MB01084	BOLD:AAD9335	SMRT	MT871842	Lasioglossum morio
MB01085	BOLD:AAE1160	SMRT	MT871366	Lasioglossum pauxillum
MB01086	BOLD:AAK3468	SMRT	MT870782	Hylaeus difformis
MB01087	BOLD:AAA2322	SMRT	MT869079	Lasioglossum leucozonium
MB01088	BOLD:AAB1062	SMRT	MT871808	Bombus terrestris
MB01089	BOLD:AAB1062	SMRT	MT870210	Bombus terrestris
MB01090	BOLD:AAI8745	SMRT	MT868997	Bombus vestalis
MB01091	BOLD:AAE1160	SMRT	MT870909	Lasioglossum pauxillum
MB01092	BOLD:AAA2322	SMRT	MT870271	Lasioglossum leucozonium
MB01093	BOLD:AAA2322	SMRT	MT871277	Lasioglossum leucozonium
MB01097	BOLD:AAD2566	SMRT	MT870467	Bombus hortorum
MB01098	BOLD:AAB1062	SMRT	MT868964	Bombus terrestris
MB01099	BOLD:AAD5869	SMRT	MT869424	Halictus langobardicus
MB01100	BOLD:AAD0134	SMRT	MT871811	Andrena bicolor
MB01101	BOLD:AAB0353	SMRT	MT869666	Lasioglossum calceatum
MB01103	BOLD:AAJ2143	SMRT	MT871078	Andrena minutula
MB01105	BOLD:AAD9335	SMRT	MT870707	Lasioglossum morio
MB01106	BOLD:AAJ2143	SMRT	MT869088	Andrena minutula
MB01107	BOLD:ADM2268	SMRT	MT871340	Andrena semilaevis
MB01109	BOLD:AAE5496	SMRT	MT869869	Lasioglossum malachurum
MB01110	BOLD:AAD5869	SMRT	MT869035	Halictus langobardicus
MB01111	BOLD:AAJ2143	SMRT	MT870326	Andrena minutula
MB01112	BOLD:AAJ2143	SMRT	MT870880	Andrena minutula
MB01113	BOLD:AAE5115	SMRT	MT869803	Lasioglossum nitidulum
MB01114	BOLD:AAJ2143	SMRT	MT870036	Andrena minutula
MB01116	BOLD:AAJ2143	SMRT	MT871500	Andrena minutula
MB01118	BOLD:AAE1160	SMRT	MT871816	Lasioglossum pauxillum
MB01119	BOLD:AAE1160	SMRT	MT871666	Lasioglossum pauxillum
MB01120	BOLD:AAD9335	SMRT	MT871319	Lasioglossum morio
MB01121	BOLD:AAD4959	SMRT	MT870950	Nomada flavoguttata
MB01122	BOLD:AAD9335	SMRT	MT869164	Lasioglossum morio
MB01123	BOLD:AAJ2143	SMRT	MT870558	Andrena minutula
MB01124	BOLD:AAJ2143	SMRT	MT871109	Andrena minutula
MB01125	BOLD:AAJ2143	SMRT	MT871743	Andrena minutula
MB01126	BOLD:AAJ2143	SMRT	MT870542	Andrena minutula
MB01127	BOLD:AAJ2143	SMRT	MT871409	Andrena minutula
MB01128	BOLD:AAE1160	SMRT	MT870470	Lasioglossum pauxillum
MB01130	BOLD:AAN4492	SMRT	MT870577	Halictus scabiosae
MB01131	BOLD:AAA2326	SMRT	MT869281	Apis mellifera
MB01132	BOLD:AAK0296	SMRT	MT871223	Andrena fulvago
MB01133	BOLD:AAB3147	SMRT	MT869947	Lasioglossum zonulum
MB01134	BOLD:AAB3147	SMRT	MT870689	Lasioglossum zonulum
MB01135	BOLD:AAK5812	SMRT	MT871491	Hoplitis leucomelana
MB01136	BOLD:AAE1160	SMRT	MT870482	Lasioglossum pauxillum
MB01137	BOLD:AAE1160	SMRT	MT869370	Lasioglossum pauxillum
MB01138	BOLD:AAA2326	SMRT	MT868935	Apis mellifera
MB01139	BOLD:AAK0287	SMRT	MT870912	Andrena florea
MB01140	BOLD:AAD5869	SMRT	MT869634	Halictus langobardicus
MB01141	BOLD:ACH4344	SMRT	MT869914	Halictus maculatus
MB01143	BOLD:AAA2326	SMRT	MT871349	Apis mellifera
MB01144	BOLD:AAC4378	SMRT	MT869028	Bombus pascuorum
MB01146	BOLD:AAD9335	SMRT	MT870460	Lasioglossum morio
MB01148	BOLD:AAE2962	SMRT	MT869247	Halictus quadricinctus
MB01149	BOLD:AAE2962	SMRT	MT869193	Halictus quadricinctus
MB01151	BOLD:AAB3147	SMRT	MT869603	Lasioglossum zonulum
MB01152	BOLD:AAB3147	SMRT	MT868975	Lasioglossum zonulum
MB01153	BOLD:AAJ2115	SMRT	MT870013	Andrena dorsata
MB01154	BOLD:AAB3148	SMRT	MT869350	Lasioglossum zonulum
MB01155	BOLD:AAY5433	SMRT	MT869555	Lasioglossum laticeps
MB01156	BOLD:AAK8366	SMRT	MT871464	Lasioglossum bluethgeni
MB01157	BOLD:AAD9335	SMRT	MT871231	Lasioglossum morio
MB01158	BOLD:AAD9335	SMRT	MT869620	Lasioglossum morio
MB01159	BOLD:AAB1062	SMRT	MT871195	Bombus terrestris
MB01160	BOLD:AAB0353	SMRT	MT871629	Lasioglossum calceatum
MB01162	BOLD:AAD5869	SMRT	MT871437	Halictus langobardicus
MB01163	BOLD:AAN4492	SMRT	MT870380	Halictus scabiosae
MB01164	BOLD:AAD9335	SMRT	MT871391	Lasioglossum morio
MB01165	BOLD:AAE1160	SMRT	MT871846	Lasioglossum pauxillum
MB01167	BOLD:AAD9335	SMRT	MT870122	Lasioglossum morio
MB01168	BOLD:AAB0353	SMRT	MT869633	Lasioglossum calceatum
MB01169	BOLD:AAN4492	SMRT	MT871165	Halictus scabiosae
MB01170	BOLD:AAN4492	SMRT	MT870173	Halictus scabiosae
MB01171	BOLD:AAI1846	SMRT	MT870826	Osmia leaiana
MB01173	BOLD:AAB3147	SMRT	MT871479	Lasioglossum zonulum
MB01174	BOLD:AAD9335	SMRT	MT870100	Lasioglossum morio
MB01175	BOLD:AAD9335	SMRT	MT870102	Lasioglossum morio
MB01176	BOLD:AAD9335	SMRT	MT871414	Lasioglossum morio
MB01177	BOLD:AAI9629	SMRT	MT871527	Dasypoda hirtipes
MB01178	BOLD:AAA2326	SMRT	MT869067	Apis mellifera
MB01179	BOLD:ABA8609	SMRT	MT869949	Dasypoda morawitzi
MB01189	BOLD:AAA2326	SMRT	MT869045	Apis mellifera
MB01190	BOLD:ABX6337	SMRT	MT871791	Lasioglossum albipes
MB01196	BOLD:AAE3229	SMRT	MT870025	Panurgus calcaratus
MB01199	BOLD:AAE1160	SMRT	MT870089	Lasioglossum pauxillum
MB01200	BOLD:AAK3480	SMRT	MT870677	Hylaeus clypearis
MB01201	BOLD:AAE1160	SMRT	MT871080	Lasioglossum pauxillum
MB01204	BOLD:ABA8609	SMRT	MT871322	Dasypoda morawitzi
MB01205	BOLD:AED2841	SMRT	MT871012	Seladonia tumulorum
MB01225	BOLD:AAA2326	SMRT	MT869872	Apis mellifera
MB01227	BOLD:AAB3147	SMRT	MT870857	Lasioglossum zonulum
MB01228	BOLD:AAE5078	SMRT	MT870817	Hylaeus brevicornis
MB01230	BOLD:AAE3229	SMRT	MT870696	Panurgus calcaratus
MB01236	BOLD:AAN4492	SMRT	MT869770	Halictus scabiosae
MB01237	BOLD:AAB3147	SMRT	MT869556	Lasioglossum zonulum
MB01239	BOLD:AAB3147	SMRT	MT869270	Lasioglossum zonulum
MB01240	BOLD:AAB0353	SMRT	MT870626	Lasioglossum calceatum
MB01247	BOLD:AAA7122	SMRT	MT870881	Chelostoma rapunculi
MB01248	BOLD:AAY5383	SMRT	MT871563	Halictus maculatus
MB01251	BOLD:AAF4022	SMRT	MT869385	Hylaeus dilatatus
MB01254	BOLD:AAE5078	SMRT	MT869713	Hylaeus brevicornis
MB01262	BOLD:AAE5496	SMRT	MT870954	Lasioglossum malachurum
MB01263	BOLD:AAE5496	SMRT	MT870711	Lasioglossum malachurum
MB01264	BOLD:AAE2962	SMRT	MT869605	Halictus quadricinctus
MB01265	BOLD:AAD9335	SMRT	MT870264	Lasioglossum morio
MB01266	BOLD:AAD9335	SMRT	MT869266	Lasioglossum morio
MB01268	BOLD:AAD9335	SMRT	MT870492	Lasioglossum morio
MB01270	BOLD:AAD9335	SMRT	MT869264	Lasioglossum morio
MB01271	BOLD:AAD9335	SMRT	MT869153	Lasioglossum morio
MB01274	BOLD:AAE5496	SMRT	MT870314	Lasioglossum malachurum
MB01277	BOLD:AAE5496	SMRT	MT869206	Lasioglossum malachurum
MB01282	BOLD:ADM2541	SMRT	MT869402	Lasioglossum subhirtum
MB01284	BOLD:AAC4378	SMRT	MT871663	Bombus pascuorum
MB01285	BOLD:AAD5869	SMRT	MT869676	Halictus langobardicus
MB01286	BOLD:AAE5496	SMRT	MT870014	Lasioglossum malachurum
MB01288	BOLD:AAE5496	SMRT	MT869953	Lasioglossum malachurum
MB01289	BOLD:AAE5496	SMRT	MT870256	Lasioglossum malachurum
MB01290	BOLD:AAE5496	SMRT	MT870306	Lasioglossum malachurum
MB01293	BOLD:AAE5496	SMRT	MT870669	Lasioglossum malachurum
MB01294	BOLD:AAE5496	SMRT	MT870157	Lasioglossum malachurum
MB01296	BOLD:AAE5496	SMRT	MT871818	Lasioglossum malachurum
MB01297	BOLD:AAD9335	SMRT	MT869777	Lasioglossum morio
MB01298	BOLD:AAD9335	SMRT	MT868961	Lasioglossum morio
MB01300	BOLD:AAD9335	SMRT	MT869799	Lasioglossum morio
MB01301	BOLD:AAD9335	SMRT	MT869279	Lasioglossum morio
MB01302	BOLD:AAA2326	SMRT	MT869587	Apis mellifera
MB01306	BOLD:AAD9335	SMRT	MT870037	Lasioglossum morio
MB01309	BOLD:AAY5433	SMRT	MT868978	Lasioglossum laticeps
MB01310	BOLD:AAD9335	SMRT	MT871817	Lasioglossum morio
MB01311	BOLD:AAD9335	SMRT	MT871373	Lasioglossum morio
MB01312	BOLD:AAD9335	SMRT	MT870830	Lasioglossum morio
MB01313	BOLD:AAD5869	SMRT	MT869005	Halictus langobardicus
MB01315	BOLD:AAD9335	SMRT	MT868990	Lasioglossum morio
MB01317	BOLD:AAC4378	SMRT	MT869244	Bombus pascuorum
MB01318	BOLD:AAB1062	SMRT	MT870793	Bombus terrestris
MB01319	BOLD:AAA2326	SMRT	MT871304	Apis mellifera
MB01322	BOLD:AAE5496	SMRT	MT869608	Lasioglossum malachurum
MB01324	BOLD:AAA2322	SMRT	MT869574	Lasioglossum leucozonium
MB01326	BOLD:AAN8966	SMRT	MT869775	Panurgus dentipes
MB01327	BOLD:AAD9335	SMRT	MT871605	Lasioglossum morio
MB01328	BOLD:AAD9335	SMRT	MT869962	Lasioglossum morio
MB01330	BOLD:AAD9335	SMRT	MT871664	Lasioglossum morio
MB01332	BOLD:AAD9335	SMRT	MT869186	Lasioglossum morio
MB01333	BOLD:AED2841	SMRT	MT870871	Seladonia tumulorum
MB01334	BOLD:AAE1160	SMRT	MT871046	Lasioglossum pauxillum
MB01335	BOLD:AAD9335	SMRT	MT870076	Lasioglossum morio
MB01336	BOLD:AAD9335	SMRT	MT870537	Lasioglossum morio
MB01337	BOLD:AAD9335	SMRT	MT870221	Lasioglossum morio
MB01338	BOLD:AAD9335	SMRT	MT869511	Lasioglossum morio
MB01339	BOLD:AAE5115	SMRT	MT870651	Lasioglossum nitidulum
MB01341	BOLD:AAD9335	SMRT	MT870899	Lasioglossum morio
MB01342	BOLD:AAD9335	SMRT	MT869390	Lasioglossum morio
MB01343	BOLD:AAD9335	SMRT	MT870063	Lasioglossum morio
MB01345	BOLD:AAD9335	SMRT	MT870278	Lasioglossum morio
MB01347	BOLD:AAD9335	SMRT	MT871353	Lasioglossum morio
MB01351	BOLD:AAA2326	SMRT	MT871090	Apis mellifera
MB01354	BOLD:AAN4492	SMRT	MT870614	Halictus scabiosae
MB01355	BOLD:AAN4492	SMRT	MT869119	Halictus scabiosae
MB01356	BOLD:AAN4492	SMRT	MT869853	Halictus scabiosae
MB01358	BOLD:AAB0353	SMRT	MT871573	Lasioglossum calceatum
MB01359	BOLD:AAB0353	SMRT	MT869714	Lasioglossum calceatum
MB01360	BOLD:AAD9335	SMRT	MT870736	Lasioglossum morio
MB01361	BOLD:AAD9335	SMRT	MT870031	Lasioglossum morio
MB01363	BOLD:AAY5433	SMRT	MT870968	Lasioglossum laticeps
MB01365	BOLD:AAD9335	SMRT	MT870262	Lasioglossum morio
MB01366	BOLD:AAD9335	SMRT	MT870254	Lasioglossum morio
MB01367	BOLD:AAD9335	SMRT	MT870057	Lasioglossum morio
MB01368	BOLD:AAE1160	SMRT	MT870875	Lasioglossum pauxillum
MB01369	BOLD:AAD9335	SMRT	MT869475	Lasioglossum morio
MB01370	BOLD:AAD9335	SMRT	MT870554	Lasioglossum morio
MB01371	BOLD:AAB1062	SMRT	MT871279	Bombus terrestris
MB01372	BOLD:AAC4378	SMRT	MT869383	Bombus pascuorum
MB01373	BOLD:ABA8609	SMRT	MT870311	Dasypoda morawitzi
MB01374	BOLD:ABA8609	SMRT	MT870400	Dasypoda morawitzi
MB01375	BOLD:AAN4492	SMRT	MT869680	Halictus scabiosae
MB01376	BOLD:ABA8609	SMRT	MT871452	Dasypoda morawitzi
MB01377	BOLD:AAY5433	SMRT	MT869141	Lasioglossum laticeps
MB01378	BOLD:AAY5433	SMRT	MT870676	Lasioglossum laticeps
MB01379	BOLD:AAD9335	SMRT	MT869111	Lasioglossum morio
MB01380	BOLD:AAY5433	SMRT	MT870023	Lasioglossum laticeps
MB01381	BOLD:AAD9335	SMRT	MT871325	Lasioglossum morio
MB01382	BOLD:AAD9335	SMRT	MT871801	Lasioglossum morio
MB01383	BOLD:AAD9335	SMRT	MT870770	Lasioglossum morio
MB01384	BOLD:AAD9335	SMRT	MT870030	Lasioglossum morio
MB01385	BOLD:AAD9335	SMRT	MT871118	Lasioglossum morio
MB01386	BOLD:AAD9335	SMRT	MT870763	Lasioglossum morio
MB01387	BOLD:AAD9335	SMRT	MT871270	Lasioglossum morio
MB01388	BOLD:AAD9335	SMRT	MT871384	Lasioglossum morio
MB01389	BOLD:AAD9335	SMRT	MT869952	Lasioglossum morio
MB01390	BOLD:AAD9335	SMRT	MT869394	Lasioglossum morio
MB01391	BOLD:AAD9335	SMRT	MT870755	Lasioglossum morio
MB01392	BOLD:AAI6480	SMRT	MT871572	Seladonia subaurata
MB01393	BOLD:AAP1650	SMRT	MT871146	Melitta nigricans
MB01394	BOLD:AAE5115	SMRT	MT870066	Lasioglossum nitidulum
MB01395	BOLD:AAE5115	SMRT	MT871822	Lasioglossum nitidulum
MB01396	BOLD:AAE1166	SMRT	MT870617	Hylaeus hyalinatus
MB01397	BOLD:AAE5496	SMRT	MT870379	Lasioglossum malachurum
MB01398	BOLD:AAD9335	SMRT	MT870649	Lasioglossum morio
MB01399	BOLD:AAE5115	SMRT	MT868948	Lasioglossum nitidulum
MB01400	BOLD:AAE1160	SMRT	MT870515	Lasioglossum pauxillum
MB01401	BOLD:AAI6480	SMRT	MT871416	Seladonia subaurata
MB01402	BOLD:AAE5115	SMRT	MT871495	Lasioglossum nitidulum
MB01403	BOLD:AAD9335	SMRT	MT870514	Lasioglossum morio
MB01404	BOLD:AAE5060	SMRT	MT869474	Hylaeus punctatus
MB01405	BOLD:AAE5115	SMRT	MT871265	Lasioglossum nitidulum
MB01406	BOLD:AAD9335	SMRT	MT869873	Lasioglossum morio
MB01407	BOLD:AAE5115	SMRT	MT871228	Lasioglossum nitidulum
MB01408	BOLD:AAD9335	SMRT	MT870814	Lasioglossum morio
MB01409	BOLD:AAD9335	SMRT	MT871089	Lasioglossum morio
MB01410	BOLD:AAB1062	SMRT	MT870962	Bombus terrestris
MB01411	BOLD:AAI9629	SMRT	MT871461	Dasypoda hirtipes
MB01412	BOLD:AAA2326	SMRT	MT870088	Apis mellifera
MB01413	BOLD:AAI9629	SMRT	MT871063	Dasypoda hirtipes
MB01414	BOLD:AAP1650	SMRT	MT871762	Melitta nigricans
MB01415	BOLD:AAA2322	SMRT	MT871284	Lasioglossum leucozonium
MB01416	BOLD:AAD9335	SMRT	MT871504	Lasioglossum morio
MB01417	BOLD:AAA2322	SMRT	MT871040	Lasioglossum leucozonium
MB01418	BOLD:AAE5115	SMRT	MT870993	Lasioglossum nitidulum
MB01419	BOLD:AAE5496	SMRT	MT870551	Lasioglossum malachurum
MB01420	BOLD:AAD9335	SMRT	MT869250	Lasioglossum morio
MB01421	BOLD:AAD9335	SMRT	MT870335	Lasioglossum morio
MB01422	BOLD:AAD9335	SMRT	MT869989	Lasioglossum morio
MB01423	BOLD:AAE5115	SMRT	MT870893	Lasioglossum nitidulum
MB01424	BOLD:AAY5433	SMRT	MT870809	Lasioglossum laticeps
MB01425	BOLD:AAD9335	SMRT	MT869333	Lasioglossum morio
MB01426	BOLD:AAD9335	SMRT	MT871068	Lasioglossum morio
MB01427	BOLD:AAE5115	SMRT	MT870811	Lasioglossum nitidulum
MB01428	BOLD:AAN4492	SMRT	MT871203	Halictus scabiosae
MB01429	BOLD:AAI9629	SMRT	MT869965	Dasypoda hirtipes
MB01430	BOLD:AAI9629	SMRT	MT871397	Dasypoda hirtipes
MB01431	BOLD:AAB0353	SMRT	MT869795	Lasioglossum calceatum
MB01432	BOLD:AAA8356	SMRT	MT870109	Megachile centuncularis
MB01433	BOLD:AAA2322	SMRT	MT870847	Lasioglossum leucozonium
MB01434	BOLD:AAE5496	SMRT	MT871797	Lasioglossum malachurum
MB01435	BOLD:AAD9335	SMRT	MT871050	Lasioglossum morio
MB01436	BOLD:AAY5433	SMRT	MT870565	Lasioglossum laticeps
MB01437	BOLD:AAD9335	SMRT	MT869881	Lasioglossum morio
MB01438	BOLD:AAD9335	SMRT	MT870313	Lasioglossum morio
MB01439	BOLD:AAE5496	SMRT	MT870212	Lasioglossum malachurum
MB01440	BOLD:AAY5433	SMRT	MT870753	Lasioglossum laticeps
MB01443	BOLD:AAD9335	SMRT	MT871380	Lasioglossum morio
MB01444	BOLD:AAD9335	SMRT	MT869790	Lasioglossum morio
MB01445	BOLD:AAD9335	SMRT	MT870224	Lasioglossum morio
MB01446	BOLD:AAD9335	SMRT	MT869712	Lasioglossum morio
MB01447	BOLD:AAD5869	SMRT	MT871541	Halictus langobardicus
MB01448	BOLD:AAB1062	SMRT	MT869520	Bombus terrestris
MB01449	BOLD:AAI6480	SMRT	MT869330	Seladonia subaurata
MB01450	BOLD:AAE5496	SMRT	MT870351	Lasioglossum malachurum
MB01451	BOLD:AAE5496	SMRT	MT870272	Lasioglossum malachurum
MB01452	BOLD:AAD9335	SMRT	MT871698	Lasioglossum morio
MB01453	BOLD:AAE5060	SMRT	MT871611	Hylaeus punctatus
MB01454	BOLD:AAD9335	SMRT	MT871324	Lasioglossum morio
MB01455	BOLD:AAD9335	SMRT	MT871652	Lasioglossum morio
MB01456	BOLD:AAD9335	SMRT	MT871715	Lasioglossum morio
MB01457	BOLD:AAD9335	SMRT	MT869283	Lasioglossum morio
MB01458	BOLD:AAD9335	SMRT	MT871650	Lasioglossum morio
MB01459	BOLD:AAD9335	SMRT	MT869497	Lasioglossum morio
MB01460	BOLD:ACQ8646	SMRT	MT870195	Lasioglossum minutissimum
MB01461	BOLD:AAD9335	SMRT	MT870941	Lasioglossum morio
MB01462	BOLD:AAI6480	SMRT	MT870684	Seladonia subaurata
MB01463	BOLD:AAI6480	SMRT	MT871477	Seladonia subaurata
MB01464	BOLD:AAE1160	SMRT	MT871398	Lasioglossum pauxillum
MB01465	BOLD:AAD9335	SMRT	MT869182	Lasioglossum morio
MB01466	BOLD:AAD9335	SMRT	MT869688	Lasioglossum morio
MB01467	BOLD:AAD9335	SMRT	MT871332	Lasioglossum morio
MB01468	BOLD:AAD5869	SMRT	MT870121	Halictus langobardicus
MB01469	BOLD:AAB0353	SMRT	MT869619	Lasioglossum calceatum
MB01470	BOLD:AAD9335	SMRT	MT870891	Lasioglossum morio
MB01471	BOLD:AAD5869	SMRT	MT870302	Halictus langobardicus
MB01472	BOLD:AAA2322	SMRT	MT870402	Lasioglossum leucozonium
MB01473	BOLD:AAD9335	SMRT	MT871258	Lasioglossum morio
MB01474	BOLD:AAD9335	SMRT	MT870833	Lasioglossum morio
MB01475	BOLD:AAD9335	SMRT	MT869740	Lasioglossum morio
MB01476	BOLD:AAE5060	SMRT	MT870398	Hylaeus punctatus
MB01477	BOLD:AAN4492	SMRT	MT871551	Halictus scabiosae
MB01478	BOLD:AAK0296	SMRT	MT869650	Andrena fulvago
MB01479	BOLD:AAD5869	SMRT	MT869188	Halictus langobardicus
MB01480	BOLD:AAE5496	SMRT	MT871714	Lasioglossum malachurum
MB01481	BOLD:ADZ6624	SMRT	MT871718	Lasioglossum laticeps
MB01482	BOLD:AAY5433	SMRT	MT869010	Lasioglossum laticeps
MB01483	BOLD:AAD9335	SMRT	MT871269	Lasioglossum morio
MB01484	BOLD:AAD9335	SMRT	MT870974	Lasioglossum morio
MB01485	BOLD:AAY5433	SMRT	MT870235	Lasioglossum laticeps
MB01486	BOLD:AAD9335	SMRT	MT870890	Lasioglossum morio
MB01487	BOLD:AAE1160	SMRT	MT871045	Lasioglossum pauxillum
MB01488	BOLD:AAD9335	SMRT	MT869437	Lasioglossum morio
MB01489	BOLD:AAC6016	SMRT	MT869623	Bombus lapidarius
MB01490	BOLD:AAB1062	SMRT	MT869162	Bombus terrestris
MB01491	BOLD:AAA2326	SMRT	MT870656	Apis mellifera
MB01492	BOLD:AAC4378	SMRT	MT870788	Bombus pascuorum
MB01493	BOLD:AAC4378	SMRT	MT870368	Bombus pascuorum
MB01494	BOLD:AAN4492	SMRT	MT871091	Halictus scabiosae
MB01495	BOLD:AAI9629	SMRT	MT869637	Dasypoda hirtipes
MB01496	BOLD:AAB0353	SMRT	MT870860	Lasioglossum calceatum
MB01497	BOLD:AAE5496	SMRT	MT869592	Lasioglossum malachurum
MB01498	BOLD:AAE5496	SMRT	MT869381	Lasioglossum malachurum
MB01499	BOLD:AAE5496	SMRT	MT869292	Lasioglossum malachurum
MB01500	BOLD:AAE1160	SMRT	MT869104	Lasioglossum pauxillum
MB01501	BOLD:AAE1160	SMRT	MT871771	Lasioglossum pauxillum
MB01502	BOLD:AAE1160	SMRT	MT869692	Lasioglossum pauxillum
MB01503	BOLD:AAE1160	SMRT	MT871700	Lasioglossum pauxillum
MB01504	BOLD:AAD9335	SMRT	MT870882	Lasioglossum morio
MB01505	BOLD:AAD9335	SMRT	MT871238	Lasioglossum morio
MB01506	BOLD:AAD9335	SMRT	MT871331	Lasioglossum morio
MB01507	BOLD:AAD9335	SMRT	MT871347	Lasioglossum morio
MB01508	BOLD:AAD9335	SMRT	MT869427	Lasioglossum morio
MB01509	BOLD:AAD9335	SMRT	MT870486	Lasioglossum morio
MB01510	BOLD:AAD9335	SMRT	MT869285	Lasioglossum morio
MB01511	BOLD:AAD9335	SMRT	MT871536	Lasioglossum morio
MB01512	BOLD:AAD9335	SMRT	MT871215	Lasioglossum morio
MB01513	BOLD:AAD9335	SMRT	MT869166	Lasioglossum morio
MB01514	BOLD:AAD9335	SMRT	MT870143	Lasioglossum morio
MB01515	BOLD:AAD9335	SMRT	MT869408	Lasioglossum morio
MB01516	BOLD:AAD9335	SMRT	MT869358	Lasioglossum morio
MB01517	BOLD:AAD9335	SMRT	MT870249	Lasioglossum morio
MB01518	BOLD:AAD9335	SMRT	MT869031	Lasioglossum morio
MB01519	BOLD:AAD9335	SMRT	MT870008	Lasioglossum morio
MB01520	BOLD:AAD9335	SMRT	MT869096	Lasioglossum morio
MB01521	BOLD:AAD9335	SMRT	MT870204	Lasioglossum morio
MB01522	BOLD:AAN4492	SMRT	MT869136	Halictus scabiosae
MB01523	BOLD:AAD5869	SMRT	MT869915	Halictus langobardicus
MB01524	BOLD:AAE5496	SMRT	MT869442	Lasioglossum malachurum
MB01525	BOLD:AAD5869	SMRT	MT870229	Halictus langobardicus
MB01526	BOLD:AAE5496	SMRT	MT869209	Lasioglossum malachurum
MB01527	BOLD:AAY5433	SMRT	MT868953	Lasioglossum laticeps
MB01528	BOLD:AAE5496	SMRT	MT869895	Lasioglossum malachurum
MB01529	BOLD:AED2841	SMRT	MT871567	Seladonia tumulorum
MB01530	BOLD:AAY5433	SMRT	MT869094	Lasioglossum laticeps
MB01531	BOLD:AAY5433	SMRT	MT870372	Lasioglossum laticeps
MB01532	BOLD:AAE5496	SMRT	MT869495	Lasioglossum malachurum
MB01533	BOLD:AAD9335	SMRT	MT870812	Lasioglossum morio
MB01534	BOLD:AAD9335	SMRT	MT869230	Lasioglossum morio
MB01535	BOLD:AAE1160	SMRT	MT869554	Lasioglossum pauxillum
MB01536	BOLD:AAD9335	SMRT	MT870611	Lasioglossum morio
MB01537	BOLD:AAD9335	SMRT	MT871007	Lasioglossum morio
MB01538	BOLD:AAE1160	SMRT	MT871734	Lasioglossum pauxillum
MB01539	BOLD:AAD9335	SMRT	MT870541	Lasioglossum morio
MB01541	BOLD:AAD9335	SMRT	MT871782	Lasioglossum morio
MB01542	BOLD:AAE1160	SMRT	MT870970	Lasioglossum pauxillum
MB01543	BOLD:AAD9335	SMRT	MT869932	Lasioglossum morio
MB01544	BOLD:AAD9335	SMRT	MT871670	Lasioglossum morio
MB01545	BOLD:AAB1062	SMRT	MT869921	Bombus terrestris
MB01546	BOLD:ABZ3482	SMRT	MT869627	Megachile willughbiella
MB01547	BOLD:AAA2326	SMRT	MT870155	Apis mellifera
MB01548	BOLD:AAN4492	SMRT	MT869906	Halictus scabiosae
MB01549	BOLD:AAD5869	SMRT	MT869757	Halictus langobardicus
MB01550	BOLD:AAB0353	SMRT	MT869886	Lasioglossum calceatum
MB01551	BOLD:AAE5496	SMRT	MT870034	Lasioglossum malachurum
MB01552	BOLD:AAD0135	SMRT	MT871545	Andrena bicolor
MB01553	BOLD:AAB3147	SMRT	MT869025	Lasioglossum zonulum
MB01554	BOLD:AAE5496	SMRT	MT870569	Lasioglossum malachurum
MB01555	BOLD:AAE1160	SMRT	MT869441	Lasioglossum pauxillum
MB01556	BOLD:AAE5115	SMRT	MT870286	Lasioglossum nitidulum
MB01557	BOLD:AAE5496	SMRT	MT869004	Lasioglossum malachurum
MB01558	BOLD:AAE5496	SMRT	MT871364	Lasioglossum malachurum
MB01559	BOLD:AAE1160	SMRT	MT871436	Lasioglossum pauxillum
MB01560	BOLD:AAE5115	SMRT	MT871831	Lasioglossum nitidulum
MB01561	BOLD:AAE1160	SMRT	MT870687	Lasioglossum pauxillum
MB01562	BOLD:AAE1160	SMRT	MT871579	Lasioglossum pauxillum
MB01563	BOLD:AAE5115	SMRT	MT870658	Lasioglossum nitidulum
MB01564	BOLD:AAD9335	SMRT	MT870352	Lasioglossum morio
MB01565	BOLD:AAE5115	SMRT	MT871141	Lasioglossum nitidulum
MB01566	BOLD:AAD9335	SMRT	MT870608	Lasioglossum morio
MB01567	BOLD:AAE1160	SMRT	MT871205	Lasioglossum pauxillum
MB01568	BOLD:AAD9335	SMRT	MT871681	Lasioglossum morio
MB01569	BOLD:AAE5115	SMRT	MT869456	Lasioglossum nitidulum
MB01570	BOLD:AAE5115	SMRT	MT869184	Lasioglossum nitidulum
MB01571	BOLD:AAE1160	SMRT	MT870922	Lasioglossum pauxillum
MB01572	BOLD:ACX2946	SMRT	MT870714	Andrena flavipes
MB01573	BOLD:ACX2946	SMRT	MT870284	Andrena flavipes
MB01574	BOLD:AAB0353	SMRT	MT869861	Lasioglossum calceatum
MB01575	BOLD:AAD5869	SMRT	MT869469	Halictus langobardicus
MB01576	BOLD:ACX2946	SMRT	MT871603	Andrena flavipes
MB01577	BOLD:AAA2322	SMRT	MT871621	Lasioglossum leucozonium
MB01578	BOLD:AAB0353	SMRT	MT871462	Lasioglossum calceatum
MB01579	BOLD:ACX2946	SMRT	MT868993	Andrena flavipes
MB01580	BOLD:AAB0353	SMRT	MT869739	Lasioglossum calceatum
MB01581	BOLD:AAB0353	SMRT	MT869883	Lasioglossum calceatum
MB01582	BOLD:AAB0353	SMRT	MT870455	Lasioglossum calceatum
MB01583	BOLD:AAJ2143	SMRT	MT869698	Andrena minutula
MB01584	BOLD:ACR3558	SMRT	MT869173	Lasioglossum sabulosum
MB01585	BOLD:AAJ2143	SMRT	MT869774	Andrena minutula
MB01586	BOLD:AAD9335	SMRT	MT869377	Lasioglossum morio
MB01587	BOLD:AAD9335	SMRT	MT869008	Lasioglossum morio
MB01588	BOLD:AAD9335	SMRT	MT869297	Lasioglossum morio
MB01589	BOLD:AAE5115	SMRT	MT870433	Lasioglossum nitidulum
MB01590	BOLD:AAE1160	SMRT	MT870619	Lasioglossum pauxillum
MB01591	BOLD:AAD9335	SMRT	MT870141	Lasioglossum morio
MB01592	BOLD:AAE4947	SMRT	MT869493	Andrena minutuloides
MB01593	BOLD:AAE1160	SMRT	MT870938	Lasioglossum pauxillum
MB01594	BOLD:AAD9335	SMRT	MT870596	Lasioglossum morio
MB01595	BOLD:AAC4378	SMRT	MT871671	Bombus pascuorum
MB01596	BOLD:AAB1062	SMRT	MT869130	Bombus terrestris
MB01597	BOLD:AAC4378	SMRT	MT869522	Bombus pascuorum
MB01598	BOLD:AAB0353	SMRT	MT869463	Lasioglossum calceatum
MB01599	BOLD:AAI6480	SMRT	MT869841	Seladonia subaurata
MB01600	BOLD:AAY5433	SMRT	MT871122	Lasioglossum laticeps
MB01602	BOLD:AAD9335	SMRT	MT868999	Lasioglossum morio
MB01603	BOLD:AAN8966	SMRT	MT871622	Panurgus dentipes
MB01604	BOLD:AAN8966	SMRT	MT869308	Panurgus dentipes
MB01605	BOLD:AAE5496	SMRT	MT871103	Lasioglossum malachurum
MB01606	BOLD:AED2841	SMRT	MT870139	Seladonia tumulorum
MB01607	BOLD:AAE4947	SMRT	MT871074	Andrena minutuloides
MB01608	BOLD:AAY5433	SMRT	MT870772	Lasioglossum laticeps
MB01609	BOLD:AAJ2143	SMRT	MT871059	Andrena minutula
MB01610	BOLD:AAD9335	SMRT	MT870096	Lasioglossum morio
MB01611	BOLD:AAJ2143	SMRT	MT869095	Andrena minutula
MB01612	BOLD:AAD9335	SMRT	MT871765	Lasioglossum morio
MB01613	BOLD:AAE5496	SMRT	MT871250	Lasioglossum malachurum
MB01614	BOLD:AAD9335	SMRT	MT869139	Lasioglossum morio
MB01615	BOLD:AAD9335	SMRT	MT871047	Lasioglossum morio
MB01616	BOLD:AAD9335	SMRT	MT870406	Lasioglossum morio
MB01617	BOLD:AAD9335	SMRT	MT871369	Lasioglossum morio
MB01619	BOLD:AAE1160	SMRT	MT869405	Lasioglossum pauxillum
MB01620	BOLD:AAA2326	SMRT	MT869815	Apis mellifera
MB01621	BOLD:AAN4492	SMRT	MT870416	Halictus scabiosae
MB01622	BOLD:AAB3147	SMRT	MT871138	Lasioglossum zonulum
MB01623	BOLD:AAI1846	SMRT	MT869602	Osmia leaiana
MB01624	BOLD:AAA2326	SMRT	MT869734	Apis mellifera
MB01625	BOLD:AAC4378	SMRT	MT870897	Bombus pascuorum
MB01626	BOLD:AAB0353	SMRT	MT870967	Lasioglossum calceatum
MB01627	BOLD:AAN8966	SMRT	MT870624	Panurgus dentipes
MB01628	BOLD:AAF3496	SMRT	MT869615	Nomada striata
MB01629	BOLD:AAE5496	SMRT	MT870999	Lasioglossum malachurum
MB01630	BOLD:AAD9335	SMRT	MT870112	Lasioglossum morio
MB01631	BOLD:AAD9335	SMRT	MT871770	Lasioglossum morio
MB01634	BOLD:AAB1062	SMRT	MT868992	Bombus terrestris
MB01635	BOLD:AED2841	SMRT	MT871106	Seladonia tumulorum
MB01636	BOLD:AAC4378	SMRT	MT871243	Bombus pascuorum
MB01637	BOLD:AAJ2115	SMRT	MT871692	Andrena dorsata
MB01638	BOLD:AAA2326	SMRT	MT869018	Apis mellifera
MB01639	BOLD:AAC6016	SMRT	MT869826	Bombus lapidarius
MB01640	BOLD:AAC4378	SMRT	MT869577	Bombus pascuorum
MB01641	BOLD:AAJ2143	SMRT	MT870990	Andrena minutula
MB01642	BOLD:AAN8966	SMRT	MT870082	Panurgus dentipes
MB01643	BOLD:AEC1752	SMRT	MT869406	Lasioglossum villosulum
MB01644	BOLD:AAD5869	SMRT	MT869450	Halictus simplex
MB01645	BOLD:AAE5496	SMRT	MT869594	Lasioglossum malachurum
MB01646	BOLD:AAE1200	SMRT	MT869572	Hylaeus gibbus
MB01647	BOLD:AAE2962	SMRT	MT870353	Halictus quadricinctus
MB01648	BOLD:AAB0353	SMRT	MT870295	Lasioglossum calceatum
MB01650	BOLD:AAN8966	SMRT	MT869240	Panurgus dentipes
MB01651	BOLD:AAE1160	SMRT	MT870927	Lasioglossum pauxillum
MB01654	BOLD:AAA2326	SMRT	MT870018	Apis mellifera
MB01661	BOLD:AAI1794	SMRT	MT869291	Hoplitis adunca
MB01662	BOLD:AAE3229	SMRT	MT871192	Panurgus calcaratus
MB01663	BOLD:AAB0353	SMRT	MT870566	Lasioglossum calceatum
MB01665	BOLD:AAN8966	SMRT	MT870488	Panurgus dentipes
MB01673	BOLD:AAC4378	SMRT	MT869142	Bombus pascuorum
[truncated: 934 more rows]
