# Supplementary material for: A DNA barcode-based survey of wild urban bees in the Loire Valley, France
Source: Sci Rep. 2021 Feb 26;11:4770. doi: 10.1038/s41598-021-83631-0 (PMC7910470; doi:10.1038/s41598-021-83631-0)
Supplement: Supplementary file 6 — Supplementary Table S3. [file 41598_2021_83631_MOESM6_ESM.xlsx]

## Sheet: Feuil1
A DNA Barcode-based survey of wild urban bees in the Loire Valley, France.
Irene Villalta, Romain Ledet, Mathilde Baude, David Genoud, Christophe Bouget, Maxime Cornillon, Sébastien Moreau, Béatrice Courtial, Carlos Lopez-Vaamonde.
Name	Direction	Sequence
Hymeno-1	Forward	5' TTTCWACAAATCWTAAAGATATTGG
HCO-Hymeno-2	Reverse	5' TAWACTTCWGGRTGDCCAAAAAATCA
