# Supplementary material for: A DNA barcode-based survey of wild urban bees in the Loire Valley, France
Source: Sci Rep. 2021 Feb 26;11:4770. doi: 10.1038/s41598-021-83631-0 (PMC7910470; doi:10.1038/s41598-021-83631-0)
Supplement: Supplementary file 7 — Supplementary Table S4. [file 41598_2021_83631_MOESM7_ESM.xlsx]

## Sheet: Feuil1
A DNA Barcode-based survey of wild urban bees in the Loire Valley, France.
Irene Villalta, Romain Ledet, Mathilde Baude, David Genoud, Christophe Bouget, Maxime Cornillon, Sébastien Moreau, Béatrice Courtial, Carlos Lopez-Vaamonde.
Family	Species	BIN name (N specimens per BIN)	Author	N	City center	Mean Intra-Sp	Max Intra-Sp	NN dist	NN	Hap	Hd	VarHd	N records (France)	N BINs (France)	N records (World)	N BINs (World)	N countries	Countries	BIN name (N specimens per BIN)	BIN dist	BIN max dist	BIN NN dist
Andrenidae	Andrena albofasciata	BOLD:ADZ2623(1)	Thomson, 1870	1	no	n.a.	n.a.	11.64	Andrena carantonica	1	n.a.	n.a.	0	0	3	3	1	DE	n.a.	n.a.	n.a.	n.a.
Andrenidae	Andrena angustior	BOLD:AAE5176(1)	Kirby, 1802	1	no	n.a.	n.a.	3.32	Andrena fulvata	1	n.a.	n.a.	1	0	10	1	4	FR, DE, IE,UK	BOLD:AAE5176(7)	0.19	0.55	3.21
Andrenidae	Andrena avara liturata	BOLD:AED7532(1)	Warncke, 1967	1	no	n.a.	n.a.	11.72	Andrena barbilabris	1	n.a.	n.a.	0	0	0	0	0	n.a.	n.a.	n.a.	n.a.	n.a.
Andrenidae	Andrena barbilabris	BOLD:AAB5000(3)	Kirby, 1802	3	no	0.05	0.16	9.92	Andrena ventralis	3	1.00	0.074	0	0	49	3	5	CA, DE, NO, UK, US	BOLD:AAB4998(23) BOLD:AAB5000(16) BOLD:AAB4999(1)	0.49 0.65 0.66	1.67 1.49 1.01	2.7 1.93 2.27
Andrenidae	Andrena bicolor	BOLD:AAD0134(5) BOLD:AAD0135(1)	Fabricius, 1775	7	no	2.18	5.35	7.22	Andrena fulvata	4	0.71	0.033	4	2	74	3	10	AT, FR, GE, DE,GR,IE, IT, NO,CH,UK	BOLD:AAC8068(1) BOLD:AAD0134(38) BOLD:AAD0135(14)	0.25 0.7 0.49	1.28 1.83 1.49	6.95 2.67 2.67
Andrenidae	Andrena carantonica	BOLD:AAD2472(2)	Pérez, 1902	2	no	0.15	0.15	1.24	Andrena trimmerana	2	1.00	0.250	0	0	25	2	4	DE, IE, NO, TR	BOLD:AAD2472(15) BOLD:AAD2473(2)	0.86 n.a.	3.05 n.a.	7.86 8.94
Andrenidae	Andrena cineraria	BOLD:AAF0980(4)	Brullé, 1832	4	no	0.8	1.29	11.89	Andrena vaga	4	1.00	0.031	0	0	45	1	6	AT, DE, IE, KG, NO, UK	BOLD:AAF0980(21)	1.33	4.6	8.05
Andrenidae	Andrena dorsata	BOLD:AAJ2115(23)	Kirby, 1802	23	yes	0.33	0.93	10.8	Andrena haemorrhoa	7	0.70	0.008	2	0	49	1	5	AT, CH, FR, DE, UK	BOLD:AAJ2115(20)	0.71	2.13	6.43
Andrenidae	Andrena falsifica	BOLD:AAY5687(1)	Perkins, 1915	1	no	n.a.	n.a.	10.87	Andrena simontornyella	1	n.a.	n.a.	1	1	24	1	4	FR, GE, DE, IT	BOLD:AAY5687(12)	0.46	1.45	5.79
Andrenidae	Andrena flavipes	BOLD:ACX2946(22)	Panzer, 1799	22	yes	1.33	4.3	11.1	Andrena nitida	16	0.95	0.001	0	0	38	1	3	AT, DE, UK	BOLD:ACX2946(4)	0.72	3.91	10.54
Andrenidae	Andrena florea	BOLD:AAK0287(1)	Fabricius, 1793	1	no	n.a.	n.a.	12.15	Andrena barbilabris	1	n.a.	n.a.	0	0	23	1	3	AT, DE, UK	BOLD:AAK0287(14)	0	0	11.07
Andrenidae	Andrena fulva	BOLD:AAF0955(3)	Müller, 1766	3	no	0	0	7.16	Andrena praecox	1	0.00	0.000	0	0	14	2	2	DE, UK	BOLD:AAF0955(11) BOLD:AAK0296(1)	0.11 0.15	0.65 1.19	2.59 12.32
Andrenidae	Andrena fulvago	BOLD:AAK0296(9)	Christ, 1791	9	no	0.03	0.16	14.49	Andrena barbilabris	2	0.22	0.028	0	0	13	1	6	AT, HR, DE, IT, TR, UK	BOLD:AAK0296(7)	0.15	1.19	12.32
Andrenidae	Andrena fulvata	BOLD:AAK0297(1)	Stoeckhert, 1930	1	no	n.a.	n.a.	3.32	Andrena angustior	1	n.a.	n.a.	0	0	13	1	1	DE	BOLD:AAK0297(8)	0.42	1.34	3.21
Andrenidae	Andrena gravida	BOLD:AAY8318(7)	Imhoff, 1832	7	no	0.28	0.48	11.92	Andrena nitida	3	0.67	0.026	0	0	40	1	3	AT, GE, DE	BOLD:AAY8318(6)	0.24	1.34	4.9
Andrenidae	Andrena haemorrhoa	BOLD:AAD8891(10)	Fabricius, 1781	10	no	0.3	0.62	10.1	Andrena barbilabris	6	0.89	0.006	0	0	58	1	5	AT, DE, IE, NO, UK	BOLD:AAD8891(51)	0.49	2.3	7.48
Andrenidae	Andrena helvola	BOLD:ABU9089(1) BOLD:ACY0380(7) BOLD:ADZ3664(11)	Linnaeus, 1758	19	no	3.78	8.11	5.99	Andrena mitis	3	0.56	0.005	0	0	17	1	3	DE, NO, UK	BOLD:ABU9089(2)	0	0	1.28
Andrenidae	Andrena labialis	BOLD:AAK0232(1)	Kirby, 1802	1	no	n.a.	n.a.	14	Andrena flavipes	1	n.a.	n.a.	0	0	19	1	6	AT, HR, DE, IT,TR, UK	BOLD:AAK0232(9)	0.53	1.93	12.41
Andrenidae	Andrena lagopus	BOLD:AAK0222(1) BOLD:ACC2245(1)	Latreille, 1809	2	no	9.81	9.81	12.91	Andrena bicolor	2	1.00	0.250	3	2	17	2	4	CH, FR, DE, ES	BOLD:AAK0222(5) BOLD:ACC2245(2)	0 0	0 0	9.31 9.31
Andrenidae	Andrena minutula	BOLD:AAJ2143(38)	Kirby, 1802	38	yes	0.08	0.63	11.19	Andrena falsifica	9	0.38	0.010	2	0	62	2	6	AT, FR, DE, IE, IT, UK	BOLD:AAJ2143(32) BOLD:ADM2268(2)	0.32 0.19	1.55 2.01	9.83 4.82
Andrenidae	Andrena minutuloides	BOLD:AAE4947(10)	Perkins, 1914	10	no	0.14	0.31	12.59	Andrena falsifica	2	0.47	0.017	0	0	39	1	5	AT, CH, DE, IT, UK	BOLD:AAE4947(30)	0.72	2.63	9.31
Andrenidae	Andrena mitis	BOLD:AAJ2193(2)	Schmiedeknecht, 1883	2	no	0	0	5.99	Andrena helvola	1	0.00	0.000	0	0	26	1	2	CH, DE	BOLD:AAJ2193(21)	0.28	1.78	2.26
Andrenidae	Andrena nigroaenea	BOLD:AAC8068(8)	Kirby, 1802	8	no	0.24	0.96	10.45	Andrena nitida	3	0.46	0.040	1	1	45	1	7	AT, FR, DE, IE, NO, TR, UK	BOLD:AAC8068(39)	0.25	1.28	6.95
Andrenidae	Andrena nigroolivacea	BOLD:ADZ3313(2)	Dours, 1873	2	no	0.46	0.46	13.41	Andrena sp.	2	1.00	0.250	0	0	0	0	0	n.a.	n.a.	n.a.	n.a.	n.a.
Andrenidae	Andrena nitida	BOLD:AAE1815(9)	Müller, 1776	9	no	0	0	10.45	Andrena nigroaenea	1	0.00	0.000	0	0	20	1	4	AT, DE, PL, UK	BOLD:AAE1815(20)	0.89	3.45	6.26
Andrenidae	Andrena praecox	BOLD:AAE4959(1)	Scopoli, 1763	1	no	n.a.	n.a.	7.16	Andrena fulva	1	n.a.	n.a.	0	0	19	2	3	DE, IE, UK	BOLD:AAE4959(4) BOLD:AAE4960(4)	0 0.23	0 0.46	2.25 2.25
Andrenidae	Andrena proxima	BOLD:AAE4950(7)	Kirby, 1802	7	no	0	0	12.67	Andrena semilaevis	1	0.00	0.000	1	1	34	1	3	FR, DE, UK	BOLD:AAE4950(12)	0.09	1.12	1.27
Andrenidae	Andrena rhenana	BOLD:AAN4168(9)	Stoeckhert, 1930	9	no	0.11	0.56	13.48	Andrena rufula	3	0.42	0.036	3	1	3	1	1	FR	BOLD:AAN4168(1)	0.1	0.48	6.24
Andrenidae	Andrena rufula	BOLD:ACC4353(1)	Schmiedeknecht, 1883	1	no	n.a.	n.a.	10.68	Andrena angustior	1	n.a.	n.a.	2	1	4	1	3	FR, HU, CH	BOLD:ACC4353(4)	0.38	0.01	8.58
Andrenidae	Andrena semilaevis	BOLD:ADM2268(46)	Pérez, 1903	46	yes	0	0	12.08	Andrena simontornyella	1	0.00	0.000	2	1	22	1	5	FR, DE, IT, NO, UK	BOLD:AAK0329(14)	0.24	1.2	7.72
Andrenidae	Andrena simontornyella	BOLD:ADZ6919(9)	Noskiewicz, 1939	9	no	0.18	0.46	10.87	Andrena falsifica	4	0.75	0.013	0	0	1	0	1	AT	n.a.	n.a.	n.a.	n.a.
Andrenidae	Andrena sp.	BOLD:ADZ3755(1)	n.a.	1	no	n.a.	n.a.	10.84	Andrena bicolor	1	n.a.	n.a.	n.a.	n.a.	n.a.	n.a.	n.a.	n.a.	n.a.	n.a.	n.a.	n.a.
Andrenidae	Andrena trimmerana	BOLD:AAD2472(4)	Kirby, 1802	4	yes	0.31	0.46	1.24	Andrena carantonica	3	0.83	0.049	0	0	7	1	4	GE, DE, IT, UK	BOLD:AAD2472(2)	0.86	3.05	7.86
Andrenidae	Andrena vaga	BOLD:AAF1286(18)	Panzer, 1799	18	no	0.2	1.11	11.89	Andrena cineraria	5	0.64	0.009	0	0	15	1	3	AT, DE, NO	BOLD:AAF1286(13)	0.12	0.7	8.03
Andrenidae	Andrena ventralis	BOLD:ABW9239(33)	Imhoff, 1832	33	yes	0.22	0.81	9.92	Andrena barbilabris	16	0.71	0.008	0	0	28	2	2	AT, DE	BOLD:ABW9239(16) BOLD:ACC4196(1)	0.31 n.a.	1.16 n.a.	2.25 2.25
Andrenidae	Andrena viridescens	BOLD:AAP2757(1)	Viereck, 1916	1	no	n.a.	n.a.	15.91	Andrena rufula	1	n.a.	n.a.	0	0	9	1	1	DE	BOLD:AAP2757(8)	0.2	0.96	11.93
Andrenidae	Panurgus calcaratus	BOLD:AAE3229(3) BOLD:AED3388(1)	Scopoli, 1763	4	no	2.16	4.56	7.43	Panurgus dentipes	4	1.00	0.031	0	0	28	2	4	AT, DE, IT, UK	BOLD:AED3388(1) BOLD:AAE3229(20)	n.a. 0.18	n.a. 0.63	3.21 3.3
Andrenidae	Panurgus dentipes	BOLD:AAN8966(109)	Latreille, 1811	109	yes	0.61	2.09	7.43	Panurgus calcaratus	34	0.81	0.001	6	0	20	1	3	FR, DE, IT	BOLD:AAN8966(10)	0.66	1.96	7.04
Apidae	Anthophora plumipes	BOLD:AAF1671(2) BOLD:AAF1672(7) BOLD:AAZ7403(1)	Pallas, 1772	10	no	1.86	4.21	15.04	Nomada ruficornis	8	0.93	0.006	0	0	18	3	4	CH, DE, UK, FR	BOLD:AAF1671(8) BOLD:AAF1672(9) BOLD:AAZ7403(1)	0.33 0.19 0.32	0.8 1.2 0.32	1.2 1.02 2.19
Apidae	Apis mellifera	BOLD:AAA2326(160)	Linnaeus, 1758	160	yes	1.4	3.55	16.63	Nomada fabriciana	45	0.87	0.000	0	0	884	1	33	AR, AU, BD, BZ, BG, CA, CN, CR, EC, EG, PF, DE, HN, IQ, KE, MG, MY, MX, NZ, NG, RU, SA, ZA, KR, CH, TJ, TZ, TH, TR, UA, UK, US, UZ	BOLD:AAA2326(884)	1.21	4.19	7.74
Apidae	Bombus hortorum	BOLD:AAD2566(23)	Linnaeus, 1760	24	no	0.06	0.61	5.69	Bombus ruderatus	4	0.53	0.011	0	0	33	1	5	AT, DE, IS, IT, UK	BOLD:AAD2566(33)	0.08	1.23	2.78
Apidae	Bombus hypnorum	BOLD:AAB3227(2)	Linnaeus, 1758	2	yes	0	0	6.79	Bombus pratorum	1	0.00	0.000	1	1	21	2	6	AT, FR, DE, JP, RU, UK	BOLD:AAB3226(3) BOLD:AAB3227(18)	0 0.26	0 1.3	2.2 2.5
Apidae	Bombus lapidarius	BOLD:AAC6016(37)	Linnaeus, 1758	37	no	0.07	0.47	10.59	Bombus terrestris	9	0.69	0.004	1	1	358	3	7	AT, BG, FR, DE, IE, IT, UK	BOLD:AAB1060(3) BOLD:AAC6016(35) BOLD:ABX5094(2)	0.18 0.47 0.13	1.5 2.14 0.66	2.58 7.54 1.47
Apidae	Bombus lucorum	BOLD:AAB1060(4)	Linnaeus, 1761	4	yes	0	0	5.84	Bombus terrestris	1	0.00	0.000	0	0	183	2	16	AT, CN, DK, FI, DE, IS, IE, JP, KG, LV, MN, RU, SE, CH, TR, UK	BOLD:AAB1060(182) BOLD:AAB1061(1)	0.18 n.a.	1.5 n.a.	2.58 1.17
Apidae	Bombus pascuorum	BOLD:AAC4378(109)	Scopoli, 1763	109	yes	0.14	0.63	2.45	Bombus ruderarius	22	0.61	0.003	0	0	74	2	8	AT, BG, FI, DE, IE, IT, KR, UK	BOLD:AAB1062(1) BOLD:AAC4378(73)	0.18 0.3	2.99 2.3	4.06 1.32
Apidae	Bombus pratorum	BOLD:AAD4735(25)	Linnaeus, 1761	25	yes	0	0	6.79	Bombus hypnorum	1	0.00	0.000	0	0	47	2	3	FI, DE, UK	BOLD:AAD4735(46) BOLD:ACW1083(1)	0.25 n.a.	2.75 n.a.	1.78 1.78
Apidae	Bombus ruderarius	BOLD:ABY7209(1)	Müller, 1776	1	no	n.a.	n.a.	2.45	Bombus pascuorum	1	n.a.	n.a.	0	0	8	1	1	DE	BOLD:ABY7209(8)	0.3	2.3	0.06
Apidae	Bombus ruderatus	BOLD:AAJ7737(1)	Fabricius, 1775	1	no	n.a.	n.a.	5.69	Bombus hortorum	1	n.a.	n.a.	0	0	8	1	5	CL, DE, HU, PT, UK	BOLD:AAJ7737(8)	0.47	1.71	3.21
Apidae	Bombus sylvarum	BOLD:AAD2551(4)	Linnaeus, 1761	4	no	0.08	0.15	3.46	Bombus ruderarius	2	0.50	0.070	0	0	23	1	4	AT, BG, DE, SI	BOLD:AAD2551(23)	0.13	0.55	2.78
Apidae	Bombus sylvestris	BOLD:AAB4516(2)	Lepeletier,1832	2	no	0	0	12.01	Bombus vestalis	1	0.00	0.000	0	0	30	1	2	DE, UK	BOLD:AAB4516(28) BOLD:ACB3814(2)	0.2 0.03	0.72 0.17	2.09 2.09
Apidae	Bombus terrestris	BOLD:AAB1062(138)	Linnaeus, 1758	138	yes	0.07	1.88	5.84	Bombus lucorum	25	0.56	0.002	6	1	208	1	25	DZ, AT, BE, DK, FR, DE, GR, IR, IE, IT, JP, KG, LV, MN, PT, RU, SI, KR, ES, SE, CH, TJ,TR, UK, UZ	BOLD:AAB1062(208)	0.18	2.99	4.06
Apidae	Bombus vestalis	BOLD:AAI8745(10)	Geoffroy, 1785	10	no	0.06	0.17	12.01	Bombus sylvestris	2	0.36	0.025	0	0	28	1	4	AT, DE, IT, UK	BOLD:AAI8745(28)	0.11	0.96	7.2
Apidae	Ceratina cucurbitina	BOLD:AAO0285(1)	Rossi, 1792	1	no	n.a.	n.a.	15.66	Ceratina cyanea	1	n.a.	n.a.	4	1	19	1	7	AT, HR, FR, DE, IT, ES, TR	BOLD:AAO0285(19)	0.55	3.43	10.75
Apidae	Ceratina cyanea	BOLD:AAE9812(3)	Kirby, 1802	3	no	0	0	14.65	Nomada goodeniana	1	0.00	0.000	0	0	19	1	4	AT, DE, IT, UK	BOLD:AAE9812(19)	1.29	3.3	5.8
Apidae	Eucera chrysopyga	BOLD:ABV4745(1)	Pérez, 1879	1	no	n.a.	n.a.	3.62	Eucera nigrescens	1	n.a.	n.a.	0	0	4	1	2	AT, ES	BOLD:ABV4745(4)	0.21	0.34	3.2
Apidae	Eucera malvae	BOLD:AAN9113(20)	Rossi, 1790	20	yes	0.09	0.63	5.86	Eucera nigrescens	5	0.37	0.018	0	0	17	1	2	HR, DE	BOLD:AAN9113(17)	0.59	3.21	4.3
Apidae	Eucera nigrescens	BOLD:ABZ2397(4)	Pérez, 1879	4	no	0.16	0.31	3.62	Eucera chrysopyga	2	0.50	0.070	0	0	48	1	3	GE, DE, JP	BOLD:ABZ2397(48)	0.21	1.17	1.74
Apidae	Nomada bifasciata	BOLD:AAE5755(1)	Olivier, 1811	1	no	n.a.	n.a.	6.2	Nomada goodeniana	1	n.a.	n.a.	0	0	11	1	2	AT, DE	BOLD:AAE5755(11)	0.28	1.28	2.32
Apidae	Nomada fabriciana	BOLD:AAE5753(3)	Linnaeus, 1767	3	yes	0.21	0.31	5.69	Nomada flavoguttata	2	0.67	0.099	0	0	21	1	4	AT, DE, IE, UK	BOLD:AAE5753(21)	0.25	2.09	4.66
Apidae	Nomada ferruginata	BOLD:AAC8809(1)	Linnaeus, 1767	1	yes	n.a.	n.a.	3.78	Nomada ruficornis	1	n.a.	n.a.	0	0	6	1	1	DE	BOLD:AAC8809(6)	0.53	2.07	0.99
Apidae	Nomada flavoguttata	BOLD:AAD4959(10)	Kirby, 1802	10	no	0.18	0.46	5.69	Nomada fabriciana	4	0.73	0.010	0	0	37	1	4	AT, DE, IE, UK	BOLD:AAD4959(37)	0.85	2.6	2.69
Apidae	Nomada goodeniana	BOLD:AEB6757(1)	Kirby, 1802	1	no	n.a.	n.a.	6.2	Nomada bifasciata	1	n.a.	n.a.	0	0	15	2	4	AT, DE, IE, UK	BOLD:AEB4149(1) BOLD:AEB6757(14)	0 0.16	0 1.47	1.13 0.98
Apidae	Nomada marshamella	BOLD:AAC4884(1)	Kirby, 1802	1	no	n.a.	n.a.	4.43	Nomada ruficornis	1	n.a.	n.a.	0	0	18	1	4	DE, IE, NO, UK	BOLD:AAC4884(18)	0.19	0.8	3.32
Apidae	Nomada ruficornis	BOLD:AAC1178(2)	Linnaeus, 1758	2	no	0.15	0.15	3.78	Nomada ferruginata	2	1.00	0.250	0	0	31	2	4	DE, IE, NO, UK	BOLD:AAC1178(29) BOLD:AAC4884(2)	0.2 0.19	1.15 0.8	1.62 3.32
Apidae	Nomada striata	BOLD:AAF3496(1)	Fabricius, 1793	1	no	n.a.	n.a.	4.92	Nomada ruficornis	1	n.a.	n.a.	2	1	5	1	2	DE, FR	BOLD:AAF3496(7)	0.18	0.96	3.53
Apidae	Tetraloniella dentata	BOLD:AEE2533(1)	Germar, 1839	1	no	n.a.	n.a.	8.56	Eucera nigrescens	1	n.a.	n.a.	0	0	11	1	2	DE, HU	BOLD:ABA8838(11)	0.39	1.22	5.14
Apidae	Xylocopa violacea	BOLD:AAJ9209(2)	Linnaeus, 1758	2	yes	0	0	12.42	Nomada ruficornis	1	0.00	0.000	0	0	9	1	6	AT, HR, DE, IT, ES, TR	BOLD:AAJ9209(9)	0.23	0.8	6.74
Colletidae	Colletes cunicularius	BOLD:AAE1735(9)	Linnaeus, 1761	9	yes	1.24	2.94	6.4	Colletes similis	9	1.00	0.003	0	0	34	1	4	DE, AT, NO, UK,	BOLD:AAE1735(30)	0.87	3.52	4.72
Colletidae	Colletes daviesanus	BOLD:AAI9262(2)	Smith, 1846	2	yes	0	0	5.59	Colletes fodiens	1	0.00	0.000	0	0	34	1	5	DE, AT, NO, UK, BY	BOLD:AAI9262(28)	0.49	0.49	1.89
Colletidae	Colletes fodiens	BOLD:ABZ6809(1)	Fourcroy, 1785	1	no	n.a.	n.a.	2.66	Colletes similis	1	n.a.	n.a.	0	0	17	1	2	DE, UK	BOLD:ABZ6809(16)	0.25	0.8	n.a.
Colletidae	Colletes similis	BOLD:AAD4051(2)	Schenck, 1853	2	no	0.79	0.79	2.66	Colletes fodiens	2	1.00	0.250	0	0	27	2	6	DE, UK	BOLD:AAD4051(23) BOLD:ABZ6809(2)	0.22 0.25	1.2 0.8	1.89 1.89
Colletidae	Hylaeus brevicornis	BOLD:AAE5078(3)	Nylander, 1852	4	no	0.3	0.63	8.49	Hylaeus gredleri	3	0.83	0.049	1	1	1	1	1	DE, AT, RO, HU, UK, IT, FR	BOLD:AAE5078(22) BOLD:AAE5079(1)	0.17	0.33	0.02
Colletidae	Hylaeus clypearis	BOLD:AAK3480(1)	Schenck, 1853	1	no	n.a.	n.a.	11.3	Hylaeus variegatus	1	n.a.	n.a.	2	1	2	1	1	DE, HR, FR, IT	BOLD:AAK3480(2)	0.11	0.48	6.06
Colletidae	Hylaeus difformis	BOLD:AAK3468(1)	Eversmann, 1852	1	no	n.a.	n.a.	11.46	Hylaeus nigritus	1	n.a.	n.a.	0	0	12	1	1	DE	BOLD:AAK3468(10)	0	0	8.81
Colletidae	Hylaeus dilatatus	BOLD:AAF4022(2)	Kirby, 1802	2	no	0.31	0.31	10.41	Hylaeus variegatus	2	1.00	0.250	1	1	1	1	1	FR,	BOLD:AAF4022(1)	0.43	1.45	1.32
Colletidae	Hylaeus gibbus	BOLD:AAE1200(2)	Saunders, 1850	2	no	0	0	10.19	Hylaeus variegatus	1	0.00	0.000	0	0	29	2	5	DE, IT, AT, SK, HU	BOLD:AAE1200(12) BOLD:ABU9205(3)	0.17 0.64	0.57 3.05	5.02 5.84
Colletidae	Hylaeus gredleri	BOLD:ADZ4659(1)	Förster, 1871	1	no	n.a.	n.a.	8.49	Hylaeus brevicornis	1	n.a.	n.a.	1	1	1	1	1	FR	BOLD:ADH9783(1)	1.28	1.96	2.07
Colletidae	Hylaeus hyalinatus	BOLD:AAE1166(7)	Smith, 1842	7	yes	0.09	0.32	7.94	Hylaeus punctatus	3	0.52	0.044	0	0	30	1	5	DE, AT, IT, NO, UK,	BOLD:AAE1166(16)	0.33	2.23	6.16
Colletidae	Hylaeus nigritus	BOLD:AAK3484(1)	Fabricius, 1798	1	no	n.a.	n.a.	11.46	Hylaeus difformis	1	n.a.	n.a.	2	1	2	1	1	FR	BOLD:AAK3484(2)	0.34	0.88	7.06
Colletidae	Hylaeus punctatus	BOLD:AAE5060(7)	Brullé, 1832	7	yes	0.7	1.29	7.94	Hylaeus hyalinatus	7	1.00	0.006	0	0	22	1	7	DE, AT, IT, US, CA, HR, CL	BOLD:AAE5060(13)	0.49	1.51	6.01
Colletidae	Hylaeus signatus	BOLD:AAI8577(1)	Schenck, 1853	1	no	n.a.	n.a.	11.26	Hylaeus gibbus	1	n.a.	n.a.	0	0	16	1	5	DE, UK,AT, HR, PT	BOLD:AAI8577(7)	0.64	1.39	8.08
Colletidae	Hylaeus variegatus	BOLD:AAK3338(3)	Fabricius, 1798	3	no	0.1	0.15	10.19	Hylaeus gibbus	2	0.67	0.099	4	1	4	1	1	FR	BOLD:AAK3338(3)	0.21	2.3	6.25
Halictidae	Halictus langobardicus	BOLD:AAD5869(68) BOLD:ACE9465(1)	Blüthgen, 1944	69	yes	0.41	5.68	1.91	Halictus simplex	14	0.66	0.004	1	1	25	2	2	FR, DE	BOLD:AAD5869(21) BOLD:ACE9465(1)	1.55 1.15	4.35 1.15	1.46 1.6
Halictidae	Halictus maculatus	BOLD:AAY5383(22) BOLD:ACH4344(3)	Smith, 1848	25	no	0.55	2.57	8.49	Halictus scabiosae	10	0.60	0.014	2	1	38	2	5	AT, FR, DE, IT, CH	BOLD:AAY5383(26) BOLD:ACH4344(1)	0.09 0.45	0.66 1.31	1.82 1.52
Halictidae	Halictus quadricinctus	BOLD:AAE2962(26)	Fabricius, 1776	26	no	0.3	1.17	12.45	Halictus scabiosae	5	0.65	0.004	0	0	37	2	8	AT, HR, DE, IL, IT, KZ, KG, ES	BOLD:AAE2962(30) BOLD:AAE3033(4)	0.26 0.55	1.16 1.28	4.64 4.49
Halictidae	Halictus scabiosae	BOLD:AAN4492(280)	Rossi, 1790	281	yes	0.09	2.42	7.02	Halictus sexcinctus	51	0.80	0.000	0	0	28	1	5	HR, FR, DE, IT, ES	BOLD:AAN4492(16)	0.1	2.52	4.94
Halictidae	Halictus sexcinctus	BOLD:AAI6486(4)	Fabricius, 1775	4	no	0.16	0.31	7.02	Halictus scabiosae	3	0.83	0.049	0	0	20	1	3	AT, DE, IT	BOLD:AAI6486(16)	0.19	0.66	6.72
Halictidae	Halictus simplex	BOLD:AAD5869(2)	Blüthgen, 1923	2	no	0.16	0.16	1.91	Halictus langobardicus	2	1.00	0.250	0	0	38	2	4	AT, DE, HU, IT	BOLD:AAD5869(16) BOLD:ACC2616(1)	1.55 0.15	4.35 0.15	1.46 2.41
Halictidae	Lasioglossum albipes	BOLD:ABX6337(3)	Fabricius, 1781	3	no	0	0	3.74	Lasioglossum calceatum	1	0.00	0.000	2	0	36	4	8	FI, FR, DE, IE, IT, JP, NO, UK	BOLD:AAB0351(17) BOLD:ABX6337(4) BOLD:ACH2774(8) BOLD:ACY6352(2)	0.040.53 0.81 0	0.46 0.96 1.41 0	1.66 2.41 1.66 2.27
Halictidae	Lasioglossum bluethgeni	BOLD:AAK8366(9)	Ebmer, 1971	9	no	0.09	0.15	8.46	Lasioglossum villosulum	2	0.56	0.008	0	0	4	1	3	HR, DE, GR	BOLD:AAK8366(2)	0.36	1.77	7.69
Halictidae	Lasioglossum buccale	BOLD:ADZ4420(1)	Pérez, 1903	1	no	n.a.	n.a.	8.79	Lasioglossum griseolum	1	n.a.	n.a.	0	0	3	1	2	AT, IT	BOLD:ADF8031(1)	0.16	0.16	3.53
Halictidae	Lasioglossum calceatum	BOLD:AAB0353(70)	Scopoli, 1763	70	yes	0.29	0.98	3.74	Lasioglossum albipes	13	0.67	0.004	1	0	104	1	1	AT, FR, GE, DE, IE, IT, KG, NO, CH, UK	BOLD:AAB0353(97)	0.46	1.68	2.8
Halictidae	Lasioglossum glabriusculum	BOLD:AAZ1489(2)	Morawitz, 1872	2	no	0	0	11.49	Lasioglossum villosulum	1	0.00	0.000	0	0	16	1	1	DE	BOLD:AAZ1489(4)	0.93	2.09	8.94
Halictidae	Lasioglossum griseolum	BOLD:AAW9737(3)	Morawitz, 1872	4	no	0.05	0.16	6.56	Lasioglossum villosulum	3	0.83	0.049	2	1	10	2	5	HR, FR, DE, IT, ES	BOLD:AAW9737(4) BOLD:ABY6598(2)	0.08 0	0.32 0	1.73 1.44
Halictidae	Lasioglossum intermedium	BOLD:AAZ9230(1)	Schenck, 1868	1	no	n.a.	n.a.	8.58	Lasioglossum minutissimum	1	n.a.	n.a.	0	0	9	1	1	DE	BOLD:AAZ9230(2)	0.56	0.96	6.35
Halictidae	Lasioglossum laticeps	BOLD:AAY5433(46) BOLD:ADZ4826(1) BOLD:ADZ6624(2)	Schenck, 1868	51	yes	0.51	5.37	9.72	Lasioglossum mediterraneum	15	0.67	0.004	1	0	52	2	4	AT, FR, DE, IT	BOLD:AAY5433(24) BOLD:ADZ4826(15)	0.14 0.33	1.14 1.2	1.53 1.53
Halictidae	Lasioglossum lativentre	BOLD:AAE1129(6)	Schenck, 1853	6	no	0.3	0.62	12.11	Lasioglossum xanthopus	3	0.73	0.024	0	0	18	2	4	FR, DE, IE, UK	BOLD:AAE1129(11) BOLD:ACH3798(3)	0.31 0	0.8 0	6.76 2.99
Halictidae	Lasioglossum leucozonium	BOLD:AAA2322(95)	Schrank, 1781	95	yes	0.03	0.47	10.72	Lasioglossum zonulum	8	0.16	0.003	41	1	248	2	8	AT, CA, EG, FR, DE, NO, UK, US	BOLD:AAA2322(210) BOLD:ABA0006(24)	0.1 0.18	2.27 1.38	7.76 8.3
Halictidae	Lasioglossum limbellum	BOLD:ADZ7745(2)	Morawitz, 1876	2	no	0	0	7.68	Lasioglossum griseolum	1	0.00	0.000	0	0	11	2	2	DE, IL	BOLD:AAF3850(2) BOLD:ADZ7745(3)	0 0.12	0 0.17	4.34 4.34
Halictidae	Lasioglossum majus	BOLD:AAK8389(1)	Nylander, 1852	1	no	n.a.	n.a.	2.99	Lasioglossum zonulum	1	n.a.	n.a.	1	0	9	2	3	AT, FR, DE	BOLD:AAB3148(1) BOLD:AAK8389(3)	0.31 0	0.97 0	2.23 2.23
Halictidae	Lasioglossum malachurum	BOLD:AAE5496(259)	Kirby, 1802	259	yes	0.22	1.8	11.46	Lasioglossum pauxillum	70	0.82	0.000	1	0	29	1	7	AT, FR, DE, IT, PT, ES, UK	BOLD:AAE5496(21)	0.37	1.61	9.98
Halictidae	Lasioglossum marginatum	BOLD:AAD7687(18)	Brullé, 1832	18	no	0.03	0.31	11.62	Lasioglossum pygmaeum	3	0.22	0.015	1	0	20	1	4	AT, HR, FR, DE	BOLD:AAD7687(17)	0.25	2.21	3.54
Halictidae	Lasioglossum medinai	BOLD:AAF3834(3)	Vachal, 1895	3	no	0	0	3.64	Lasioglossum villosulum	1	0.00	0.000	8	1	10	2	3	FR, IL, ES	BOLD:AAF3834(6) BOLD:ABZ4670(1)	0.06 0.21	0.33 0.48	1.77 1.77
Halictidae	Lasioglossum mediterraneum		Blüthgen, 1926	1	no	n.a.	n.a.	8.94	Lasioglossum morio	1	n.a.	n.a.	0	0	1	0	1	unspecified	n.a.	n.a.	n.a.	n.a.
Halictidae	Lasioglossum minutissimum	BOLD:AAI1289(1) BOLD:ACQ8646(4)	Kirby, 1802	5	no	0.78	1.73	8.58	Lasioglossum intermedium	4	0.90	0.026	0	0	19	4	6	EG, DE, IL, ES, CH, UK	BOLD:AAE1068(5) BOLD:AAI1289(3) BOLD:ACQ8646(3)	0.48 0.32 0.78	1.55 0.48 1.77	2.27 1.13 1.13
Halictidae	Lasioglossum morio	BOLD:AAD9335(359)	Fabricius, 1793	360	yes	0.1	1.7	8.94	Lasioglossum mediterraneum	54	0.54	0.001	1	1	138	2	8	AT, FR, DE, IL, IT, PT, CH, UK	BOLD:AAD9335(141) BOLD:AAD9336(2)	0.78 0.4	4.3 2.06	7.36 9.31
Halictidae	Lasioglossum nitidulum	BOLD:AAE5115(46)	Fabricius, 1804	46	yes	0.14	0.94	9.16	Lasioglossum pauperatum	11	0.73	0.003	0	0	21	2	4	AT, DE, IT, CH	BOLD:AAE5115(13) BOLD:ADI8301(1)	0.21 0.45	1.2 0.52	1.86 3.82
Halictidae	Lasioglossum pallens	BOLD:ADM1219(15)	Brullé, 1832	15	no	0.1	0.47	12.33	Lasioglossum xanthopus	6	0.57	0.022	2	0	18	1	2	FR, DE	BOLD:ADM1219(3)	0.13	0.9	9.84
Halictidae	Lasioglossum pauperatum	BOLD:AAK7827(2)	Brullé, 1832	2	no	0.46	0.46	6.93	Lasioglossum griseolum	2	1.00	0.250	2	1	3	1	2	FR, UK	BOLD:AAK7827(3)	0.49	1.12	7.75
Halictidae	Lasioglossum pauxillum	BOLD:AAE1160(187)	Schenck, 1853	187	yes	0.02	0.95	10.65	Lasioglossum griseolum	22	0.71	0.001	0	0	39	1	6	AT, GE, DE, IT, ES, UK	BOLD:AAE1160(31)	0.04	1.48	7.75
Halictidae	Lasioglossum politum	BOLD:ACR3950(6)	Schenck, 1853	6	no	0.55	1.56	9.91	Lasioglossum griseolum	4	0.80	0.030	3	1	118	2	6	AT, FR, DE, IL, IT, CH	BOLD:AAW9795(1) BOLD:ACR3950(113)	n.a. 0.47	n.a. 2.39	2.95 3.29
Halictidae	Lasioglossum punctatissimum	BOLD:AAF4021(6)	Schenck, 1853	6	no	0.13	0.31	9.12	Lasioglossum griseolum	3	0.60	0.046	1	1	19	1	6	FR, DE, IE, IT, TR, UK	BOLD:AAF4021(1)	1.27	2.79	8.26
Halictidae	Lasioglossum puncticolle	BOLD:AAF4025(5)	Morawitz, 1872	5	no	0.47	1.1	7.94	Lasioglossum villosulum	3	0.80	0.027	1	0	8	2	5	HR, FR, DE, TR, UK	BOLD:AAF4025(3) BOLD:AAP1560(1)	0.66 1.22	2.13 1.22	3.29 3.29
Halictidae	Lasioglossum pygmaeum	BOLD:AAY9696(2)	Schenck, 1853	2	no	0.87	0.87	8	Lasioglossum griseolum	2	1.00	0.250	0	0	13	2	2	HR, DE	BOLD:AAK7836(1) BOLD:AAY9696(6)	n.a. 0.48	n.a. 1.15	3.19 2.67
Halictidae	Lasioglossum sabulosum	BOLD:ACR3558(16)	Warncke, 1986	16	no	0.51	1.43	8.01	Lasioglossum griseolum	11	0.88	0.007	0	0	9	1	2	DE, CH	BOLD:ACR3558(3)	0.54	1.64	4.86
Halictidae	Lasioglossum sexnotatum	BOLD:AAW9816(8)	Kirby, 1802	8	no	0.2	0.63	11.78	Lasioglossum xanthopus	4	0.64	0.034	1	0	18	1	3	FR, DE, SK	BOLD:AAW9816(7)	0.84	2.41	8.71
Halictidae	Lasioglossum subhirtum	BOLD:ADM2541(2) BOLD:ADZ3360(1)	Lepeletier, 1841	3	no	1.93	2.92	12.17	Lasioglossum malachurum	2	0.67	0.099	1	0	1	0	1	FR	n.a.	n.a.	n.a.	n.a.
Halictidae	Lasioglossum villosulum	BOLD:AAC2460(5) BOLD:AAC2461(46) BOLD:AEC1752(1)	Kirby, 1802	52	yes	1.27	7.48	3.64	Lasioglossum medinai	22	0.80	0.003	11	2	62	5	11	DZ, AT, BE, CA, FR, DE, IE, PT, ES, TR, UK	BOLD:AAB7658(22) BOLD:AAC2460(7) BOLD:AAC2461(19) BOLD:AAF3834(1) BOLD:ABZ4670(1)	0.27 0.11 0.37 0.06 0.21	1.89 0.5 2.42 0.33 0.48	2.31 2.36 2.31 1.77 1.77
Halictidae	Lasioglossum xanthopus	BOLD:AAE1789(2)	Kirby, 1802	2	no	0	0	11.39	Lasioglossum griseolum	1	0.00	0.000	0	0	15	1	6	DE, IT, KG, CH, TR, UK	BOLD:AAE1789(11)	0.06	0.32	3.8
Halictidae	Lasioglossum zonulum	BOLD:AAB3147(41) BOLD:AAB3148(5)	Smith, 1848	46	no	0.97	5.27	2.99	Lasioglossum majus	10	0.45	0.008	1	1	69	2	7	AT, CA, FR, DE, IT, UK, US	BOLD:AAB3147(54) BOLD:AAB3148(3)	0.05 0.31	0.99 0.97	1.88 2.23
Halictidae	Seladonia subaurata	BOLD:AAI6480(40)	Rossi, 1792	40	yes	0.07	0.63	10.62	Seladonia submediterranea	9	0.40	0.010	0	0	7	1	3	AT, DE, ES	BOLD:AAI6480(4)	0.35	2.78	5.78
Halictidae	Seladonia submediterranea	BOLD:AAK4967(1)	Pauly, 2015	1	no	n.a.	n.a.	10.62	Seladonia subaurata	1	n.a.	n.a.	4	1	9	1	3	FR, IR, ES	BOLD:AAK4967(8)	0.63	2.25	4.33
Halictidae	Seladonia tumulorum	BOLD:AED2841(23)	Linnaeus,1758	24	no	0.23	0.99	10.91	Lasioglossum politum	9	0.79	0.005	0	0	0	0	0	n.a.	BOLD:AED2841	n.a.	n.a.	n.a.
Halictidae	Sphecodes albilabris	BOLD:ADZ3073(1)	Fabricius, 1793	1	no	n.a.	n.a.	16.02	Sphecodes ruficrus	1	n.a.	n.a.	0	0	34	1	4	AT, CH, DE, ES	BOLD:AAI0130(24)	0.12	0.57	8.05
Halictidae	Sphecodes crassus	BOLD:AAD0329(1)	Thomson, 1870	1	no	n.a.	n.a.	2.19	Sphecodes pseudofasciatus	1	n.a.	n.a.	1	0	35	1	9	AT, CH, FI, FR, DE, IT, SK, CH, UK	BOLD:AAD0329(19)	0.51	1.62	1.31
Halictidae	Sphecodes majalis	BOLD:ACC1533(1)	Pérez, 1903	1	no	n.a.	n.a.	14.55	Lasioglossum griseolum	1	n.a.	n.a.	0	0	9	1	2	CH, DE	BOLD:ACC1533(4)	0.07	0.23	11.83
Halictidae	Sphecodes niger	BOLD:AAN0084(1)	Hagens, 1874	1	no	n.a.	n.a.	11.13	Sphecodes ruficrus	1	n.a.	n.a.	4	1	15	1		CH, FR, DE, IT	BOLD:AAN0084(10)	0.26	0.64	8.92
Halictidae	Sphecodes pseudofasciatus	BOLD:ACP4779(1)	Blüthgen, 1925	1	no	n.a.	n.a.	2.19	Sphecodes crassus	1	n.a.	n.a.	1	0	47	1	1	DE, CZ,	BOLD:ACP4779(47)	0.51	1.62	0.18
Halictidae	Sphecodes ruficrus	BOLD:AAF2925(2)	Erichson, 1835	2	no	0	0	11.13	Sphecodes niger	1	0.00	0.000	0	0	9	1	4	EG, DE, ES, TN	BOLD:AAF2925(8)	0.11	0.71	4.51
Megachilidae	Anthidium florentinum	BOLD:ABW0328(1)	Fabricius, 1775	1	no	n.a.	n.a.	7.14	Anthidium septemspinosum	1	n.a.	n.a.	0	0	5	2	2	GR, UZ	BOLD:AAK2765(2) BOLD:ABW0328(2)	0.82 0.06	1.66 0.32	2.62 2.62
Megachilidae	Anthidium manicatum	BOLD:AAA9946(2)	Linnaeus, 1758	2	no	0	0	10.01	Anthidium florentinum	1	0.00	0.000	1	1	72	1	7	AT, CA, FR, DE, NZ, ES, US	BOLD:AAA9946(67)	0.2	0.01	7.38
Megachilidae	Anthidium septemspinosum	BOLD:ADJ1832(3)	Lepeletier, 1841	3	no	0.1	0.16	7.14	Anthidium florentinum	2	0.67	0.099	0	0	7	1	1	AT	BOLD:ADJ1832(4)	0.16	0.49	6.1
Megachilidae	Chelostoma distinctum	BOLD:AAK1221(9)	Stoeckhert, 1929	9	no	0.14	0.31	11.66	Chelostoma rapunculi	4	0.69	0.022	0	0	20	1	3	AT, HR, DE	BOLD:AAK1221(17)	0.18	0.58	4.49
Megachilidae	Chelostoma rapunculi	BOLD:AAA7122(2)	Lepeletier, 1841	2	no	3.39	3.39	11.66	Chelostoma distinctum	2	1.00	0.250	0	0	28	1	5	AT, CA, DE, FI, RU	BOLD:AAA7122(28)	0.74	4.01	9.21
Megachilidae	Coelioxys conoidea	BOLD:AAJ6969(1)	Illiger, 1806	1	no	n.a.	n.a.	8.28	Coelioxys inermis	1	n.a.	n.a.	0	0	17	1	3	AT, HR, DE	BOLD:AAJ6969(16)	0.26	0.84	7.02
Megachilidae	Coelioxys inermis	BOLD:AAJ0609(1)	Kirby, 1802	1	no	n.a.	n.a.	8.28	Coelioxys conoidea	1	n.a.	n.a.	0	0	7	1	4	AT, DE, NO, UK	BOLD:AAJ0609(6)	0.37	0.69	3.6
Megachilidae	Heriades truncorum	BOLD:AAI8422(1)	Linnaeus, 1758	2	no	0.19	0.19	16.5	Megachile centuncularis	2	1.00	0.250	1	1	42	1	6	AT, FR, DE, HU, IT, UK	BOLD:AAI8422(30)	0.63	2.5	4.65
Megachilidae	Hoplitis adunca	BOLD:AAI1794(14)	Panzer, 1798	14	no	0.21	0.77	15.1	Hoplitis leucomelana	8	0.77	0.014	1	1	20	2	5	AT, FR, DE, IT, UK	BOLD:AAI1794(9) BOLD:ADH7523(3)	0.6 1.38	2.24 1.38	4.03 4.03
Megachilidae	Hoplitis leucomelana	BOLD:AAK5812(2)	Kirby, 1802	2	no	0	0	13.09	Chelostoma distinctum	1	0.00	0.000	2	1	37	1	4	AT, FR, DE, IT	BOLD:AAK5812(30)	0.53	2.09	3.36
Megachilidae	Megachile centuncularis	BOLD:AAA8356(2)	Linnaeus, 1758	2	yes	0	0	10.16	Megachile willughbiella	1	0.00	0.000	0	0	38	1	8	AT,CA, HR, DE, HU, IE, PT, UK	BOLD:AAA8356(35)	0.2	1.22	5.62
Megachilidae	Megachile ericetorum	BOLD:AAE1111(1)	Lepeletier, 1841	1	no	n.a.	n.a.	14.72	Coelioxys conoidea	1	n.a.	n.a.	0	0	17	1	2	AT, DE	BOLD:AAE1111(17)	0.19	0.64	2.73
Megachilidae	Megachile genalis	BOLD:AAF3945(1)	Morawitz, 1880	1	no	n.a.	n.a.	11.13	Megachile willughbiella	1	n.a.	n.a.	0	0	5	1	3	AT, DE, IT	BOLD:AAF3945(5)	0.08	0.36	8.16
Megachilidae	Megachile ligniseca	BOLD:AAE8869(1)	Kirby, 1802	1	no	n.a.	n.a.	12.16	Megachile centuncularis	1	n.a.	n.a.	0	0	14	1	4	AT, DE, JP, UK	BOLD:AAE8869(13)	0.16	1.44	3.35
Megachilidae	Megachile maritima	BOLD:AAD7888(3)	Kirby, 1802	3	no	0	0	6.74	Megachile willughbiella	1	0.00	0.000	0	0	14	1	2	DE, IE	BOLD:AAD7888(14)	0.08	0.32	4.17
Megachilidae	Megachile pilidens	BOLD:AAD7803(4)	Alfken, 1924	4	no	0	0	9.27	Megachile maritima	1	0.00	0.000	0	0	24	2	2	AT, DE	BOLD:AAD2767(2) BOLD:AAD7803(18)	0.96 0.03	3.5 0.49	3.61 6.48
Megachilidae	Megachile willughbiella	BOLD:ABZ3482(3)	Kirby, 1802	3	no	0.11	0.16	6.74	Megachile maritima	2	0.67	0.099	1	1	25	3	6	AT, FR, DE, IE, IT, JP	BOLD:AAI8422(1) BOLD:ABZ3482(10) BOLD:ACE6545(4)	0.63 0.18 0.19	2.5 0.72 1.01	4.65 1.12 1.12
Megachilidae	Osmia bicornis	BOLD:AAD6282(7) BOLD:ADZ8010(1)	Linnaeus, 1758	8	no	1.87	6.1	9.32	Osmia leaiana	7	0.96	0.006	0	0	41	1	5	GE, DE, KG, NO, UK	BOLD:AAD6282(36)	0.54	2.97	1.72
Megachilidae	Osmia gallarum	BOLD:AAO8736(1)	Spinola, 1808	1	no	n.a.	n.a.	11.07	Osmia leaiana	1	n.a.	n.a.	1	1	18	3	4	FR, DE, IT, TR	BOLD:AAO8736(15) BOLD:ABZ4072(1) BOLD:ACC7603(1)	0.39 n.a. 1.34	1.48 n.a. 1.34	2.61 2.61 8
Megachilidae	Osmia leaiana	BOLD:AAI1846(5)	Kirby, 1802	5	no	0.06	0.15	5.6	Osmia niveata	2	0.40	0.056	0	0	13	2	4	AT, DE, IT, UK	BOLD:AAI1846(9) BOLD:AAP2416(1)	0.54 0.49	1.36 2.13	2.45 4.48
Megachilidae	Osmia niveata	BOLD:AAP2416(1)	Fabricius, 1804	1	no	n.a.	n.a.	5.6	Osmia leaiana	1	n.a.	n.a.	1	1	15	1	5	AZ, FR, DE, IT, ES	BOLD:AAP2416(11)	0.49	2.13	4.48
Megachilidae	Pseudoanthidium scapulare	BOLD:AAK2762(1)	Latreille, 1809	1	no	n.a.	n.a.	15.66	Coelioxys conoidea	1	n.a.	n.a.	1	1	15	2	4	FR, DE, IT, TR	BOLD:AAK2762(13) BOLD:ABV1020(1)	0.18 0.75	0.64 1.64	5.81 5.78
Megachilidae	Stelis punctulatissima	BOLD:AAJ4972(1)	Kirby, 1802	1	yes	n.a.	n.a.	14.91	Coelioxys conoidea	1	n.a.	n.a.	0	0	15	1	5	AT, DE, IT, CH, UK	BOLD:AAJ4972(12)	0.4	1.77	3.61
Melittidae	Dasypoda hirtipes	BOLD:AAI9629(19) BOLD:AEC2767(1)	Fabricius, 1793	20	yes	0.17	1.72	14.84	Dasypoda morawitzi	4	0.36	0.017	0	0	54	2	4	AT, DE, NO, UK	BOLD:AAI9629(40) BOLD:ABY4007(1) BOLD:AEC2767(1)	0.09 n.a. 0	1.31 n.a. 0	1.34 2.36 1.34
Melittidae	Dasypoda morawitzi	BOLD:ABA8609(14)	Radchencko, 2016	14	no	0	0	14.84	Dasypoda hirtipes	1	0.00	0.000	0	0	4	1	3	AT, DE, PT	BOLD:ABA8609(4)	0.36	1.31	12.77
Melittidae	Macropis europaea	BOLD:AAE7572(1)	Warncke, 1973	1	no	n.a.	n.a.	16.92	Colletes daviesanus	1	n.a.	n.a.	0	0	10	8	3	AT, DE, UK	BOLD:AAE7572(8)	0.1	0.33	6.3
Melittidae	Melitta leporina	BOLD:AAF4411(2)	Panzer, 1799	2	no	0.15	0.15	8.32	Melitta nigricans	2	1.00	0.250	0	0	64	1	3	AT, DE, UK	BOLD:AAF4411(13)	0.15	0.38	6.59
Melittidae	Melitta nigricans	BOLD:AAP1650(6)	Alfken, 1905	6	yes	0.05	0.15	8.32	Melitta leporina	2	0.33	0.046	0	0	27	1	1	DE	BOLD:AAP1650(5)	0.11	0.32	6.59

## Sheet: Explanatory sheet
Dataset
Family	Family name
Species	Species name
Author	Species description author
N	Number of records
City center	Presence in most urbanised sampling sites of each town (one of each)
Mean Intra-Sp	Mean intraspecific distance
Max Intra-Sp	Maximal intraspecific distance
BIN name (N specimens per BIN)	BIN attributed to species (number of records attributed to the BIN)
NN dist	Distance to Nearest Neighbour
NN	Nearest neighbour species name
Nhaplo	Number of haplotypes
Hd	Haplotype diversity
VarHd	Haplotype diversity variance
Bold records
N records (France)	Total number of records in France
N BINs (France)	Total number of BINs attributed to this species in France
N records (World)	Total number of records in BOLD database
N BINs (World)	Total number of BINs attributed to this species in BOLD database
N countries	Number of countries sharing this species record
Countries	3166 ISO code for countries with barcodes for this species
BIN name (N specimens per BIN)	BINs attributed to the species (number of records attributed to each BIN)
BIN dist	Mean intraspecific distance
BIN max dist	Maximal intraspecific distance
BIN NN dist	Nearest neighbour species distance
