# Supplementary material for: A DNA barcode-based survey of wild urban bees in the Loire Valley, France
Source: Sci Rep. 2021 Feb 26;11:4770. doi: 10.1038/s41598-021-83631-0 (PMC7910470; doi:10.1038/s41598-021-83631-0)
Supplement: Supplementary file 8 — Supplementary Table S5. [file 41598_2021_83631_MOESM8_ESM.xlsx]

## Sheet: Lab Sheet
A DNA Barcode-based survey of wild urban bees in the Loire Valley, France.
Irene Villalta, Romain Ledet, Mathilde Baude, David Genoud, Christophe Bouget, Maxime Cornillon, Sébastien Moreau, Béatrice Courtial, Carlos Lopez-Vaamonde.
Project:	DS-BEECOI (2931 records selected)			User:	Irene Villalta
Created:	2020-09-23
Project Code	Process ID	Sample ID	Field ID	BIN	Catalog Num	COI-5P Seq. Length	COI-5P Trace Count	COI-5P Accession	Image Count	Barcode Compliant	Contamination	Stop Codon	Flagged Record	Collection Date	Identification	Life Stage	Extra Info	Voucher Type	Institution	Notes
POLLE	POLLE1800-19	BL1700001	BL1700001	BOLD:AAB1062		653[0n]		MT870546	1	No				09-Apr-2017	Bombus terrestris	Adult	Pan Trap_96h		Forestry Ecosystems Research Unit, IRSTEA
POLLE	POLLE1802-19	BL1700003	BL1700003	BOLD:AAI8745		653[0n]		MT871798	1	No				09-Apr-2017	Bombus vestalis	Adult	Pan Trap_96h		Forestry Ecosystems Research Unit, IRSTEA
POLLE	POLLE1803-19	BL1700004	BL1700004	BOLD:AAB0353		642[0n]		MT870662	1	No				09-Apr-2017	Lasioglossum calceatum	Adult	Pan Trap_96h		Forestry Ecosystems Research Unit, IRSTEA
POLLE	POLLE1804-19	BL1700005	BL1700005	BOLD:AAB0353		652[0n]		MT870158	1	No				09-Apr-2017	Lasioglossum calceatum	Adult	Pan Trap_96h		Forestry Ecosystems Research Unit, IRSTEA
POLLE	POLLE1805-19	BL1700006	BL1700006	BOLD:AAB1062		647[0n]		MT870705	1	No				09-Apr-2017	Bombus terrestris	Adult	Pan Trap_96h		Forestry Ecosystems Research Unit, IRSTEA
POLLE	POLLE1806-19	BL1700007	BL1700007	BOLD:AAB0353		649[0n]		MT869974	1	No				09-Apr-2017	Lasioglossum calceatum	Adult	Pan Trap_96h		Forestry Ecosystems Research Unit, IRSTEA
POLLE	POLLE1807-19	BL1700008	BL1700008	BOLD:AAB3147		653[0n]		MT868955	1	No				11-May-2017	Lasioglossum zonulum	Adult	Pan Trap_96h		Forestry Ecosystems Research Unit, IRSTEA
POLLE	POLLE1808-19	BL1700009	BL1700009	BOLD:AAB3148		653[0n]		MT869146	1	No				11-May-2017	Lasioglossum zonulum	Adult	Pan Trap_96h		Forestry Ecosystems Research Unit, IRSTEA
POLLE	POLLE1809-19	BL1700010	BL1700010	BOLD:AAB0353		654[0n]		MT871574	1	No				11-May-2017	Lasioglossum calceatum	Adult	Pan Trap_96h		Forestry Ecosystems Research Unit, IRSTEA
POLLE	POLLE1810-19	BL1700011	BL1700011	BOLD:AAB0353		651[0n]		MT871254	1	No				11-May-2017	Lasioglossum calceatum	Adult	Pan Trap_96h		Forestry Ecosystems Research Unit, IRSTEA
POLLE	POLLE1811-19	BL1700012	BL1700012	BOLD:AAA2322		651[0n]		MT870369	1	No				11-May-2017	Lasioglossum leucozonium	Adult	Pan Trap_96h		Forestry Ecosystems Research Unit, IRSTEA
POLLE	POLLE1812-19	BL1700013	BL1700013	BOLD:AAB0353		653[0n]		MT871788	1	No				11-May-2017	Lasioglossum calceatum	Adult	Pan Trap_96h		Forestry Ecosystems Research Unit, IRSTEA
POLLE	POLLE1813-19	BL1700014	BL1700014	BOLD:AAB0353		655[0n]		MT870675	1	No				11-May-2017	Lasioglossum calceatum	Adult	Pan Trap_96h		Forestry Ecosystems Research Unit, IRSTEA
POLLE	POLLE1814-19	BL1700015	BL1700015	BOLD:AAN4492		651[0n]		MT869753	1	No				11-May-2017	Halictus scabiosae	Adult	Pan Trap_96h		Forestry Ecosystems Research Unit, IRSTEA
POLLE	POLLE1815-19	BL1700016	BL1700016	BOLD:AAN4492		654[0n]		MT869546	1	No				11-May-2017	Halictus scabiosae	Adult	Pan Trap_96h		Forestry Ecosystems Research Unit, IRSTEA
POLLE	POLLE1817-19	BL1700018	BL1700018	BOLD:AAB0353		654[0n]		MT869993	1	No				11-May-2017	Lasioglossum calceatum	Adult	Pan Trap_96h		Forestry Ecosystems Research Unit, IRSTEA
POLLE	POLLE1818-19	BL1700019	BL1700019	BOLD:AAB1062		643[0n]		MT871830	1	No				11-May-2017	Bombus terrestris	Adult	Pan Trap_96h		Forestry Ecosystems Research Unit, IRSTEA
POLLE	POLLE1819-19	BL1700020	BL1700020	BOLD:AAB0353		654[0n]		MT869109	1	No				11-May-2017	Lasioglossum calceatum	Adult	Pan Trap_96h		Forestry Ecosystems Research Unit, IRSTEA
POLLE	POLLE1820-19	BL1700021	BL1700021	BOLD:AAB0353		654[0n]		MT870175	1	No				11-May-2017	Lasioglossum calceatum	Adult	Pan Trap_96h		Forestry Ecosystems Research Unit, IRSTEA
POLLE	POLLE1822-19	BL1700023	BL1700023	BOLD:AAA2322		651[0n]		MT868991	1	No				06-Jul-2017	Lasioglossum leucozonium	Adult	Pan Trap_96h		Forestry Ecosystems Research Unit, IRSTEA
POLLE	POLLE1823-19	BL1700024	BL1700024	BOLD:AAD2566		651[0n]		MT869622	1	No				06-Jul-2017	Bombus hortorum	Adult	Pan Trap_96h		Forestry Ecosystems Research Unit, IRSTEA
POLLE	POLLE1824-19	BL1700025	BL1700025	BOLD:AAB1062		653[0n]		MT870973	1	No				06-Jul-2017	Bombus terrestris	Adult	Pan Trap_96h		Forestry Ecosystems Research Unit, IRSTEA
POLLE	POLLE1825-19	BL1700026	BL1700026	BOLD:AAY5433		640[0n]		MT871066	1	No				06-Jul-2017	Lasioglossum laticeps	Adult	Pan Trap_96h		Forestry Ecosystems Research Unit, IRSTEA
POLLE	POLLE1826-19	BL1700027	BL1700027	BOLD:AAE5496		640[0n]		MT868976	1	No				06-Jul-2017	Lasioglossum malachurum	Adult	Pan Trap_96h		Forestry Ecosystems Research Unit, IRSTEA
POLLE	POLLE1829-19	BL1700030	BL1700030	BOLD:AAN9113		652[0n]		MT869134	1	No				06-Jul-2017	Eucera malvae	Adult	Pan Trap_96h		Forestry Ecosystems Research Unit, IRSTEA
POLLE	POLLE1831-19	BL1700032	BL1700032	BOLD:AAD5869		652[0n]		MT871848	1	No				06-Jul-2017	Halictus langobardicus	Adult	Pan Trap_96h		Forestry Ecosystems Research Unit, IRSTEA
POLLE	POLLE1832-19	BL1700033	BL1700033	BOLD:AAB1062		640[0n]		MT869371	1	No				06-Jul-2017	Bombus terrestris	Adult	Pan Trap_96h		Forestry Ecosystems Research Unit, IRSTEA
POLLE	POLLE1834-19	BL1700035	BL1700035	BOLD:AAB1062		640[0n]		MT869559	1	No				06-Jul-2017	Bombus terrestris	Adult	Pan Trap_96h		Forestry Ecosystems Research Unit, IRSTEA
POLLE	POLLE1836-19	BL1700037	BL1700037	BOLD:AAD5869		659[0n]		MT870059	1	No				06-Jul-2017	Halictus langobardicus	Adult	Pan Trap_96h		Forestry Ecosystems Research Unit, IRSTEA
POLLE	POLLE1837-19	BL1700038	BL1700038	BOLD:AAE5496		655[0n]		MT870213	1	No				06-Jul-2017	Lasioglossum malachurum	Adult	Pan Trap_96h		Forestry Ecosystems Research Unit, IRSTEA
POLLE	POLLE1838-19	BL1700039	BL1700039	BOLD:AAB1062		656[0n]		MT871389	1	No				02-Jun-2017	Bombus terrestris	Adult	Pan Trap_96h		Forestry Ecosystems Research Unit, IRSTEA
POLLE	POLLE1839-19	BL1700040	BL1700040	BOLD:AAD2566		652[0n]		MT871705	1	No				02-Jun-2017	Bombus hortorum	Adult	Pan Trap_96h		Forestry Ecosystems Research Unit, IRSTEA
POLLE	POLLE1840-19	BL1700041	BL1700041	BOLD:AAE5496		654[0n]		MT871728	1	No				02-Jun-2017	Lasioglossum malachurum	Adult	Pan Trap_96h		Forestry Ecosystems Research Unit, IRSTEA
POLLE	POLLE1841-19	BL1700042	BL1700042	BOLD:AAD2566		652[0n]		MT869725	1	No				02-Jun-2017	Bombus hortorum	Adult	Pan Trap_96h		Forestry Ecosystems Research Unit, IRSTEA
POLLE	POLLE1842-19	BL1700043	BL1700043	BOLD:AAE5496		640[0n]		MT869693	1	No				02-Jun-2017	Lasioglossum malachurum	Adult	Pan Trap_96h		Forestry Ecosystems Research Unit, IRSTEA
POLLE	POLLE1843-19	BL1700044	BL1700044	BOLD:AAB0353		653[0n]		MT870421	1	No				02-Jun-2017	Lasioglossum calceatum	Adult	Pan Trap_96h		Forestry Ecosystems Research Unit, IRSTEA
POLLE	POLLE1844-19	BL1700045	BL1700045	BOLD:AAB3147		653[0n]		MT870327	1	No				02-Jun-2017	Lasioglossum zonulum	Adult	Pan Trap_96h		Forestry Ecosystems Research Unit, IRSTEA
POLLE	POLLE1845-19	BL1700046	BL1700046	BOLD:AAJ9209		640[0n]		MT871521	1	No				02-Jun-2017	Xylocopa violacea	Adult	Pan Trap_96h		Forestry Ecosystems Research Unit, IRSTEA
POLLE	POLLE1846-19	BL1700047	BL1700047	BOLD:AAD4735		646[0n]		MT869342	1	No				02-Jun-2017	Bombus pratorum	Adult	Pan Trap_96h		Forestry Ecosystems Research Unit, IRSTEA
POLLE	POLLE1847-19	BL1700048	BL1700048	BOLD:AAI8745		654[0n]		MT871110	1	No				02-Jun-2017	Bombus vestalis	Adult	Pan Trap_96h		Forestry Ecosystems Research Unit, IRSTEA
POLLE	POLLE1848-19	BL1700049	BL1700049	BOLD:AAY5433		652[0n]		MT869195	1	No				02-Jun-2017	Lasioglossum laticeps	Adult	Pan Trap_96h		Forestry Ecosystems Research Unit, IRSTEA
POLLE	POLLE1849-19	BL1700050	BL1700050	BOLD:AAB1062		654[0n]		MT869539	1	No				02-Jun-2017	Bombus terrestris	Adult	Pan Trap_96h		Forestry Ecosystems Research Unit, IRSTEA
POLLE	POLLE1083-19	BL1800001	BL1800001	BOLD:AAC8068		658[0n]		MT869218	1	No				27-Apr-2018	Andrena nigroaenea	Adult	Pan Trap_BL_A_1		Forestry Ecosystems Research Unit, IRSTEA
POLLE	POLLE1086-19	BL1800004	BL1800004	BOLD:ADZ3664		659[0n]		MT869033	1	No				27-Apr-2018	Andrena helvola	Adult	Pan Trap_BL_A_1		Forestry Ecosystems Research Unit, IRSTEA
POLLE	POLLE1088-19	BL1800006	BL1800006	BOLD:ADM1219		651[0n]		MT869376	1	No				27-Apr-2018	Lasioglossum pallens	Adult	Pan Trap_BL_A_1		Forestry Ecosystems Research Unit, IRSTEA
POLLE	POLLE1089-19	BL1800007	BL1800007	BOLD:AAE1789		650[0n]		MT870361	1	No				27-Apr-2018	Lasioglossum xanthopus	Adult	Pan Trap_BL_A_1		Forestry Ecosystems Research Unit, IRSTEA
POLLE	POLLE1090-19	BL1800008	BL1800008	BOLD:AAE2962		653[0n]		MT871278	1	No				27-Apr-2018	Halictus quadricinctus	Adult	Pan Trap_BL_A_2		Forestry Ecosystems Research Unit, IRSTEA
POLLE	POLLE1091-19	BL1800009	BL1800009	BOLD:AAN4492		653[0n]		MT869038	1	No				27-Apr-2018	Halictus scabiosae	Adult	Pan Trap_BL_A_2		Forestry Ecosystems Research Unit, IRSTEA
POLLE	POLLE1092-19	BL1800010	BL1800010	BOLD:AAN4492		656[0n]		MT870553	1	No				27-Apr-2018	Halictus scabiosae	Adult	Pan Trap_BL_A_2		Forestry Ecosystems Research Unit, IRSTEA
POLLE	POLLE1093-19	BL1800011	BL1800011	BOLD:AAN4492		655[0n]		MT869625	1	No				27-Apr-2018	Halictus scabiosae	Adult	Pan Trap_BL_A_2		Forestry Ecosystems Research Unit, IRSTEA
POLLE	POLLE1094-19	BL1800012	BL1800012	BOLD:AAN4492		654[0n]		MT870643	1	No				27-Apr-2018	Halictus scabiosae	Adult	Pan Trap_BL_A_2		Forestry Ecosystems Research Unit, IRSTEA
POLLE	POLLE1095-19	BL1800013	BL1800013	BOLD:ADZ3664		657[0n]		MT869400	1	No				27-Apr-2018	Andrena helvola	Adult	Pan Trap_BL_A_2		Forestry Ecosystems Research Unit, IRSTEA
POLLE	POLLE1096-19	BL1800014	BL1800014	BOLD:AAJ2115		653[0n]		MT870020	1	No				27-Apr-2018	Andrena dorsata	Adult	Pan Trap_BL_A_2		Forestry Ecosystems Research Unit, IRSTEA
POLLE	POLLE1098-19	BL1800016	BL1800016	BOLD:AAE1160		655[0n]		MT871679	1	No				27-Apr-2018	Lasioglossum pauxillum	Adult	Pan Trap_BL_A_2		Forestry Ecosystems Research Unit, IRSTEA
POLLE	POLLE1099-19	BL1800017	BL1800017	BOLD:AAE1160		655[0n]		MT870818	1	No				27-Apr-2018	Lasioglossum pauxillum	Adult	Pan Trap_BL_A_2		Forestry Ecosystems Research Unit, IRSTEA
POLLE	POLLE1100-19	BL1800018	BL1800018	BOLD:AAN4492		655[0n]		MT870360	1	No				27-Apr-2018	Halictus scabiosae	Adult	Pan Trap_BL_A_3		Forestry Ecosystems Research Unit, IRSTEA
POLLE	POLLE1101-19	BL1800019	BL1800019	BOLD:AAN4492		654[0n]		MT871051	1	No				27-Apr-2018	Halictus scabiosae	Adult	Pan Trap_BL_A_3		Forestry Ecosystems Research Unit, IRSTEA
POLLE	POLLE1103-19	BL1800021	BL1800021	BOLD:AAN4492		653[0n]		MT869983	1	No				27-Apr-2018	Halictus scabiosae	Adult	Pan Trap_BL_A_3		Forestry Ecosystems Research Unit, IRSTEA
POLLE	POLLE1105-19	BL1800023	BL1800023	BOLD:AAD9335		654[0n]		MT869489	1	No				27-Apr-2018	Lasioglossum morio	Adult	Pan Trap_BL_B_2		Forestry Ecosystems Research Unit, IRSTEA
POLLE	POLLE1106-19	BL1800024	BL1800024	BOLD:AAA2326		655[0n]		MT869934	1	No				27-Apr-2018	Apis mellifera	Adult	Pan Trap_BL_C_2		Forestry Ecosystems Research Unit, IRSTEA
POLLE	POLLE1107-19	BL1800025	BL1800025	BOLD:AAC2461		653[0n]		MT869612	1	No				27-Apr-2018	Lasioglossum villosulum	Adult	Pan Trap_BL_C_2		Forestry Ecosystems Research Unit, IRSTEA
POLLE	POLLE1108-19	BL1800026	BL1800026	BOLD:AAB1062		654[0n]		MT870867	1	No				27-Apr-2018	Bombus terrestris	Adult	Pan Trap_BL_C_3		Forestry Ecosystems Research Unit, IRSTEA
POLLE	POLLE1109-19	BL1800027	BL1800027	BOLD:AAN4492		654[0n]		MT870384	1	No				27-Apr-2018	Halictus scabiosae	Adult	Pan Trap_BL_C_3		Forestry Ecosystems Research Unit, IRSTEA
POLLE	POLLE1110-19	BL1800028	BL1800028	BOLD:AAZ9230		653[0n]		MT869719	1	No				27-Apr-2018	Lasioglossum intermedium	Adult	Pan Trap_BL_C_3		Forestry Ecosystems Research Unit, IRSTEA
POLLE	POLLE1111-19	BL1800029	BL1800029	BOLD:AAN4492		654[0n]		MT871826	1	No				27-Apr-2018	Halictus scabiosae	Adult	Pan Trap_BL_D_1		Forestry Ecosystems Research Unit, IRSTEA
POLLE	POLLE1112-19	BL1800030	BL1800030	BOLD:AAN4492		654[0n]		MT871852	1	No				27-Apr-2018	Halictus scabiosae	Adult	Pan Trap_BL_D_1		Forestry Ecosystems Research Unit, IRSTEA
POLLE	POLLE1113-19	BL1800031	BL1800031	BOLD:AAN4492		653[0n]		MT870920	1	No				27-Apr-2018	Halictus scabiosae	Adult	Pan Trap_BL_D_1		Forestry Ecosystems Research Unit, IRSTEA
POLLE	POLLE1114-19	BL1800032	BL1800032	BOLD:AAD7687		655[0n]		MT870056	1	No				27-Apr-2018	Lasioglossum marginatum	Adult	Pan Trap_BL_D_1		Forestry Ecosystems Research Unit, IRSTEA
POLLE	POLLE1115-19	BL1800033	BL1800033	BOLD:AAA2326		657[0n]		MT869611	1	No				27-Apr-2018	Apis mellifera	Adult	Pan Trap_BL_D_2		Forestry Ecosystems Research Unit, IRSTEA
POLLE	POLLE1116-19	BL1800034	BL1800034	BOLD:AAN4492		638[0n]		MT869314	1	No				27-Apr-2018	Halictus scabiosae	Adult	Pan Trap_BL_D_2		Forestry Ecosystems Research Unit, IRSTEA
POLLE	POLLE1117-19	BL1800035	BL1800035	BOLD:AAN4492		656[0n]		MT871613	1	No				27-Apr-2018	Halictus scabiosae	Adult	Pan Trap_BL_D_2		Forestry Ecosystems Research Unit, IRSTEA
POLLE	POLLE1118-19	BL1800036	BL1800036	BOLD:AAC8068		656[0n]		MT871480	1	No				27-Apr-2018	Andrena nigroaenea	Adult	Pan Trap_BL_D_2		Forestry Ecosystems Research Unit, IRSTEA
POLLE	POLLE1119-19	BL1800037	BL1800037	BOLD:AAN4492		652[0n]		MT869673	1	No				27-Apr-2018	Halictus scabiosae	Adult	Pan Trap_BL_D_2		Forestry Ecosystems Research Unit, IRSTEA
POLLE	POLLE1120-19	BL1800038	BL1800038	BOLD:AAB0353		653[0n]		MT871606	1	No				27-Apr-2018	Lasioglossum calceatum	Adult	Pan Trap_BL_D_2		Forestry Ecosystems Research Unit, IRSTEA
POLLE	POLLE1121-19	BL1800039	BL1800039	BOLD:AAB0353		658[0n]		MT871058	1	No				27-Apr-2018	Lasioglossum calceatum	Adult	Pan Trap_BL_D_2		Forestry Ecosystems Research Unit, IRSTEA
POLLE	POLLE1123-19	BL1800041	BL1800041	BOLD:AAE1160		655[0n]		MT869282	1	No				27-Apr-2018	Lasioglossum pauxillum	Adult	Pan Trap_BL_D_3		Forestry Ecosystems Research Unit, IRSTEA
POLLE	POLLE1126-19	BL1800044	BL1800044	BOLD:AAN4492		653[0n]		MT870610	1	No				27-Apr-2018	Halictus scabiosae	Adult	Pan Trap_BL_D_3		Forestry Ecosystems Research Unit, IRSTEA
POLLE	POLLE1127-19	BL1800045	BL1800045	BOLD:AAN4492		653[0n]		MT869369	1	No				27-Apr-2018	Halictus scabiosae	Adult	Pan Trap_BL_D_3		Forestry Ecosystems Research Unit, IRSTEA
POLLE	POLLE1128-19	BL1800046	BL1800046	BOLD:AAN4492		653[0n]		MT871544	1	No				27-Apr-2018	Halictus scabiosae	Adult	Pan Trap_BL_D_3		Forestry Ecosystems Research Unit, IRSTEA
POLLE	POLLE1129-19	BL1800047	BL1800047	BOLD:AAD7687		650[0n]		MT869211	1	No				27-Apr-2018	Lasioglossum marginatum	Adult	Pan Trap_BL_E_1		Forestry Ecosystems Research Unit, IRSTEA
POLLE	POLLE1130-19	BL1800048	BL1800048	BOLD:ADM1219		656[0n]		MT870391	1	No				27-Apr-2018	Lasioglossum pallens	Adult	Pan Trap_BL_E_1		Forestry Ecosystems Research Unit, IRSTEA
POLLE	POLLE1132-19	BL1800050	BL1800050	BOLD:ADM1219		654[0n]		MT869683	1	No				27-Apr-2018	Lasioglossum pallens	Adult	Pan Trap_BL_E_1		Forestry Ecosystems Research Unit, IRSTEA
POLLE	POLLE1133-19	BL1800051	BL1800051	BOLD:ADM1219		651[0n]		MT871442	1	No				27-Apr-2018	Lasioglossum pallens	Adult	Pan Trap_BL_E_1		Forestry Ecosystems Research Unit, IRSTEA
POLLE	POLLE1134-19	BL1800052	BL1800052	BOLD:AAD7687		655[0n]		MT871400	1	No				27-Apr-2018	Lasioglossum marginatum	Adult	Pan Trap_BL_E_1		Forestry Ecosystems Research Unit, IRSTEA
POLLE	POLLE1135-19	BL1800053	BL1800053	BOLD:ADM1219		651[0n]		MT870073	1	No				27-Apr-2018	Lasioglossum pallens	Adult	Pan Trap_BL_E_1		Forestry Ecosystems Research Unit, IRSTEA
POLLE	POLLE1136-19	BL1800054	BL1800054	BOLD:AAY8318		652[0n]		MT871318	1	No				27-Apr-2018	Andrena gravida	Adult	Pan Trap_BL_E_1		Forestry Ecosystems Research Unit, IRSTEA
POLLE	POLLE1137-19	BL1800055	BL1800055	BOLD:AAC8068		654[0n]		MT871026	1	No				27-Apr-2018	Andrena nigroaenea	Adult	Pan Trap_BL_E_1		Forestry Ecosystems Research Unit, IRSTEA
POLLE	POLLE1138-19	BL1800056	BL1800056	BOLD:AAD7687		658[0n]		MT869597	1	No				27-Apr-2018	Lasioglossum marginatum	Adult	Pan Trap_BL_E_1		Forestry Ecosystems Research Unit, IRSTEA
POLLE	POLLE1139-19	BL1800057	BL1800057	BOLD:ADM1219		652[0n]		MT871099	1	No				27-Apr-2018	Lasioglossum pallens	Adult	Pan Trap_BL_E_1		Forestry Ecosystems Research Unit, IRSTEA
POLLE	POLLE1140-19	BL1800058	BL1800058	BOLD:ADM1219		652[0n]		MT870932	1	No				27-Apr-2018	Lasioglossum pallens	Adult	Pan Trap_BL_E_1		Forestry Ecosystems Research Unit, IRSTEA
POLLE	POLLE1141-19	BL1800059	BL1800059	BOLD:AAK8366		654[0n]		MT871383	1	No				27-Apr-2018	Lasioglossum bluethgeni	Adult	Pan Trap_BL_E_1		Forestry Ecosystems Research Unit, IRSTEA
POLLE	POLLE1142-19	BL1800060	BL1800060	BOLD:AAD7687		653[0n]		MT870476	1	No				27-Apr-2018	Lasioglossum marginatum	Adult	Pan Trap_BL_E_1		Forestry Ecosystems Research Unit, IRSTEA
POLLE	POLLE1143-19	BL1800061	BL1800061	BOLD:ADM1219		653[0n]		MT870041	1	No				27-Apr-2018	Lasioglossum pallens	Adult	Pan Trap_BL_E_1		Forestry Ecosystems Research Unit, IRSTEA
POLLE	POLLE1146-19	BL1800064	BL1800064	BOLD:AAK8366		654[0n]		MT871256	1	No				27-Apr-2018	Lasioglossum bluethgeni	Adult	Pan Trap_BL_E_1		Forestry Ecosystems Research Unit, IRSTEA
POLLE	POLLE1147-19	BL1800065	BL1800065	BOLD:ADM1219		648[0n]		MT870238	1	No				27-Apr-2018	Lasioglossum pallens	Adult	Pan Trap_BL_E_1		Forestry Ecosystems Research Unit, IRSTEA
POLLE	POLLE1148-19	BL1800066	BL1800066	BOLD:AAD7687		641[0n]		MT869065	1	No				27-Apr-2018	Lasioglossum marginatum	Adult	Pan Trap_BL_E_1		Forestry Ecosystems Research Unit, IRSTEA
POLLE	POLLE1149-19	BL1800067	BL1800067	BOLD:ADM1219		655[0n]		MT871745	1	No				27-Apr-2018	Lasioglossum pallens	Adult	Pan Trap_BL_E_1		Forestry Ecosystems Research Unit, IRSTEA
POLLE	POLLE1150-19	BL1800068	BL1800068	BOLD:AAE5496		654[0n]		MT871746	1	No				27-Apr-2018	Lasioglossum malachurum	Adult	Pan Trap_BL_E_1		Forestry Ecosystems Research Unit, IRSTEA
POLLE	POLLE1151-19	BL1800069	BL1800069	BOLD:AAD7687		640[0n]		MT869236	1	No				27-Apr-2018	Lasioglossum marginatum	Adult	Pan Trap_BL_E_1		Forestry Ecosystems Research Unit, IRSTEA
POLLE	POLLE1152-19	BL1800070	BL1800070	BOLD:AAD7687		653[0n]		MT870496	1	No				27-Apr-2018	Lasioglossum marginatum	Adult	Pan Trap_BL_E_1		Forestry Ecosystems Research Unit, IRSTEA
POLLE	POLLE1153-19	BL1800071	BL1800071	BOLD:ADM1219		653[0n]		MT871178	1	No				27-Apr-2018	Lasioglossum pallens	Adult	Pan Trap_BL_E_1		Forestry Ecosystems Research Unit, IRSTEA
POLLE	POLLE1154-19	BL1800072	BL1800072	BOLD:ADM1219		653[0n]		MT871778	1	No				27-Apr-2018	Lasioglossum pallens	Adult	Pan Trap_BL_E_1		Forestry Ecosystems Research Unit, IRSTEA
POLLE	POLLE1155-19	BL1800073	BL1800073	BOLD:AAK8366		653[0n]		MT871753	1	No				27-Apr-2018	Lasioglossum bluethgeni	Adult	Pan Trap_BL_E_1		Forestry Ecosystems Research Unit, IRSTEA
POLLE	POLLE1156-19	BL1800074	BL1800074	BOLD:AAC4378		656[0n]		MT870785	1	No				27-Apr-2018	Bombus pascuorum	Adult	Pan Trap_BL_E_2		Forestry Ecosystems Research Unit, IRSTEA
POLLE	POLLE1158-19	BL1800076	BL1800076	BOLD:AAA2326		656[0n]		MT870225	1	No				27-Apr-2018	Apis mellifera	Adult	Pan Trap_BL_E_2		Forestry Ecosystems Research Unit, IRSTEA
POLLE	POLLE1159-19	BL1800077	BL1800077	BOLD:AAD6282		640[0n]		MT869156	1	No				27-Apr-2018	Osmia bicornis	Adult	Pan Trap_BL_E_2		Forestry Ecosystems Research Unit, IRSTEA
POLLE	POLLE1160-19	BL1800078	BL1800078	BOLD:AAD8891		654[0n]		MT871264	1	No				27-Apr-2018	Andrena haemorrhoa	Adult	Pan Trap_BL_E_2		Forestry Ecosystems Research Unit, IRSTEA
POLLE	POLLE1161-19	BL1800079	BL1800079	BOLD:ACY0380		656[0n]		MT871675	1	No				27-Apr-2018	Andrena helvola	Adult	Pan Trap_BL_E_2		Forestry Ecosystems Research Unit, IRSTEA
POLLE	POLLE1162-19	BL1800080	BL1800080	BOLD:AAD7687		654[0n]		MT870976	1	No				27-Apr-2018	Lasioglossum marginatum	Adult	Pan Trap_BL_E_2		Forestry Ecosystems Research Unit, IRSTEA
POLLE	POLLE1163-19	BL1800081	BL1800081	BOLD:AAD7687		656[0n]		MT871315	1	No				27-Apr-2018	Lasioglossum marginatum	Adult	Pan Trap_BL_E_2		Forestry Ecosystems Research Unit, IRSTEA
POLLE	POLLE1164-19	BL1800082	BL1800082	BOLD:AAD7687		653[0n]		MT870516	1	No				27-Apr-2018	Lasioglossum marginatum	Adult	Pan Trap_BL_E_2		Forestry Ecosystems Research Unit, IRSTEA
POLLE	POLLE1165-19	BL1800083	BL1800083	BOLD:ACC1533		652[0n]		MT870680	1	No				27-Apr-2018	Sphecodes majalis	Adult	Pan Trap_BL_E_2		Forestry Ecosystems Research Unit, IRSTEA
POLLE	POLLE1166-19	BL1800084	BL1800084	BOLD:AAD7687		656[0n]		MT869100	1	No				27-Apr-2018	Lasioglossum marginatum	Adult	Pan Trap_BL_E_2		Forestry Ecosystems Research Unit, IRSTEA
POLLE	POLLE1167-19	BL1800085	BL1800085	BOLD:AAJ2143		640[0n]		MT869399	1	No				27-Apr-2018	Andrena minutula	Adult	Pan Trap_BL_E_2		Forestry Ecosystems Research Unit, IRSTEA
POLLE	POLLE1169-19	BL1800087	BL1800087	BOLD:AAB4516		657[0n]		MT869641	1	No				27-Apr-2018	Bombus sylvestris	Adult	Pan Trap_BL_E_3		Forestry Ecosystems Research Unit, IRSTEA
POLLE	POLLE1170-19	BL1800088	BL1800088	BOLD:AAB1062		654[0n]		MT869340	1	No				27-Apr-2018	Bombus terrestris	Adult	Pan Trap_BL_E_3		Forestry Ecosystems Research Unit, IRSTEA
POLLE	POLLE1171-19	BL1800089	BL1800089	BOLD:ADZ8010		648[0n]		MT870012	1	No				27-Apr-2018	Osmia bicornis	Adult	Pan Trap_BL_E_3		Forestry Ecosystems Research Unit, IRSTEA
POLLE	POLLE1172-19	BL1800090	BL1800090	BOLD:AAD6282		653[0n]		MT870495	1	No				27-Apr-2018	Osmia bicornis	Adult	Pan Trap_BL_E_3		Forestry Ecosystems Research Unit, IRSTEA
POLLE	POLLE1173-19	BL1800091	BL1800091	BOLD:AAB3148		653[0n]		MT870105	1	No				27-Apr-2018	Lasioglossum zonulum	Adult	Pan Trap_BL_E_3		Forestry Ecosystems Research Unit, IRSTEA
POLLE	POLLE1175-19	BL1800093	BL1800093	BOLD:AAJ2115		640[0n]		MT869185	1	No				27-Apr-2018	Andrena dorsata	Adult	Pan Trap_BL_E_3		Forestry Ecosystems Research Unit, IRSTEA
POLLE	POLLE1177-19	BL1800095	BL1800095	BOLD:AAD7687		654[0n]		MT870724	1	No				27-Apr-2018	Lasioglossum marginatum	Adult	Pan Trap_BL_E_3		Forestry Ecosystems Research Unit, IRSTEA
POLLE	POLLE1178-19	BL1800096	BL1800096	BOLD:AAD7687		654[0n]		MT869050	1	No				27-Apr-2018	Lasioglossum marginatum	Adult	Pan Trap_BL_E_3		Forestry Ecosystems Research Unit, IRSTEA
POLLE	POLLE1179-19	BL1800097	BL1800097	BOLD:AAE1129		640[0n]		MT869515	1	No				27-Apr-2018	Lasioglossum lativentre	Adult	Pan Trap_BL_E_3		Forestry Ecosystems Research Unit, IRSTEA
POLLE	POLLE1180-19	BL1800098	BL1800098	BOLD:AAB1062		658[0n]		MT870971	1	No				27-Apr-2018	Bombus terrestris	Adult	Pan Trap_BL_F_1		Forestry Ecosystems Research Unit, IRSTEA
POLLE	POLLE1181-19	BL1800099	BL1800099	BOLD:ACY0380		657[0n]		MT871102	1	No				27-Apr-2018	Andrena helvola	Adult	Pan Trap_BL_F_1		Forestry Ecosystems Research Unit, IRSTEA
POLLE	POLLE1182-19	BL1800100	BL1800100	BOLD:ACY0380		657[0n]		MT871599	1	No				27-Apr-2018	Andrena helvola	Adult	Pan Trap_BL_F_1		Forestry Ecosystems Research Unit, IRSTEA
POLLE	POLLE1183-19	BL1800101	BL1800101	BOLD:ACY0380		659[0n]		MT869276	1	No				27-Apr-2018	Andrena helvola	Adult	Pan Trap_BL_F_1		Forestry Ecosystems Research Unit, IRSTEA
POLLE	POLLE1184-19	BL1800102	BL1800102	BOLD:ACY0380		657[0n]		MT871222	1	No				27-Apr-2018	Andrena helvola	Adult	Pan Trap_BL_F_1		Forestry Ecosystems Research Unit, IRSTEA
POLLE	POLLE1185-19	BL1800103	BL1800103	BOLD:ACY0380		657[0n]		MT871105	1	No				27-Apr-2018	Andrena helvola	Adult	Pan Trap_BL_F_1		Forestry Ecosystems Research Unit, IRSTEA
POLLE	POLLE1187-19	BL1800105	BL1800105	BOLD:ABU9089		654[0n]		MT871086	1	No				27-Apr-2018	Andrena helvola	Adult	Pan Trap_BL_F_1		Forestry Ecosystems Research Unit, IRSTEA
POLLE	POLLE1188-19	BL1800106	BL1800106	BOLD:ACY0380		656[0n]		MT869199	1	No				27-Apr-2018	Andrena helvola	Adult	Pan Trap_BL_F_1		Forestry Ecosystems Research Unit, IRSTEA
POLLE	POLLE1189-19	BL1800107	BL1800107	BOLD:AAA2326		656[0n]		MT870370	1	No				27-Apr-2018	Apis mellifera	Adult	Pan Trap_BL_F_2		Forestry Ecosystems Research Unit, IRSTEA
POLLE	POLLE1194-19	BL1800112	BL1800112	BOLD:ADM1219		653[0n]		MT869233	1	No				27-Apr-2018	Lasioglossum pallens	Adult	Pan Trap_BL_F_2		Forestry Ecosystems Research Unit, IRSTEA
POLLE	POLLE1195-19	BL1800113	BL1800113	BOLD:AAA2326		654[0n]		MT870309	1	No				27-Apr-2018	Apis mellifera	Adult	Pan Trap_BL_F_3		Forestry Ecosystems Research Unit, IRSTEA
POLLE	POLLE1196-19	BL1800114	BL1800114	BOLD:AAA2326		655[0n]		MT869337	1	No				27-Apr-2018	Apis mellifera	Adult	Pan Trap_BL_F_3		Forestry Ecosystems Research Unit, IRSTEA
POLLE	POLLE1197-19	BL1800115	BL1800115	BOLD:AAA2326		657[0n]		MT870543	1	No				27-Apr-2018	Apis mellifera	Adult	Pan Trap_BL_F_3		Forestry Ecosystems Research Unit, IRSTEA
POLLE	POLLE1201-19	BL1800119	BL1800119	BOLD:AAD6282		642[0n]		MT870727	1	No				27-Apr-2018	Osmia bicornis	Adult	Pan Trap_BL_F_3		Forestry Ecosystems Research Unit, IRSTEA
POLLE	POLLE1211-19	BL1800129	BL1800129	BOLD:AAF2925		652[0n]		MT870508	1	No				27-Apr-2018	Sphecodes ruficrus	Adult	Pan Trap_BL_F_3		Forestry Ecosystems Research Unit, IRSTEA
POLLE	POLLE1217-19	BL1800135	BL1800135	BOLD:AAA2326		655[0n]		MT870606	1	No				18-May-2018	Apis mellifera	Adult	Pan Trap_BL_A_1		Forestry Ecosystems Research Unit, IRSTEA
POLLE	POLLE1218-19	BL1800136	BL1800136	BOLD:AAB3147		653[0n]		MT869660	1	No				18-May-2018	Lasioglossum zonulum	Adult	Pan Trap_BL_A_1		Forestry Ecosystems Research Unit, IRSTEA
POLLE	POLLE1219-19	BL1800137	BL1800137	BOLD:AAE1160		654[0n]		MT871735	1	No				18-May-2018	Lasioglossum pauxillum	Adult	Pan Trap_BL_A_1		Forestry Ecosystems Research Unit, IRSTEA
POLLE	POLLE1220-19	BL1800138	BL1800138	BOLD:AAE2962		652[0n]		MT869675	1	No				18-May-2018	Halictus quadricinctus	Adult	Pan Trap_BL_A_2		Forestry Ecosystems Research Unit, IRSTEA
POLLE	POLLE1221-19	BL1800139	BL1800139	BOLD:AAN4168		640[0n]		MT870720	1	No				18-May-2018	Andrena rhenana	Adult	Pan Trap_BL_A_2		Forestry Ecosystems Research Unit, IRSTEA
POLLE	POLLE1222-19	BL1800140	BL1800140	BOLD:AAD9335		654[0n]		MT870442	1	No				18-May-2018	Lasioglossum morio	Adult	Pan Trap_BL_A_2		Forestry Ecosystems Research Unit, IRSTEA
POLLE	POLLE1223-19	BL1800141	BL1800141	BOLD:AAC2461		652[0n]		MT870666	1	No				18-May-2018	Lasioglossum villosulum	Adult	Pan Trap_BL_A_2		Forestry Ecosystems Research Unit, IRSTEA
POLLE	POLLE1225-19	BL1800143	BL1800143	BOLD:AAC2461		654[0n]		MT871497	1	No				18-May-2018	Lasioglossum villosulum	Adult	Pan Trap_BL_A_3		Forestry Ecosystems Research Unit, IRSTEA
POLLE	POLLE1226-19	BL1800144	BL1800144	BOLD:AAJ2143		647[0n]		MT869526	1	No				18-May-2018	Andrena minutula	Adult	Pan Trap_BL_B_1		Forestry Ecosystems Research Unit, IRSTEA
POLLE	POLLE1227-19	BL1800145	BL1800145	BOLD:ACX2946		640[0n]		MT869160	1	No				18-May-2018	Andrena flavipes	Adult	Pan Trap_BL_B_1		Forestry Ecosystems Research Unit, IRSTEA
POLLE	POLLE1229-19	BL1800147	BL1800147	BOLD:AAD4735		654[0n]		MT869748	1	No				18-May-2018	Bombus pratorum	Adult	Pan Trap_BL_B_3		Forestry Ecosystems Research Unit, IRSTEA
POLLE	POLLE1230-19	BL1800148	BL1800148	BOLD:AAN4492		653[0n]		MT871518	1	No				18-May-2018	Halictus scabiosae	Adult	Pan Trap_BL_B_3		Forestry Ecosystems Research Unit, IRSTEA
POLLE	POLLE1231-19	BL1800149	BL1800149	BOLD:AAN4492		654[0n]		MT870597	1	No				18-May-2018	Halictus scabiosae	Adult	Pan Trap_BL_B_3		Forestry Ecosystems Research Unit, IRSTEA
POLLE	POLLE1232-19	BL1800150	BL1800150	BOLD:AAN4492		653[0n]		MT871186	1	No				18-May-2018	Halictus scabiosae	Adult	Pan Trap_BL_C_1		Forestry Ecosystems Research Unit, IRSTEA
POLLE	POLLE1233-19	BL1800151	BL1800151	BOLD:AAA2326		657[0n]		MT871116	1	No				18-May-2018	Apis mellifera	Adult	Pan Trap_BL_C_1		Forestry Ecosystems Research Unit, IRSTEA
POLLE	POLLE1234-19	BL1800152	BL1800152	BOLD:AAN4492		655[0n]		MT869208	1	No				18-May-2018	Halictus scabiosae	Adult	Pan Trap_BL_C_1		Forestry Ecosystems Research Unit, IRSTEA
POLLE	POLLE1235-19	BL1800153	BL1800153	BOLD:AAA2326		654[0n]		MT869700	1	No				18-May-2018	Apis mellifera	Adult	Pan Trap_BL_C_1		Forestry Ecosystems Research Unit, IRSTEA
POLLE	POLLE1236-19	BL1800154	BL1800154	BOLD:AAN4492		653[0n]		MT869048	1	No				18-May-2018	Halictus scabiosae	Adult	Pan Trap_BL_C_1		Forestry Ecosystems Research Unit, IRSTEA
POLLE	POLLE1237-19	BL1800155	BL1800155	BOLD:AAC2461		651[0n]		MT869863	1	No				18-May-2018	Lasioglossum villosulum	Adult	Pan Trap_BL_C_1		Forestry Ecosystems Research Unit, IRSTEA
POLLE	POLLE1238-19	BL1800156	BL1800156	BOLD:AAC2461		644[0n]		MT869544	1	No				18-May-2018	Lasioglossum villosulum	Adult	Pan Trap_BL_C_1		Forestry Ecosystems Research Unit, IRSTEA
POLLE	POLLE1239-19	BL1800157	BL1800157	BOLD:ADZ4420		652[0n]		MT870336	1	No				18-May-2018	Lasioglossum buccale	Adult	Pan Trap_BL_C_2		Forestry Ecosystems Research Unit, IRSTEA
POLLE	POLLE1240-19	BL1800158	BL1800158	BOLD:AAC2461		651[0n]		MT870612	1	No				18-May-2018	Lasioglossum villosulum	Adult	Pan Trap_BL_C_3		Forestry Ecosystems Research Unit, IRSTEA
POLLE	POLLE1241-19	BL1800159	BL1800159	BOLD:AAE5115		654[0n]		MT870682	1	No				18-May-2018	Lasioglossum nitidulum	Adult	Pan Trap_BL_C_3		Forestry Ecosystems Research Unit, IRSTEA
POLLE	POLLE1242-19	BL1800160	BL1800160	BOLD:ACQ8646		651[0n]		MT871260	1	No				18-May-2018	Lasioglossum minutissimum	Adult	Pan Trap_BL_C_3		Forestry Ecosystems Research Unit, IRSTEA
POLLE	POLLE1243-19	BL1800161	BL1800161	BOLD:ACQ8646		652[0n]		MT869506	1	No				18-May-2018	Lasioglossum minutissimum	Adult	Pan Trap_BL_C_3		Forestry Ecosystems Research Unit, IRSTEA
POLLE	POLLE1244-19	BL1800162	BL1800162	BOLD:AAA2326		661[0n]		MT869584	1	No				18-May-2018	Apis mellifera	Adult	Pan Trap_BL_D_1		Forestry Ecosystems Research Unit, IRSTEA
POLLE	POLLE1245-19	BL1800163	BL1800163	BOLD:AAN4492		654[0n]		MT870865	1	No				18-May-2018	Halictus scabiosae	Adult	Pan Trap_BL_D_1		Forestry Ecosystems Research Unit, IRSTEA
POLLE	POLLE1246-19	BL1800164	BL1800164	BOLD:AAN4492		653[0n]		MT868974	1	No				18-May-2018	Halictus scabiosae	Adult	Pan Trap_BL_D_1		Forestry Ecosystems Research Unit, IRSTEA
POLLE	POLLE1248-19	BL1800166	BL1800166	BOLD:ACX2946		651[0n]		MT869524	1	No				18-May-2018	Andrena flavipes	Adult	Pan Trap_BL_D_1		Forestry Ecosystems Research Unit, IRSTEA
POLLE	POLLE1250-19	BL1800168	BL1800168	BOLD:AAE5496		655[0n]		MT870489	1	No				18-May-2018	Lasioglossum malachurum	Adult	Pan Trap_BL_D_1		Forestry Ecosystems Research Unit, IRSTEA
POLLE	POLLE1251-19	BL1800169	BL1800169	BOLD:AAK7827		652[0n]		MT871760	1	No				18-May-2018	Lasioglossum pauperatum	Adult	Pan Trap_BL_D_1		Forestry Ecosystems Research Unit, IRSTEA
POLLE	POLLE1252-19	BL1800170	BL1800170	BOLD:AAN4492		656[0n]		MT869828	1	No				18-May-2018	Halictus scabiosae	Adult	Pan Trap_BL_D_2		Forestry Ecosystems Research Unit, IRSTEA
POLLE	POLLE1253-19	BL1800171	BL1800171	BOLD:AAN4492		654[0n]		MT870539	1	No				18-May-2018	Halictus scabiosae	Adult	Pan Trap_BL_D_2		Forestry Ecosystems Research Unit, IRSTEA
POLLE	POLLE1254-19	BL1800172	BL1800172	BOLD:AAN4492		640[0n]		MT871368	1	No				18-May-2018	Halictus scabiosae	Adult	Pan Trap_BL_D_2		Forestry Ecosystems Research Unit, IRSTEA
POLLE	POLLE1256-19	BL1800174	BL1800174	BOLD:AAC2461		652[0n]		MT869557	1	No				18-May-2018	Lasioglossum villosulum	Adult	Pan Trap_BL_D_2		Forestry Ecosystems Research Unit, IRSTEA
POLLE	POLLE1257-19	BL1800175	BL1800175	BOLD:AAE1129		653[0n]		MT871151	1	No				18-May-2018	Lasioglossum lativentre	Adult	Pan Trap_BL_D_2		Forestry Ecosystems Research Unit, IRSTEA
POLLE	POLLE1258-19	BL1800176	BL1800176	BOLD:AAE5496		656[0n]		MT871855	1	No				18-May-2018	Lasioglossum malachurum	Adult	Pan Trap_BL_D_2		Forestry Ecosystems Research Unit, IRSTEA
POLLE	POLLE1259-19	BL1800177	BL1800177	BOLD:AAW9737		655[0n]		MT869701	1	No				18-May-2018	Lasioglossum griseolum	Adult	Pan Trap_BL_D_2		Forestry Ecosystems Research Unit, IRSTEA
POLLE	POLLE1260-19	BL1800178	BL1800178	BOLD:AAN4492		654[0n]		MT869421	1	No				18-May-2018	Halictus scabiosae	Adult	Pan Trap_BL_D_3		Forestry Ecosystems Research Unit, IRSTEA
POLLE	POLLE1261-19	BL1800179	BL1800179	BOLD:AAN4492		653[0n]		MT871150	1	No				18-May-2018	Halictus scabiosae	Adult	Pan Trap_BL_D_3		Forestry Ecosystems Research Unit, IRSTEA
POLLE	POLLE1262-19	BL1800180	BL1800180	BOLD:AAD5869		641[0n]		MT869187	1	No				18-May-2018	Halictus langobardicus	Adult	Pan Trap_BL_D_3		Forestry Ecosystems Research Unit, IRSTEA
POLLE	POLLE1265-19	BL1800183	BL1800183	BOLD:AAB3147		651[0n]		MT870200	1	No				18-May-2018	Lasioglossum zonulum	Adult	Pan Trap_BL_E_1		Forestry Ecosystems Research Unit, IRSTEA
POLLE	POLLE1271-19	BL1800189	BL1800189	BOLD:AAD5869		641[0n]		MT871273	1	No				18-May-2018	Halictus langobardicus	Adult	Pan Trap_BL_E_2		Forestry Ecosystems Research Unit, IRSTEA
POLLE	POLLE1277-19	BL1800195	BL1800195	BOLD:AAD5869		639[0n]		MT868967	1	No				18-May-2018	Halictus langobardicus	Adult	Pan Trap_BL_E_2		Forestry Ecosystems Research Unit, IRSTEA
POLLE	POLLE1278-19	BL1800196	BL1800196	BOLD:AAW9816		640[0n]		MT870277	1	No				18-May-2018	Lasioglossum sexnotatum	Adult	Pan Trap_BL_E_2		Forestry Ecosystems Research Unit, IRSTEA
POLLE	POLLE1279-19	BL1800197	BL1800197	BOLD:AAK8366		655[0n]		MT870552	1	No				18-May-2018	Lasioglossum bluethgeni	Adult	Pan Trap_BL_E_2		Forestry Ecosystems Research Unit, IRSTEA
POLLE	POLLE1280-19	BL1800198	BL1800198	BOLD:AAK8366		653[0n]		MT871185	1	No				18-May-2018	Lasioglossum bluethgeni	Adult	Pan Trap_BL_E_2		Forestry Ecosystems Research Unit, IRSTEA
POLLE	POLLE1282-19	BL1800200	BL1800200	BOLD:AAD5869		640[0n]		MT870244	1	No				18-May-2018	Halictus langobardicus	Adult	Pan Trap_BL_E_3		Forestry Ecosystems Research Unit, IRSTEA
POLLE	POLLE1283-19	BL1800201	BL1800201	BOLD:AAA2322		640[0n]		MT869477	1	No				18-May-2018	Lasioglossum leucozonium	Adult	Pan Trap_BL_E_3		Forestry Ecosystems Research Unit, IRSTEA
POLLE	POLLE1284-19	BL1800202	BL1800202	BOLD:AAF4025		653[0n]		MT868987	1	No				18-May-2018	Lasioglossum puncticolle	Adult	Pan Trap_BL_E_3		Forestry Ecosystems Research Unit, IRSTEA
POLLE	POLLE1286-19	BL1800204	BL1800204	BOLD:AAE1129		655[0n]		MT871424	1	No				18-May-2018	Lasioglossum lativentre	Adult	Pan Trap_BL_E_3		Forestry Ecosystems Research Unit, IRSTEA
POLLE	POLLE1287-19	BL1800205	BL1800205	BOLD:AAF4025		658[0n]		MT871213	1	No				18-May-2018	Lasioglossum puncticolle	Adult	Pan Trap_BL_E_3		Forestry Ecosystems Research Unit, IRSTEA
POLLE	POLLE1289-19	BL1800207	BL1800207	BOLD:AAE4947		640[0n]		MT869435	1	No				18-May-2018	Andrena minutuloides	Adult	Pan Trap_BL_F_1		Forestry Ecosystems Research Unit, IRSTEA
POLLE	POLLE1291-19	BL1800209	BL1800209	BOLD:AED2841		640[0n]		MT869981	1	No				18-May-2018	Seladonia tumulorum	Adult	Pan Trap_BL_F_2		Forestry Ecosystems Research Unit, IRSTEA
POLLE	POLLE1292-19	BL1800210	BL1800210	BOLD:AAN4492		654[0n]		MT870364	1	No				18-May-2018	Halictus scabiosae	Adult	Pan Trap_BL_F_3		Forestry Ecosystems Research Unit, IRSTEA
POLLE	POLLE1293-19	BL1800211	BL1800211	BOLD:AAB1062		640[0n]		MT869257	1	No				18-May-2018	Bombus terrestris	Adult	Pan Trap_BL_F_3		Forestry Ecosystems Research Unit, IRSTEA
POLLE	POLLE1294-19	BL1800212	BL1800212	BOLD:AAI6480		652[0n]		MT870615	1	No				18-May-2018	Seladonia subaurata	Adult	Pan Trap_BL_F_3		Forestry Ecosystems Research Unit, IRSTEA
POLLE	POLLE1295-19	BL1800213	BL1800213	BOLD:AAF3834		656[0n]		MT869189	1	No				18-May-2018	Lasioglossum medinai	Adult	Pan Trap_BL_F_3		Forestry Ecosystems Research Unit, IRSTEA
POLLE	POLLE1296-19	BL1800214	BL1800214	BOLD:AAB1062		657[0n]		MT869792	1	No				04-Jun-2018	Bombus terrestris	Adult	Pan Trap_BL_A_1		Forestry Ecosystems Research Unit, IRSTEA
POLLE	POLLE1297-19	BL1800215	BL1800215	BOLD:AAN4492		654[0n]		MT871588	1	No				04-Jun-2018	Halictus scabiosae	Adult	Pan Trap_BL_A_1		Forestry Ecosystems Research Unit, IRSTEA
POLLE	POLLE1300-19	BL1800218	BL1800218	BOLD:AAD4735		659[0n]		MT871453	1	No				04-Jun-2018	Bombus pratorum	Adult	Pan Trap_BL_A_2		Forestry Ecosystems Research Unit, IRSTEA
POLLE	POLLE1301-19	BL1800219	BL1800219	BOLD:AAA2326		655[0n]		MT869868	1	No				04-Jun-2018	Apis mellifera	Adult	Pan Trap_BL_A_2		Forestry Ecosystems Research Unit, IRSTEA
POLLE	POLLE1302-19	BL1800220	BL1800220	BOLD:AAA2326		656[0n]		MT869610	1	No				04-Jun-2018	Apis mellifera	Adult	Pan Trap_BL_A_2		Forestry Ecosystems Research Unit, IRSTEA
POLLE	POLLE1303-19	BL1800221	BL1800221	BOLD:AAA2326		654[0n]		MT870472	1	No				04-Jun-2018	Apis mellifera	Adult	Pan Trap_BL_A_2		Forestry Ecosystems Research Unit, IRSTEA
POLLE	POLLE1304-19	BL1800222	BL1800222	BOLD:AAF4025		654[0n]		MT870679	1	No				04-Jun-2018	Lasioglossum puncticolle	Adult	Pan Trap_BL_A_2		Forestry Ecosystems Research Unit, IRSTEA
POLLE	POLLE1306-19	BL1800224	BL1800224	BOLD:AAN4492		657[0n]		MT871352	1	No				04-Jun-2018	Halictus scabiosae	Adult	Pan Trap_BL_A_3		Forestry Ecosystems Research Unit, IRSTEA
POLLE	POLLE1307-19	BL1800225	BL1800225	BOLD:AAN4492		652[0n]		MT870935	1	No				04-Jun-2018	Halictus scabiosae	Adult	Pan Trap_BL_A_3		Forestry Ecosystems Research Unit, IRSTEA
POLLE	POLLE1308-19	BL1800226	BL1800226	BOLD:AAN4492		652[0n]		MT871093	1	No				04-Jun-2018	Halictus scabiosae	Adult	Pan Trap_BL_A_3		Forestry Ecosystems Research Unit, IRSTEA
POLLE	POLLE1309-19	BL1800227	BL1800227	BOLD:AAE5496		657[0n]		MT871856	1	No				04-Jun-2018	Lasioglossum malachurum	Adult	Pan Trap_BL_A_3		Forestry Ecosystems Research Unit, IRSTEA
POLLE	POLLE1310-19	BL1800228	BL1800228	BOLD:ADM1219		640[0n]		MT869645	1	No				04-Jun-2018	Lasioglossum pallens	Adult	Pan Trap_BL_A_3		Forestry Ecosystems Research Unit, IRSTEA
POLLE	POLLE1311-19	BL1800229	BL1800229	BOLD:AAB1062		655[0n]		MT871656	1	No				04-Jun-2018	Bombus terrestris	Adult	Pan Trap_BL_B_1		Forestry Ecosystems Research Unit, IRSTEA
POLLE	POLLE1312-19	BL1800230	BL1800230	BOLD:AAA2326		654[0n]		MT871334	1	No				04-Jun-2018	Apis mellifera	Adult	Pan Trap_BL_B_2		Forestry Ecosystems Research Unit, IRSTEA
POLLE	POLLE1313-19	BL1800231	BL1800231	BOLD:AAB1062		653[0n]		MT869814	1	No				04-Jun-2018	Bombus terrestris	Adult	Pan Trap_BL_B_2		Forestry Ecosystems Research Unit, IRSTEA
POLLE	POLLE1314-19	BL1800232	BL1800232	BOLD:AAA2326		654[0n]		MT869221	1	No				04-Jun-2018	Apis mellifera	Adult	Pan Trap_BL_B_2		Forestry Ecosystems Research Unit, IRSTEA
POLLE	POLLE1315-19	BL1800233	BL1800233	BOLD:AAJ9209		653[0n]		MT869731	1	No				04-Jun-2018	Xylocopa violacea	Adult	Pan Trap_BL_B_3		Forestry Ecosystems Research Unit, IRSTEA
POLLE	POLLE1318-19	BL1800236	BL1800236	BOLD:AAE5496		654[0n]		MT870854	1	No				04-Jun-2018	Lasioglossum malachurum	Adult	Pan Trap_BL_C_1		Forestry Ecosystems Research Unit, IRSTEA
POLLE	POLLE1319-19	BL1800237	BL1800237	BOLD:AAE5496		655[0n]		MT870091	1	No				04-Jun-2018	Lasioglossum malachurum	Adult	Pan Trap_BL_C_1		Forestry Ecosystems Research Unit, IRSTEA
POLLE	POLLE1320-19	BL1800238	BL1800238	BOLD:AAE5496		639[0n]		MT870592	1	No				04-Jun-2018	Lasioglossum malachurum	Adult	Pan Trap_BL_C_1		Forestry Ecosystems Research Unit, IRSTEA
POLLE	POLLE1322-19	BL1800240	BL1800240	BOLD:AAE5496		653[0n]		MT869849	1	No				04-Jun-2018	Lasioglossum malachurum	Adult	Pan Trap_BL_C_1		Forestry Ecosystems Research Unit, IRSTEA
POLLE	POLLE1323-19	BL1800241	BL1800241	BOLD:AAE5496		654[0n]		MT869813	1	No				04-Jun-2018	Lasioglossum malachurum	Adult	Pan Trap_BL_C_1		Forestry Ecosystems Research Unit, IRSTEA
POLLE	POLLE1324-19	BL1800242	BL1800242	BOLD:AAE5496		654[0n]		MT870123	1	No				04-Jun-2018	Lasioglossum malachurum	Adult	Pan Trap_BL_C_1		Forestry Ecosystems Research Unit, IRSTEA
POLLE	POLLE1325-19	BL1800243	BL1800243	BOLD:AAE5496		653[0n]		MT869604	1	No				04-Jun-2018	Lasioglossum malachurum	Adult	Pan Trap_BL_C_1		Forestry Ecosystems Research Unit, IRSTEA
POLLE	POLLE1326-19	BL1800244	BL1800244	BOLD:AAE5496		653[0n]		MT870227	1	No				04-Jun-2018	Lasioglossum malachurum	Adult	Pan Trap_BL_C_1		Forestry Ecosystems Research Unit, IRSTEA
POLLE	POLLE1328-19	BL1800246	BL1800246	BOLD:AAE5496		654[0n]		MT869445	1	No				04-Jun-2018	Lasioglossum malachurum	Adult	Pan Trap_BL_C_1		Forestry Ecosystems Research Unit, IRSTEA
POLLE	POLLE1329-19	BL1800247	BL1800247	BOLD:AAE5496		650[0n]		MT870915	1	No				04-Jun-2018	Lasioglossum malachurum	Adult	Pan Trap_BL_C_1		Forestry Ecosystems Research Unit, IRSTEA
POLLE	POLLE1330-19	BL1800248	BL1800248	BOLD:AAD9335		656[0n]		MT870172	1	No				04-Jun-2018	Lasioglossum morio	Adult	Pan Trap_BL_C_1		Forestry Ecosystems Research Unit, IRSTEA
POLLE	POLLE1331-19	BL1800249	BL1800249	BOLD:AAC2461		652[0n]		MT870939	1	No				04-Jun-2018	Lasioglossum villosulum	Adult	Pan Trap_BL_C_1		Forestry Ecosystems Research Unit, IRSTEA
POLLE	POLLE1333-19	BL1800251	BL1800251	BOLD:AAI6480		651[0n]		MT871708	1	No				04-Jun-2018	Seladonia subaurata	Adult	Pan Trap_BL_C_1		Forestry Ecosystems Research Unit, IRSTEA
POLLE	POLLE1334-19	BL1800252	BL1800252	BOLD:AAE5496		648[0n]		MT870230	1	No				04-Jun-2018	Lasioglossum malachurum	Adult	Pan Trap_BL_C_1		Forestry Ecosystems Research Unit, IRSTEA
POLLE	POLLE1335-19	BL1800253	BL1800253	BOLD:AAE5496		655[0n]		MT870775	1	No				04-Jun-2018	Lasioglossum malachurum	Adult	Pan Trap_BL_C_1		Forestry Ecosystems Research Unit, IRSTEA
POLLE	POLLE1342-19	BL1800260	BL1800260	BOLD:ACQ8646		652[0n]		MT871220	1	No				04-Jun-2018	Lasioglossum minutissimum	Adult	Pan Trap_BL_C_2		Forestry Ecosystems Research Unit, IRSTEA
POLLE	POLLE1343-19	BL1800261	BL1800261	BOLD:AAE5496		658[0n]		MT869780	1	No				04-Jun-2018	Lasioglossum malachurum	Adult	Pan Trap_BL_C_2		Forestry Ecosystems Research Unit, IRSTEA
POLLE	POLLE1344-19	BL1800262	BL1800262	BOLD:AAE5496		654[0n]		MT871514	1	No				04-Jun-2018	Lasioglossum malachurum	Adult	Pan Trap_BL_C_2		Forestry Ecosystems Research Unit, IRSTEA
POLLE	POLLE1346-19	BL1800264	BL1800264	BOLD:AAD9335		653[0n]		MT870863	1	No				04-Jun-2018	Lasioglossum morio	Adult	Pan Trap_BL_C_2		Forestry Ecosystems Research Unit, IRSTEA
POLLE	POLLE1347-19	BL1800265	BL1800265	BOLD:AAE5496		657[0n]		MT870165	1	No				04-Jun-2018	Lasioglossum malachurum	Adult	Pan Trap_BL_C_2		Forestry Ecosystems Research Unit, IRSTEA
POLLE	POLLE1349-19	BL1800267	BL1800267	BOLD:AAE5496		654[0n]		MT869880	1	No				04-Jun-2018	Lasioglossum malachurum	Adult	Pan Trap_BL_C_2		Forestry Ecosystems Research Unit, IRSTEA
POLLE	POLLE1350-19	BL1800268	BL1800268	BOLD:AAE5496		655[0n]		MT871505	1	No				04-Jun-2018	Lasioglossum malachurum	Adult	Pan Trap_BL_C_2		Forestry Ecosystems Research Unit, IRSTEA
POLLE	POLLE1351-19	BL1800269	BL1800269	BOLD:AAE5496		655[0n]		MT870504	1	No				04-Jun-2018	Lasioglossum malachurum	Adult	Pan Trap_BL_C_2		Forestry Ecosystems Research Unit, IRSTEA
POLLE	POLLE1352-19	BL1800270	BL1800270	BOLD:AAE5496		654[0n]		MT870688	1	No				04-Jun-2018	Lasioglossum malachurum	Adult	Pan Trap_BL_C_2		Forestry Ecosystems Research Unit, IRSTEA
POLLE	POLLE1353-19	BL1800271	BL1800271	BOLD:AAE5496		658[0n]		MT871647	1	No				04-Jun-2018	Lasioglossum malachurum	Adult	Pan Trap_BL_C_2		Forestry Ecosystems Research Unit, IRSTEA
POLLE	POLLE1354-19	BL1800272	BL1800272	BOLD:AAE1160		656[0n]		MT869388	1	No				04-Jun-2018	Lasioglossum pauxillum	Adult	Pan Trap_BL_C_2		Forestry Ecosystems Research Unit, IRSTEA
POLLE	POLLE1356-19	BL1800274	BL1800274	BOLD:AAE5496		653[0n]		MT870692	1	No				04-Jun-2018	Lasioglossum malachurum	Adult	Pan Trap_BL_C_2		Forestry Ecosystems Research Unit, IRSTEA
POLLE	POLLE1357-19	BL1800275	BL1800275	BOLD:AAI6480		640[0n]		MT871645	1	No				04-Jun-2018	Seladonia subaurata	Adult	Pan Trap_BL_C_2		Forestry Ecosystems Research Unit, IRSTEA
POLLE	POLLE1372-19	BL1800290	BL1800290	BOLD:AAE5496		640[0n]		MT869708	1	No				04-Jun-2018	Lasioglossum malachurum	Adult	Pan Trap_BL_C_2		Forestry Ecosystems Research Unit, IRSTEA
POLLE	POLLE1373-19	BL1800291	BL1800291	BOLD:AAD9335		653[0n]		MT871548	1	No				04-Jun-2018	Lasioglossum morio	Adult	Pan Trap_BL_C_2		Forestry Ecosystems Research Unit, IRSTEA
POLLE	POLLE1375-19	BL1800293	BL1800293	BOLD:AAE5496		656[0n]		MT871794	1	No				04-Jun-2018	Lasioglossum malachurum	Adult	Pan Trap_BL_C_2		Forestry Ecosystems Research Unit, IRSTEA
POLLE	POLLE1376-19	BL1800294	BL1800294	BOLD:AAE5496		653[0n]		MT869124	1	No				04-Jun-2018	Lasioglossum malachurum	Adult	Pan Trap_BL_C_2		Forestry Ecosystems Research Unit, IRSTEA
POLLE	POLLE1377-19	BL1800295	BL1800295	BOLD:AAE5496		654[0n]		MT870725	1	No				04-Jun-2018	Lasioglossum malachurum	Adult	Pan Trap_BL_C_2		Forestry Ecosystems Research Unit, IRSTEA
POLLE	POLLE1378-19	BL1800296	BL1800296	BOLD:AAB1060		655[0n]		MT869985	1	No				04-Jun-2018	Bombus lucorum	Adult	Pan Trap_BL_C_3		Forestry Ecosystems Research Unit, IRSTEA
POLLE	POLLE1379-19	BL1800297	BL1800297	BOLD:AAA2326		657[0n]		MT871188	1	No				04-Jun-2018	Apis mellifera	Adult	Pan Trap_BL_C_3		Forestry Ecosystems Research Unit, IRSTEA
POLLE	POLLE1380-19	BL1800298	BL1800298	BOLD:AAA2326		657[0n]		MT869564	1	No				04-Jun-2018	Apis mellifera	Adult	Pan Trap_BL_C_3		Forestry Ecosystems Research Unit, IRSTEA
POLLE	POLLE1381-19	BL1800299	BL1800299	BOLD:AAE5496		654[0n]		MT870113	1	No				04-Jun-2018	Lasioglossum malachurum	Adult	Pan Trap_BL_C_3		Forestry Ecosystems Research Unit, IRSTEA
POLLE	POLLE1382-19	BL1800300	BL1800300	BOLD:AAE5496		654[0n]		MT870094	1	No				04-Jun-2018	Lasioglossum malachurum	Adult	Pan Trap_BL_C_3		Forestry Ecosystems Research Unit, IRSTEA
POLLE	POLLE1383-19	BL1800301	BL1800301	BOLD:AAE1160		652[0n]		MT871252	1	No				04-Jun-2018	Lasioglossum pauxillum	Adult	Pan Trap_BL_C_3		Forestry Ecosystems Research Unit, IRSTEA
POLLE	POLLE1384-19	BL1800302	BL1800302	BOLD:AAE1160		641[0n]		MT869920	1	No				04-Jun-2018	Lasioglossum pauxillum	Adult	Pan Trap_BL_C_3		Forestry Ecosystems Research Unit, IRSTEA
POLLE	POLLE1385-19	BL1800303	BL1800303	BOLD:AAE1160		653[0n]		MT871641	1	No				04-Jun-2018	Lasioglossum pauxillum	Adult	Pan Trap_BL_C_3		Forestry Ecosystems Research Unit, IRSTEA
POLLE	POLLE1386-19	BL1800304	BL1800304	BOLD:AAE1160		654[0n]		MT871636	1	No				04-Jun-2018	Lasioglossum pauxillum	Adult	Pan Trap_BL_C_3		Forestry Ecosystems Research Unit, IRSTEA
POLLE	POLLE1387-19	BL1800305	BL1800305	BOLD:AAE5496		660[0n]		MT869874	1	No				04-Jun-2018	Lasioglossum malachurum	Adult	Pan Trap_BL_C_3		Forestry Ecosystems Research Unit, IRSTEA
POLLE	POLLE1388-19	BL1800306	BL1800306	BOLD:AAA2326		640[0n]		MT871546	1	No				04-Jun-2018	Apis mellifera	Adult	Pan Trap_BL_D_1		Forestry Ecosystems Research Unit, IRSTEA
POLLE	POLLE1391-19	BL1800309	BL1800309	BOLD:AAE5496		654[0n]		MT870590	1	No				04-Jun-2018	Lasioglossum malachurum	Adult	Pan Trap_BL_D_1		Forestry Ecosystems Research Unit, IRSTEA
POLLE	POLLE1392-19	BL1800310	BL1800310	BOLD:AAD9335		658[0n]		MT871125	1	No				04-Jun-2018	Lasioglossum morio	Adult	Pan Trap_BL_D_1		Forestry Ecosystems Research Unit, IRSTEA
POLLE	POLLE1393-19	BL1800311	BL1800311	BOLD:AAD9335		655[0n]		MT871673	1	No				04-Jun-2018	Lasioglossum morio	Adult	Pan Trap_BL_D_1		Forestry Ecosystems Research Unit, IRSTEA
POLLE	POLLE1394-19	BL1800312	BL1800312	BOLD:AAD9335		654[0n]		MT871010	1	No				04-Jun-2018	Lasioglossum morio	Adult	Pan Trap_BL_D_1		Forestry Ecosystems Research Unit, IRSTEA
POLLE	POLLE1395-19	BL1800313	BL1800313	BOLD:AAD9335		655[0n]		MT868958	1	No				04-Jun-2018	Lasioglossum morio	Adult	Pan Trap_BL_D_1		Forestry Ecosystems Research Unit, IRSTEA
POLLE	POLLE1396-19	BL1800314	BL1800314	BOLD:AAD9335		655[0n]		MT869307	1	No				04-Jun-2018	Lasioglossum morio	Adult	Pan Trap_BL_D_1		Forestry Ecosystems Research Unit, IRSTEA
POLLE	POLLE1397-19	BL1800315	BL1800315	BOLD:AAA2326		658[0n]		MT870304	1	No				04-Jun-2018	Apis mellifera	Adult	Pan Trap_BL_D_2		Forestry Ecosystems Research Unit, IRSTEA
POLLE	POLLE1398-19	BL1800316	BL1800316	BOLD:AAA2326		655[0n]		MT871039	1	No				04-Jun-2018	Apis mellifera	Adult	Pan Trap_BL_D_2		Forestry Ecosystems Research Unit, IRSTEA
POLLE	POLLE1399-19	BL1800317	BL1800317	BOLD:AAA2322		653[0n]		MT870424	1	No				04-Jun-2018	Lasioglossum leucozonium	Adult	Pan Trap_BL_D_2		Forestry Ecosystems Research Unit, IRSTEA
POLLE	POLLE1401-19	BL1800319	BL1800319	BOLD:AAE5496		655[0n]		MT870752	1	No				04-Jun-2018	Lasioglossum malachurum	Adult	Pan Trap_BL_D_2		Forestry Ecosystems Research Unit, IRSTEA
POLLE	POLLE1402-19	BL1800320	BL1800320	BOLD:AAD9335		653[0n]		MT869884	1	No				04-Jun-2018	Lasioglossum morio	Adult	Pan Trap_BL_D_2		Forestry Ecosystems Research Unit, IRSTEA
POLLE	POLLE1403-19	BL1800321	BL1800321	BOLD:AAE5496		654[0n]		MT870103	1	No				04-Jun-2018	Lasioglossum malachurum	Adult	Pan Trap_BL_D_2		Forestry Ecosystems Research Unit, IRSTEA
POLLE	POLLE1405-19	BL1800323	BL1800323	BOLD:AAE5496		659[0n]		MT870159	1	No				04-Jun-2018	Lasioglossum malachurum	Adult	Pan Trap_BL_D_3		Forestry Ecosystems Research Unit, IRSTEA
POLLE	POLLE1406-19	BL1800324	BL1800324	BOLD:AAE5496		656[0n]		MT871375	1	No				04-Jun-2018	Lasioglossum malachurum	Adult	Pan Trap_BL_D_3		Forestry Ecosystems Research Unit, IRSTEA
POLLE	POLLE1407-19	BL1800325	BL1800325	BOLD:AAE5496		654[0n]		MT871378	1	No				04-Jun-2018	Lasioglossum malachurum	Adult	Pan Trap_BL_D_3		Forestry Ecosystems Research Unit, IRSTEA
POLLE	POLLE1408-19	BL1800326	BL1800326	BOLD:AAE5496		653[0n]		MT869418	1	No				04-Jun-2018	Lasioglossum malachurum	Adult	Pan Trap_BL_D_3		Forestry Ecosystems Research Unit, IRSTEA
POLLE	POLLE1409-19	BL1800327	BL1800327	BOLD:AAE5496		655[0n]		MT871031	1	No				04-Jun-2018	Lasioglossum malachurum	Adult	Pan Trap_BL_D_3		Forestry Ecosystems Research Unit, IRSTEA
POLLE	POLLE1410-19	BL1800328	BL1800328	BOLD:AAD9335		654[0n]		MT869101	1	No				04-Jun-2018	Lasioglossum morio	Adult	Pan Trap_BL_D_3		Forestry Ecosystems Research Unit, IRSTEA
POLLE	POLLE1411-19	BL1800329	BL1800329	BOLD:AAD9335		653[0n]		MT868949	1	No				04-Jun-2018	Lasioglossum morio	Adult	Pan Trap_BL_D_3		Forestry Ecosystems Research Unit, IRSTEA
POLLE	POLLE1412-19	BL1800330	BL1800330	BOLD:AAD9335		652[0n]		MT871723	1	No				04-Jun-2018	Lasioglossum morio	Adult	Pan Trap_BL_D_3		Forestry Ecosystems Research Unit, IRSTEA
POLLE	POLLE1415-19	BL1800333	BL1800333	BOLD:AAW9816		640[0n]		MT870444	1	No				04-Jun-2018	Lasioglossum sexnotatum	Adult	Pan Trap_BL_E_2		Forestry Ecosystems Research Unit, IRSTEA
POLLE	POLLE1416-19	BL1800334	BL1800334	BOLD:AAA2322		653[0n]		MT870902	1	No				04-Jun-2018	Lasioglossum leucozonium	Adult	Pan Trap_BL_E_2		Forestry Ecosystems Research Unit, IRSTEA
POLLE	POLLE1418-19	BL1800336	BL1800336	BOLD:AAA2322		651[0n]		MT870764	1	No				04-Jun-2018	Lasioglossum leucozonium	Adult	Pan Trap_BL_E_2		Forestry Ecosystems Research Unit, IRSTEA
POLLE	POLLE1420-19	BL1800338	BL1800338	BOLD:AAA2322		641[0n]		MT870946	1	No				04-Jun-2018	Lasioglossum leucozonium	Adult	Pan Trap_BL_E_2		Forestry Ecosystems Research Unit, IRSTEA
POLLE	POLLE1422-19	BL1800340	BL1800340	BOLD:AAD2566		654[0n]		MT871157	1	No				04-Jun-2018	Bombus hortorum	Adult	Pan Trap_BL_E_3		Forestry Ecosystems Research Unit, IRSTEA
POLLE	POLLE1425-19	BL1800343	BL1800343	BOLD:AAD5869		652[0n]		MT870603	1	No				04-Jun-2018	Halictus langobardicus	Adult	Pan Trap_BL_E_3		Forestry Ecosystems Research Unit, IRSTEA
POLLE	POLLE1426-19	BL1800344	BL1800344	BOLD:AAA2322		652[0n]		MT871509	1	No				04-Jun-2018	Lasioglossum leucozonium	Adult	Pan Trap_BL_E_3		Forestry Ecosystems Research Unit, IRSTEA
POLLE	POLLE1427-19	BL1800345	BL1800345	BOLD:AAE5496		654[0n]		MT871528	1	No				04-Jun-2018	Lasioglossum malachurum	Adult	Pan Trap_BL_E_3		Forestry Ecosystems Research Unit, IRSTEA
POLLE	POLLE1428-19	BL1800346	BL1800346	BOLD:AAE1160		656[0n]		MT870190	1	No				04-Jun-2018	Lasioglossum pauxillum	Adult	Pan Trap_BL_E_3		Forestry Ecosystems Research Unit, IRSTEA
POLLE	POLLE1429-19	BL1800347	BL1800347	BOLD:AAB3147		640[0n]		MT870926	1	No				04-Jun-2018	Lasioglossum zonulum	Adult	Pan Trap_BL_F_1		Forestry Ecosystems Research Unit, IRSTEA
POLLE	POLLE1430-19	BL1800348	BL1800348	BOLD:AAE1160		653[0n]		MT870521	1	No				04-Jun-2018	Lasioglossum pauxillum	Adult	Pan Trap_BL_F_1		Forestry Ecosystems Research Unit, IRSTEA
POLLE	POLLE1432-19	BL1800350	BL1800350	BOLD:AAD9335		653[0n]		MT869315	1	No				04-Jun-2018	Lasioglossum morio	Adult	Pan Trap_BL_F_1		Forestry Ecosystems Research Unit, IRSTEA
POLLE	POLLE1433-19	BL1800351	BL1800351	BOLD:AAD9335		658[0n]		MT869970	1	No				04-Jun-2018	Lasioglossum morio	Adult	Pan Trap_BL_F_1		Forestry Ecosystems Research Unit, IRSTEA
POLLE	POLLE1434-19	BL1800352	BL1800352	BOLD:AAY9696		640[0n]		MT869656	1	No				04-Jun-2018	Lasioglossum pygmaeum	Adult	Pan Trap_BL_F_1		Forestry Ecosystems Research Unit, IRSTEA
POLLE	POLLE1435-19	BL1800353	BL1800353	BOLD:AAD2566		661[0n]		MT871206	1	No				04-Jun-2018	Bombus hortorum	Adult	Pan Trap_BL_F_2		Forestry Ecosystems Research Unit, IRSTEA
POLLE	POLLE1436-19	BL1800354	BL1800354	BOLD:AAA2326		654[0n]		MT869226	1	No				04-Jun-2018	Apis mellifera	Adult	Pan Trap_BL_F_2		Forestry Ecosystems Research Unit, IRSTEA
POLLE	POLLE1441-19	BL1800359	BL1800359	BOLD:AAF4025		641[0n]		MT871633	1	No				04-Jun-2018	Lasioglossum puncticolle	Adult	Pan Trap_BL_F_2		Forestry Ecosystems Research Unit, IRSTEA
POLLE	POLLE1442-19	BL1800360	BL1800360	BOLD:AAD2566		655[0n]		MT870794	1	No				04-Jun-2018	Bombus hortorum	Adult	Pan Trap_BL_F_3		Forestry Ecosystems Research Unit, IRSTEA
POLLE	POLLE1443-19	BL1800361	BL1800361	BOLD:AAJ7737		656[0n]		MT871706	1	No				04-Jun-2018	Bombus ruderatus	Adult	Pan Trap_BL_F_3		Forestry Ecosystems Research Unit, IRSTEA
POLLE	POLLE1444-19	BL1800362	BL1800362	BOLD:AAA2326		654[0n]		MT871625	1	No				04-Jun-2018	Apis mellifera	Adult	Pan Trap_BL_F_3		Forestry Ecosystems Research Unit, IRSTEA
POLLE	POLLE1445-19	BL1800363	BL1800363	BOLD:AAF3945		641[0n]		MT869525	1	No				04-Jun-2018	Megachile genalis	Adult	Pan Trap_BL_F_3		Forestry Ecosystems Research Unit, IRSTEA
POLLE	POLLE1446-19	BL1800364	BL1800364	BOLD:AAA2326		657[0n]		MT869588	1	No				04-Jun-2018	Apis mellifera	Adult	Pan Trap_BL_F_3		Forestry Ecosystems Research Unit, IRSTEA
POLLE	POLLE1448-19	BL1800366	BL1800366	BOLD:AAE1160		653[0n]		MT870320	1	No				04-Jun-2018	Lasioglossum pauxillum	Adult	Pan Trap_BL_F_3		Forestry Ecosystems Research Unit, IRSTEA
POLLE	POLLE1449-19	BL1800367	BL1800367	BOLD:AAE5496		654[0n]		MT871660	1	No				04-Jun-2018	Lasioglossum malachurum	Adult	Pan Trap_BL_F_3		Forestry Ecosystems Research Unit, IRSTEA
POLLE	POLLE1450-19	BL1800368	BL1800368	BOLD:AAD2566		652[0n]		MT869426	1	No				22-Jun-2018	Bombus hortorum	Adult	Pan Trap_BL_A_1		Forestry Ecosystems Research Unit, IRSTEA
POLLE	POLLE1451-19	BL1800369	BL1800369	BOLD:AAB1062		654[0n]		MT869479	1	No				22-Jun-2018	Bombus terrestris	Adult	Pan Trap_BL_A_1		Forestry Ecosystems Research Unit, IRSTEA
POLLE	POLLE1452-19	BL1800370	BL1800370	BOLD:AAB4516		656[0n]		MT871230	1	No				22-Jun-2018	Bombus sylvestris	Adult	Pan Trap_BL_A_1		Forestry Ecosystems Research Unit, IRSTEA
POLLE	POLLE1453-19	BL1800371	BL1800371	BOLD:AAA2326		659[0n]		MT869080	1	No				22-Jun-2018	Apis mellifera	Adult	Pan Trap_BL_A_1		Forestry Ecosystems Research Unit, IRSTEA
POLLE	POLLE1454-19	BL1800372	BL1800372	BOLD:AAA2326		654[0n]		MT869653	1	No				22-Jun-2018	Apis mellifera	Adult	Pan Trap_BL_A_1		Forestry Ecosystems Research Unit, IRSTEA
POLLE	POLLE1455-19	BL1800373	BL1800373	BOLD:AAA2326		655[0n]		MT870290	1	No				22-Jun-2018	Apis mellifera	Adult	Pan Trap_BL_A_1		Forestry Ecosystems Research Unit, IRSTEA
POLLE	POLLE1456-19	BL1800374	BL1800374	BOLD:AAB0353		653[0n]		MT869768	1	No				22-Jun-2018	Lasioglossum calceatum	Adult	Pan Trap_BL_A_1		Forestry Ecosystems Research Unit, IRSTEA
POLLE	POLLE1457-19	BL1800375	BL1800375	BOLD:AAY5383		652[0n]		MT870637	1	No				22-Jun-2018	Halictus maculatus	Adult	Pan Trap_BL_A_1		Forestry Ecosystems Research Unit, IRSTEA
POLLE	POLLE1458-19	BL1800376	BL1800376	BOLD:AAE5496		661[0n]		MT870670	1	No				22-Jun-2018	Lasioglossum malachurum	Adult	Pan Trap_BL_A_1		Forestry Ecosystems Research Unit, IRSTEA
POLLE	POLLE1459-19	BL1800377	BL1800377	BOLD:AAE1160		652[0n]		MT869925	1	No				22-Jun-2018	Lasioglossum pauxillum	Adult	Pan Trap_BL_A_1		Forestry Ecosystems Research Unit, IRSTEA
POLLE	POLLE1460-19	BL1800378	BL1800378	BOLD:AAD9335		656[0n]		MT871043	1	No				22-Jun-2018	Lasioglossum morio	Adult	Pan Trap_BL_A_1		Forestry Ecosystems Research Unit, IRSTEA
POLLE	POLLE1461-19	BL1800379	BL1800379	BOLD:AAD9335		659[0n]		MT871508	1	No				22-Jun-2018	Lasioglossum morio	Adult	Pan Trap_BL_A_1		Forestry Ecosystems Research Unit, IRSTEA
POLLE	POLLE1462-19	BL1800380	BL1800380	BOLD:AAE1160		652[0n]		MT870447	1	No				22-Jun-2018	Lasioglossum pauxillum	Adult	Pan Trap_BL_A_1		Forestry Ecosystems Research Unit, IRSTEA
POLLE	POLLE1463-19	BL1800381	BL1800381	BOLD:AAB1062		657[0n]		MT869458	1	No				22-Jun-2018	Bombus terrestris	Adult	Pan Trap_BL_A_2		Forestry Ecosystems Research Unit, IRSTEA
POLLE	POLLE1464-19	BL1800382	BL1800382	BOLD:AAE5496		653[0n]		MT871847	1	No				22-Jun-2018	Lasioglossum malachurum	Adult	Pan Trap_BL_A_2		Forestry Ecosystems Research Unit, IRSTEA
POLLE	POLLE1465-19	BL1800383	BL1800383	BOLD:AAE1160		653[0n]		MT869114	1	No				22-Jun-2018	Lasioglossum pauxillum	Adult	Pan Trap_BL_A_2		Forestry Ecosystems Research Unit, IRSTEA
POLLE	POLLE1466-19	BL1800384	BL1800384	BOLD:AAD9335		652[0n]		MT871716	1	No				22-Jun-2018	Lasioglossum morio	Adult	Pan Trap_BL_A_2		Forestry Ecosystems Research Unit, IRSTEA
POLLE	POLLE1467-19	BL1800385	BL1800385	BOLD:AAA2326		654[0n]		MT871309	1	No				22-Jun-2018	Apis mellifera	Adult	Pan Trap_BL_A_3		Forestry Ecosystems Research Unit, IRSTEA
POLLE	POLLE1469-19	BL1800387	BL1800387	BOLD:AAP2416		652[0n]		MT871843	1	No				22-Jun-2018	Osmia niveata	Adult	Pan Trap_BL_A_3		Forestry Ecosystems Research Unit, IRSTEA
POLLE	POLLE1470-19	BL1800388	BL1800388	BOLD:AAC4884		654[0n]		MT870092	1	No				22-Jun-2018	Nomada marshamella	Adult	Pan Trap_BL_A_3		Forestry Ecosystems Research Unit, IRSTEA
POLLE	POLLE1471-19	BL1800389	BL1800389	BOLD:AAN8966		653[0n]		MT870729	1	No				22-Jun-2018	Panurgus dentipes	Adult	Pan Trap_BL_A_3		Forestry Ecosystems Research Unit, IRSTEA
POLLE	POLLE1472-19	BL1800390	BL1800390	BOLD:AAE5496		655[0n]		MT869578	1	No				22-Jun-2018	Lasioglossum malachurum	Adult	Pan Trap_BL_A_3		Forestry Ecosystems Research Unit, IRSTEA
POLLE	POLLE1473-19	BL1800391	BL1800391	BOLD:AAN8966		652[0n]		MT868984	1	No				22-Jun-2018	Panurgus dentipes	Adult	Pan Trap_BL_A_3		Forestry Ecosystems Research Unit, IRSTEA
POLLE	POLLE1474-19	BL1800392	BL1800392	BOLD:AAF4025		656[0n]		MT870101	1	No				22-Jun-2018	Lasioglossum puncticolle	Adult	Pan Trap_BL_A_3		Forestry Ecosystems Research Unit, IRSTEA
POLLE	POLLE1475-19	BL1800393	BL1800393	BOLD:AAA2326		658[0n]		MT870186	1	No				22-Jun-2018	Apis mellifera	Adult	Pan Trap_BL_B_1		Forestry Ecosystems Research Unit, IRSTEA
POLLE	POLLE1476-19	BL1800394	BL1800394	BOLD:AAE5115		654[0n]		MT871360	1	No				22-Jun-2018	Lasioglossum nitidulum	Adult	Pan Trap_BL_B_1		Forestry Ecosystems Research Unit, IRSTEA
POLLE	POLLE1478-19	BL1800396	BL1800396	BOLD:AAD9335		656[0n]		MT869302	1	No				22-Jun-2018	Lasioglossum morio	Adult	Pan Trap_BL_B_1		Forestry Ecosystems Research Unit, IRSTEA
POLLE	POLLE1479-19	BL1800397	BL1800397	BOLD:AAD9335		653[0n]		MT870452	1	No				22-Jun-2018	Lasioglossum morio	Adult	Pan Trap_BL_B_1		Forestry Ecosystems Research Unit, IRSTEA
POLLE	POLLE1480-19	BL1800398	BL1800398	BOLD:AAA2326		657[0n]		MT871800	1	No				22-Jun-2018	Apis mellifera	Adult	Pan Trap_BL_B_2		Forestry Ecosystems Research Unit, IRSTEA
POLLE	POLLE1482-19	BL1800400	BL1800400	BOLD:AAD9335		652[0n]		MT869363	1	No				22-Jun-2018	Lasioglossum morio	Adult	Pan Trap_BL_B_2		Forestry Ecosystems Research Unit, IRSTEA
POLLE	POLLE1483-19	BL1800401	BL1800401	BOLD:AAD9335		654[0n]		MT870717	1	No				22-Jun-2018	Lasioglossum morio	Adult	Pan Trap_BL_B_2		Forestry Ecosystems Research Unit, IRSTEA
POLLE	POLLE1484-19	BL1800402	BL1800402	BOLD:AAD9335		655[0n]		MT869955	1	No				22-Jun-2018	Lasioglossum morio	Adult	Pan Trap_BL_B_2		Forestry Ecosystems Research Unit, IRSTEA
POLLE	POLLE1485-19	BL1800403	BL1800403	BOLD:AAD9335		657[0n]		MT869837	1	No				22-Jun-2018	Lasioglossum morio	Adult	Pan Trap_BL_B_2		Forestry Ecosystems Research Unit, IRSTEA
POLLE	POLLE1486-19	BL1800404	BL1800404	BOLD:AAD9335		654[0n]		MT871005	1	No				22-Jun-2018	Lasioglossum morio	Adult	Pan Trap_BL_B_2		Forestry Ecosystems Research Unit, IRSTEA
POLLE	POLLE1487-19	BL1800405	BL1800405	BOLD:AAD9335		653[0n]		MT870846	1	No				22-Jun-2018	Lasioglossum morio	Adult	Pan Trap_BL_B_2		Forestry Ecosystems Research Unit, IRSTEA
POLLE	POLLE1488-19	BL1800406	BL1800406	BOLD:AAD9335		654[0n]		MT870333	1	No				22-Jun-2018	Lasioglossum morio	Adult	Pan Trap_BL_B_2		Forestry Ecosystems Research Unit, IRSTEA
POLLE	POLLE1489-19	BL1800407	BL1800407	BOLD:AAC4378		654[0n]		MT870024	1	No				22-Jun-2018	Bombus pascuorum	Adult	Pan Trap_BL_B_3		Forestry Ecosystems Research Unit, IRSTEA
POLLE	POLLE1490-19	BL1800408	BL1800408	BOLD:AAA2326		655[0n]		MT871306	1	No				22-Jun-2018	Apis mellifera	Adult	Pan Trap_BL_B_3		Forestry Ecosystems Research Unit, IRSTEA
POLLE	POLLE1491-19	BL1800409	BL1800409	BOLD:AAD9335		657[0n]		MT870174	1	No				22-Jun-2018	Lasioglossum morio	Adult	Pan Trap_BL_B_3		Forestry Ecosystems Research Unit, IRSTEA
POLLE	POLLE1492-19	BL1800410	BL1800410	BOLD:AAE5115		655[0n]		MT869488	1	No				22-Jun-2018	Lasioglossum nitidulum	Adult	Pan Trap_BL_B_3		Forestry Ecosystems Research Unit, IRSTEA
POLLE	POLLE1493-19	BL1800411	BL1800411	BOLD:AAD9335		651[0n]		MT871211	1	No				22-Jun-2018	Lasioglossum morio	Adult	Pan Trap_BL_B_3		Forestry Ecosystems Research Unit, IRSTEA
POLLE	POLLE1494-19	BL1800412	BL1800412	BOLD:AAD9335		657[0n]		MT869043	1	No				22-Jun-2018	Lasioglossum morio	Adult	Pan Trap_BL_B_3		Forestry Ecosystems Research Unit, IRSTEA
POLLE	POLLE1495-19	BL1800413	BL1800413	BOLD:AAE5115		657[0n]		MT869823	1	No				22-Jun-2018	Lasioglossum nitidulum	Adult	Pan Trap_BL_B_3		Forestry Ecosystems Research Unit, IRSTEA
POLLE	POLLE1496-19	BL1800414	BL1800414	BOLD:AAA2326		656[0n]		MT871202	1	No				22-Jun-2018	Apis mellifera	Adult	Pan Trap_BL_C_1		Forestry Ecosystems Research Unit, IRSTEA
POLLE	POLLE1498-19	BL1800416	BL1800416	BOLD:AAA2326		654[0n]		MT870695	1	No				22-Jun-2018	Apis mellifera	Adult	Pan Trap_BL_C_1		Forestry Ecosystems Research Unit, IRSTEA
POLLE	POLLE1499-19	BL1800417	BL1800417	BOLD:AAA2326		657[0n]		MT869403	1	No				22-Jun-2018	Apis mellifera	Adult	Pan Trap_BL_C_1		Forestry Ecosystems Research Unit, IRSTEA
POLLE	POLLE1500-19	BL1800418	BL1800418	BOLD:AAE5496		643[0n]		MT870576	1	No				22-Jun-2018	Lasioglossum malachurum	Adult	Pan Trap_BL_C_1		Forestry Ecosystems Research Unit, IRSTEA
POLLE	POLLE1502-19	BL1800420	BL1800420	BOLD:AAE5496		642[0n]		MT871193	1	No				22-Jun-2018	Lasioglossum malachurum	Adult	Pan Trap_BL_C_1		Forestry Ecosystems Research Unit, IRSTEA
POLLE	POLLE1503-19	BL1800421	BL1800421	BOLD:AAE5496		641[0n]		MT871069	1	No				22-Jun-2018	Lasioglossum malachurum	Adult	Pan Trap_BL_C_1		Forestry Ecosystems Research Unit, IRSTEA
POLLE	POLLE1504-19	BL1800422	BL1800422	BOLD:AAE5496		656[0n]		MT870417	1	No				22-Jun-2018	Lasioglossum malachurum	Adult	Pan Trap_BL_C_1		Forestry Ecosystems Research Unit, IRSTEA
POLLE	POLLE1505-19	BL1800423	BL1800423	BOLD:AAE5496		638[0n]		MT869068	1	No				22-Jun-2018	Lasioglossum malachurum	Adult	Pan Trap_BL_C_1		Forestry Ecosystems Research Unit, IRSTEA
POLLE	POLLE1507-19	BL1800425	BL1800425	BOLD:ADZ3360		643[0n]		MT870324	1	No				22-Jun-2018	Lasioglossum subhirtum	Adult	Pan Trap_BL_C_1		Forestry Ecosystems Research Unit, IRSTEA
POLLE	POLLE1508-19	BL1800426	BL1800426	BOLD:AAZ1489		654[0n]		MT871433	1	No				22-Jun-2018	Lasioglossum glabriusculum	Adult	Pan Trap_BL_C_1		Forestry Ecosystems Research Unit, IRSTEA
POLLE	POLLE1509-19	BL1800427	BL1800427	BOLD:AAE5496		653[0n]		MT869197	1	No				22-Jun-2018	Lasioglossum malachurum	Adult	Pan Trap_BL_C_1		Forestry Ecosystems Research Unit, IRSTEA
POLLE	POLLE1510-19	BL1800428	BL1800428	BOLD:AAE1160		653[0n]		MT870570	1	No				22-Jun-2018	Lasioglossum pauxillum	Adult	Pan Trap_BL_C_1		Forestry Ecosystems Research Unit, IRSTEA
POLLE	POLLE1511-19	BL1800429	BL1800429	BOLD:AAE1160		652[0n]		MT870945	1	No				22-Jun-2018	Lasioglossum pauxillum	Adult	Pan Trap_BL_C_1		Forestry Ecosystems Research Unit, IRSTEA
POLLE	POLLE1512-19	BL1800430	BL1800430	BOLD:AAN0084		651[0n]		MT869581	1	No				22-Jun-2018	Sphecodes niger	Adult	Pan Trap_BL_C_1		Forestry Ecosystems Research Unit, IRSTEA
POLLE	POLLE1513-19	BL1800431	BL1800431	BOLD:AAD9335		653[0n]		MT871693	1	No				22-Jun-2018	Lasioglossum morio	Adult	Pan Trap_BL_C_1		Forestry Ecosystems Research Unit, IRSTEA
POLLE	POLLE1514-19	BL1800432	BL1800432	BOLD:AAE1160		652[0n]		MT869020	1	No				22-Jun-2018	Lasioglossum pauxillum	Adult	Pan Trap_BL_C_1		Forestry Ecosystems Research Unit, IRSTEA
POLLE	POLLE1515-19	BL1800433	BL1800433	BOLD:AAE1160		640[0n]		MT869117	1	No				22-Jun-2018	Lasioglossum pauxillum	Adult	Pan Trap_BL_C_1		Forestry Ecosystems Research Unit, IRSTEA
POLLE	POLLE1516-19	BL1800434	BL1800434	BOLD:AAD9335		654[0n]		MT870239	1	No				22-Jun-2018	Lasioglossum morio	Adult	Pan Trap_BL_C_1		Forestry Ecosystems Research Unit, IRSTEA
POLLE	POLLE1517-19	BL1800435	BL1800435	BOLD:AAD9335		652[0n]		MT870462	1	No				22-Jun-2018	Lasioglossum morio	Adult	Pan Trap_BL_C_1		Forestry Ecosystems Research Unit, IRSTEA
POLLE	POLLE1518-19	BL1800436	BL1800436	BOLD:AAE1160		651[0n]		MT869007	1	No				22-Jun-2018	Lasioglossum pauxillum	Adult	Pan Trap_BL_C_1		Forestry Ecosystems Research Unit, IRSTEA
POLLE	POLLE1519-19	BL1800437	BL1800437	BOLD:AAE1160		653[0n]		MT869213	1	No				22-Jun-2018	Lasioglossum pauxillum	Adult	Pan Trap_BL_C_1		Forestry Ecosystems Research Unit, IRSTEA
POLLE	POLLE1521-19	BL1800439	BL1800439	BOLD:AAE5115		652[0n]		MT870905	1	No				22-Jun-2018	Lasioglossum nitidulum	Adult	Pan Trap_BL_C_1		Forestry Ecosystems Research Unit, IRSTEA
POLLE	POLLE1522-19	BL1800440	BL1800440	BOLD:AAE1160		654[0n]		MT869053	1	No				22-Jun-2018	Lasioglossum pauxillum	Adult	Pan Trap_BL_C_1		Forestry Ecosystems Research Unit, IRSTEA
POLLE	POLLE1523-19	BL1800441	BL1800441	BOLD:AAE1160		655[0n]		MT869672	1	No				22-Jun-2018	Lasioglossum pauxillum	Adult	Pan Trap_BL_C_1		Forestry Ecosystems Research Unit, IRSTEA
POLLE	POLLE1524-19	BL1800442	BL1800442	BOLD:AAE1160		654[0n]		MT871197	1	No				22-Jun-2018	Lasioglossum pauxillum	Adult	Pan Trap_BL_C_1		Forestry Ecosystems Research Unit, IRSTEA
POLLE	POLLE1525-19	BL1800443	BL1800443	BOLD:AAA2326		654[0n]		MT870095	1	No				22-Jun-2018	Apis mellifera	Adult	Pan Trap_BL_C_2		Forestry Ecosystems Research Unit, IRSTEA
POLLE	POLLE1526-19	BL1800444	BL1800444	BOLD:AAN8966		655[0n]		MT870594	1	No				22-Jun-2018	Panurgus dentipes	Adult	Pan Trap_BL_C_2		Forestry Ecosystems Research Unit, IRSTEA
POLLE	POLLE1527-19	BL1800445	BL1800445	BOLD:AAE1160		654[0n]		MT871833	1	No				22-Jun-2018	Lasioglossum pauxillum	Adult	Pan Trap_BL_C_2		Forestry Ecosystems Research Unit, IRSTEA
POLLE	POLLE1528-19	BL1800446	BL1800446	BOLD:AAD9335		653[0n]		MT869352	1	No				22-Jun-2018	Lasioglossum morio	Adult	Pan Trap_BL_C_2		Forestry Ecosystems Research Unit, IRSTEA
POLLE	POLLE1529-19	BL1800447	BL1800447	BOLD:AAN8966		651[0n]		MT869681	1	No				22-Jun-2018	Panurgus dentipes	Adult	Pan Trap_BL_C_2		Forestry Ecosystems Research Unit, IRSTEA
POLLE	POLLE1530-19	BL1800448	BL1800448	BOLD:AAE5496		657[0n]		MT870633	1	No				22-Jun-2018	Lasioglossum malachurum	Adult	Pan Trap_BL_C_2		Forestry Ecosystems Research Unit, IRSTEA
POLLE	POLLE1531-19	BL1800449	BL1800449	BOLD:AAE5496		655[0n]		MT870969	1	No				22-Jun-2018	Lasioglossum malachurum	Adult	Pan Trap_BL_C_2		Forestry Ecosystems Research Unit, IRSTEA
POLLE	POLLE1533-19	BL1800451	BL1800451	BOLD:AAI6480		638[0n]		MT869804	1	No				22-Jun-2018	Seladonia subaurata	Adult	Pan Trap_BL_C_2		Forestry Ecosystems Research Unit, IRSTEA
POLLE	POLLE1534-19	BL1800452	BL1800452	BOLD:AAE1160		655[0n]		MT871773	1	No				22-Jun-2018	Lasioglossum pauxillum	Adult	Pan Trap_BL_C_2		Forestry Ecosystems Research Unit, IRSTEA
POLLE	POLLE1535-19	BL1800453	BL1800453	BOLD:AAB1060		653[0n]		MT868936	1	No				22-Jun-2018	Bombus lucorum	Adult	Pan Trap_BL_C_3		Forestry Ecosystems Research Unit, IRSTEA
POLLE	POLLE1536-19	BL1800454	BL1800454	BOLD:AAA2326		656[0n]		MT870813	1	No				22-Jun-2018	Apis mellifera	Adult	Pan Trap_BL_C_3		Forestry Ecosystems Research Unit, IRSTEA
POLLE	POLLE1537-19	BL1800455	BL1800455	BOLD:AAN4492		653[0n]		MT871344	1	No				22-Jun-2018	Halictus scabiosae	Adult	Pan Trap_BL_C_3		Forestry Ecosystems Research Unit, IRSTEA
POLLE	POLLE1538-19	BL1800456	BL1800456	BOLD:AAN9113		655[0n]		MT869711	1	No				22-Jun-2018	Eucera malvae	Adult	Pan Trap_BL_C_3		Forestry Ecosystems Research Unit, IRSTEA
POLLE	POLLE1539-19	BL1800457	BL1800457	BOLD:AAN4492		656[0n]		MT870106	1	No				22-Jun-2018	Halictus scabiosae	Adult	Pan Trap_BL_C_3		Forestry Ecosystems Research Unit, IRSTEA
POLLE	POLLE1541-19	BL1800459	BL1800459	BOLD:AAE5496		654[0n]		MT869070	1	No				22-Jun-2018	Lasioglossum malachurum	Adult	Pan Trap_BL_C_3		Forestry Ecosystems Research Unit, IRSTEA
POLLE	POLLE1542-19	BL1800460	BL1800460	BOLD:AAE5496		654[0n]		MT871463	1	No				22-Jun-2018	Lasioglossum malachurum	Adult	Pan Trap_BL_C_3		Forestry Ecosystems Research Unit, IRSTEA
POLLE	POLLE1543-19	BL1800461	BL1800461	BOLD:AAE5496		654[0n]		MT870301	1	No				22-Jun-2018	Lasioglossum malachurum	Adult	Pan Trap_BL_C_3		Forestry Ecosystems Research Unit, IRSTEA
POLLE	POLLE1544-19	BL1800462	BL1800462	BOLD:AAE5496		642[0n]		MT869543	1	No				22-Jun-2018	Lasioglossum malachurum	Adult	Pan Trap_BL_C_3		Forestry Ecosystems Research Unit, IRSTEA
POLLE	POLLE1545-19	BL1800463	BL1800463	BOLD:AAY5433		652[0n]		MT870557	1	No				22-Jun-2018	Lasioglossum laticeps	Adult	Pan Trap_BL_C_3		Forestry Ecosystems Research Unit, IRSTEA
POLLE	POLLE1546-19	BL1800464	BL1800464	BOLD:AAN8966		654[0n]		MT870275	1	No				22-Jun-2018	Panurgus dentipes	Adult	Pan Trap_BL_C_3		Forestry Ecosystems Research Unit, IRSTEA
POLLE	POLLE1547-19	BL1800465	BL1800465	BOLD:AAN8966		653[0n]		MT869617	1	No				22-Jun-2018	Panurgus dentipes	Adult	Pan Trap_BL_C_3		Forestry Ecosystems Research Unit, IRSTEA
POLLE	POLLE1548-19	BL1800466	BL1800466	BOLD:AAE5496		654[0n]		MT870841	1	No				22-Jun-2018	Lasioglossum malachurum	Adult	Pan Trap_BL_C_3		Forestry Ecosystems Research Unit, IRSTEA
POLLE	POLLE1549-19	BL1800467	BL1800467	BOLD:AAE5496		656[0n]		MT871248	1	No				22-Jun-2018	Lasioglossum malachurum	Adult	Pan Trap_BL_C_3		Forestry Ecosystems Research Unit, IRSTEA
POLLE	POLLE1550-19	BL1800468	BL1800468	BOLD:AAE5496		654[0n]		MT870578	1	No				22-Jun-2018	Lasioglossum malachurum	Adult	Pan Trap_BL_C_3		Forestry Ecosystems Research Unit, IRSTEA
POLLE	POLLE1551-19	BL1800469	BL1800469	BOLD:AAN8966		655[0n]		MT869318	1	No				22-Jun-2018	Panurgus dentipes	Adult	Pan Trap_BL_C_3		Forestry Ecosystems Research Unit, IRSTEA
POLLE	POLLE1552-19	BL1800470	BL1800470	BOLD:AAE5496		653[0n]		MT870216	1	No				22-Jun-2018	Lasioglossum malachurum	Adult	Pan Trap_BL_C_3		Forestry Ecosystems Research Unit, IRSTEA
POLLE	POLLE1553-19	BL1800471	BL1800471	BOLD:AAE1160		652[0n]		MT869904	1	No				22-Jun-2018	Lasioglossum pauxillum	Adult	Pan Trap_BL_C_3		Forestry Ecosystems Research Unit, IRSTEA
POLLE	POLLE1554-19	BL1800472	BL1800472	BOLD:AAE5496		654[0n]		MT870443	1	No				22-Jun-2018	Lasioglossum malachurum	Adult	Pan Trap_BL_C_3		Forestry Ecosystems Research Unit, IRSTEA
POLLE	POLLE1555-19	BL1800473	BL1800473	BOLD:AAE5496		652[0n]		MT870187	1	No				22-Jun-2018	Lasioglossum malachurum	Adult	Pan Trap_BL_C_3		Forestry Ecosystems Research Unit, IRSTEA
POLLE	POLLE1556-19	BL1800474	BL1800474	BOLD:AAD9335		654[0n]		MT870206	1	No				22-Jun-2018	Lasioglossum morio	Adult	Pan Trap_BL_C_3		Forestry Ecosystems Research Unit, IRSTEA
POLLE	POLLE1557-19	BL1800475	BL1800475	BOLD:AAE5115		654[0n]		MT870245	1	No				22-Jun-2018	Lasioglossum nitidulum	Adult	Pan Trap_BL_C_3		Forestry Ecosystems Research Unit, IRSTEA
POLLE	POLLE1558-19	BL1800476	BL1800476	BOLD:AAD9335		654[0n]		MT869796	1	No				22-Jun-2018	Lasioglossum morio	Adult	Pan Trap_BL_C_3		Forestry Ecosystems Research Unit, IRSTEA
POLLE	POLLE1560-19	BL1800478	BL1800478	BOLD:AAB0353		653[0n]		MT870152	1	No				22-Jun-2018	Lasioglossum calceatum	Adult	Pan Trap_BL_D_1		Forestry Ecosystems Research Unit, IRSTEA
POLLE	POLLE1561-19	BL1800479	BL1800479	BOLD:AAE5496		655[0n]		MT871073	1	No				22-Jun-2018	Lasioglossum malachurum	Adult	Pan Trap_BL_D_1		Forestry Ecosystems Research Unit, IRSTEA
POLLE	POLLE1562-19	BL1800480	BL1800480	BOLD:AAD9335		655[0n]		MT869147	1	No				22-Jun-2018	Lasioglossum morio	Adult	Pan Trap_BL_D_1		Forestry Ecosystems Research Unit, IRSTEA
POLLE	POLLE1563-19	BL1800481	BL1800481	BOLD:AAC4378		655[0n]		MT869382	1	No				22-Jun-2018	Bombus pascuorum	Adult	Pan Trap_BL_D_2		Forestry Ecosystems Research Unit, IRSTEA
POLLE	POLLE1564-19	BL1800482	BL1800482	BOLD:AAN4492		656[0n]		MT869316	1	No				22-Jun-2018	Halictus scabiosae	Adult	Pan Trap_BL_D_2		Forestry Ecosystems Research Unit, IRSTEA
POLLE	POLLE1565-19	BL1800483	BL1800483	BOLD:AAN4492		654[0n]		MT869258	1	No				22-Jun-2018	Halictus scabiosae	Adult	Pan Trap_BL_D_2		Forestry Ecosystems Research Unit, IRSTEA
POLLE	POLLE1566-19	BL1800484	BL1800484	BOLD:AAN4492		653[0n]		MT870503	1	No				22-Jun-2018	Halictus scabiosae	Adult	Pan Trap_BL_D_2		Forestry Ecosystems Research Unit, IRSTEA
POLLE	POLLE1567-19	BL1800485	BL1800485	BOLD:AAN4492		653[0n]		MT871337	1	No				22-Jun-2018	Halictus scabiosae	Adult	Pan Trap_BL_D_2		Forestry Ecosystems Research Unit, IRSTEA
POLLE	POLLE1568-19	BL1800486	BL1800486	BOLD:AAN4492		656[0n]		MT871780	1	No				22-Jun-2018	Halictus scabiosae	Adult	Pan Trap_BL_D_2		Forestry Ecosystems Research Unit, IRSTEA
POLLE	POLLE1569-19	BL1800487	BL1800487	BOLD:AAN4492		654[0n]		MT869494	1	No				22-Jun-2018	Halictus scabiosae	Adult	Pan Trap_BL_D_2		Forestry Ecosystems Research Unit, IRSTEA
POLLE	POLLE1570-19	BL1800488	BL1800488	BOLD:AAB0353		640[0n]		MT870418	1	No				22-Jun-2018	Lasioglossum calceatum	Adult	Pan Trap_BL_D_2		Forestry Ecosystems Research Unit, IRSTEA
POLLE	POLLE1571-19	BL1800489	BL1800489	BOLD:AAB0353		654[0n]		MT871767	1	No				22-Jun-2018	Lasioglossum calceatum	Adult	Pan Trap_BL_D_2		Forestry Ecosystems Research Unit, IRSTEA
POLLE	POLLE1572-19	BL1800490	BL1800490	BOLD:AAB0353		656[0n]		MT869448	1	No				22-Jun-2018	Lasioglossum calceatum	Adult	Pan Trap_BL_D_2		Forestry Ecosystems Research Unit, IRSTEA
POLLE	POLLE1573-19	BL1800491	BL1800491	BOLD:AAE5496		650[0n]		MT870903	1	No				22-Jun-2018	Lasioglossum malachurum	Adult	Pan Trap_BL_D_2		Forestry Ecosystems Research Unit, IRSTEA
POLLE	POLLE1574-19	BL1800492	BL1800492	BOLD:AAE5496		657[0n]		MT870723	1	No				22-Jun-2018	Lasioglossum malachurum	Adult	Pan Trap_BL_D_2		Forestry Ecosystems Research Unit, IRSTEA
POLLE	POLLE1575-19	BL1800493	BL1800493	BOLD:AAN4492		653[0n]		MT871511	1	No				22-Jun-2018	Halictus scabiosae	Adult	Pan Trap_BL_D_2		Forestry Ecosystems Research Unit, IRSTEA
POLLE	POLLE1577-19	BL1800495	BL1800495	BOLD:AAB0353		654[0n]		MT871653	1	No				22-Jun-2018	Lasioglossum calceatum	Adult	Pan Trap_BL_D_2		Forestry Ecosystems Research Unit, IRSTEA
POLLE	POLLE1578-19	BL1800496	BL1800496	BOLD:ABZ6809		652[0n]		MT869551	1	No				22-Jun-2018	Colletes fodiens	Adult	Pan Trap_BL_D_2		Forestry Ecosystems Research Unit, IRSTEA
POLLE	POLLE1580-19	BL1800498	BL1800498	BOLD:AAB0353		641[0n]		MT871665	1	No				22-Jun-2018	Lasioglossum calceatum	Adult	Pan Trap_BL_D_2		Forestry Ecosystems Research Unit, IRSTEA
POLLE	POLLE1581-19	BL1800499	BL1800499	BOLD:AAB0353		656[0n]		MT869927	1	No				22-Jun-2018	Lasioglossum calceatum	Adult	Pan Trap_BL_D_2		Forestry Ecosystems Research Unit, IRSTEA
POLLE	POLLE1582-19	BL1800500	BL1800500	BOLD:AAE5496		653[0n]		MT869163	1	No				22-Jun-2018	Lasioglossum malachurum	Adult	Pan Trap_BL_D_2		Forestry Ecosystems Research Unit, IRSTEA
POLLE	POLLE1583-19	BL1800501	BL1800501	BOLD:AAY5383		655[0n]		MT870170	1	No				22-Jun-2018	Halictus maculatus	Adult	Pan Trap_BL_D_2		Forestry Ecosystems Research Unit, IRSTEA
POLLE	POLLE1584-19	BL1800502	BL1800502	BOLD:AAB0353		656[0n]		MT871135	1	No				22-Jun-2018	Lasioglossum calceatum	Adult	Pan Trap_BL_D_2		Forestry Ecosystems Research Unit, IRSTEA
POLLE	POLLE1585-19	BL1800503	BL1800503	BOLD:AAO8736		651[0n]		MT870951	1	No				22-Jun-2018	Osmia gallarum	Adult	Pan Trap_BL_D_2		Forestry Ecosystems Research Unit, IRSTEA
POLLE	POLLE1586-19	BL1800504	BL1800504	BOLD:AAE5496		642[0n]		MT870791	1	No				22-Jun-2018	Lasioglossum malachurum	Adult	Pan Trap_BL_D_2		Forestry Ecosystems Research Unit, IRSTEA
POLLE	POLLE1587-19	BL1800505	BL1800505	BOLD:AAE1160		651[0n]		MT869505	1	No				22-Jun-2018	Lasioglossum pauxillum	Adult	Pan Trap_BL_D_2		Forestry Ecosystems Research Unit, IRSTEA
POLLE	POLLE1588-19	BL1800506	BL1800506	BOLD:AAE5496		655[0n]		MT869567	1	No				22-Jun-2018	Lasioglossum malachurum	Adult	Pan Trap_BL_D_2		Forestry Ecosystems Research Unit, IRSTEA
POLLE	POLLE1589-19	BL1800507	BL1800507	BOLD:AAE5496		641[0n]		MT869347	1	No				22-Jun-2018	Lasioglossum malachurum	Adult	Pan Trap_BL_D_2		Forestry Ecosystems Research Unit, IRSTEA
POLLE	POLLE1590-19	BL1800508	BL1800508	BOLD:AAE5496		654[0n]		MT869640	1	No				22-Jun-2018	Lasioglossum malachurum	Adult	Pan Trap_BL_D_2		Forestry Ecosystems Research Unit, IRSTEA
POLLE	POLLE1591-19	BL1800509	BL1800509	BOLD:AAD9335		652[0n]		MT869135	1	No				22-Jun-2018	Lasioglossum morio	Adult	Pan Trap_BL_D_2		Forestry Ecosystems Research Unit, IRSTEA
POLLE	POLLE1592-19	BL1800510	BL1800510	BOLD:AAE1160		652[0n]		MT870197	1	No				22-Jun-2018	Lasioglossum pauxillum	Adult	Pan Trap_BL_D_2		Forestry Ecosystems Research Unit, IRSTEA
POLLE	POLLE1593-19	BL1800511	BL1800511	BOLD:AAN4492		651[0n]		MT870609	1	No				22-Jun-2018	Halictus scabiosae	Adult	Pan Trap_BL_D_3		Forestry Ecosystems Research Unit, IRSTEA
POLLE	POLLE1594-19	BL1800512	BL1800512	BOLD:AAN4492		651[0n]		MT869639	1	No				22-Jun-2018	Halictus scabiosae	Adult	Pan Trap_BL_D_3		Forestry Ecosystems Research Unit, IRSTEA
POLLE	POLLE1595-19	BL1800513	BL1800513	BOLD:AAN4492		653[0n]		MT871721	1	No				22-Jun-2018	Halictus scabiosae	Adult	Pan Trap_BL_D_3		Forestry Ecosystems Research Unit, IRSTEA
POLLE	POLLE1596-19	BL1800514	BL1800514	BOLD:AAB0353		652[0n]		MT870732	1	No				22-Jun-2018	Lasioglossum calceatum	Adult	Pan Trap_BL_D_3		Forestry Ecosystems Research Unit, IRSTEA
POLLE	POLLE1597-19	BL1800515	BL1800515	BOLD:AAB0353		652[0n]		MT871578	1	No				22-Jun-2018	Lasioglossum calceatum	Adult	Pan Trap_BL_D_3		Forestry Ecosystems Research Unit, IRSTEA
POLLE	POLLE1600-19	BL1800518	BL1800518	BOLD:AAE5496		652[0n]		MT870219	1	No				22-Jun-2018	Lasioglossum malachurum	Adult	Pan Trap_BL_D_3		Forestry Ecosystems Research Unit, IRSTEA
POLLE	POLLE1601-19	BL1800519	BL1800519	BOLD:AAE5496		653[0n]		MT869138	1	No				22-Jun-2018	Lasioglossum malachurum	Adult	Pan Trap_BL_D_3		Forestry Ecosystems Research Unit, IRSTEA
POLLE	POLLE1602-19	BL1800520	BL1800520	BOLD:AAD9335		640[0n]		MT871027	1	No				22-Jun-2018	Lasioglossum morio	Adult	Pan Trap_BL_E_2		Forestry Ecosystems Research Unit, IRSTEA
POLLE	POLLE1603-19	BL1800521	BL1800521	BOLD:AAD5869		653[0n]		MT868988	1	No				22-Jun-2018	Halictus langobardicus	Adult	Pan Trap_BL_E_2		Forestry Ecosystems Research Unit, IRSTEA
POLLE	POLLE1604-19	BL1800522	BL1800522	BOLD:AAN4492		653[0n]		MT869275	1	No				22-Jun-2018	Halictus scabiosae	Adult	Pan Trap_BL_E_3		Forestry Ecosystems Research Unit, IRSTEA
POLLE	POLLE1605-19	BL1800523	BL1800523	BOLD:AAD5869		651[0n]		MT870280	1	No				22-Jun-2018	Halictus langobardicus	Adult	Pan Trap_BL_F_2		Forestry Ecosystems Research Unit, IRSTEA
POLLE	POLLE1606-19	BL1800524	BL1800524	BOLD:AAA2326		653[0n]		MT870322	1	No				06-Jul-2018	Apis mellifera	Adult	Pan Trap_BL_A_3		Forestry Ecosystems Research Unit, IRSTEA
POLLE	POLLE1607-19	BL1800525	BL1800525	BOLD:AAA2326		654[0n]		MT868971	1	No				06-Jul-2018	Apis mellifera	Adult	Pan Trap_BL_A_3		Forestry Ecosystems Research Unit, IRSTEA
POLLE	POLLE1608-19	BL1800526	BL1800526	BOLD:AAJ2115		652[0n]		MT870375	1	No				06-Jul-2018	Andrena dorsata	Adult	Pan Trap_BL_A_3		Forestry Ecosystems Research Unit, IRSTEA
POLLE	POLLE1609-19	BL1800527	BL1800527	BOLD:AAN8966		657[0n]		MT869684	1	No				06-Jul-2018	Panurgus dentipes	Adult	Pan Trap_BL_A_3		Forestry Ecosystems Research Unit, IRSTEA
POLLE	POLLE1610-19	BL1800528	BL1800528	BOLD:AAE5496		656[0n]		MT869635	1	No				06-Jul-2018	Lasioglossum malachurum	Adult	Pan Trap_BL_A_3		Forestry Ecosystems Research Unit, IRSTEA
POLLE	POLLE1611-19	BL1800529	BL1800529	BOLD:AAB0353		657[0n]		MT869155	1	No				06-Jul-2018	Lasioglossum calceatum	Adult	Pan Trap_BL_A_3		Forestry Ecosystems Research Unit, IRSTEA
POLLE	POLLE1612-19	BL1800530	BL1800530	BOLD:AAE5496		657[0n]		MT871787	1	No				06-Jul-2018	Lasioglossum malachurum	Adult	Pan Trap_BL_A_3		Forestry Ecosystems Research Unit, IRSTEA
POLLE	POLLE1613-19	BL1800531	BL1800531	BOLD:AAI6480		658[0n]		MT871560	1	No				06-Jul-2018	Seladonia subaurata	Adult	Pan Trap_BL_A_3		Forestry Ecosystems Research Unit, IRSTEA
POLLE	POLLE1614-19	BL1800532	BL1800532	BOLD:AAK5812		654[0n]		MT871488	1	No				06-Jul-2018	Hoplitis leucomelana	Adult	Pan Trap_BL_A_3		Forestry Ecosystems Research Unit, IRSTEA
POLLE	POLLE1615-19	BL1800533	BL1800533	BOLD:AAY5383		652[0n]		MT869963	1	No				06-Jul-2018	Halictus maculatus	Adult	Pan Trap_BL_A_3		Forestry Ecosystems Research Unit, IRSTEA
POLLE	POLLE1616-19	BL1800534	BL1800534	BOLD:AAN8966		658[0n]		MT871161	1	No				06-Jul-2018	Panurgus dentipes	Adult	Pan Trap_BL_A_3		Forestry Ecosystems Research Unit, IRSTEA
POLLE	POLLE1619-19	BL1800537	BL1800537	BOLD:AAN8966		643[0n]		MT870329	1	No				06-Jul-2018	Panurgus dentipes	Adult	Pan Trap_BL_A_1		Forestry Ecosystems Research Unit, IRSTEA
POLLE	POLLE1620-19	BL1800538	BL1800538	BOLD:AAN8966		654[0n]		MT869425	1	No				06-Jul-2018	Panurgus dentipes	Adult	Pan Trap_BL_A_1		Forestry Ecosystems Research Unit, IRSTEA
POLLE	POLLE1623-19	BL1800541	BL1800541	BOLD:AAE5496		654[0n]		MT869219	1	No				06-Jul-2018	Lasioglossum malachurum	Adult	Pan Trap_BL_A_2		Forestry Ecosystems Research Unit, IRSTEA
POLLE	POLLE1625-19	BL1800543	BL1800543	BOLD:AAE5496		655[0n]		MT869517	1	No				06-Jul-2018	Lasioglossum malachurum	Adult	Pan Trap_BL_A_2		Forestry Ecosystems Research Unit, IRSTEA
POLLE	POLLE1626-19	BL1800544	BL1800544	BOLD:AAE5496		654[0n]		MT871689	1	No				06-Jul-2018	Lasioglossum malachurum	Adult	Pan Trap_BL_A_2		Forestry Ecosystems Research Unit, IRSTEA
POLLE	POLLE1627-19	BL1800545	BL1800545	BOLD:AAD9335		655[0n]		MT870169	1	No				06-Jul-2018	Lasioglossum morio	Adult	Pan Trap_BL_A_2		Forestry Ecosystems Research Unit, IRSTEA
POLLE	POLLE1628-19	BL1800546	BL1800546	BOLD:AAE5755		654[0n]		MT870067	1	No				27-Apr-2018	Nomada bifasciata	Adult	Pan Trap_BL_F_NA		Forestry Ecosystems Research Unit, IRSTEA
POLLE	POLLE1629-19	BL1800547	BL1800547	BOLD:AAN4492		654[0n]		MT870431	1	No				27-Apr-2018	Halictus scabiosae	Adult	Pan Trap_BL_F_NA		Forestry Ecosystems Research Unit, IRSTEA
POLLE	POLLE1632-19	BL1800550	BL1800550	BOLD:AAD7687		653[0n]		MT869085	1	No				27-Apr-2018	Lasioglossum marginatum	Adult	Pan Trap_BL_E_NA		Forestry Ecosystems Research Unit, IRSTEA
POLLE	POLLE1633-19	BL1800551	BL1800551	BOLD:AAF1286		637[0n]		MT871177	1	No				27-Apr-2018	Andrena vaga	Adult	Pan Trap_BL_E_NA		Forestry Ecosystems Research Unit, IRSTEA
POLLE	POLLE1634-19	BL1800552	BL1800552	BOLD:ADZ6919		653[0n]		MT871458	1	No				27-Apr-2018	Andrena simontornyella	Adult	Pan Trap_BL_E_NA		Forestry Ecosystems Research Unit, IRSTEA
POLLE	POLLE1636-19	BL1800554	BL1800554	BOLD:AAA2326		654[0n]		MT871316	1	No				04-Jun-2018	Apis mellifera	Adult	Pan Trap_BL_C_NA		Forestry Ecosystems Research Unit, IRSTEA
POLLE	POLLE1638-19	BL1800556	BL1800556	BOLD:AAE4950		653[0n]		MT871849	1	No				04-Jun-2018	Andrena proxima	Adult	Pan Trap_BL_E_NA		Forestry Ecosystems Research Unit, IRSTEA
POLLE	POLLE1640-19	BL1800558	BL1800558	BOLD:AAE4950		654[0n]		MT870296	1	No				04-Jun-2018	Andrena proxima	Adult	Pan Trap_BL_E_NA		Forestry Ecosystems Research Unit, IRSTEA
POLLE	POLLE1641-19	BL1800559	BL1800559	BOLD:AAA2326		654[0n]		MT871133	1	No				04-Jun-2018	Apis mellifera	Adult	Pan Trap_BL_D_NA		Forestry Ecosystems Research Unit, IRSTEA
POLLE	POLLE1642-19	BL1800560	BL1800560	BOLD:AAC4378		654[0n]		MT870827	1	No				04-Jun-2018	Bombus pascuorum	Adult	Pan Trap_BL_D_NA		Forestry Ecosystems Research Unit, IRSTEA
POLLE	POLLE1643-19	BL1800561	BL1800561	BOLD:AAE5496		651[0n]		MT871029	1	No				04-Jun-2018	Lasioglossum malachurum	Adult	Pan Trap_BL_D_NA		Forestry Ecosystems Research Unit, IRSTEA
POLLE	POLLE1644-19	BL1800562	BL1800562	BOLD:AAB1062		654[0n]		MT869867	1	No				04-Jun-2018	Bombus terrestris	Adult	Pan Trap_BL_B_NA		Forestry Ecosystems Research Unit, IRSTEA
POLLE	POLLE1645-19	BL1800563	BL1800563	BOLD:AAB1062		651[0n]		MT870605	1	No				04-Jun-2018	Bombus terrestris	Adult	Pan Trap_BL_B_NA		Forestry Ecosystems Research Unit, IRSTEA
POLLE	POLLE1646-19	BL1800564	BL1800564	BOLD:AAA2326		657[0n]		MT868968	1	No				04-Jun-2018	Apis mellifera	Adult	Pan Trap_BL_B_NA		Forestry Ecosystems Research Unit, IRSTEA
POLLE	POLLE1647-19	BL1800565	BL1800565	BOLD:AAD4735		655[0n]		MT869533	1	No				04-Jun-2018	Bombus pratorum	Adult	Pan Trap_BL_F_NA		Forestry Ecosystems Research Unit, IRSTEA
POLLE	POLLE1651-19	BL1800569	BL1800569	BOLD:AAE1815		652[0n]		MT868937	1	No				18-May-2018	Andrena nitida	Adult	Pan Trap_BL_E_NA		Forestry Ecosystems Research Unit, IRSTEA
POLLE	POLLE1654-19	BL1800572	BL1800572	BOLD:AAC6016		656[0n]		MT870473	1	No				22-Jun-2018	Bombus lapidarius	Adult	Pan Trap_BL_D_NA		Forestry Ecosystems Research Unit, IRSTEA
POLLE	POLLE1656-19	BL1800574	BL1800574	BOLD:AAC4378		655[0n]		MT870497	1	No				22-Jun-2018	Bombus pascuorum	Adult	Pan Trap_BL_D_NA		Forestry Ecosystems Research Unit, IRSTEA
POLLE	POLLE1658-19	BL1800576	BL1800576	BOLD:AAD7888		655[0n]		MT869523	1	No				22-Jun-2018	Megachile maritima	Adult	Pan Trap_BL_C_NA		Forestry Ecosystems Research Unit, IRSTEA
POLLE	POLLE1659-19	BL1800577	BL1800577	BOLD:AAB1062		651[0n]		MT870757	1	No				06-Jul-2018	Bombus terrestris	Adult	Pan Trap_BL_C_NA		Forestry Ecosystems Research Unit, IRSTEA
POLLE	POLLE1662-19	BL1800580	BL1800580	BOLD:AAI9262		654[0n]		MT870646	1	No				06-Jul-2018	Colletes daviesanus	Adult	Pan Trap_BL_B_NA		Forestry Ecosystems Research Unit, IRSTEA
POLLE	POLLE1663-19	BL1800581	BL1800581	BOLD:AAE1160		646[0n]		MT870985	1	No				06-Jul-2018	Lasioglossum pauxillum	Adult	Pan Trap_BL_B_NA		Forestry Ecosystems Research Unit, IRSTEA
POLLE	POLLE1664-19	BL1800582	BL1800582	BOLD:AAE5496		653[0n]		MT870131	1	No				06-Jul-2018	Lasioglossum malachurum	Adult	Pan Trap_BL_C_NA		Forestry Ecosystems Research Unit, IRSTEA
POLLE	POLLE1665-19	BL1800583	BL1800583	BOLD:AAI9262		653[0n]		MT870884	1	No				06-Jul-2018	Colletes daviesanus	Adult	Pan Trap_BL_C_NA		Forestry Ecosystems Research Unit, IRSTEA
POLLE	POLLE1666-19	BL1800584	BL1800584	BOLD:AAB1062		653[0n]		MT869483	1	No				06-Jul-2018	Bombus terrestris	Adult	Pan Trap_BL_C_NA		Forestry Ecosystems Research Unit, IRSTEA
POLLE	POLLE1667-19	BL1800585	BL1800585	BOLD:AAD5869		654[0n]		MT869918	1	No				06-Jul-2018	Halictus langobardicus	Adult	Pan Trap_BL_C_NA		Forestry Ecosystems Research Unit, IRSTEA
POLLE	POLLE1668-19	BL1800586	BL1800586	BOLD:AAE4947		651[0n]		MT869158	1	No				06-Jul-2018	Andrena minutuloides	Adult	Pan Trap_BL_C_NA		Forestry Ecosystems Research Unit, IRSTEA
POLLE	POLLE1670-19	BL1800588	BL1800588	BOLD:AAD5869		654[0n]		MT870850	1	No				06-Jul-2018	Halictus langobardicus	Adult	Pan Trap_BL_E_NA		Forestry Ecosystems Research Unit, IRSTEA
POLLE	POLLE1671-19	BL1800589	BL1800589	BOLD:AAD9335		654[0n]		MT868986	1	No				06-Jul-2018	Lasioglossum morio	Adult	Pan Trap_BL_B_1		Forestry Ecosystems Research Unit, IRSTEA
POLLE	POLLE1672-19	BL1800590	BL1800590	BOLD:AAY5433		651[0n]		MT869321	1	No				06-Jul-2018	Lasioglossum laticeps	Adult	Pan Trap_BL_B_1		Forestry Ecosystems Research Unit, IRSTEA
POLLE	POLLE1673-19	BL1800591	BL1800591	BOLD:AAD9335		654[0n]		MT870341	1	No				06-Jul-2018	Lasioglossum morio	Adult	Pan Trap_BL_B_2		Forestry Ecosystems Research Unit, IRSTEA
POLLE	POLLE1674-19	BL1800592	BL1800592	BOLD:AAD9335		640[0n]		MT870953	1	No				06-Jul-2018	Lasioglossum morio	Adult	Pan Trap_BL_B_2		Forestry Ecosystems Research Unit, IRSTEA
POLLE	POLLE1675-19	BL1800593	BL1800593	BOLD:AAD2472		654[0n]		MT870332	1	No				06-Jul-2018	Andrena trimmerana	Adult	Pan Trap_BL_B_3		Forestry Ecosystems Research Unit, IRSTEA
POLLE	POLLE1676-19	BL1800594	BL1800594	BOLD:AAN8966		654[0n]		MT870276	1	No				06-Jul-2018	Panurgus dentipes	Adult	Pan Trap_BL_B_3		Forestry Ecosystems Research Unit, IRSTEA
POLLE	POLLE1678-19	BL1800596	BL1800596	BOLD:AAD9335		654[0n]		MT871377	1	No				06-Jul-2018	Lasioglossum morio	Adult	Pan Trap_BL_B_3		Forestry Ecosystems Research Unit, IRSTEA
POLLE	POLLE1679-19	BL1800597	BL1800597	BOLD:AAD9335		654[0n]		MT871168	1	No				06-Jul-2018	Lasioglossum morio	Adult	Pan Trap_BL_B_3		Forestry Ecosystems Research Unit, IRSTEA
POLLE	POLLE1680-19	BL1800598	BL1800598	BOLD:AAD9335		653[0n]		MT870889	1	No				06-Jul-2018	Lasioglossum morio	Adult	Pan Trap_BL_B_3		Forestry Ecosystems Research Unit, IRSTEA
POLLE	POLLE1681-19	BL1800599	BL1800599	BOLD:AAD9335		658[0n]		MT871237	1	No				06-Jul-2018	Lasioglossum morio	Adult	Pan Trap_BL_B_3		Forestry Ecosystems Research Unit, IRSTEA
POLLE	POLLE1684-19	BL1800602	BL1800602	BOLD:AAN4492		654[0n]		MT871819	1	No				06-Jul-2018	Halictus scabiosae	Adult	Pan Trap_BL_C_1		Forestry Ecosystems Research Unit, IRSTEA
POLLE	POLLE1685-19	BL1800603	BL1800603	BOLD:AAY5433		654[0n]		MT869440	1	No				06-Jul-2018	Lasioglossum laticeps	Adult	Pan Trap_BL_C_1		Forestry Ecosystems Research Unit, IRSTEA
POLLE	POLLE1686-19	BL1800604	BL1800604	BOLD:AAE5496		654[0n]		MT869513	1	No				06-Jul-2018	Lasioglossum malachurum	Adult	Pan Trap_BL_C_1		Forestry Ecosystems Research Unit, IRSTEA
POLLE	POLLE1687-19	BL1800605	BL1800605	BOLD:AAD9335		654[0n]		MT871676	1	No				06-Jul-2018	Lasioglossum morio	Adult	Pan Trap_BL_C_1		Forestry Ecosystems Research Unit, IRSTEA
POLLE	POLLE1688-19	BL1800606	BL1800606	BOLD:AAE1160		655[0n]		MT871597	1	No				06-Jul-2018	Lasioglossum pauxillum	Adult	Pan Trap_BL_C_1		Forestry Ecosystems Research Unit, IRSTEA
POLLE	POLLE1689-19	BL1800607	BL1800607	BOLD:AAE1160		654[0n]		MT871473	1	No				06-Jul-2018	Lasioglossum pauxillum	Adult	Pan Trap_BL_C_1		Forestry Ecosystems Research Unit, IRSTEA
POLLE	POLLE1691-19	BL1800609	BL1800609	BOLD:AAD0329		653[0n]		MT869231	1	No				06-Jul-2018	Sphecodes crassus	Adult	Pan Trap_BL_C_1		Forestry Ecosystems Research Unit, IRSTEA
POLLE	POLLE1692-19	BL1800610	BL1800610	BOLD:AAE5496		658[0n]		MT869664	1	No				06-Jul-2018	Lasioglossum malachurum	Adult	Pan Trap_BL_C_1		Forestry Ecosystems Research Unit, IRSTEA
POLLE	POLLE1693-19	BL1800611	BL1800611	BOLD:AAY5433		656[0n]		MT871558	1	No				06-Jul-2018	Lasioglossum laticeps	Adult	Pan Trap_BL_C_1		Forestry Ecosystems Research Unit, IRSTEA
POLLE	POLLE1694-19	BL1800612	BL1800612	BOLD:AAD9335		655[0n]		MT869336	1	No				06-Jul-2018	Lasioglossum morio	Adult	Pan Trap_BL_C_1		Forestry Ecosystems Research Unit, IRSTEA
POLLE	POLLE1695-19	BL1800613	BL1800613	BOLD:AAN9113		655[0n]		MT871576	1	No				06-Jul-2018	Eucera malvae	Adult	Pan Trap_BL_C_2		Forestry Ecosystems Research Unit, IRSTEA
POLLE	POLLE1696-19	BL1800614	BL1800614	BOLD:AAE5496		655[0n]		MT871829	1	No				06-Jul-2018	Lasioglossum malachurum	Adult	Pan Trap_BL_C_2		Forestry Ecosystems Research Unit, IRSTEA
POLLE	POLLE1697-19	BL1800615	BL1800615	BOLD:AED2841		653[0n]		MT871396	1	No				06-Jul-2018	Seladonia tumulorum	Adult	Pan Trap_BL_C_2		Forestry Ecosystems Research Unit, IRSTEA
POLLE	POLLE1698-19	BL1800616	BL1800616	BOLD:AAZ1489		651[0n]		MT870047	1	No				06-Jul-2018	Lasioglossum glabriusculum	Adult	Pan Trap_BL_C_2		Forestry Ecosystems Research Unit, IRSTEA
POLLE	POLLE1699-19	BL1800617	BL1800617	BOLD:AAE5496		654[0n]		MT870582	1	No				06-Jul-2018	Lasioglossum malachurum	Adult	Pan Trap_BL_C_2		Forestry Ecosystems Research Unit, IRSTEA
POLLE	POLLE1700-19	BL1800618	BL1800618	BOLD:AAE5496		656[0n]		MT869210	1	No				06-Jul-2018	Lasioglossum malachurum	Adult	Pan Trap_BL_C_2		Forestry Ecosystems Research Unit, IRSTEA
POLLE	POLLE1701-19	BL1800619	BL1800619	BOLD:AAE1160		660[0n]		MT869484	1	No				06-Jul-2018	Lasioglossum pauxillum	Adult	Pan Trap_BL_C_2		Forestry Ecosystems Research Unit, IRSTEA
POLLE	POLLE1702-19	BL1800620	BL1800620	BOLD:AAE5496		657[0n]		MT870464	1	No				06-Jul-2018	Lasioglossum malachurum	Adult	Pan Trap_BL_C_2		Forestry Ecosystems Research Unit, IRSTEA
POLLE	POLLE1703-19	BL1800621	BL1800621	BOLD:AAE1160		657[0n]		MT871362	1	No				06-Jul-2018	Lasioglossum pauxillum	Adult	Pan Trap_BL_C_2		Forestry Ecosystems Research Unit, IRSTEA
POLLE	POLLE1704-19	BL1800622	BL1800622	BOLD:AAD9335		654[0n]		MT869990	1	No				06-Jul-2018	Lasioglossum morio	Adult	Pan Trap_BL_C_2		Forestry Ecosystems Research Unit, IRSTEA
POLLE	POLLE1705-19	BL1800623	BL1800623	BOLD:AAE1160		653[0n]		MT869311	1	No				06-Jul-2018	Lasioglossum pauxillum	Adult	Pan Trap_BL_C_2		Forestry Ecosystems Research Unit, IRSTEA
POLLE	POLLE1706-19	BL1800624	BL1800624	BOLD:AAN4492		655[0n]		MT869465	1	No				06-Jul-2018	Halictus scabiosae	Adult	Pan Trap_BL_C_3		Forestry Ecosystems Research Unit, IRSTEA
POLLE	POLLE1707-19	BL1800625	BL1800625	BOLD:AAN8966		654[0n]		MT869896	1	No				06-Jul-2018	Panurgus dentipes	Adult	Pan Trap_BL_C_3		Forestry Ecosystems Research Unit, IRSTEA
POLLE	POLLE1708-19	BL1800626	BL1800626	BOLD:ADM2541		656[0n]		MT871062	1	No				06-Jul-2018	Lasioglossum subhirtum	Adult	Pan Trap_BL_C_3		Forestry Ecosystems Research Unit, IRSTEA
POLLE	POLLE1709-19	BL1800627	BL1800627	BOLD:AAN8966		655[0n]		MT871742	1	No				06-Jul-2018	Panurgus dentipes	Adult	Pan Trap_BL_C_3		Forestry Ecosystems Research Unit, IRSTEA
POLLE	POLLE1710-19	BL1800628	BL1800628	BOLD:AAN8966		652[0n]		MT870520	1	No				06-Jul-2018	Panurgus dentipes	Adult	Pan Trap_BL_C_3		Forestry Ecosystems Research Unit, IRSTEA
POLLE	POLLE1711-19	BL1800629	BL1800629	BOLD:AAE5496		655[0n]		MT869772	1	No				06-Jul-2018	Lasioglossum malachurum	Adult	Pan Trap_BL_C_3		Forestry Ecosystems Research Unit, IRSTEA
POLLE	POLLE1712-19	BL1800630	BL1800630	BOLD:AAN8966		654[0n]		MT868940	1	No				06-Jul-2018	Panurgus dentipes	Adult	Pan Trap_BL_C_3		Forestry Ecosystems Research Unit, IRSTEA
POLLE	POLLE1713-19	BL1800631	BL1800631	BOLD:AAN8966		654[0n]		MT869271	1	No				06-Jul-2018	Panurgus dentipes	Adult	Pan Trap_BL_C_3		Forestry Ecosystems Research Unit, IRSTEA
POLLE	POLLE1714-19	BL1800632	BL1800632	BOLD:AAE5496		653[0n]		MT870461	1	No				06-Jul-2018	Lasioglossum malachurum	Adult	Pan Trap_BL_C_3		Forestry Ecosystems Research Unit, IRSTEA
POLLE	POLLE1715-19	BL1800633	BL1800633	BOLD:AAN8966		655[0n]		MT870878	1	No				06-Jul-2018	Panurgus dentipes	Adult	Pan Trap_BL_C_3		Forestry Ecosystems Research Unit, IRSTEA
POLLE	POLLE1716-19	BL1800634	BL1800634	BOLD:AAE5496		655[0n]		MT870228	1	No				06-Jul-2018	Lasioglossum malachurum	Adult	Pan Trap_BL_C_3		Forestry Ecosystems Research Unit, IRSTEA
POLLE	POLLE1717-19	BL1800635	BL1800635	BOLD:AAN8966		653[0n]		MT871589	1	No				06-Jul-2018	Panurgus dentipes	Adult	Pan Trap_BL_C_3		Forestry Ecosystems Research Unit, IRSTEA
POLLE	POLLE1718-19	BL1800636	BL1800636	BOLD:AAN8966		655[0n]		MT869938	1	No				06-Jul-2018	Panurgus dentipes	Adult	Pan Trap_BL_C_3		Forestry Ecosystems Research Unit, IRSTEA
POLLE	POLLE1719-19	BL1800637	BL1800637	BOLD:AAN8966		654[0n]		MT870948	1	No				06-Jul-2018	Panurgus dentipes	Adult	Pan Trap_BL_C_3		Forestry Ecosystems Research Unit, IRSTEA
POLLE	POLLE1720-19	BL1800638	BL1800638	BOLD:AAD9335		656[0n]		MT869835	1	No				06-Jul-2018	Lasioglossum morio	Adult	Pan Trap_BL_C_3		Forestry Ecosystems Research Unit, IRSTEA
POLLE	POLLE1721-19	BL1800639	BL1800639	BOLD:AAE5496		655[0n]		MT869817	1	No				06-Jul-2018	Lasioglossum malachurum	Adult	Pan Trap_BL_C_3		Forestry Ecosystems Research Unit, IRSTEA
POLLE	POLLE1722-19	BL1800640	BL1800640	BOLD:AAC2461		653[0n]		MT871418	1	No				06-Jul-2018	Lasioglossum villosulum	Adult	Pan Trap_BL_C_3		Forestry Ecosystems Research Unit, IRSTEA
POLLE	POLLE1723-19	BL1800641	BL1800641	BOLD:AAD5869		654[0n]		MT871175	1	No				06-Jul-2018	Halictus langobardicus	Adult	Pan Trap_BL_D_1		Forestry Ecosystems Research Unit, IRSTEA
POLLE	POLLE1724-19	BL1800642	BL1800642	BOLD:AAB0353		655[0n]		MT871740	1	No				06-Jul-2018	Lasioglossum calceatum	Adult	Pan Trap_BL_D_1		Forestry Ecosystems Research Unit, IRSTEA
POLLE	POLLE1725-19	BL1800643	BL1800643	BOLD:AAE5496		654[0n]		MT869335	1	No				06-Jul-2018	Lasioglossum malachurum	Adult	Pan Trap_BL_D_1		Forestry Ecosystems Research Unit, IRSTEA
POLLE	POLLE1726-19	BL1800644	BL1800644	BOLD:AAE5496		654[0n]		MT870214	1	No				06-Jul-2018	Lasioglossum malachurum	Adult	Pan Trap_BL_D_1		Forestry Ecosystems Research Unit, IRSTEA
POLLE	POLLE1727-19	BL1800645	BL1800645	BOLD:AAE5496		655[0n]		MT871411	1	No				06-Jul-2018	Lasioglossum malachurum	Adult	Pan Trap_BL_D_1		Forestry Ecosystems Research Unit, IRSTEA
POLLE	POLLE1729-19	BL1800647	BL1800647	BOLD:AAN4492		653[0n]		MT870861	1	No				06-Jul-2018	Halictus scabiosae	Adult	Pan Trap_BL_D_1		Forestry Ecosystems Research Unit, IRSTEA
POLLE	POLLE1730-19	BL1800648	BL1800648	BOLD:AAE5496		653[0n]		MT870160	1	No				06-Jul-2018	Lasioglossum malachurum	Adult	Pan Trap_BL_D_1		Forestry Ecosystems Research Unit, IRSTEA
POLLE	POLLE1731-19	BL1800649	BL1800649	BOLD:AAD9335		653[0n]		MT870258	1	No				06-Jul-2018	Lasioglossum morio	Adult	Pan Trap_BL_D_1		Forestry Ecosystems Research Unit, IRSTEA
POLLE	POLLE1733-19	BL1800651	BL1800651	BOLD:AAD9335		654[0n]		MT871371	1	No				06-Jul-2018	Lasioglossum morio	Adult	Pan Trap_BL_D_1		Forestry Ecosystems Research Unit, IRSTEA
POLLE	POLLE1734-19	BL1800652	BL1800652	BOLD:AAD9335		654[0n]		MT869694	1	No				06-Jul-2018	Lasioglossum morio	Adult	Pan Trap_BL_D_1		Forestry Ecosystems Research Unit, IRSTEA
POLLE	POLLE1736-19	BL1800654	BL1800654	BOLD:AAE5496		656[0n]		MT870749	1	No				06-Jul-2018	Lasioglossum malachurum	Adult	Pan Trap_BL_D_1		Forestry Ecosystems Research Unit, IRSTEA
POLLE	POLLE1738-19	BL1800656	BL1800656	BOLD:AAE1160		654[0n]		MT869537	1	No				06-Jul-2018	Lasioglossum pauxillum	Adult	Pan Trap_BL_D_1		Forestry Ecosystems Research Unit, IRSTEA
POLLE	POLLE1739-19	BL1800657	BL1800657	BOLD:AAD9335		654[0n]		MT870914	1	No				06-Jul-2018	Lasioglossum morio	Adult	Pan Trap_BL_D_1		Forestry Ecosystems Research Unit, IRSTEA
POLLE	POLLE1742-19	BL1800660	BL1800660	BOLD:AAN8966		656[0n]		MT869201	1	No				06-Jul-2018	Panurgus dentipes	Adult	Pan Trap_BL_D_2		Forestry Ecosystems Research Unit, IRSTEA
POLLE	POLLE1743-19	BL1800661	BL1800661	BOLD:ABX6337		654[0n]		MT871210	1	No				06-Jul-2018	Lasioglossum albipes	Adult	Pan Trap_BL_D_2		Forestry Ecosystems Research Unit, IRSTEA
POLLE	POLLE1744-19	BL1800662	BL1800662	BOLD:AAN8966		655[0n]		MT870665	1	No				06-Jul-2018	Panurgus dentipes	Adult	Pan Trap_BL_D_2		Forestry Ecosystems Research Unit, IRSTEA
POLLE	POLLE1745-19	BL1800663	BL1800663	BOLD:AAN8966		654[0n]		MT869613	1	No				06-Jul-2018	Panurgus dentipes	Adult	Pan Trap_BL_D_2		Forestry Ecosystems Research Unit, IRSTEA
POLLE	POLLE1746-19	BL1800664	BL1800664	BOLD:AAE5496		654[0n]		MT869379	1	No				06-Jul-2018	Lasioglossum malachurum	Adult	Pan Trap_BL_D_2		Forestry Ecosystems Research Unit, IRSTEA
POLLE	POLLE1748-19	BL1800666	BL1800666	BOLD:AAE5496		654[0n]		MT869288	1	No				06-Jul-2018	Lasioglossum malachurum	Adult	Pan Trap_BL_D_2		Forestry Ecosystems Research Unit, IRSTEA
POLLE	POLLE1753-19	BL1800671	BL1800671	BOLD:AAE5496		654[0n]		MT869016	1	No				06-Jul-2018	Lasioglossum malachurum	Adult	Pan Trap_BL_D_3		Forestry Ecosystems Research Unit, IRSTEA
POLLE	POLLE1754-19	BL1800672	BL1800672	BOLD:AAD9335		654[0n]		MT869994	1	No				06-Jul-2018	Lasioglossum morio	Adult	Pan Trap_BL_D_3		Forestry Ecosystems Research Unit, IRSTEA
POLLE	POLLE1755-19	BL1800673	BL1800673	BOLD:AAE5496		657[0n]		MT871124	1	No				06-Jul-2018	Lasioglossum malachurum	Adult	Pan Trap_BL_D_3		Forestry Ecosystems Research Unit, IRSTEA
POLLE	POLLE1756-19	BL1800674	BL1800674	BOLD:AED2841		653[0n]		MT871212	1	No				06-Jul-2018	Seladonia tumulorum	Adult	Pan Trap_BL_D_3		Forestry Ecosystems Research Unit, IRSTEA
POLLE	POLLE1757-19	BL1800675	BL1800675	BOLD:AAE1160		653[0n]		MT871079	1	No				06-Jul-2018	Lasioglossum pauxillum	Adult	Pan Trap_BL_D_3		Forestry Ecosystems Research Unit, IRSTEA
POLLE	POLLE1758-19	BL1800676	BL1800676	BOLD:AAE5496		653[0n]		MT871229	1	No				06-Jul-2018	Lasioglossum malachurum	Adult	Pan Trap_BL_D_3		Forestry Ecosystems Research Unit, IRSTEA
POLLE	POLLE1759-19	BL1800677	BL1800677	BOLD:AAE1160		654[0n]		MT870007	1	No				06-Jul-2018	Lasioglossum pauxillum	Adult	Pan Trap_BL_D_3		Forestry Ecosystems Research Unit, IRSTEA
POLLE	POLLE1760-19	BL1800678	BL1800678	BOLD:AAN9113		653[0n]		MT869944	1	No				06-Jul-2018	Eucera malvae	Adult	Pan Trap_BL_E_1		Forestry Ecosystems Research Unit, IRSTEA
POLLE	POLLE1761-19	BL1800679	BL1800679	BOLD:AAD5869		656[0n]		MT869995	1	No				06-Jul-2018	Halictus langobardicus	Adult	Pan Trap_BL_E_1		Forestry Ecosystems Research Unit, IRSTEA
POLLE	POLLE1762-19	BL1800680	BL1800680	BOLD:AAI1846		655[0n]		MT870787	1	No				06-Jul-2018	Osmia leaiana	Adult	Pan Trap_BL_E_1		Forestry Ecosystems Research Unit, IRSTEA
POLLE	POLLE1763-19	BL1800681	BL1800681	BOLD:AAW9816		641[0n]		MT871538	1	No				06-Jul-2018	Lasioglossum sexnotatum	Adult	Pan Trap_BL_E_1		Forestry Ecosystems Research Unit, IRSTEA
POLLE	POLLE1764-19	BL1800682	BL1800682	BOLD:AAD5869		654[0n]		MT871172	1	No				06-Jul-2018	Halictus langobardicus	Adult	Pan Trap_BL_E_1		Forestry Ecosystems Research Unit, IRSTEA
POLLE	POLLE1765-19	BL1800683	BL1800683	BOLD:AAA2322		654[0n]		MT871501	1	No				06-Jul-2018	Lasioglossum leucozonium	Adult	Pan Trap_BL_E_2		Forestry Ecosystems Research Unit, IRSTEA
POLLE	POLLE1766-19	BL1800684	BL1800684	BOLD:AAD5869		654[0n]		MT869984	1	No				06-Jul-2018	Halictus langobardicus	Adult	Pan Trap_BL_E_2		Forestry Ecosystems Research Unit, IRSTEA
POLLE	POLLE1767-19	BL1800685	BL1800685	BOLD:AAD5869		656[0n]		MT871627	1	No				06-Jul-2018	Halictus langobardicus	Adult	Pan Trap_BL_E_2		Forestry Ecosystems Research Unit, IRSTEA
POLLE	POLLE1768-19	BL1800686	BL1800686	BOLD:AAD5869		654[0n]		MT870098	1	No				06-Jul-2018	Halictus langobardicus	Adult	Pan Trap_BL_E_2		Forestry Ecosystems Research Unit, IRSTEA
POLLE	POLLE1769-19	BL1800687	BL1800687	BOLD:AAD5869		655[0n]		MT870856	1	No				06-Jul-2018	Halictus langobardicus	Adult	Pan Trap_BL_E_2		Forestry Ecosystems Research Unit, IRSTEA
POLLE	POLLE1770-19	BL1800688	BL1800688	BOLD:AAD5869		655[0n]		MT869362	1	No				06-Jul-2018	Halictus langobardicus	Adult	Pan Trap_BL_E_2		Forestry Ecosystems Research Unit, IRSTEA
POLLE	POLLE1771-19	BL1800689	BL1800689	BOLD:AAD5869		654[0n]		MT871247	1	No				06-Jul-2018	Halictus langobardicus	Adult	Pan Trap_BL_E_2		Forestry Ecosystems Research Unit, IRSTEA
POLLE	POLLE1772-19	BL1800690	BL1800690	BOLD:AAA2322		656[0n]		MT869256	1	No				06-Jul-2018	Lasioglossum leucozonium	Adult	Pan Trap_BL_E_2		Forestry Ecosystems Research Unit, IRSTEA
POLLE	POLLE1773-19	BL1800691	BL1800691	BOLD:AAD5869		654[0n]		MT871096	1	No				06-Jul-2018	Halictus langobardicus	Adult	Pan Trap_BL_E_2		Forestry Ecosystems Research Unit, IRSTEA
POLLE	POLLE1774-19	BL1800692	BL1800692	BOLD:AAB0353		656[0n]		MT871515	1	No				06-Jul-2018	Lasioglossum calceatum	Adult	Pan Trap_BL_E_2		Forestry Ecosystems Research Unit, IRSTEA
POLLE	POLLE1775-19	BL1800693	BL1800693	BOLD:AAE9812		655[0n]		MT870038	1	No				06-Jul-2018	Ceratina cyanea	Adult	Pan Trap_BL_E_2		Forestry Ecosystems Research Unit, IRSTEA
POLLE	POLLE1776-19	BL1800694	BL1800694	BOLD:AAE5496		656[0n]		MT870145	1	No				06-Jul-2018	Lasioglossum malachurum	Adult	Pan Trap_BL_E_2		Forestry Ecosystems Research Unit, IRSTEA
POLLE	POLLE1777-19	BL1800695	BL1800695	BOLD:AAA2322		657[0n]		MT871784	1	No				06-Jul-2018	Lasioglossum leucozonium	Adult	Pan Trap_BL_E_2		Forestry Ecosystems Research Unit, IRSTEA
POLLE	POLLE1778-19	BL1800696	BL1800696	BOLD:AAD9335		654[0n]		MT869521	1	No				06-Jul-2018	Lasioglossum morio	Adult	Pan Trap_BL_E_2		Forestry Ecosystems Research Unit, IRSTEA
POLLE	POLLE1779-19	BL1800697	BL1800697	BOLD:AAE1160		654[0n]		MT869800	1	No				06-Jul-2018	Lasioglossum pauxillum	Adult	Pan Trap_BL_E_2		Forestry Ecosystems Research Unit, IRSTEA
POLLE	POLLE1780-19	BL1800698	BL1800698	BOLD:AAD9335		655[0n]		MT869428	1	No				06-Jul-2018	Lasioglossum morio	Adult	Pan Trap_BL_E_2		Forestry Ecosystems Research Unit, IRSTEA
POLLE	POLLE1781-19	BL1800699	BL1800699	BOLD:AAD2472		653[0n]		MT868944	1	No				06-Jul-2018	Andrena trimmerana	Adult	Pan Trap_BL_E_3		Forestry Ecosystems Research Unit, IRSTEA
POLLE	POLLE1782-19	BL1800700	BL1800700	BOLD:AAN4492		653[0n]		MT869498	1	No				06-Jul-2018	Halictus scabiosae	Adult	Pan Trap_BL_E_3		Forestry Ecosystems Research Unit, IRSTEA
POLLE	POLLE1785-19	BL1800703	BL1800703	BOLD:AAJ2143		652[0n]		MT870310	1	No				06-Jul-2018	Andrena minutula	Adult	Pan Trap_BL_E_3		Forestry Ecosystems Research Unit, IRSTEA
POLLE	POLLE1786-19	BL1800704	BL1800704	BOLD:AAJ2115		653[0n]		MT870242	1	No				06-Jul-2018	Andrena dorsata	Adult	Pan Trap_BL_F_1		Forestry Ecosystems Research Unit, IRSTEA
POLLE	POLLE1787-19	BL1800705	BL1800705	BOLD:AAJ2115		653[0n]		MT870279	1	No				06-Jul-2018	Andrena dorsata	Adult	Pan Trap_BL_F_1		Forestry Ecosystems Research Unit, IRSTEA
POLLE	POLLE1788-19	BL1800706	BL1800706	BOLD:AAJ2115		653[0n]		MT869576	1	No				06-Jul-2018	Andrena dorsata	Adult	Pan Trap_BL_F_1		Forestry Ecosystems Research Unit, IRSTEA
POLLE	POLLE1789-19	BL1800707	BL1800707	BOLD:AAJ2115		655[0n]		MT869718	1	No				06-Jul-2018	Andrena dorsata	Adult	Pan Trap_BL_F_1		Forestry Ecosystems Research Unit, IRSTEA
POLLE	POLLE1790-19	BL1800708	BL1800708	BOLD:AAI6480		655[0n]		MT871631	1	No				06-Jul-2018	Seladonia subaurata	Adult	Pan Trap_BL_F_2		Forestry Ecosystems Research Unit, IRSTEA
POLLE	POLLE1791-19	BL1800709	BL1800709	BOLD:AAA2326		656[0n]		MT869677	1	No				06-Jul-2018	Apis mellifera	Adult	Pan Trap_BL_F_2		Forestry Ecosystems Research Unit, IRSTEA
POLLE	POLLE1792-19	BL1800710	BL1800710	BOLD:AAA2326		658[0n]		MT870762	1	No				06-Jul-2018	Apis mellifera	Adult	Pan Trap_BL_F_2		Forestry Ecosystems Research Unit, IRSTEA
POLLE	POLLE1795-19	BL1800713	BL1800713	BOLD:AAN4492		655[0n]		MT871523	1	No				06-Jul-2018	Halictus scabiosae	Adult	Pan Trap_BL_F_2		Forestry Ecosystems Research Unit, IRSTEA
POLLE	POLLE1796-19	BL1800714	BL1800714	BOLD:ACX2946		651[0n]		MT869709	1	No				06-Jul-2018	Andrena flavipes	Adult	Pan Trap_BL_F_2		Forestry Ecosystems Research Unit, IRSTEA
POLLE	POLLE1797-19	BL1800715	BL1800715	BOLD:AAK8389		652[0n]		MT871060	1	No				06-Jul-2018	Lasioglossum majus	Adult	Pan Trap_BL_F_2		Forestry Ecosystems Research Unit, IRSTEA
POLLE	POLLE1798-19	BL1800716	BL1800716	BOLD:AAN4492		656[0n]		MT871056	1	No				06-Jul-2018	Halictus scabiosae	Adult	Pan Trap_BL_F_3		Forestry Ecosystems Research Unit, IRSTEA
POLLE	POLLE1799-19	BL1800717	BL1800717	BOLD:AAJ0609		652[0n]		MT871554	1	No				06-Jul-2018	Coelioxys inermis	Adult	Pan Trap_BL_F_3		Forestry Ecosystems Research Unit, IRSTEA
POLLE	POLLE001-18	MB00001	MB00001	BOLD:AAD6282		526[0n]	1	MT871048	1	No				12-Apr-2017	Osmia bicornis	Adult	Pan Trap/B-2		University of Orleans
POLLE	POLLE002-18	MB00002	MB00002	BOLD:AAB0353		654[0n]		MT871173	1	No				12-Apr-2017	Lasioglossum calceatum	Adult	Pan Trap/C-1		University of Orleans
POLLE	POLLE003-18	MB00003	MB00003	BOLD:AAD8891		520[0n]	1	MT870842	1	No				12-Apr-2017	Andrena haemorrhoa	Adult	Pan Trap/G-1		University of Orleans
POLLE	POLLE006-18	MB00006	MB00006	BOLD:AAN4492		658[0n]		MT871802	1	No				17-May-2017	Halictus scabiosae	Adult	Pan Trap/A-1		University of Orleans
POLLE	POLLE007-18	MB00007	MB00007	BOLD:AAN4492		635[0n]	2	MT871448	1	Yes				17-May-2017	Halictus scabiosae	Adult	Pan Trap/A-1		University of Orleans
POLLE	POLLE008-18	MB00008	MB00008			300[0n]	1	MT871590	1	No				17-May-2017	Halictus scabiosae	Adult	Pan Trap/A-1		University of Orleans
POLLE	POLLE009-18	MB00009	MB00009	BOLD:AAB3147		640[0n]		MT868989	1	No				17-May-2017	Lasioglossum zonulum	Adult	Pan Trap/A-2		University of Orleans
POLLE	POLLE010-18	MB00010	MB00010	BOLD:AAB3147		640[0n]		MT870600	1	No				17-May-2017	Lasioglossum zonulum	Adult	Pan Trap/A-2		University of Orleans
POLLE	POLLE011-18	MB00011	MB00011	BOLD:AAN4492		575[0n]	1	MT870381	1	No				17-May-2017	Halictus scabiosae	Adult	Pan Trap/B-1		University of Orleans
POLLE	POLLE012-18	MB00012	MB00012	BOLD:AAB0353		417[0n]	1	MT870853	1	No				17-May-2017	Lasioglossum calceatum	Adult	Pan Trap/B-1		University of Orleans
POLLE	POLLE014-18	MB00014	MB00014	BOLD:AAY5383		407[0n]	1	MT870784	1	No				17-May-2017	Halictus maculatus	Adult	Pan Trap/B-1		University of Orleans
POLLE	POLLE015-18	MB00015	MB00015	BOLD:AAE1160		652[0n]		MT871617	1	No				17-May-2017	Lasioglossum pauxillum	Adult	Pan Trap/B-1		University of Orleans
POLLE	POLLE016-18	MB00016	MB00016	BOLD:AAN4492		347[0n]	1	MT870374	1	No				17-May-2017	Halictus scabiosae	Adult	Pan Trap/B-2		University of Orleans
POLLE	POLLE017-18	MB00017	MB00017	BOLD:AAD2566		360[0n]	1	MT870892	1	No				17-May-2017	Bombus hortorum	Adult	Pan Trap/B-2		University of Orleans
POLLE	POLLE018-18	MB00018	MB00018	BOLD:AAE2962		472[0n]	1	MT869939	1	No				17-May-2017	Halictus quadricinctus	Adult	Pan Trap/C-1		University of Orleans
POLLE	POLLE019-18	MB00019	MB00019	BOLD:AAB1062		509[0n]	1	MT870437	1	No				17-May-2017	Bombus terrestris	Adult	Pan Trap/C-1		University of Orleans
POLLE	POLLE020-18	MB00020	MB00020	BOLD:AAE1160		652[0n]		MT870321	1	No				17-May-2017	Lasioglossum pauxillum	Adult	Pan Trap/H-1		University of Orleans
POLLE	POLLE022-18	MB00022	MB00022	BOLD:AAN4492		504[0n]	1	MT871820	1	No				17-May-2017	Halictus scabiosae	Adult	Pan Trap/H-2		University of Orleans
POLLE	POLLE024-18	MB00024	MB00024	BOLD:AAE5496		500[0n]	2	MT870126	1	Yes				17-May-2017	Lasioglossum malachurum	Adult	Pan Trap/J-2		University of Orleans
POLLE	POLLE025-18	MB00025	MB00025	BOLD:AAE2962		510[0n]	1	MT869460	1	No				17-May-2017	Halictus quadricinctus	Adult	Pan Trap/K-2		University of Orleans
POLLE	POLLE026-18	MB00026	MB00026	BOLD:AAN4492		624[0n]	2	MT871037	1	Yes				17-May-2017	Halictus scabiosae	Adult	Pan Trap/K-2		University of Orleans
POLLE	POLLE027-18	MB00027	MB00027	BOLD:AAB3147		653[0n]		MT869629	1	No				02-Jun-2017	Lasioglossum zonulum	Adult	Pan Trap/A-1		University of Orleans
POLLE	POLLE028-18	MB00028	MB00028	BOLD:AAA2322		458[0n]	1	MT869339	1	No				02-Jun-2017	Lasioglossum leucozonium	Adult	Pan Trap/A-1		University of Orleans
POLLE	POLLE029-18	MB00029	MB00029	BOLD:AAB1062		493[0n]	1	MT870683	1	No				02-Jun-2017	Bombus terrestris	Adult	Pan Trap/A-2		University of Orleans
POLLE	POLLE030-18	MB00030	MB00030	BOLD:AED7532		520[0n]	2	MT870449	1	Yes				02-Jun-2017	Andrena avara liturata	Adult	Pan Trap/A-2		University of Orleans
POLLE	POLLE031-18	MB00031	MB00031	BOLD:AAB1062		525[0n]	1	MT870641	1	No				02-Jun-2017	Bombus terrestris	Adult	Pan Trap/B-2		University of Orleans
POLLE	POLLE032-18	MB00032	MB00032	BOLD:AAC4378		658[0n]	2	MT870699	1	Yes				02-Jun-2017	Bombus pascuorum	Adult	Pan Trap/B-2		University of Orleans
POLLE	POLLE033-18	MB00033	MB00033	BOLD:AAB3147		586[0n]	2	MT871394	1	Yes				02-Jun-2017	Lasioglossum zonulum	Adult	Pan Trap/B-2		University of Orleans
POLLE	POLLE034-18	MB00034	MB00034			329[0n]	1	MT870414	1	No				02-Jun-2017	Lasioglossum mediterraneum	Adult	Pan Trap/B-2		University of Orleans
POLLE	POLLE035-18	MB00035	MB00035	BOLD:AAK0232		655[0n]		MT871648	1	No				02-Jun-2017	Andrena labialis	Adult	Pan Trap/C-2		University of Orleans
POLLE	POLLE036-18	MB00036	MB00036	BOLD:AAB5000		360[0n]	1	MT869037	1	No				02-Jun-2017	Andrena barbilabris	Adult	Pan Trap/D-1		University of Orleans
POLLE	POLLE037-18	MB00037	MB00037	BOLD:AAE5496		620[0n]	2	MT871142	1	Yes				02-Jun-2017	Lasioglossum malachurum	Adult	Pan Trap/D-1		University of Orleans
POLLE	POLLE038-18	MB00038	MB00038	BOLD:AAB1062		624[0n]	2	MT870779	1	Yes				02-Jun-2017	Bombus terrestris	Adult	Pan Trap/D-2		University of Orleans
POLLE	POLLE039-18	MB00039	MB00039	BOLD:AAA2322		624[0n]	1	MT871217	1	No				02-Jun-2017	Lasioglossum leucozonium	Adult	Pan Trap/F-1		University of Orleans
POLLE	POLLE040-18	MB00040	MB00040	BOLD:ADM2268		653[0n]		MT869107	1	No				02-Jun-2017	Andrena semilaevis	Adult	Pan Trap/F-1		University of Orleans
POLLE	POLLE041-18	MB00041	MB00041	BOLD:ADM2268		652[0n]		MT870712	1	No				02-Jun-2017	Andrena semilaevis	Adult	Pan Trap/F-1		University of Orleans
POLLE	POLLE042-18	MB00042	MB00042	BOLD:AAE5115		579[0n]	2	MT870648	1	Yes				02-Jun-2017	Lasioglossum nitidulum	Adult	Pan Trap/F-1		University of Orleans
POLLE	POLLE043-18	MB00043	MB00043	BOLD:AAE5115		613[0n]	2	MT870120	1	Yes				02-Jun-2017	Lasioglossum nitidulum	Adult	Pan Trap/F-1		University of Orleans
POLLE	POLLE044-18	MB00044	MB00044	BOLD:AAE5115		624[0n]	2	MT869203	1	Yes				02-Jun-2017	Lasioglossum nitidulum	Adult	Pan Trap/F-1		University of Orleans
POLLE	POLLE045-18	MB00045	MB00045	BOLD:AAD9335		586[0n]	2	MT870439	1	Yes				02-Jun-2017	Lasioglossum morio	Adult	Pan Trap/F-1		University of Orleans
POLLE	POLLE046-18	MB00046	MB00046	BOLD:AAD9335		498[0n]	2	MT871283	1	No				02-Jun-2017	Lasioglossum morio	Adult	Pan Trap/F-1		University of Orleans
POLLE	POLLE047-18	MB00047	MB00047	BOLD:AAE5496		457[0n]		MT870547	1	No				02-Jun-2017	Lasioglossum malachurum	Adult	Pan Trap/F-2		University of Orleans
POLLE	POLLE048-18	MB00048	MB00048			452[0n]	1	MT871379	1	No				02-Jun-2017	Lasioglossum laticeps	Adult	Pan Trap/F-2		University of Orleans
POLLE	POLLE050-18	MB00050	MB00050	BOLD:AAD9335		602[0n]	2	MT871117	1	Yes				02-Jun-2017	Lasioglossum morio	Adult	Pan Trap/F-2		University of Orleans
POLLE	POLLE051-18	MB00051	MB00051	BOLD:AAE5496		658[0n]	2	MT869278	1	Yes				02-Jun-2017	Lasioglossum malachurum	Adult	Pan Trap/G-1		University of Orleans
POLLE	POLLE052-18	MB00052	MB00052	BOLD:AAD9335		458[0n]	2	MT871644	1	No				02-Jun-2017	Lasioglossum morio	Adult	Pan Trap/G-1		University of Orleans
POLLE	POLLE053-18	MB00053	MB00053	BOLD:AAA2322		658[0n]	2	MT869805	1	Yes				02-Jun-2017	Lasioglossum leucozonium	Adult	Pan Trap/G-2		University of Orleans
POLLE	POLLE054-18	MB00054	MB00054	BOLD:AAC4378		658[0n]	2	MT870312	1	Yes				02-Jun-2017	Bombus pascuorum	Adult	Pan Trap/G-2		University of Orleans
POLLE	POLLE055-18	MB00055	MB00055	BOLD:AAC4378		658[0n]	2	MT871355	1	Yes				02-Jun-2017	Bombus pascuorum	Adult	Pan Trap/G-2		University of Orleans
POLLE	POLLE056-18	MB00056	MB00056	BOLD:AAY5433		658[0n]	2	MT869227	1	Yes				02-Jun-2017	Lasioglossum laticeps	Adult	Pan Trap/G-2		University of Orleans
POLLE	POLLE057-18	MB00057	MB00057	BOLD:AAB1062		658[0n]	2	MT871191	1	Yes				02-Jun-2017	Bombus terrestris	Adult	Pan Trap/G-2		University of Orleans
POLLE	POLLE058-18	MB00058	MB00058			377[0n]	2	MT869366	1	No				02-Jun-2017	Hylaeus brevicornis	Adult	Pan Trap/H-1		University of Orleans
POLLE	POLLE059-18	MB00059	MB00059			333[0n]	1	MT869991	1	No				02-Jun-2017	Bombus hortorum	Adult	Pan Trap/H-1		University of Orleans
POLLE	POLLE061-18	MB00061	MB00061	BOLD:AAI6480		536[0n]	1	MT869127	1	No				02-Jun-2017	Seladonia subaurata	Adult	Pan Trap/H-2		University of Orleans
POLLE	POLLE062-18	MB00062	MB00062	BOLD:AAY5433		658[0n]	2	MT869044	1	Yes				02-Jun-2017	Lasioglossum laticeps	Adult	Pan Trap/H-2		University of Orleans
POLLE	POLLE063-18	MB00063	MB00063	BOLD:AAD9335		658[0n]	2	MT869808	1	Yes				02-Jun-2017	Lasioglossum morio	Adult	Pan Trap/H-2		University of Orleans
POLLE	POLLE064-18	MB00064	MB00064	BOLD:AAD9335		553[0n]	2	MT869678	1	Yes				02-Jun-2017	Lasioglossum morio	Adult	Pan Trap/H-2		University of Orleans
POLLE	POLLE066-18	MB00066	MB00066	BOLD:AAE5496		658[0n]	2	MT870748	1	Yes				02-Jun-2017	Lasioglossum malachurum	Adult	Pan Trap/I-1		University of Orleans
POLLE	POLLE068-18	MB00068	MB00068	BOLD:AAE5496		658[0n]	2	MT869407	1	Yes				02-Jun-2017	Lasioglossum malachurum	Adult	Pan Trap/I-1		University of Orleans
POLLE	POLLE069-18	MB00069	MB00069	BOLD:AAE5496		658[0n]	2	MT869878	1	Yes				02-Jun-2017	Lasioglossum malachurum	Adult	Pan Trap/I-1		University of Orleans
POLLE	POLLE070-18	MB00070	MB00070	BOLD:ACR3558		549[0n]	2	MT869969	1	Yes				02-Jun-2017	Lasioglossum sabulosum	Adult	Pan Trap/I-1		University of Orleans
POLLE	POLLE072-18	MB00072	MB00072	BOLD:AAD9335		658[0n]	2	MT869855	1	Yes				02-Jun-2017	Lasioglossum morio	Adult	Pan Trap/I-2		University of Orleans
POLLE	POLLE073-18	MB00073	MB00073	BOLD:AAE1160		657[0n]	2	MT870477	1	Yes				02-Jun-2017	Lasioglossum pauxillum	Adult	Pan Trap/I-2		University of Orleans
POLLE	POLLE074-18	MB00074	MB00074	BOLD:AAB1062		540[0n]	1	MT871615	1	No				02-Jun-2017	Bombus terrestris	Adult	Pan Trap/I-2		University of Orleans
POLLE	POLLE075-18	MB00075	MB00075	BOLD:AAD2566		651[0n]		MT870796	1	No				02-Jun-2017	Bombus hortorum	Adult	Pan Trap/J-1		University of Orleans
POLLE	POLLE076-18	MB00076	MB00076	BOLD:AAB1062		637[0n]	2	MT869451	1	Yes				02-Jun-2017	Bombus terrestris	Adult	Pan Trap/J-1		University of Orleans
POLLE	POLLE077-18	MB00077	MB00077	BOLD:AAB1062		631[0n]	2	MT869501	1	Yes				02-Jun-2017	Bombus terrestris	Adult	Pan Trap/J-1		University of Orleans
POLLE	POLLE080-18	MB00080	MB00080			498[0n]	2	MT870831	1	No				02-Jun-2017	Lasioglossum laticeps	Adult	Pan Trap/J-2		University of Orleans
POLLE	POLLE081-18	MB00081	MB00081	BOLD:AAN4492		624[0n]	1	MT871025	1	No				02-Jun-2017	Halictus scabiosae	Adult	Pan Trap/K-1		University of Orleans
POLLE	POLLE082-18	MB00082	MB00082	BOLD:AAI8745		608[0n]	2	MT869133	1	Yes				02-Jun-2017	Bombus vestalis	Adult	Pan Trap/K-1		University of Orleans
POLLE	POLLE083-18	MB00083	MB00083	BOLD:AAI8745		658[0n]	2	MT871859	1	Yes				02-Jun-2017	Bombus vestalis	Adult	Pan Trap/K-1		University of Orleans
POLLE	POLLE084-18	MB00084	MB00084	BOLD:AAE5496		658[0n]	2	MT869036	1	Yes				02-Jun-2017	Lasioglossum malachurum	Adult	Pan Trap/K-1		University of Orleans
POLLE	POLLE085-18	MB00085	MB00085	BOLD:AAE5496		657[0n]	2	MT869423	1	Yes				02-Jun-2017	Lasioglossum malachurum	Adult	Pan Trap/K-1		University of Orleans
POLLE	POLLE086-18	MB00086	MB00086	BOLD:AAD2566		581[0n]	2	MT870840	1	Yes				02-Jun-2017	Bombus hortorum	Adult	Pan Trap/K-2		University of Orleans
POLLE	POLLE087-18	MB00087	MB00087	BOLD:AAD2566		561[0n]	1	MT869261	1	No				02-Jun-2017	Bombus hortorum	Adult	Pan Trap/K-2		University of Orleans
POLLE	POLLE088-18	MB00088	MB00088	BOLD:AAC4378		658[0n]	2	MT870567	1	Yes				02-Jun-2017	Bombus pascuorum	Adult	Pan Trap/K-2		University of Orleans
POLLE	POLLE090-18	MB00090	MB00090	BOLD:AAE1160		658[0n]	2	MT869274	1	Yes				02-Jun-2017	Lasioglossum pauxillum	Adult	Pan Trap/K-2		University of Orleans
POLLE	POLLE091-18	MB00091	MB00091	BOLD:AAB1062		658[0n]	2	MT869540	1	Yes				23-Jun-2017	Bombus terrestris	Adult	Pan Trap/A-1		University of Orleans
POLLE	POLLE092-18	MB00092	MB00092	BOLD:AAB1062		658[0n]	2	MT871094	1	Yes				23-Jun-2017	Bombus terrestris	Adult	Pan Trap/A-1		University of Orleans
POLLE	POLLE093-18	MB00093	MB00093	BOLD:AEE2533		610[0n]	2	MT871209	1	Yes				23-Jun-2017	Tetraloniella dentata	Adult	Pan Trap/A-1		University of Orleans
POLLE	POLLE099-18	MB00099	MB00099	BOLD:AAB0353		657[0n]	2	MT871176	1	Yes				23-Jun-2017	Lasioglossum calceatum	Adult	Pan Trap/A-2		University of Orleans
POLLE	POLLE100-18	MB00100	MB00100	BOLD:AAB1062		610[0n]	2	MT869229	1	Yes				23-Jun-2017	Bombus terrestris	Adult	Pan Trap/B-1		University of Orleans
POLLE	POLLE101-18	MB00101	MB00101	BOLD:ABA8609		540[0n]	2	MT870422	1	Yes				23-Jun-2017	Dasypoda morawitzi	Adult	Pan Trap/C-1		University of Orleans
POLLE	POLLE102-18	MB00102	MB00102	BOLD:AAD9335		595[0n]	1	MT869929	1	No				23-Jun-2017	Lasioglossum morio	Adult	Pan Trap/C-1		University of Orleans
POLLE	POLLE103-18	MB00103	MB00103	BOLD:AAI9629		658[0n]	2	MT870544	1	Yes				23-Jun-2017	Dasypoda hirtipes	Adult	Pan Trap/C-2		University of Orleans
POLLE	POLLE104-18	MB00104	MB00104	BOLD:AAB1062		640[0n]	2	MT871549	1	Yes				23-Jun-2017	Bombus terrestris	Adult	Pan Trap/C-2		University of Orleans
POLLE	POLLE106-18	MB00106	MB00106	BOLD:AAB1062		658[0n]	2	MT869550	1	Yes				23-Jun-2017	Bombus terrestris	Adult	Pan Trap/E-1		University of Orleans
POLLE	POLLE107-18	MB00107	MB00107	BOLD:AAD2566		518[0n]	1	MT870978	1	No				23-Jun-2017	Bombus hortorum	Adult	Pan Trap/E-1		University of Orleans
POLLE	POLLE108-18	MB00108	MB00108	BOLD:AAB1062		658[0n]	2	MT870166	1	Yes				23-Jun-2017	Bombus terrestris	Adult	Pan Trap/E-1		University of Orleans
POLLE	POLLE109-18	MB00109	MB00109	BOLD:AAD7888		658[0n]	2	MT869690	1	Yes				23-Jun-2017	Megachile maritima	Adult	Pan Trap/E-1		University of Orleans
POLLE	POLLE110-18	MB00110	MB00110	BOLD:AAE5496		658[0n]	2	MT870457	1	Yes				23-Jun-2017	Lasioglossum malachurum	Adult	Pan Trap/E-1		University of Orleans
POLLE	POLLE111-18	MB00111	MB00111	BOLD:AAY5433		658[0n]	2	MT871658	1	Yes				23-Jun-2017	Lasioglossum laticeps	Adult	Pan Trap/E-1		University of Orleans
POLLE	POLLE113-18	MB00113	MB00113			388[0n]	1	MT871493	1	No				23-Jun-2017	Lasioglossum morio	Adult	Pan Trap/E-1		University of Orleans
POLLE	POLLE115-18	MB00115	MB00115	BOLD:AAE5496		658[0n]	2	MT868957	1	Yes				23-Jun-2017	Lasioglossum malachurum	Adult	Pan Trap/E-2		University of Orleans
POLLE	POLLE116-18	MB00116	MB00116	BOLD:AAB1062		658[0n]	2	MT870710	1	Yes				23-Jun-2017	Bombus terrestris	Adult	Pan Trap/F-2		University of Orleans
POLLE	POLLE117-18	MB00117	MB00117	BOLD:AAD9335		624[0n]	2	MT871057	1	Yes				23-Jun-2017	Lasioglossum morio	Adult	Pan Trap/F-2		University of Orleans
POLLE	POLLE118-18	MB00118	MB00118	BOLD:AAB1062		658[0n]	2	MT869272	1	Yes				23-Jun-2017	Bombus terrestris	Adult	Pan Trap/G-1		University of Orleans
POLLE	POLLE119-18	MB00119	MB00119	BOLD:AAB1062		658[0n]	2	MT871276	1	Yes				23-Jun-2017	Bombus terrestris	Adult	Pan Trap/G-1		University of Orleans
POLLE	POLLE120-18	MB00120	MB00120	BOLD:AAB1062		653[0n]	2	MT871329	1	Yes				23-Jun-2017	Bombus terrestris	Adult	Pan Trap/G-1		University of Orleans
POLLE	POLLE122-18	MB00122	MB00122	BOLD:AAB1062		658[0n]	2	MT871755	1	Yes				23-Jun-2017	Bombus terrestris	Adult	Pan Trap/G-1		University of Orleans
POLLE	POLLE123-18	MB00123	MB00123	BOLD:AAY5433		658[0n]	2	MT869998	1	Yes				23-Jun-2017	Lasioglossum laticeps	Adult	Pan Trap/G-1		University of Orleans
POLLE	POLLE124-18	MB00124	MB00124	BOLD:AAB1062		658[0n]	2	MT870781	1	Yes				23-Jun-2017	Bombus terrestris	Adult	Pan Trap/G-2		University of Orleans
POLLE	POLLE125-18	MB00125	MB00125	BOLD:AAB1062		610[0n]	2	MT870807	1	Yes				23-Jun-2017	Bombus terrestris	Adult	Pan Trap/G-2		University of Orleans
POLLE	POLLE126-18	MB00126	MB00126	BOLD:AAB1062		658[0n]	2	MT869401	1	Yes				23-Jun-2017	Bombus terrestris	Adult	Pan Trap/G-2		University of Orleans
POLLE	POLLE127-18	MB00127	MB00127	BOLD:AAI8745		621[0n]	2	MT870588	1	Yes				23-Jun-2017	Bombus vestalis	Adult	Pan Trap/G-2		University of Orleans
POLLE	POLLE128-18	MB00128	MB00128	BOLD:AAD5869		658[0n]	2	MT870077	1	Yes				23-Jun-2017	Halictus langobardicus	Adult	Pan Trap/H-1		University of Orleans
POLLE	POLLE129-18	MB00129	MB00129	BOLD:AAD5869		563[0n]	2	MT870852	1	Yes				23-Jun-2017	Halictus langobardicus	Adult	Pan Trap/H-1		University of Orleans
POLLE	POLLE132-18	MB00132	MB00132			306[0n]	1	MT870715	1	No				23-Jun-2017	Seladonia tumulorum	Adult	Pan Trap/H-2		University of Orleans
POLLE	POLLE134-18	MB00134	MB00134	BOLD:AAD9335		608[0n]	2	MT869745	1	No				23-Jun-2017	Lasioglossum morio	Adult	Pan Trap/H-2		University of Orleans
POLLE	POLLE135-18	MB00135	MB00135	BOLD:AAB1062		378[0n]	1	MT871180	1	No				23-Jun-2017	Bombus terrestris	Adult	Pan Trap/H-2		University of Orleans
POLLE	POLLE136-18	MB00136	MB00136	BOLD:AAB1062		405[0n]	2	MT870407	1	No				23-Jun-2017	Bombus terrestris	Adult	Pan Trap/H-2		University of Orleans
POLLE	POLLE137-18	MB00137	MB00137	BOLD:AAB1062		330[0n]	1	MT871041	1	No				23-Jun-2017	Bombus terrestris	Adult	Pan Trap/I-1		University of Orleans
POLLE	POLLE138-18	MB00138	MB00138	BOLD:AAI6480		572[0n]	2	MT869755	1	Yes				23-Jun-2017	Seladonia subaurata	Adult	Pan Trap/I-1		University of Orleans
POLLE	POLLE139-18	MB00139	MB00139	BOLD:AAY5433		548[0n]	2	MT870466	1	Yes				23-Jun-2017	Lasioglossum laticeps	Adult	Pan Trap/I-1		University of Orleans
POLLE	POLLE140-18	MB00140	MB00140	BOLD:AAY5433		615[0n]	1	MT870975	1	No				23-Jun-2017	Lasioglossum laticeps	Adult	Pan Trap/I-2		University of Orleans
POLLE	POLLE141-18	MB00141	MB00141	BOLD:AAB1062		507[0n]	2	MT868982	1	No				23-Jun-2017	Bombus terrestris	Adult	Pan Trap/I-2		University of Orleans
POLLE	POLLE142-18	MB00142	MB00142	BOLD:AAB1062		574[0n]	2	MT869935	1	Yes				23-Jun-2017	Bombus terrestris	Adult	Pan Trap/I-2		University of Orleans
POLLE	POLLE143-18	MB00143	MB00143	BOLD:AAB1062		579[0n]	2	MT869794	1	Yes				23-Jun-2017	Bombus terrestris	Adult	Pan Trap/J-1		University of Orleans
POLLE	POLLE144-18	MB00144	MB00144	BOLD:AAC4378		627[0n]	1	MT870947	1	No				23-Jun-2017	Bombus pascuorum	Adult	Pan Trap/J-1		University of Orleans
POLLE	POLLE145-18	MB00145	MB00145	BOLD:AAE1160		670[0n]	2	MT869746	1	Yes				23-Jun-2017	Lasioglossum pauxillum	Adult	Pan Trap/J-1		University of Orleans
POLLE	POLLE146-18	MB00146	MB00146	BOLD:AAE4950		612[0n]	2	MT871084	1	Yes				23-Jun-2017	Andrena proxima	Adult	Pan Trap/J-2		University of Orleans
POLLE	POLLE147-18	MB00147	MB00147	BOLD:AAB1062		578[0n]	1	MT871166	1	No				23-Jun-2017	Bombus terrestris	Adult	Pan Trap/J-2		University of Orleans
POLLE	POLLE148-18	MB00148	MB00148	BOLD:AAB1062		592[0n]	2	MT870382	1	Yes				23-Jun-2017	Bombus terrestris	Adult	Pan Trap/J-2		University of Orleans
POLLE	POLLE149-18	MB00149	MB00149	BOLD:ADZ3755		651[0n]		MT869662	1	No				23-Jun-2017	Andrena sp.	Adult	Pan Trap/J-2		University of Orleans
POLLE	POLLE150-18	MB00150	MB00150	BOLD:AAB1062		578[0n]	2	MT870750	1	Yes				23-Jun-2017	Bombus terrestris	Adult	Pan Trap/J-2		University of Orleans
POLLE	POLLE151-18	MB00151	MB00151	BOLD:AAE4950		623[0n]	2	MT870450	1	Yes				23-Jun-2017	Andrena proxima	Adult	Pan Trap/J-2		University of Orleans
POLLE	POLLE153-18	MB00153	MB00153	BOLD:AAB1062		615[0n]	2	MT871189	1	Yes				23-Jun-2017	Bombus terrestris	Adult	Pan Trap/J-2		University of Orleans
POLLE	POLLE154-18	MB00154	MB00154	BOLD:AAB3227		573[0n]	2	MT870044	1	Yes				23-Jun-2017	Bombus hypnorum	Adult	Pan Trap/J-2		University of Orleans
POLLE	POLLE156-18	MB00156	MB00156	BOLD:AAC4378		627[0n]	1	MT871293	1	No				23-Jun-2017	Bombus pascuorum	Adult	Pan Trap/J-2		University of Orleans
POLLE	POLLE157-18	MB00157	MB00157	BOLD:AAE4950		652[0n]		MT870844	1	No				23-Jun-2017	Andrena proxima	Adult	Pan Trap/K-1		University of Orleans
POLLE	POLLE158-18	MB00158	MB00158	BOLD:AAA2322		653[0n]		MT871208	1	No				23-Jun-2017	Lasioglossum leucozonium	Adult	Pan Trap/K-1		University of Orleans
POLLE	POLLE159-18	MB00159	MB00159	BOLD:ABA8609		653[0n]		MT870704	1	No				23-Jun-2017	Dasypoda morawitzi	Adult	Pan Trap/K-1		University of Orleans
POLLE	POLLE160-18	MB00160	MB00160	BOLD:AAK4967		640[0n]		MT870940	1	No				23-Jun-2017	Seladonia submediterranea	Adult	Pan Trap/K-1		University of Orleans
POLLE	POLLE162-18	MB00162	MB00162	BOLD:ABA8609		651[0n]		MT871290	1	No				23-Jun-2017	Dasypoda morawitzi	Adult	Pan Trap/K-2		University of Orleans
POLLE	POLLE163-18	MB00163	MB00163	BOLD:ABA8609		653[0n]		MT870540	1	No				23-Jun-2017	Dasypoda morawitzi	Adult	Pan Trap/K-2		University of Orleans
POLLE	POLLE164-18	MB00164	MB00164	BOLD:AAI8745		641[0n]		MT869922	1	No				23-Jun-2017	Bombus vestalis	Adult	Pan Trap/K-2		University of Orleans
POLLE	POLLE165-18	MB00165	MB00165	BOLD:AAI9629		608[0n]	2	MT871367	1	Yes				23-Jun-2017	Dasypoda hirtipes	Adult	Pan Trap/K-2		University of Orleans
POLLE	POLLE166-18	MB00166	MB00166	BOLD:ABA8609		520[0n]	1	MT870851	1	No				23-Jun-2017	Dasypoda morawitzi	Adult	Pan Trap/K-2		University of Orleans
POLLE	POLLE168-18	MB00168	MB00168	BOLD:AAB1062		431[0n]	2	MT869304	1	No				23-Jun-2017	Bombus terrestris	Adult	Pan Trap/K-2		University of Orleans
POLLE	POLLE169-18	MB00169	MB00169	BOLD:AAB0353		658[0n]	2	MT871749	1	Yes				23-Jun-2017	Lasioglossum calceatum	Adult	Pan Trap/K-2		University of Orleans
POLLE	POLLE170-18	MB00170	MB00170	BOLD:AAE5496		611[0n]	2	MT869237	1	Yes				23-Jun-2017	Lasioglossum malachurum	Adult	Pan Trap/K-2		University of Orleans
POLLE	POLLE171-18	MB00171	MB00171	BOLD:AAE5496		658[0n]	2	MT871187	1	Yes				23-Jun-2017	Lasioglossum malachurum	Adult	Pan Trap/K-2		University of Orleans
POLLE	POLLE172-18	MB00172	MB00172	BOLD:AAE5496		621[0n]	2	MT870261	1	Yes				23-Jun-2017	Lasioglossum malachurum	Adult	Pan Trap/K-2		University of Orleans
POLLE	POLLE173-18	MB00173	MB00173	BOLD:AAE5496		621[0n]	1	MT869284	1	No				23-Jun-2017	Lasioglossum malachurum	Adult	Pan Trap/K-2		University of Orleans
POLLE	POLLE174-18	MB00174	MB00174	BOLD:AAE5496		576[0n]	1	MT869643	1	No				23-Jun-2017	Lasioglossum malachurum	Adult	Pan Trap/K-2		University of Orleans
POLLE	POLLE175-18	MB00175	MB00175	BOLD:AAE1160		499[0n]	2	MT869689	1	No				23-Jun-2017	Lasioglossum pauxillum	Adult	Pan Trap/K-2		University of Orleans
POLLE	POLLE178-18	MB00179	MB00179	BOLD:AAA2322		658[0n]	2	MT869300	1	Yes				19-Jul-2017	Lasioglossum leucozonium	Adult	Pan Trap/A-1		University of Orleans
POLLE	POLLE182-18	MB00184	MB00184	BOLD:ACX2946		640[0n]		MT871836	1	No				19-Jul-2017	Andrena flavipes	Adult	Pan Trap/A-2		University of Orleans
POLLE	POLLE184-18	MB00186	MB00186	BOLD:AAB1062		574[0n]	2	MT871614	1	Yes				19-Jul-2017	Bombus terrestris	Adult	Pan Trap/B-1		University of Orleans
POLLE	POLLE185-18	MB00187	MB00187	BOLD:AAJ2115		655[0n]		MT869099	1	No				19-Jul-2017	Andrena dorsata	Adult	Pan Trap/B-2		University of Orleans
POLLE	POLLE187-18	MB00189	MB00189	BOLD:AAC6016		558[0n]	2	MT870693	1	No				19-Jul-2017	Bombus lapidarius	Adult	Pan Trap/C-1		University of Orleans
POLLE	POLLE188-18	MB00190	MB00190	BOLD:AAY5433		640[0n]		MT871632	1	No				19-Jul-2017	Lasioglossum laticeps	Adult	Pan Trap/C-2		University of Orleans
POLLE	POLLE192-18	MB00194	MB00194	BOLD:AAD9335		578[0n]	2	MT870458	1	Yes				19-Jul-2017	Lasioglossum morio	Adult	Pan Trap/E-2		University of Orleans
POLLE	POLLE193-18	MB00195	MB00195	BOLD:AAD9335		513[0n]	2	MT870659	1	Yes				19-Jul-2017	Lasioglossum morio	Adult	Pan Trap/E-2		University of Orleans
POLLE	POLLE194-18	MB00196	MB00196	BOLD:AAA2322		623[0n]	2	MT870348	1	Yes				19-Jul-2017	Lasioglossum leucozonium	Adult	Pan Trap/F-1		University of Orleans
POLLE	POLLE195-18	MB00197	MB00197	BOLD:AAD9335		307[0n]	1	MT870454	1	No				19-Jul-2017	Lasioglossum morio	Adult	Pan Trap/F-1		University of Orleans
POLLE	POLLE196-18	MB00198	MB00198	BOLD:AAD9335		543[0n]	2	MT871699	1	Yes				19-Jul-2017	Lasioglossum morio	Adult	Pan Trap/F-1		University of Orleans
POLLE	POLLE197-18	MB00199	MB00199	BOLD:AAC4378		654[0n]		MT871429	1	No				19-Jul-2017	Bombus pascuorum	Adult	Pan Trap/F-2		University of Orleans
POLLE	POLLE198-18	MB00200	MB00200	BOLD:AAD9335		624[0n]		MT871608	1	No				19-Jul-2017	Lasioglossum morio	Adult	Pan Trap/F-2		University of Orleans
POLLE	POLLE199-18	MB00201	MB00201	BOLD:AAB0353		657[0n]		MT870525	1	No				19-Jul-2017	Lasioglossum calceatum	Adult	Pan Trap/G-1		University of Orleans
POLLE	POLLE201-18	MB00203	MB00203	BOLD:ABZ3482		626[0n]	2	MT871314	1	Yes				19-Jul-2017	Megachile willughbiella	Adult	Pan Trap/G-2		University of Orleans
POLLE	POLLE202-18	MB00204	MB00204	BOLD:AAA2322		658[0n]	2	MT870799	1	Yes				19-Jul-2017	Lasioglossum leucozonium	Adult	Pan Trap/H-2		University of Orleans
POLLE	POLLE204-18	MB00206	MB00206	BOLD:AAY9696		466[0n]	2	MT869510	1	No				19-Jul-2017	Lasioglossum pygmaeum	Adult	Pan Trap/I-1		University of Orleans
POLLE	POLLE205-18	MB00207	MB00207	BOLD:AAE7572		604[0n]	2	MT871661	1	Yes				19-Jul-2017	Macropis europaea	Adult	Pan Trap/I-1		University of Orleans
POLLE	POLLE207-18	MB00209	MB00209	BOLD:AAD9335		379[0n]	1	MT870191	1	No				19-Jul-2017	Lasioglossum morio	Adult	Pan Trap/I-1		University of Orleans
POLLE	POLLE208-18	MB00210	MB00210	BOLD:AAD9335		574[0n]	2	MT869415	1	No				19-Jul-2017	Lasioglossum morio	Adult	Pan Trap/I-2		University of Orleans
POLLE	POLLE209-18	MB00211	MB00211	BOLD:AAI6480		641[0n]	2	MT870957	1	Yes				19-Jul-2017	Seladonia subaurata	Adult	Pan Trap/I-2		University of Orleans
POLLE	POLLE210-18	MB00212	MB00212	BOLD:AAD9335		578[0n]	2	MT870519	1	No				19-Jul-2017	Lasioglossum morio	Adult	Pan Trap/I-2		University of Orleans
POLLE	POLLE212-18	MB00214	MB00214	BOLD:AAC4378		651[0n]		MT869726	1	No				19-Jul-2017	Bombus pascuorum	Adult	Pan Trap/K-1		University of Orleans
POLLE	POLLE213-18	MB00215	MB00215	BOLD:AAB0353		583[0n]	2	MT869782	1	Yes				19-Jul-2017	Lasioglossum calceatum	Adult	Pan Trap/K-1		University of Orleans
POLLE	POLLE214-18	MB00216	MB00216	BOLD:AAE2962		524[0n]	2	MT869558	1	Yes				19-Jul-2017	Halictus quadricinctus	Adult	Pan Trap/K-1		University of Orleans
POLLE	POLLE215-19	MB00217	PO-PT-8803	BOLD:AED2841		654[0n]		MT870490	1	No				27-Apr-2018	Seladonia tumulorum	Adult	Pan Trap_OR_A_2		University of Orleans
POLLE	POLLE216-19	MB00218	PO-PT-8804	BOLD:AAB3148		654[0n]		MT870211	1	No				27-Apr-2018	Lasioglossum zonulum	Adult	Pan Trap_OR_A_2		University of Orleans
POLLE	POLLE217-19	MB00219	PO-PT-8805	BOLD:AAA2322		656[0n]		MT871571	1	No				27-Apr-2018	Lasioglossum leucozonium	Adult	Pan Trap_OR_A_2		University of Orleans
POLLE	POLLE218-19	MB00220	PO-PT-8806	BOLD:AAN4492		653[0n]		MT871126	1	No				27-Apr-2018	Halictus scabiosae	Adult	Pan Trap_OR_A_2		University of Orleans
POLLE	POLLE219-19	MB00221	PO-PT-8807	BOLD:AAN4492		654[0n]		MT871257	1	No				27-Apr-2018	Halictus scabiosae	Adult	Pan Trap_OR_A_3		University of Orleans
POLLE	POLLE220-19	MB00222	PO-PT-8808	BOLD:AAN4492		653[0n]		MT871019	1	No				27-Apr-2018	Halictus scabiosae	Adult	Pan Trap_OR_A_3		University of Orleans
POLLE	POLLE221-19	MB00223	PO-PT-8809	BOLD:AAD8891		653[0n]		MT870346	1	No				27-Apr-2018	Andrena haemorrhoa	Adult	Pan Trap_OR_A_3		University of Orleans
POLLE	POLLE222-19	MB00224	PO-PT-8810	BOLD:AAD8891		652[0n]		MT869404	1	No				27-Apr-2018	Andrena haemorrhoa	Adult	Pan Trap_OR_A_3		University of Orleans
POLLE	POLLE223-19	MB00225	PO-PT-8811	BOLD:AAN4492		656[0n]		MT871586	1	No				27-Apr-2018	Halictus scabiosae	Adult	Pan Trap_OR_A_3		University of Orleans
POLLE	POLLE224-19	MB00226	PO-PT-8812	BOLD:ACC4353		654[0n]		MT869508	1	No				27-Apr-2018	Andrena rufula	Adult	Pan Trap_OR_A_3		University of Orleans
POLLE	POLLE225-19	MB00227	PO-PT-8813	BOLD:AAN4492		654[0n]		MT871401	1	No				27-Apr-2018	Halictus scabiosae	Adult	Pan Trap_OR_A_3		University of Orleans
POLLE	POLLE3601-19	MB00228	MB00228	BOLD:AAF0955		653[0n]		MT869059	1	No				27-Apr-2018	Andrena fulva	Adult	Pan Trap_OR_B_1		University of Orleans
POLLE	POLLE228-19	MB00229	PO-PT-8815	BOLD:AAF1286		657[0n]		MT871492	1	No				27-Apr-2018	Andrena vaga	Adult	Pan Trap_OR_B_1		University of Orleans
POLLE	POLLE229-19	MB00230	PO-PT-8816	BOLD:ADZ3664		657[0n]		MT869606	1	No				27-Apr-2018	Andrena helvola	Adult	Pan Trap_OR_B_1		University of Orleans
POLLE	POLLE232-19	MB00233	PO-PT-8819	BOLD:AAJ2115		652[0n]		MT870622	1	No				27-Apr-2018	Andrena dorsata	Adult	Pan Trap_OR_B_1		University of Orleans
POLLE	POLLE233-19	MB00234	PO-PT-8820	BOLD:AAE5496		656[0n]		MT869541	1	No				27-Apr-2018	Lasioglossum malachurum	Adult	Pan Trap_OR_B_1		University of Orleans
POLLE	POLLE234-19	MB00235	PO-PT-8821	BOLD:AAE5496		653[0n]		MT869459	1	No				27-Apr-2018	Lasioglossum malachurum	Adult	Pan Trap_OR_B_1		University of Orleans
POLLE	POLLE235-19	MB00236	PO-PT-8822	BOLD:ABW9239		640[0n]		MT870253	1	No				27-Apr-2018	Andrena ventralis	Adult	Pan Trap_OR_B_1		University of Orleans
POLLE	POLLE238-19	MB00239	PO-PT-8825	BOLD:ABW9239		651[0n]		MT869751	1	No				27-Apr-2018	Andrena ventralis	Adult	Pan Trap_OR_A_3		University of Orleans
POLLE	POLLE239-19	MB00240	PO-PT-8829	BOLD:AAF0955		653[0n]		MT871686	1	No				27-Apr-2018	Andrena fulva	Adult	Pan Trap_OR_A_3		University of Orleans
POLLE	POLLE240-19	MB00241	PO-PT-8830	BOLD:AAD8891		651[0n]		MT869669	1	No				27-Apr-2018	Andrena haemorrhoa	Adult	Pan Trap_OR_A_3		University of Orleans
POLLE	POLLE241-19	MB00242	PO-PT-8831	BOLD:AAJ2143		651[0n]		MT871183	1	No				27-Apr-2018	Andrena minutula	Adult	Pan Trap_OR_B_3		University of Orleans
POLLE	POLLE242-19	MB00243	PO-PT-8832	BOLD:AAF1286		652[0n]		MT869183	1	No				27-Apr-2018	Andrena vaga	Adult	Pan Trap_OR_B_2		University of Orleans
POLLE	POLLE243-19	MB00244	PO-PT-8833	BOLD:ADZ3664		659[0n]		MT869507	1	No				27-Apr-2018	Andrena helvola	Adult	Pan Trap_OR_B_2		University of Orleans
POLLE	POLLE244-19	MB00245	PO-PT-8834	BOLD:AAJ2115		651[0n]		MT869482	1	No				27-Apr-2018	Andrena dorsata	Adult	Pan Trap_OR_B_2		University of Orleans
POLLE	POLLE245-19	MB00246	PO-PT-8835	BOLD:AED2841		654[0n]		MT870904	1	No				27-Apr-2018	Seladonia tumulorum	Adult	Pan Trap_OR_B_2		University of Orleans
POLLE	POLLE246-19	MB00247	PO-PT-8836	BOLD:AAF4021		651[0n]		MT869679	1	No				27-Apr-2018	Lasioglossum punctatissimum	Adult	Pan Trap_OR_B_2		University of Orleans
POLLE	POLLE248-19	MB00249	PO-PT-8838	BOLD:AAE1160		653[0n]		MT870119	1	No				27-Apr-2018	Lasioglossum pauxillum	Adult	Pan Trap_OR_B_2		University of Orleans
POLLE	POLLE249-19	MB00250	PO-PT-8839	BOLD:AAB0353		657[0n]		MT870698	1	No				27-Apr-2018	Lasioglossum calceatum	Adult	Pan Trap_OR_B_2		University of Orleans
POLLE	POLLE250-19	MB00251	PO-PT-8840	BOLD:AAF4021		655[0n]		MT870358	1	No				27-Apr-2018	Lasioglossum punctatissimum	Adult	Pan Trap_OR_B_2		University of Orleans
POLLE	POLLE251-19	MB00252	PO-PT-8841	BOLD:AED2841		653[0n]		MT871307	1	No				27-Apr-2018	Seladonia tumulorum	Adult	Pan Trap_OR_B_2		University of Orleans
POLLE	POLLE252-19	MB00253	PO-PT-8842	BOLD:AED2841		653[0n]		MT870834	1	No				27-Apr-2018	Seladonia tumulorum	Adult	Pan Trap_OR_B_2		University of Orleans
POLLE	POLLE253-19	MB00254	PO-PT-8843	BOLD:AED2841		654[0n]		MT871807	1	No				27-Apr-2018	Seladonia tumulorum	Adult	Pan Trap_OR_B_2		University of Orleans
POLLE	POLLE254-19	MB00255	PO-PT-8845	BOLD:AAD8891		652[0n]		MT871600	1	No				27-Apr-2018	Andrena haemorrhoa	Adult	Pan Trap_OR_B_3		University of Orleans
POLLE	POLLE255-19	MB00256	PO-PT-8846	BOLD:AAF1286		655[0n]		MT870924	1	No				27-Apr-2018	Andrena vaga	Adult	Pan Trap_OR_B_3		University of Orleans
POLLE	POLLE256-19	MB00257	PO-PT-8847	BOLD:AAF0955		653[0n]		MT870481	1	No				27-Apr-2018	Andrena fulva	Adult	Pan Trap_OR_B_3		University of Orleans
POLLE	POLLE257-19	MB00258	PO-PT-8848	BOLD:AAF1286		654[0n]		MT871668	1	No				27-Apr-2018	Andrena vaga	Adult	Pan Trap_OR_B_3		University of Orleans
POLLE	POLLE258-19	MB00259	PO-PT-8849	BOLD:AAD8891		654[0n]		MT871604	1	No				27-Apr-2018	Andrena haemorrhoa	Adult	Pan Trap_OR_B_3		University of Orleans
POLLE	POLLE259-19	MB00260	PO-PT-8850	BOLD:AAE1815		655[0n]		MT871082	1	No				27-Apr-2018	Andrena nitida	Adult	Pan Trap_OR_B_3		University of Orleans
POLLE	POLLE260-19	MB00261	PO-PT-8851	BOLD:AAN4492		653[0n]		MT870075	1	No				27-Apr-2018	Halictus scabiosae	Adult	Pan Trap_OR_B_3		University of Orleans
POLLE	POLLE261-19	MB00262	PO-PT-8852	BOLD:AAE1815		656[0n]		MT869042	1	No				27-Apr-2018	Andrena nitida	Adult	Pan Trap_OR_B_3		University of Orleans
POLLE	POLLE262-19	MB00263	PO-PT-8853	BOLD:ADZ3664		658[0n]		MT869819	1	No				27-Apr-2018	Andrena helvola	Adult	Pan Trap_OR_B_3		University of Orleans
POLLE	POLLE263-19	MB00264	PO-PT-8854	BOLD:AAE1815		653[0n]		MT869449	1	No				27-Apr-2018	Andrena nitida	Adult	Pan Trap_OR_B_3		University of Orleans
POLLE	POLLE264-19	MB00265	PO-PT-8855	BOLD:AAF1286		657[0n]		MT871486	1	No				27-Apr-2018	Andrena vaga	Adult	Pan Trap_OR_B_3		University of Orleans
POLLE	POLLE265-19	MB00266	PO-PT-8856	BOLD:AAN4492		653[0n]		MT871419	1	No				27-Apr-2018	Halictus scabiosae	Adult	Pan Trap_OR_B_3		University of Orleans
POLLE	POLLE266-19	MB00267	PO-PT-8857	BOLD:ADZ3664		657[0n]		MT869030	1	No				27-Apr-2018	Andrena helvola	Adult	Pan Trap_OR_B_3		University of Orleans
POLLE	POLLE273-19	MB00274	PO-PT-8864	BOLD:AAY5383		655[0n]		MT869254	2	No				27-Apr-2018	Halictus maculatus	Adult	Pan Trap_OR_B_3		University of Orleans
POLLE	POLLE274-19	MB00275	PO-PT-8865	BOLD:ABW9239		656[0n]		MT871423	1	No				27-Apr-2018	Andrena ventralis	Adult	Pan Trap_OR_B_3		University of Orleans
POLLE	POLLE275-19	MB00276	PO-PT-8866	BOLD:AAY5383		639[0n]		MT870645	1	No				27-Apr-2018	Halictus maculatus	Adult	Pan Trap_OR_B_3		University of Orleans
POLLE	POLLE280-19	MB00281	PO-PT-8871	BOLD:AAF4021		650[0n]		MT869534	1	No				27-Apr-2018	Lasioglossum punctatissimum	Adult	Pan Trap_OR_B_3		University of Orleans
POLLE	POLLE281-19	MB00282	PO-PT-8872	BOLD:AED2841		653[0n]		MT869159	1	No				27-Apr-2018	Seladonia tumulorum	Adult	Pan Trap_OR_B_3		University of Orleans
POLLE	POLLE283-19	MB00284	PO-PT-8874	BOLD:AED2841		652[0n]		MT870864	1	No				27-Apr-2018	Seladonia tumulorum	Adult	Pan Trap_OR_B_3		University of Orleans
POLLE	POLLE284-19	MB00285	PO-PT-8875	BOLD:AED2841		653[0n]		MT871218	1	No				27-Apr-2018	Seladonia tumulorum	Adult	Pan Trap_OR_B_3		University of Orleans
POLLE	POLLE285-19	MB00286	PO-PT-8876	BOLD:AAN4492		655[0n]		MT869579	1	No				27-Apr-2018	Halictus scabiosae	Adult	Pan Trap_OR_C_1		University of Orleans
POLLE	POLLE286-19	MB00287	PO-PT-8877	BOLD:AAB0353		653[0n]		MT869905	1	No				27-Apr-2018	Lasioglossum calceatum	Adult	Pan Trap_OR_C_1		University of Orleans
POLLE	POLLE287-19	MB00288	PO-PT-8878	BOLD:AAD2472		653[0n]		MT870616	1	No				27-Apr-2018	Andrena carantonica	Adult	Pan Trap_OR_C_1		University of Orleans
POLLE	POLLE288-19	MB00289	PO-PT-8879	BOLD:ACX2946		640[0n]		MT870237	1	No				27-Apr-2018	Andrena flavipes	Adult	Pan Trap_OR_C_1		University of Orleans
POLLE	POLLE289-19	MB00290	PO-PT-8880	BOLD:AAD5869		657[0n]		MT870052	1	No				27-Apr-2018	Halictus langobardicus	Adult	Pan Trap_OR_C_1		University of Orleans
POLLE	POLLE290-19	MB00291	PO-PT-8884	BOLD:AAB0353		652[0n]		MT869290	1	No				27-Apr-2018	Lasioglossum calceatum	Adult	Pan Trap_OR_C_2		University of Orleans
POLLE	POLLE291-19	MB00292	PO-PT-8885	BOLD:AAN4492		653[0n]		MT870058	1	No				27-Apr-2018	Halictus scabiosae	Adult	Pan Trap_OR_C_2		University of Orleans
POLLE	POLLE292-19	MB00293	PO-PT-8886	BOLD:AAC2460		651[0n]		MT870148	1	No				27-Apr-2018	Lasioglossum villosulum	Adult	Pan Trap_OR_C_2		University of Orleans
POLLE	POLLE293-19	MB00294	PO-PT-8887	BOLD:AAY8318		651[0n]		MT869310	1	No				27-Apr-2018	Andrena gravida	Adult	Pan Trap_OR_C_2		University of Orleans
POLLE	POLLE294-19	MB00295	PO-PT-8888	BOLD:AAN4492		657[0n]		MT869870	1	No				27-Apr-2018	Halictus scabiosae	Adult	Pan Trap_OR_C_3		University of Orleans
POLLE	POLLE295-19	MB00296	PO-PT-8889	BOLD:AAD2472		654[0n]		MT869668	1	No				27-Apr-2018	Andrena trimmerana	Adult	Pan Trap_OR_D_1		University of Orleans
POLLE	POLLE296-19	MB00297	PO-PT-8890	BOLD:AAY5433		651[0n]		MT870591	1	No				27-Apr-2018	Lasioglossum laticeps	Adult	Pan Trap_OR_D_2		University of Orleans
POLLE	POLLE298-19	MB00299	PO-PT-8893	BOLD:AAE5496		656[0n]		MT871104	1	No				27-Apr-2018	Lasioglossum malachurum	Adult	Pan Trap_OR_E_3		University of Orleans
POLLE	POLLE299-19	MB00300	PO-PT-8894	BOLD:AAJ2143		651[0n]		MT869056	1	No				27-Apr-2018	Andrena minutula	Adult	Pan Trap_OR_D_3		University of Orleans
POLLE	POLLE300-19	MB00301	PO-PT-8895	BOLD:AAE5496		654[0n]		MT871774	1	No				27-Apr-2018	Lasioglossum malachurum	Adult	Pan Trap_OR_F_2		University of Orleans
POLLE	POLLE301-19	MB00302	PO-PT-8896	BOLD:AAI6480		654[0n]		MT871296	1	No				27-Apr-2018	Seladonia subaurata	Adult	Pan Trap_OR_F_2		University of Orleans
POLLE	POLLE303-19	MB00304	PO-PT-8898	BOLD:AAD9335		654[0n]		MT871052	1	No				27-Apr-2018	Lasioglossum morio	Adult	Pan Trap_OR_F_3		University of Orleans
POLLE	POLLE304-19	MB00305	PO-PT-8899	BOLD:AAD9335		654[0n]		MT871813	1	No				27-Apr-2018	Lasioglossum morio	Adult	Pan Trap_OR_F_2		University of Orleans
POLLE	POLLE305-19	MB00306	PO-PT-8900	BOLD:AAD9335		654[0n]		MT869238	1	No				27-Apr-2018	Lasioglossum morio	Adult	Pan Trap_OR_F_1		University of Orleans
POLLE	POLLE306-19	MB00307	PO-PT-8901	BOLD:ADZ3313		652[0n]		MT869332	1	No				27-Apr-2018	Andrena nigroolivacea	Adult	Pan Trap_OR_G_2		University of Orleans
POLLE	POLLE307-19	MB00308	PO-PT-8903	BOLD:AAF1286		657[0n]		MT869762	1	No				27-Apr-2018	Andrena vaga	Adult	Pan Trap_OR_G_3		University of Orleans
POLLE	POLLE308-19	MB00309	PO-PT-8905	BOLD:AAN4492		654[0n]		MT871795	1	No				27-Apr-2018	Halictus scabiosae	Adult	Pan Trap_OR_H_1		University of Orleans
POLLE	POLLE309-19	MB00310	PO-PT-8906	BOLD:ABW9239		651[0n]		MT871456	1	No				27-Apr-2018	Andrena ventralis	Adult	Pan Trap_OR_H_2		University of Orleans
POLLE	POLLE310-19	MB00311	PO-PT-8907	BOLD:AAF1286		655[0n]		MT869444	1	No				27-Apr-2018	Andrena vaga	Adult	Pan Trap_OR_H_2		University of Orleans
POLLE	POLLE311-19	MB00312	PO-PT-8908	BOLD:AAE1815		655[0n]		MT869716	1	No				27-Apr-2018	Andrena nitida	Adult	Pan Trap_OR_H_2		University of Orleans
POLLE	POLLE312-19	MB00313	PO-PT-8909	BOLD:AAN4492		654[0n]		MT868970	1	No				27-Apr-2018	Halictus scabiosae	Adult	Pan Trap_OR_H_2		University of Orleans
POLLE	POLLE313-19	MB00314	PO-PT-8910	BOLD:AAF1286		654[0n]		MT869313	1	No				27-Apr-2018	Andrena vaga	Adult	Pan Trap_OR_H_2		University of Orleans
POLLE	POLLE314-19	MB00315	PO-PT-8911	BOLD:AAF1286		654[0n]		MT869331	1	No				27-Apr-2018	Andrena vaga	Adult	Pan Trap_OR_H_2		University of Orleans
POLLE	POLLE315-19	MB00316	PO-PT-8912	BOLD:AAN4492		654[0n]		MT869889	1	No				27-Apr-2018	Halictus scabiosae	Adult	Pan Trap_OR_H_2		University of Orleans
POLLE	POLLE316-19	MB00317	PO-PT-8913	BOLD:AAE2962		655[0n]		MT870531	1	No				27-Apr-2018	Halictus quadricinctus	Adult	Pan Trap_OR_H_2		University of Orleans
POLLE	POLLE317-19	MB00318	PO-PT-8914	BOLD:ADZ3664		659[0n]		MT868963	1	No				27-Apr-2018	Andrena helvola	Adult	Pan Trap_OR_H_2		University of Orleans
POLLE	POLLE318-19	MB00319	PO-PT-8915	BOLD:AAN4492		653[0n]		MT870843	1	No				27-Apr-2018	Halictus scabiosae	Adult	Pan Trap_OR_H_2		University of Orleans
POLLE	POLLE319-19	MB00320	PO-PT-8916	BOLD:AAE5496		653[0n]		MT869667	1	No				27-Apr-2018	Lasioglossum malachurum	Adult	Pan Trap_OR_H_2		University of Orleans
POLLE	POLLE320-19	MB00321	PO-PT-8917	BOLD:AAE5496		654[0n]		MT870146	1	No				27-Apr-2018	Lasioglossum malachurum	Adult	Pan Trap_OR_H_2		University of Orleans
POLLE	POLLE321-19	MB00322	PO-PT-8918	BOLD:ABW9239		641[0n]		MT869843	1	No				27-Apr-2018	Andrena ventralis	Adult	Pan Trap_OR_H_2		University of Orleans
POLLE	POLLE322-19	MB00323	PO-PT-8919	BOLD:ABW9239		652[0n]		MT870545	1	No				27-Apr-2018	Andrena ventralis	Adult	Pan Trap_OR_H_2		University of Orleans
POLLE	POLLE323-19	MB00324	PO-PT-8920	BOLD:ABW9239		651[0n]		MT870243	1	No				27-Apr-2018	Andrena ventralis	Adult	Pan Trap_OR_H_2		University of Orleans
POLLE	POLLE324-19	MB00325	PO-PT-8921	BOLD:ABW9239		641[0n]		MT869913	1	No				27-Apr-2018	Andrena ventralis	Adult	Pan Trap_OR_H_2		University of Orleans
POLLE	POLLE327-19	MB00328	PO-PT-8924	BOLD:AAC1178		653[0n]		MT869452	1	No				27-Apr-2018	Nomada ruficornis	Adult	Pan Trap_OR_H_3		University of Orleans
POLLE	POLLE328-19	MB00329	PO-PT-8925	BOLD:AAJ2193		651[0n]		MT871300	1	No				27-Apr-2018	Andrena mitis	Adult	Pan Trap_OR_H_3		University of Orleans
POLLE	POLLE329-19	MB00330	PO-PT-8926	BOLD:AAN4492		654[0n]		MT870883	1	No				27-Apr-2018	Halictus scabiosae	Adult	Pan Trap_OR_H_3		University of Orleans
POLLE	POLLE330-19	MB00331	PO-PT-8927	BOLD:ACX2946		651[0n]		MT870510	1	No				27-Apr-2018	Andrena flavipes	Adult	Pan Trap_OR_I_1		University of Orleans
POLLE	POLLE331-19	MB00332	PO-PT-8928	BOLD:AAN4492		654[0n]		MT868996	1	No				27-Apr-2018	Halictus scabiosae	Adult	Pan Trap_OR_I_2		University of Orleans
POLLE	POLLE332-19	MB00333	PO-PT-8929	BOLD:AAN4492		653[0n]		MT870347	1	No				27-Apr-2018	Halictus scabiosae	Adult	Pan Trap_OR_I_2		University of Orleans
POLLE	POLLE333-19	MB00334	PO-PT-8930	BOLD:ACX2946		640[0n]		MT869084	1	No				27-Apr-2018	Andrena flavipes	Adult	Pan Trap_OR_I_2		University of Orleans
POLLE	POLLE334-19	MB00335	PO-PT-8931	BOLD:AAN4492		654[0n]		MT870223	1	No				27-Apr-2018	Halictus scabiosae	Adult	Pan Trap_OR_I_2		University of Orleans
POLLE	POLLE335-19	MB00336	PO-PT-8932	BOLD:AAJ2115		654[0n]		MT869123	1	No				27-Apr-2018	Andrena dorsata	Adult	Pan Trap_OR_I_2		University of Orleans
POLLE	POLLE337-19	MB00338	PO-PT-8934	BOLD:AAD4959		655[0n]		MT868985	1	No				27-Apr-2018	Nomada flavoguttata	Adult	Pan Trap_OR_I_2		University of Orleans
POLLE	POLLE339-19	MB00340	PO-PT-8936	BOLD:ADZ3664		660[0n]		MT869232	1	No				27-Apr-2018	Andrena helvola	Adult	Pan Trap_OR_I_2		University of Orleans
POLLE	POLLE340-19	MB00341	PO-PT-8937	BOLD:ADZ3664		660[0n]		MT869846	1	No				27-Apr-2018	Andrena helvola	Adult	Pan Trap_OR_I_2		University of Orleans
POLLE	POLLE341-19	MB00342	PO-PT-8938	BOLD:ABW9239		653[0n]		MT870726	1	No				27-Apr-2018	Andrena ventralis	Adult	Pan Trap_OR_I_2		University of Orleans
POLLE	POLLE342-19	MB00343	PO-PT-8939	BOLD:AAE1160		655[0n]		MT871357	1	No				27-Apr-2018	Lasioglossum pauxillum	Adult	Pan Trap_OR_I_2		University of Orleans
POLLE	POLLE343-19	MB00344	PO-PT-8940	BOLD:ACR3558		640[0n]		MT871030	1	No				27-Apr-2018	Lasioglossum sabulosum	Adult	Pan Trap_OR_I_2		University of Orleans
POLLE	POLLE344-19	MB00345	PO-PT-8941	BOLD:ACR3558		652[0n]		MT869374	1	No				27-Apr-2018	Lasioglossum sabulosum	Adult	Pan Trap_OR_I_2		University of Orleans
POLLE	POLLE345-19	MB00346	PO-PT-8942	BOLD:ACR3558		648[0n]		MT869128	1	No				27-Apr-2018	Lasioglossum sabulosum	Adult	Pan Trap_OR_I_2		University of Orleans
POLLE	POLLE346-19	MB00347	PO-PT-8943	BOLD:ACR3558		651[0n]		MT869049	1	No				27-Apr-2018	Lasioglossum sabulosum	Adult	Pan Trap_OR_I_2		University of Orleans
POLLE	POLLE349-19	MB00350	PO-PT-8946	BOLD:AAJ2143		651[0n]		MT871823	1	No				27-Apr-2018	Andrena minutula	Adult	Pan Trap_OR_I_2		University of Orleans
POLLE	POLLE350-19	MB00351	PO-PT-8947	BOLD:AAC4378		655[0n]		MT871585	1	No				27-Apr-2018	Bombus pascuorum	Adult	Pan Trap_OR_I_3		University of Orleans
POLLE	POLLE351-19	MB00352	PO-PT-8948	BOLD:AAF1286		657[0n]		MT870980	1	No				27-Apr-2018	Andrena vaga	Adult	Pan Trap_OR_I_3		University of Orleans
POLLE	POLLE352-19	MB00353	PO-PT-8949	BOLD:AAF1286		653[0n]		MT869590	1	No				27-Apr-2018	Andrena vaga	Adult	Pan Trap_OR_I_3		University of Orleans
POLLE	POLLE353-19	MB00354	PO-PT-8950	BOLD:AAY8318		651[0n]		MT869214	1	No				27-Apr-2018	Andrena gravida	Adult	Pan Trap_OR_I_3		University of Orleans
POLLE	POLLE354-19	MB00355	PO-PT-8951	BOLD:AAJ2115		654[0n]		MT870625	1	No				27-Apr-2018	Andrena dorsata	Adult	Pan Trap_OR_I_3		University of Orleans
POLLE	POLLE355-19	MB00356	PO-PT-8952	BOLD:ABW9239		651[0n]		MT871194	1	No				27-Apr-2018	Andrena ventralis	Adult	Pan Trap_OR_I_3		University of Orleans
POLLE	POLLE356-19	MB00357	PO-PT-8953	BOLD:ABW9239		651[0n]		MT871302	1	No				27-Apr-2018	Andrena ventralis	Adult	Pan Trap_OR_I_3		University of Orleans
POLLE	POLLE357-19	MB00358	PO-PT-8954	BOLD:ABW9239		641[0n]		MT870185	1	No				27-Apr-2018	Andrena ventralis	Adult	Pan Trap_OR_I_3		University of Orleans
POLLE	POLLE358-19	MB00359	PO-PT-8955	BOLD:ABW9239		640[0n]		MT870150	1	No				27-Apr-2018	Andrena ventralis	Adult	Pan Trap_OR_I_3		University of Orleans
POLLE	POLLE359-19	MB00360	PO-PT-8956	BOLD:ABW9239		652[0n]		MT871738	1	No				27-Apr-2018	Andrena ventralis	Adult	Pan Trap_OR_I_3		University of Orleans
POLLE	POLLE360-19	MB00361	PO-PT-8957	BOLD:ABW9239		651[0n]		MT870432	1	No				27-Apr-2018	Andrena ventralis	Adult	Pan Trap_OR_I_3		University of Orleans
POLLE	POLLE361-19	MB00362	PO-PT-8958	BOLD:AAJ2143		652[0n]		MT870621	1	No				27-Apr-2018	Andrena minutula	Adult	Pan Trap_OR_I_3		University of Orleans
POLLE	POLLE362-19	MB00363	PO-PT-8959	BOLD:AAE5496		654[0n]		MT870408	1	No				27-Apr-2018	Lasioglossum malachurum	Adult	Pan Trap_OR_I_3		University of Orleans
POLLE	POLLE363-19	MB00364	PO-PT-8960	BOLD:AAE1160		654[0n]		MT870512	1	No				27-Apr-2018	Lasioglossum pauxillum	Adult	Pan Trap_OR_I_3		University of Orleans
POLLE	POLLE364-19	MB00365	PO-PT-8961	BOLD:AAD4959		653[0n]		MT869687	1	No				27-Apr-2018	Nomada flavoguttata	Adult	Pan Trap_OR_I_2		University of Orleans
POLLE	POLLE366-19	MB00367	PO-PT-8963	BOLD:AAB0353		654[0n]		MT871783	1	No				27-Apr-2018	Lasioglossum calceatum	Adult	Pan Trap_OR_I_2		University of Orleans
POLLE	POLLE367-19	MB00368	PO-PT-8964	BOLD:AAJ2143		652[0n]		MT871720	1	No				27-Apr-2018	Andrena minutula	Adult	Pan Trap_OR_I_2		University of Orleans
POLLE	POLLE368-19	MB00369	PO-PT-8965	BOLD:ADZ6919		656[0n]		MT871628	1	No				27-Apr-2018	Andrena simontornyella	Adult	Pan Trap_OR_I_2		University of Orleans
POLLE	POLLE369-19	MB00370	PO-PT-8966	BOLD:ACR3558		640[0n]		MT870251	1	No				27-Apr-2018	Lasioglossum sabulosum	Adult	Pan Trap_OR_I_2		University of Orleans
POLLE	POLLE370-19	MB00371	PO-PT-8967	BOLD:ACR3558		641[0n]		MT870868	1	No				27-Apr-2018	Lasioglossum sabulosum	Adult	Pan Trap_OR_I_2		University of Orleans
POLLE	POLLE371-19	MB00372	PO-PT-8968	BOLD:ABW9239		653[0n]		MT870274	1	No				27-Apr-2018	Andrena ventralis	Adult	Pan Trap_OR_I_2		University of Orleans
POLLE	POLLE372-19	MB00373	PO-PT-8969	BOLD:ADZ6919		654[0n]		MT869422	1	No				27-Apr-2018	Andrena simontornyella	Adult	Pan Trap_OR_I_2		University of Orleans
POLLE	POLLE373-19	MB00374	PO-PT-8970	BOLD:AAJ2143		652[0n]		MT870528	1	No				27-Apr-2018	Andrena minutula	Adult	Pan Trap_OR_I_2		University of Orleans
POLLE	POLLE374-19	MB00375	PO-PT-8971	BOLD:ACR3558		651[0n]		MT869538	1	No				27-Apr-2018	Lasioglossum sabulosum	Adult	Pan Trap_OR_I_2		University of Orleans
POLLE	POLLE375-19	MB00376	PO-PT-8972	BOLD:AAF1286		657[0n]		MT871865	1	No				27-Apr-2018	Andrena vaga	Adult	Pan Trap_OR_J_1		University of Orleans
POLLE	POLLE376-19	MB00378	PO-PT-8974	BOLD:AAE2962		655[0n]		MT871127	1	No				27-Apr-2018	Halictus quadricinctus	Adult	Pan Trap_OR_J_1		University of Orleans
POLLE	POLLE377-19	MB00380	PO-PT-8976	BOLD:ABW9239		651[0n]		MT870389	1	No				27-Apr-2018	Andrena ventralis	Adult	Pan Trap_OR_J_1		University of Orleans
POLLE	POLLE378-19	MB00381	PO-PT-8977	BOLD:AAB1062		654[0n]		MT869443	1	No				27-Apr-2018	Bombus terrestris	Adult	Pan Trap_OR_J_2		University of Orleans
POLLE	POLLE379-19	MB00383	PO-PT-8979	BOLD:AAW9816		652[0n]		MT870298	1	No				27-Apr-2018	Lasioglossum sexnotatum	Adult	Pan Trap_OR_J_2		University of Orleans
POLLE	POLLE380-19	MB00384	PO-PT-8980	BOLD:ABW9239		640[0n]		MT870879	1	No				27-Apr-2018	Andrena ventralis	Adult	Pan Trap_OR_J_2		University of Orleans
POLLE	POLLE381-19	MB00385	PO-PT-8981	BOLD:AAJ2115		651[0n]		MT870328	1	No				27-Apr-2018	Andrena dorsata	Adult	Pan Trap_OR_J_2		University of Orleans
POLLE	POLLE382-19	MB00386	PO-PT-8982	BOLD:ABW9239		651[0n]		MT869171	1	No				27-Apr-2018	Andrena ventralis	Adult	Pan Trap_OR_J_2		University of Orleans
POLLE	POLLE383-19	MB00387	PO-PT-8983	BOLD:AAF1286		658[0n]		MT869019	1	No				27-Apr-2018	Andrena vaga	Adult	Pan Trap_OR_K_1		University of Orleans
POLLE	POLLE384-19	MB00388	PO-PT-8984	BOLD:AAE2962		656[0n]		MT871459	1	No				27-Apr-2018	Halictus quadricinctus	Adult	Pan Trap_OR_K_1		University of Orleans
POLLE	POLLE385-19	MB00389	PO-PT-8985	BOLD:AAN4492		658[0n]		MT870040	1	No				27-Apr-2018	Halictus scabiosae	Adult	Pan Trap_OR_K_1		University of Orleans
POLLE	POLLE386-19	MB00390	PO-PT-8986	BOLD:AAF1286		658[0n]		MT869732	1	No				27-Apr-2018	Andrena vaga	Adult	Pan Trap_OR_K_1		University of Orleans
POLLE	POLLE387-19	MB00391	PO-PT-8987	BOLD:AAE4959		655[0n]		MT870829	1	No				27-Apr-2018	Andrena praecox	Adult	Pan Trap_OR_K_1		University of Orleans
POLLE	POLLE388-19	MB00392	PO-PT-8988	BOLD:AAN4492		653[0n]		MT869706	1	No				27-Apr-2018	Halictus scabiosae	Adult	Pan Trap_OR_K_1		University of Orleans
POLLE	POLLE389-19	MB00393	PO-PT-8989	BOLD:AAE2962		656[0n]		MT870247	1	No				27-Apr-2018	Halictus quadricinctus	Adult	Pan Trap_OR_K_1		University of Orleans
POLLE	POLLE390-19	MB00394	PO-PT-8990	BOLD:ABW9239		652[0n]		MT870128	1	No				27-Apr-2018	Andrena ventralis	Adult	Pan Trap_OR_K_1		University of Orleans
POLLE	POLLE391-19	MB00395	PO-PT-8991	BOLD:AAE5496		654[0n]		MT869839	1	No				27-Apr-2018	Lasioglossum malachurum	Adult	Pan Trap_OR_K_1		University of Orleans
POLLE	POLLE393-19	MB00397	PO-PT-8993	BOLD:ABW9239		653[0n]		MT869864	1	No				27-Apr-2018	Andrena ventralis	Adult	Pan Trap_OR_K_1		University of Orleans
POLLE	POLLE394-19	MB00398	PO-PT-8994	BOLD:ADZ3664		663[0n]		MT871451	1	No				27-Apr-2018	Andrena helvola	Adult	Pan Trap_OR_K_1		University of Orleans
POLLE	POLLE395-19	MB00399	PO-PT-8995	BOLD:ABW9239		651[0n]		MT871132	1	No				27-Apr-2018	Andrena ventralis	Adult	Pan Trap_OR_K_1		University of Orleans
POLLE	POLLE397-19	MB00401	PO-PT-8997	BOLD:ABW9239		651[0n]		MT871592	1	No				27-Apr-2018	Andrena ventralis	Adult	Pan Trap_OR_K_1		University of Orleans
POLLE	POLLE398-19	MB00402	PO-PT-8998	BOLD:ABW9239		651[0n]		MT869073	1	No				27-Apr-2018	Andrena ventralis	Adult	Pan Trap_OR_K_1		University of Orleans
POLLE	POLLE399-19	MB00403	PO-PT-9000	BOLD:AAC6016		655[0n]		MT870356	1	No				27-Apr-2018	Bombus lapidarius	Adult	Pan Trap_OR_J_3		University of Orleans
POLLE	POLLE400-19	MB00404	PO-PT-9001	BOLD:AAN4492		653[0n]		MT868998	1	No				27-Apr-2018	Halictus scabiosae	Adult	Pan Trap_OR_J_3		University of Orleans
POLLE	POLLE401-19	MB00405	PO-PT-9002	BOLD:AAN4492		655[0n]		MT871542	1	No				27-Apr-2018	Halictus scabiosae	Adult	Pan Trap_OR_J_3		University of Orleans
POLLE	POLLE402-19	MB00406	PO-PT-9003	BOLD:AAN4492		655[0n]		MT870931	1	No				27-Apr-2018	Halictus scabiosae	Adult	Pan Trap_OR_J_3		University of Orleans
POLLE	POLLE403-19	MB00407	PO-PT-9004	BOLD:AAD8891		654[0n]		MT869057	1	No				27-Apr-2018	Andrena haemorrhoa	Adult	Pan Trap_OR_J_3		University of Orleans
POLLE	POLLE406-19	MB00410	PO-PT-9011	BOLD:AAN4492		653[0n]		MT870986	1	No				27-Apr-2018	Halictus scabiosae	Adult	Pan Trap_OR_K_3		University of Orleans
POLLE	POLLE407-19	MB00411	PO-PT-9012	BOLD:AAN4492		653[0n]		MT871526	1	No				27-Apr-2018	Halictus scabiosae	Adult	Pan Trap_OR_K_3		University of Orleans
POLLE	POLLE408-19	MB00412	PO-PT-9013	BOLD:ABW9239		651[0n]		MT869518	1	No				27-Apr-2018	Andrena ventralis	Adult	Pan Trap_OR_K_3		University of Orleans
POLLE	POLLE409-19	MB00413	PO-PT-9014	BOLD:ABW9239		652[0n]		MT870080	1	No				27-Apr-2018	Andrena ventralis	Adult	Pan Trap_OR_K_3		University of Orleans
POLLE	POLLE410-19	MB00414	PO-PT-9015	BOLD:ADZ3664		657[0n]		MT869943	1	No				27-Apr-2018	Andrena helvola	Adult	Pan Trap_OR_K_3		University of Orleans
POLLE	POLLE412-19	MB00416	PO-PT-9017	BOLD:ABW9239		653[0n]		MT869207	1	No				27-Apr-2018	Andrena ventralis	Adult	Pan Trap_OR_K_3		University of Orleans
POLLE	POLLE415-19	MB00419	PO-PT-9020	BOLD:ABW9239		641[0n]		MT871179	1	No				27-Apr-2018	Andrena ventralis	Adult	Pan Trap_OR_K_3		University of Orleans
POLLE	POLLE416-19	MB00420	PO-PT-9021	BOLD:AAF0980		640[0n]		MT871342	1	No				18-May-2018	Andrena cineraria	Adult	Pan Trap_OR_A_1		University of Orleans
POLLE	POLLE417-19	MB00421	PO-PT-9024	BOLD:AAW9816		652[0n]		MT870991	1	No				18-May-2018	Lasioglossum sexnotatum	Adult	Pan Trap_OR_A_1		University of Orleans
POLLE	POLLE418-19	MB00422	PO-PT-9025	BOLD:AAF4021		652[0n]		MT868995	1	No				18-May-2018	Lasioglossum punctatissimum	Adult	Pan Trap_OR_A_1		University of Orleans
POLLE	POLLE419-19	MB00423	PO-PT-9026	BOLD:AAN4492		655[0n]		MT871620	1	No				18-May-2018	Halictus scabiosae	Adult	Pan Trap_OR_A_2		University of Orleans
POLLE	POLLE420-19	MB00424	PO-PT-9027	BOLD:AAN4492		654[0n]		MT871255	1	No				18-May-2018	Halictus scabiosae	Adult	Pan Trap_OR_A_2		University of Orleans
POLLE	POLLE421-19	MB00425	PO-PT-9028	BOLD:AAY8318		651[0n]		MT870316	1	No				18-May-2018	Andrena gravida	Adult	Pan Trap_OR_A_2		University of Orleans
POLLE	POLLE422-19	MB00426	PO-PT-9029	BOLD:AAD4735		655[0n]		MT870731	1	No				18-May-2018	Bombus pratorum	Adult	Pan Trap_OR_A_2		University of Orleans
POLLE	POLLE423-19	MB00427	PO-PT-9032	BOLD:AAC4378		655[0n]		MT871776	1	No				18-May-2018	Bombus pascuorum	Adult	Pan Trap_OR_A_3		University of Orleans
POLLE	POLLE424-19	MB00428	PO-PT-9033	BOLD:AAC2460		651[0n]		MT870866	1	No				18-May-2018	Lasioglossum villosulum	Adult	Pan Trap_OR_A_3		University of Orleans
POLLE	POLLE425-19	MB00429	PO-PT-9034	BOLD:AAY5687		652[0n]		MT869703	1	No				18-May-2018	Andrena falsifica	Adult	Pan Trap_OR_A_3		University of Orleans
POLLE	POLLE426-19	MB00430	PO-PT-9035	BOLD:AAJ2143		652[0n]		MT870873	1	No				18-May-2018	Andrena minutula	Adult	Pan Trap_OR_A_3		University of Orleans
POLLE	POLLE427-19	MB00431	PO-PT-9037	BOLD:AAB3147		654[0n]		MT870674	1	No				18-May-2018	Lasioglossum zonulum	Adult	Pan Trap_OR_B_1		University of Orleans
POLLE	POLLE428-19	MB00432	PO-PT-9038	BOLD:AAN4492		655[0n]		MT869115	1	No				18-May-2018	Halictus scabiosae	Adult	Pan Trap_OR_B_1		University of Orleans
POLLE	POLLE429-19	MB00433	PO-PT-9039	BOLD:AAN4492		654[0n]		MT869174	1	No				18-May-2018	Halictus scabiosae	Adult	Pan Trap_OR_B_1		University of Orleans
POLLE	POLLE430-19	MB00434	PO-PT-9040	BOLD:AAA2322		653[0n]		MT871725	1	No				18-May-2018	Lasioglossum leucozonium	Adult	Pan Trap_OR_B_1		University of Orleans
POLLE	POLLE431-19	MB00435	PO-PT-9041	BOLD:AAB3147		652[0n]		MT870620	1	No				18-May-2018	Lasioglossum zonulum	Adult	Pan Trap_OR_B_1		University of Orleans
POLLE	POLLE432-19	MB00436	PO-PT-9042	BOLD:AAB3147		654[0n]		MT871013	1	No				18-May-2018	Lasioglossum zonulum	Adult	Pan Trap_OR_B_1		University of Orleans
POLLE	POLLE434-19	MB00438	PO-PT-9044	BOLD:AAA2322		655[0n]		MT869487	1	No				18-May-2018	Lasioglossum leucozonium	Adult	Pan Trap_OR_B_1		University of Orleans
POLLE	POLLE435-19	MB00439	PO-PT-9045	BOLD:AAE1129		653[0n]		MT869277	1	No				18-May-2018	Lasioglossum lativentre	Adult	Pan Trap_OR_B_1		University of Orleans
POLLE	POLLE436-19	MB00440	PO-PT-9046	BOLD:AAB3147		655[0n]		MT871440	1	No				18-May-2018	Lasioglossum zonulum	Adult	Pan Trap_OR_B_1		University of Orleans
POLLE	POLLE437-19	MB00441	PO-PT-9047	BOLD:AAC2461		651[0n]		MT871274	1	No				18-May-2018	Lasioglossum villosulum	Adult	Pan Trap_OR_B_1		University of Orleans
POLLE	POLLE438-19	MB00442	PO-PT-9048	BOLD:AAA2322		654[0n]		MT870177	1	No				18-May-2018	Lasioglossum leucozonium	Adult	Pan Trap_OR_B_2		University of Orleans
POLLE	POLLE439-19	MB00443	PO-PT-9049	BOLD:AAC2461		653[0n]		MT869225	1	No				18-May-2018	Lasioglossum villosulum	Adult	Pan Trap_OR_B_2		University of Orleans
POLLE	POLLE440-19	MB00444	PO-PT-9050	BOLD:AAN4492		654[0n]		MT870988	1	No				18-May-2018	Halictus scabiosae	Adult	Pan Trap_OR_B_2		University of Orleans
POLLE	POLLE441-19	MB00445	PO-PT-9051	BOLD:AAB3147		654[0n]		MT871565	1	No				18-May-2018	Lasioglossum zonulum	Adult	Pan Trap_OR_B_2		University of Orleans
POLLE	POLLE442-19	MB00446	PO-PT-9052	BOLD:AAJ2143		652[0n]		MT870524	1	No				18-May-2018	Andrena minutula	Adult	Pan Trap_OR_B_2		University of Orleans
POLLE	POLLE443-19	MB00447	PO-PT-9053	BOLD:AAA2322		656[0n]		MT871087	1	No				18-May-2018	Lasioglossum leucozonium	Adult	Pan Trap_OR_B_2		University of Orleans
POLLE	POLLE444-19	MB00448	PO-PT-9054	BOLD:AAA2322		654[0n]		MT869464	1	No				18-May-2018	Lasioglossum leucozonium	Adult	Pan Trap_OR_B_2		University of Orleans
POLLE	POLLE445-19	MB00449	PO-PT-9055	BOLD:AAA2322		654[0n]		MT869946	1	No				18-May-2018	Lasioglossum leucozonium	Adult	Pan Trap_OR_B_2		University of Orleans
POLLE	POLLE446-19	MB00450	PO-PT-9056	BOLD:AAA2322		655[0n]		MT871466	1	No				18-May-2018	Lasioglossum leucozonium	Adult	Pan Trap_OR_B_2		University of Orleans
POLLE	POLLE447-19	MB00451	PO-PT-9057	BOLD:AAA2322		660[0n]		MT870549	1	No				18-May-2018	Lasioglossum leucozonium	Adult	Pan Trap_OR_B_2		University of Orleans
POLLE	POLLE448-19	MB00452	PO-PT-9058	BOLD:AAB3147		654[0n]		MT870323	1	No				18-May-2018	Lasioglossum zonulum	Adult	Pan Trap_OR_B_2		University of Orleans
POLLE	POLLE449-19	MB00453	PO-PT-9059	BOLD:AAJ2143		651[0n]		MT870002	1	No				18-May-2018	Andrena minutula	Adult	Pan Trap_OR_B_2		University of Orleans
POLLE	POLLE450-19	MB00454	PO-PT-9060	BOLD:AED2841		656[0n]		MT869322	1	No				18-May-2018	Seladonia tumulorum	Adult	Pan Trap_OR_B_2		University of Orleans
POLLE	POLLE451-19	MB00455	PO-PT-9061	BOLD:AAN4492		654[0n]		MT870202	1	No				18-May-2018	Halictus scabiosae	Adult	Pan Trap_OR_B_3		University of Orleans
POLLE	POLLE452-19	MB00456	PO-PT-9062	BOLD:AAA2322		655[0n]		MT870798	1	No				18-May-2018	Lasioglossum leucozonium	Adult	Pan Trap_OR_B_3		University of Orleans
POLLE	POLLE453-19	MB00457	PO-PT-9063	BOLD:AAA2322		655[0n]		MT870483	1	No				18-May-2018	Lasioglossum leucozonium	Adult	Pan Trap_OR_B_3		University of Orleans
POLLE	POLLE454-19	MB00458	PO-PT-9064	BOLD:AAA2322		655[0n]		MT870338	1	No				18-May-2018	Lasioglossum leucozonium	Adult	Pan Trap_OR_B_3		University of Orleans
POLLE	POLLE455-19	MB00459	PO-PT-9065	BOLD:AAD5869		655[0n]		MT868939	1	No				18-May-2018	Halictus langobardicus	Adult	Pan Trap_OR_B_3		University of Orleans
POLLE	POLLE456-19	MB00460	PO-PT-9066	BOLD:AAA2322		655[0n]		MT871841	1	No				18-May-2018	Lasioglossum leucozonium	Adult	Pan Trap_OR_B_3		University of Orleans
POLLE	POLLE457-19	MB00461	PO-PT-9067	BOLD:AAA2322		656[0n]		MT870568	1	No				18-May-2018	Lasioglossum leucozonium	Adult	Pan Trap_OR_B_3		University of Orleans
POLLE	POLLE458-19	MB00462	PO-PT-9068	BOLD:AAJ2115		658[0n]		MT871435	1	No				18-May-2018	Andrena dorsata	Adult	Pan Trap_OR_C_1		University of Orleans
POLLE	POLLE459-19	MB00463	PO-PT-9069	BOLD:AAN4492		654[0n]		MT871683	1	No				18-May-2018	Halictus scabiosae	Adult	Pan Trap_OR_C_1		University of Orleans
POLLE	POLLE460-19	MB00464	PO-PT-9070	BOLD:AAN4492		653[0n]		MT871174	1	No				18-May-2018	Halictus scabiosae	Adult	Pan Trap_OR_C_1		University of Orleans
POLLE	POLLE461-19	MB00465	PO-PT-9071	BOLD:AAD5869		655[0n]		MT869894	1	No				18-May-2018	Halictus langobardicus	Adult	Pan Trap_OR_C_1		University of Orleans
POLLE	POLLE462-19	MB00466	PO-PT-9072	BOLD:AAI1794		654[0n]		MT869034	1	No				18-May-2018	Hoplitis adunca	Adult	Pan Trap_OR_C_1		University of Orleans
POLLE	POLLE463-19	MB00467	PO-PT-9074	BOLD:AAE2962		654[0n]		MT870176	1	No				18-May-2018	Halictus quadricinctus	Adult	Pan Trap_OR_C_2		University of Orleans
POLLE	POLLE464-19	MB00468	PO-PT-9075	BOLD:AAW9816		654[0n]		MT870786	1	No				18-May-2018	Lasioglossum sexnotatum	Adult	Pan Trap_OR_C_2		University of Orleans
POLLE	POLLE465-19	MB00469	PO-PT-9076	BOLD:AAD5869		655[0n]		MT871530	1	No				18-May-2018	Halictus langobardicus	Adult	Pan Trap_OR_C_2		University of Orleans
POLLE	POLLE466-19	MB00470	PO-PT-9077	BOLD:AAA2322		654[0n]		MT869009	1	No				18-May-2018	Lasioglossum leucozonium	Adult	Pan Trap_OR_C_2		University of Orleans
POLLE	POLLE467-19	MB00471	PO-PT-9078	BOLD:AAC2460		655[0n]		MT869344	1	No				18-May-2018	Lasioglossum villosulum	Adult	Pan Trap_OR_C_3		University of Orleans
POLLE	POLLE468-19	MB00472	PO-PT-9079	BOLD:AAD5869		653[0n]		MT869951	1	No				18-May-2018	Halictus langobardicus	Adult	Pan Trap_OR_D_1		University of Orleans
POLLE	POLLE469-19	MB00473	PO-PT-9080	BOLD:AAA2322		657[0n]		MT870952	1	No				18-May-2018	Lasioglossum leucozonium	Adult	Pan Trap_OR_D_1		University of Orleans
POLLE	POLLE470-19	MB00474	PO-PT-9081	BOLD:AAC2461		653[0n]		MT870330	1	No				18-May-2018	Lasioglossum villosulum	Adult	Pan Trap_OR_D_1		University of Orleans
POLLE	POLLE471-19	MB00475	PO-PT-9082	BOLD:AAE1160		656[0n]		MT869982	1	No				18-May-2018	Lasioglossum pauxillum	Adult	Pan Trap_OR_D_3		University of Orleans
POLLE	POLLE472-19	MB00476	PO-PT-9083	BOLD:AAA2322		659[0n]		MT869621	1	No				18-May-2018	Lasioglossum leucozonium	Adult	Pan Trap_OR_D_3		University of Orleans
POLLE	POLLE473-19	MB00477	PO-PT-9084	BOLD:AAD9335		654[0n]		MT870647	1	No				18-May-2018	Lasioglossum morio	Adult	Pan Trap_OR_E_1		University of Orleans
POLLE	POLLE474-19	MB00478	PO-PT-9085	BOLD:AAI1289		646[0n]		MT869472	1	No				18-May-2018	Lasioglossum minutissimum	Adult	Pan Trap_OR_E_1		University of Orleans
POLLE	POLLE475-19	MB00479	PO-PT-9086	BOLD:AAD9335		654[0n]		MT870758	1	No				18-May-2018	Lasioglossum morio	Adult	Pan Trap_OR_E_1		University of Orleans
POLLE	POLLE476-19	MB00480	PO-PT-9087	BOLD:ADZ7745		654[0n]		MT869072	1	No				18-May-2018	Lasioglossum limbellum	Adult	Pan Trap_OR_E_1		University of Orleans
POLLE	POLLE477-19	MB00481	PO-PT-9088	BOLD:AAN4492		654[0n]		MT869202	1	No				18-May-2018	Halictus scabiosae	Adult	Pan Trap_OR_E_2		University of Orleans
POLLE	POLLE478-19	MB00482	PO-PT-9089	BOLD:AAN4492		654[0n]		MT871478	1	No				18-May-2018	Halictus scabiosae	Adult	Pan Trap_OR_E_2		University of Orleans
POLLE	POLLE479-19	MB00483	PO-PT-9090	BOLD:AAN4492		657[0n]		MT870585	1	No				18-May-2018	Halictus scabiosae	Adult	Pan Trap_OR_E_2		University of Orleans
POLLE	POLLE480-19	MB00484	PO-PT-9091	BOLD:AAN4492		654[0n]		MT871533	1	No				18-May-2018	Halictus scabiosae	Adult	Pan Trap_OR_E_2		University of Orleans
POLLE	POLLE481-19	MB00485	PO-PT-9092	BOLD:AAN4492		654[0n]		MT871741	1	No				18-May-2018	Halictus scabiosae	Adult	Pan Trap_OR_E_2		University of Orleans
POLLE	POLLE482-19	MB00486	PO-PT-9093	BOLD:AAB1062		658[0n]		MT868945	1	No				18-May-2018	Bombus terrestris	Adult	Pan Trap_OR_E_2		University of Orleans
POLLE	POLLE483-19	MB00487	PO-PT-9094	BOLD:AAN4492		653[0n]		MT871108	1	No				18-May-2018	Halictus scabiosae	Adult	Pan Trap_OR_E_2		University of Orleans
POLLE	POLLE484-19	MB00488	PO-PT-9095	BOLD:AAN4492		656[0n]		MT868980	1	No				18-May-2018	Halictus scabiosae	Adult	Pan Trap_OR_E_2		University of Orleans
POLLE	POLLE485-19	MB00489	PO-PT-9096	BOLD:AAN4492		654[0n]		MT870966	1	No				18-May-2018	Halictus scabiosae	Adult	Pan Trap_OR_E_2		University of Orleans
POLLE	POLLE486-19	MB00490	PO-PT-9097	BOLD:AAN4492		654[0n]		MT869108	1	No				18-May-2018	Halictus scabiosae	Adult	Pan Trap_OR_E_2		University of Orleans
POLLE	POLLE487-19	MB00491	PO-PT-9098	BOLD:AAN4492		656[0n]		MT869246	1	No				18-May-2018	Halictus scabiosae	Adult	Pan Trap_OR_E_2		University of Orleans
POLLE	POLLE488-19	MB00492	PO-PT-9099	BOLD:AAN4492		658[0n]		MT871704	1	No				18-May-2018	Halictus scabiosae	Adult	Pan Trap_OR_E_2		University of Orleans
POLLE	POLLE489-19	MB00493	PO-PT-9100	BOLD:AAN4492		656[0n]		MT869845	1	No				18-May-2018	Halictus scabiosae	Adult	Pan Trap_OR_E_2		University of Orleans
POLLE	POLLE490-19	MB00494	PO-PT-9101	BOLD:AAN4492		655[0n]		MT870198	1	No				18-May-2018	Halictus scabiosae	Adult	Pan Trap_OR_E_2		University of Orleans
POLLE	POLLE491-19	MB00495	PO-PT-9102	BOLD:AAN4492		656[0n]		MT870713	1	No				18-May-2018	Halictus scabiosae	Adult	Pan Trap_OR_E_2		University of Orleans
POLLE	POLLE492-19	MB00496	PO-PT-9103	BOLD:AAC2461		654[0n]		MT869931	1	No				18-May-2018	Lasioglossum villosulum	Adult	Pan Trap_OR_E_2		University of Orleans
POLLE	POLLE493-19	MB00497	PO-PT-9104	BOLD:AAC2461		654[0n]		MT869102	1	No				18-May-2018	Lasioglossum villosulum	Adult	Pan Trap_OR_E_2		University of Orleans
POLLE	POLLE494-19	MB00498	PO-PT-9105	BOLD:AAC2461		654[0n]		MT871153	1	No				18-May-2018	Lasioglossum villosulum	Adult	Pan Trap_OR_E_2		University of Orleans
POLLE	POLLE495-19	MB00499	PO-PT-9106	BOLD:AAC2461		651[0n]		MT868972	1	No				18-May-2018	Lasioglossum villosulum	Adult	Pan Trap_OR_E_2		University of Orleans
POLLE	POLLE496-19	MB00500	PO-PT-9107	BOLD:AAD9335		653[0n]		MT871750	1	No				18-May-2018	Lasioglossum morio	Adult	Pan Trap_OR_E_3		University of Orleans
POLLE	POLLE497-19	MB00501	PO-PT-9108	BOLD:AAC2461		650[0n]		MT871595	1	No				18-May-2018	Lasioglossum villosulum	Adult	Pan Trap_OR_E_3		University of Orleans
POLLE	POLLE499-19	MB00503	PO-PT-9110	BOLD:AAC2461		651[0n]		MT869467	1	No				18-May-2018	Lasioglossum villosulum	Adult	Pan Trap_OR_E_3		University of Orleans
POLLE	POLLE500-19	MB00504	PO-PT-9111	BOLD:AAA2322		653[0n]		MT870217	1	No				18-May-2018	Lasioglossum leucozonium	Adult	Pan Trap_OR_E_3		University of Orleans
POLLE	POLLE501-19	MB00505	PO-PT-9112	BOLD:AAN4492		654[0n]		MT870825	1	No				18-May-2018	Halictus scabiosae	Adult	Pan Trap_OR_E_3		University of Orleans
POLLE	POLLE502-19	MB00506	PO-PT-9113	BOLD:AAN4492		658[0n]		MT871022	1	No				18-May-2018	Halictus scabiosae	Adult	Pan Trap_OR_E_3		University of Orleans
POLLE	POLLE503-19	MB00507	PO-PT-9114	BOLD:AAN4492		655[0n]		MT869076	1	No				18-May-2018	Halictus scabiosae	Adult	Pan Trap_OR_E_3		University of Orleans
POLLE	POLLE504-19	MB00508	PO-PT-9115	BOLD:AAN4492		654[0n]		MT869547	1	No				18-May-2018	Halictus scabiosae	Adult	Pan Trap_OR_E_3		University of Orleans
POLLE	POLLE506-19	MB00510	PO-PT-9117	BOLD:AAN4492		654[0n]		MT869243	1	No				18-May-2018	Halictus scabiosae	Adult	Pan Trap_OR_E_3		University of Orleans
POLLE	POLLE507-19	MB00511	PO-PT-9118	BOLD:AAN4492		653[0n]		MT871616	1	No				18-May-2018	Halictus scabiosae	Adult	Pan Trap_OR_E_3		University of Orleans
POLLE	POLLE508-19	MB00512	PO-PT-9119	BOLD:AAN4492		655[0n]		MT869349	1	No				18-May-2018	Halictus scabiosae	Adult	Pan Trap_OR_E_3		University of Orleans
POLLE	POLLE509-19	MB00513	PO-PT-9120	BOLD:AAN4492		654[0n]		MT869365	1	No				18-May-2018	Halictus scabiosae	Adult	Pan Trap_OR_E_3		University of Orleans
POLLE	POLLE510-19	MB00514	PO-PT-9121	BOLD:AAN4492		656[0n]		MT871061	1	No				18-May-2018	Halictus scabiosae	Adult	Pan Trap_OR_E_3		University of Orleans
POLLE	POLLE511-19	MB00515	PO-PT-9122	BOLD:AAN4492		654[0n]		MT871245	1	No				18-May-2018	Halictus scabiosae	Adult	Pan Trap_OR_E_3		University of Orleans
POLLE	POLLE512-19	MB00516	PO-PT-9123	BOLD:AAC8068		654[0n]		MT871724	1	No				18-May-2018	Andrena nigroaenea	Adult	Pan Trap_OR_E_3		University of Orleans
POLLE	POLLE513-19	MB00517	PO-PT-9124	BOLD:AAA2322		656[0n]		MT870401	1	No				18-May-2018	Lasioglossum leucozonium	Adult	Pan Trap_OR_F_1		University of Orleans
POLLE	POLLE515-19	MB00519	PO-PT-9126	BOLD:AAI6480		657[0n]		MT869191	1	No				18-May-2018	Seladonia subaurata	Adult	Pan Trap_OR_F_1		University of Orleans
POLLE	POLLE516-19	MB00520	PO-PT-9127	BOLD:AAE5115		652[0n]		MT869788	1	No				18-May-2018	Lasioglossum nitidulum	Adult	Pan Trap_OR_F_1		University of Orleans
POLLE	POLLE517-19	MB00521	PO-PT-9128	BOLD:ADM2268		653[0n]		MT868969	1	No				18-May-2018	Andrena semilaevis	Adult	Pan Trap_OR_F_1		University of Orleans
POLLE	POLLE519-19	MB00523	PO-PT-9130	BOLD:AAD9335		656[0n]		MT871129	1	No				18-May-2018	Lasioglossum morio	Adult	Pan Trap_OR_F_1		University of Orleans
POLLE	POLLE521-19	MB00525	PO-PT-9132	BOLD:AAI6480		655[0n]		MT869761	1	No				18-May-2018	Seladonia subaurata	Adult	Pan Trap_OR_F_2		University of Orleans
POLLE	POLLE522-19	MB00526	PO-PT-9133	BOLD:AAN4492		654[0n]		MT871610	1	No				18-May-2018	Halictus scabiosae	Adult	Pan Trap_OR_F_2		University of Orleans
POLLE	POLLE523-19	MB00527	PO-PT-9134	BOLD:AAN4492		656[0n]		MT870376	1	No				18-May-2018	Halictus scabiosae	Adult	Pan Trap_OR_F_2		University of Orleans
POLLE	POLLE524-19	MB00528	PO-PT-9135	BOLD:AAN4492		655[0n]		MT869851	1	No				18-May-2018	Halictus scabiosae	Adult	Pan Trap_OR_F_2		University of Orleans
POLLE	POLLE525-19	MB00529	PO-PT-9136	BOLD:AAA2322		654[0n]		MT871446	1	No				18-May-2018	Lasioglossum leucozonium	Adult	Pan Trap_OR_F_2		University of Orleans
POLLE	POLLE526-19	MB00530	PO-PT-9137	BOLD:ABW9239		652[0n]		MT870087	1	No				18-May-2018	Andrena ventralis	Adult	Pan Trap_OR_F_2		University of Orleans
POLLE	POLLE527-19	MB00531	PO-PT-9138	BOLD:AAI6480		653[0n]		MT870114	1	No				18-May-2018	Seladonia subaurata	Adult	Pan Trap_OR_F_3		University of Orleans
POLLE	POLLE528-19	MB00532	PO-PT-9139	BOLD:AAI6480		656[0n]		MT869891	1	No				18-May-2018	Seladonia subaurata	Adult	Pan Trap_OR_F_3		University of Orleans
POLLE	POLLE529-19	MB00533	PO-PT-9140	BOLD:AAC4378		656[0n]		MT870848	1	No				18-May-2018	Bombus pascuorum	Adult	Pan Trap_OR_F_3		University of Orleans
POLLE	POLLE530-19	MB00534	PO-PT-9141	BOLD:AAB3227		653[0n]		MT871835	1	No				18-May-2018	Bombus hypnorum	Adult	Pan Trap_OR_F_3		University of Orleans
POLLE	POLLE532-19	MB00536	PO-PT-9143	BOLD:AAI6480		653[0n]		MT871376	1	No				18-May-2018	Seladonia subaurata	Adult	Pan Trap_OR_F_3		University of Orleans
POLLE	POLLE534-19	MB00538	PO-PT-9145	BOLD:AAJ2115		652[0n]		MT871267	1	No				18-May-2018	Andrena dorsata	Adult	Pan Trap_OR_G_1		University of Orleans
POLLE	POLLE535-19	MB00539	PO-PT-9146	BOLD:AAD9335		654[0n]		MT870934	1	No				18-May-2018	Lasioglossum morio	Adult	Pan Trap_OR_G_2		University of Orleans
POLLE	POLLE540-19	MB00544	PO-PT-9151	BOLD:AAD4735		656[0n]		MT870895	1	No				18-May-2018	Bombus pratorum	Adult	Pan Trap_OR_G_3		University of Orleans
POLLE	POLLE543-19	MB00547	PO-PT-9154	BOLD:AAE9812		653[0n]		MT869833	1	No				18-May-2018	Ceratina cyanea	Adult	Pan Trap_OR_H_1		University of Orleans
POLLE	POLLE544-19	MB00548	PO-PT-9155	BOLD:AAD5869		655[0n]		MT871015	1	No				18-May-2018	Halictus langobardicus	Adult	Pan Trap_OR_H_1		University of Orleans
POLLE	POLLE545-19	MB00549	PO-PT-9158	BOLD:AAN4492		654[0n]		MT871772	1	No				18-May-2018	Halictus scabiosae	Adult	Pan Trap_OR_H_2		University of Orleans
POLLE	POLLE546-19	MB00550	PO-PT-9159	BOLD:AAE5496		653[0n]		MT869325	1	No				18-May-2018	Lasioglossum malachurum	Adult	Pan Trap_OR_H_2		University of Orleans
POLLE	POLLE547-19	MB00551	PO-PT-9160	BOLD:AAI6480		657[0n]		MT869204	1	No				18-May-2018	Seladonia subaurata	Adult	Pan Trap_OR_H_2		University of Orleans
POLLE	POLLE548-19	MB00552	PO-PT-9161	BOLD:AAC2461		654[0n]		MT868954	1	No				18-May-2018	Lasioglossum villosulum	Adult	Pan Trap_OR_H_2		University of Orleans
POLLE	POLLE549-19	MB00553	PO-PT-9162	BOLD:AAD9335		659[0n]		MT871680	1	No				18-May-2018	Lasioglossum morio	Adult	Pan Trap_OR_H_2		University of Orleans
POLLE	POLLE550-19	MB00554	PO-PT-9163	BOLD:AAD9335		657[0n]		MT869912	1	No				18-May-2018	Lasioglossum morio	Adult	Pan Trap_OR_H_2		University of Orleans
POLLE	POLLE551-19	MB00555	PO-PT-9164	BOLD:AAE5115		652[0n]		MT871311	1	No				18-May-2018	Lasioglossum nitidulum	Adult	Pan Trap_OR_H_3		University of Orleans
POLLE	POLLE552-19	MB00556	PO-PT-9165	BOLD:AAC2461		653[0n]		MT869563	1	No				18-May-2018	Lasioglossum villosulum	Adult	Pan Trap_OR_I_1		University of Orleans
POLLE	POLLE555-19	MB00559	PO-PT-9168	BOLD:ADZ6919		653[0n]		MT869017	1	No				18-May-2018	Andrena simontornyella	Adult	Pan Trap_OR_I_2		University of Orleans
POLLE	POLLE556-19	MB00560	PO-PT-9169	BOLD:ADZ6919		653[0n]		MT870307	1	No				18-May-2018	Andrena simontornyella	Adult	Pan Trap_OR_I_2		University of Orleans
POLLE	POLLE557-19	MB00561	PO-PT-9170	BOLD:ACR3558		618[0n]		MT870097	1	No				18-May-2018	Lasioglossum sabulosum	Adult	Pan Trap_OR_I_2		University of Orleans
POLLE	POLLE558-19	MB00562	PO-PT-9171	BOLD:AAD4959		655[0n]		MT871756	1	No				18-May-2018	Nomada flavoguttata	Adult	Pan Trap_OR_I_2		University of Orleans
POLLE	POLLE559-19	MB00563	PO-PT-9172	BOLD:AAN4492		656[0n]		MT869964	1	No				18-May-2018	Halictus scabiosae	Adult	Pan Trap_OR_I_2		University of Orleans
POLLE	POLLE560-19	MB00564	PO-PT-9173	BOLD:AAD2566		657[0n]		MT869838	1	No				18-May-2018	Bombus hortorum	Adult	Pan Trap_OR_I_2		University of Orleans
POLLE	POLLE561-19	MB00565	PO-PT-9174	BOLD:AAA2322		654[0n]		MT869565	1	No				18-May-2018	Lasioglossum leucozonium	Adult	Pan Trap_OR_I_3		University of Orleans
POLLE	POLLE562-19	MB00566	PO-PT-9175	BOLD:AAJ2143		651[0n]		MT871634	1	No				18-May-2018	Andrena minutula	Adult	Pan Trap_OR_I_3		University of Orleans
POLLE	POLLE563-19	MB00567	PO-PT-9176	BOLD:AAC2461		652[0n]		MT869259	1	No				18-May-2018	Lasioglossum villosulum	Adult	Pan Trap_OR_I_3		University of Orleans
POLLE	POLLE564-19	MB00568	PO-PT-9177	BOLD:AAE5496		653[0n]		MT871341	1	No				18-May-2018	Lasioglossum malachurum	Adult	Pan Trap_OR_I_3		University of Orleans
POLLE	POLLE565-19	MB00569	PO-PT-9178	BOLD:AAK8366		654[0n]		MT870722	1	No				18-May-2018	Lasioglossum bluethgeni	Adult	Pan Trap_OR_I_3		University of Orleans
POLLE	POLLE566-19	MB00570	PO-PT-9179	BOLD:ACR3558		645[0n]		MT871385	1	No				18-May-2018	Lasioglossum sabulosum	Adult	Pan Trap_OR_I_3		University of Orleans
POLLE	POLLE567-19	MB00571	PO-PT-9180	BOLD:AAD4959		654[0n]		MT869722	1	No				18-May-2018	Nomada flavoguttata	Adult	Pan Trap_OR_I_3		University of Orleans
POLLE	POLLE568-19	MB00572	PO-PT-9181	BOLD:AAD4959		656[0n]		MT871844	1	No				18-May-2018	Nomada flavoguttata	Adult	Pan Trap_OR_I_3		University of Orleans
POLLE	POLLE569-19	MB00573	PO-PT-9182	BOLD:AAA2322		656[0n]		MT869784	1	No				18-May-2018	Lasioglossum leucozonium	Adult	Pan Trap_OR_J_1		University of Orleans
POLLE	POLLE570-19	MB00574	PO-PT-9183	BOLD:AAD6282		651[0n]		MT869480	1	No				18-May-2018	Osmia bicornis	Adult	Pan Trap_OR_J_1		University of Orleans
POLLE	POLLE573-19	MB00577	PO-PT-9186	BOLD:AAD4959		655[0n]		MT871561	1	No				18-May-2018	Nomada flavoguttata	Adult	Pan Trap_OR_J_3		University of Orleans
POLLE	POLLE574-19	MB00578	PO-PT-9187	BOLD:AAN4492		651[0n]		MT869006	1	No				18-May-2018	Halictus scabiosae	Adult	Pan Trap_OR_J_3		University of Orleans
POLLE	POLLE575-19	MB00579	PO-PT-9188	BOLD:AAN4492		655[0n]		MT869359	1	No				18-May-2018	Halictus scabiosae	Adult	Pan Trap_OR_K_1		University of Orleans
POLLE	POLLE576-19	MB00580	PO-PT-9189	BOLD:AAN4492		655[0n]		MT871282	1	No				18-May-2018	Halictus scabiosae	Adult	Pan Trap_OR_K_1		University of Orleans
POLLE	POLLE577-19	MB00581	PO-PT-9190	BOLD:AAE2962		660[0n]		MT871640	1	No				18-May-2018	Halictus quadricinctus	Adult	Pan Trap_OR_K_1		University of Orleans
POLLE	POLLE578-19	MB00582	PO-PT-9191	BOLD:AAN4492		652[0n]		MT869157	1	No				18-May-2018	Halictus scabiosae	Adult	Pan Trap_OR_K_1		University of Orleans
POLLE	POLLE579-19	MB00583	PO-PT-9192	BOLD:AAN4492		656[0n]		MT869481	1	No				18-May-2018	Halictus scabiosae	Adult	Pan Trap_OR_K_1		University of Orleans
POLLE	POLLE580-19	MB00584	PO-PT-9193	BOLD:AAN4492		659[0n]		MT869319	1	No				18-May-2018	Halictus scabiosae	Adult	Pan Trap_OR_K_1		University of Orleans
POLLE	POLLE581-19	MB00585	PO-PT-9194	BOLD:AAN4492		658[0n]		MT870028	1	No				18-May-2018	Halictus scabiosae	Adult	Pan Trap_OR_K_1		University of Orleans
POLLE	POLLE582-19	MB00586	PO-PT-9195	BOLD:AAC2461		651[0n]		MT870655	1	No				18-May-2018	Lasioglossum villosulum	Adult	Pan Trap_OR_K_1		University of Orleans
POLLE	POLLE583-19	MB00587	PO-PT-9196	BOLD:AAC2461		653[0n]		MT870291	1	No				18-May-2018	Lasioglossum villosulum	Adult	Pan Trap_OR_K_2		University of Orleans
POLLE	POLLE584-19	MB00588	PO-PT-9197	BOLD:AAC2461		653[0n]		MT870171	1	No				18-May-2018	Lasioglossum villosulum	Adult	Pan Trap_OR_K_2		University of Orleans
POLLE	POLLE585-19	MB00589	PO-PT-9198	BOLD:AAE2962		654[0n]		MT869798	1	No				18-May-2018	Halictus quadricinctus	Adult	Pan Trap_OR_K_2		University of Orleans
POLLE	POLLE586-19	MB00590	PO-PT-9199	BOLD:AAE1815		657[0n]		MT869721	1	No				18-May-2018	Andrena nitida	Adult	Pan Trap_OR_K_2		University of Orleans
POLLE	POLLE587-19	MB00591	PO-PT-9200	BOLD:AAB0353		656[0n]		MT871485	1	No				18-May-2018	Lasioglossum calceatum	Adult	Pan Trap_OR_K_2		University of Orleans
POLLE	POLLE588-19	MB00592	PO-PT-9201	BOLD:AAA2322		654[0n]		MT869360	1	No				18-May-2018	Lasioglossum leucozonium	Adult	Pan Trap_OR_K_2		University of Orleans
POLLE	POLLE589-19	MB00593	PO-PT-9202	BOLD:AAF4021		657[0n]		MT871707	1	No				18-May-2018	Lasioglossum punctatissimum	Adult	Pan Trap_OR_K_3		University of Orleans
POLLE	POLLE591-19	MB00595	PO-PT-9204	BOLD:AAE2962		655[0n]		MT871821	1	No				18-May-2018	Halictus quadricinctus	Adult	Pan Trap_OR_K_3		University of Orleans
POLLE	POLLE592-19	MB00596	PO-PT-9205	BOLD:AAE2962		654[0n]		MT869239	1	No				18-May-2018	Halictus quadricinctus	Adult	Pan Trap_OR_K_3		University of Orleans
POLLE	POLLE593-19	MB00597	PO-PT-9206	BOLD:AAE1815		654[0n]		MT871619	1	No				18-May-2018	Andrena nitida	Adult	Pan Trap_OR_K_3		University of Orleans
POLLE	POLLE595-19	MB00599	PO-PT-9213	BOLD:AAD2566		660[0n]		MT869986	1	No				08-Jun-2018	Bombus hortorum	Adult	Pan Trap_OR_A_1		University of Orleans
POLLE	POLLE596-19	MB00600	PO-PT-9214	BOLD:AAA2322		654[0n]		MT869476	1	No				08-Jun-2018	Lasioglossum leucozonium	Adult	Pan Trap_OR_A_1		University of Orleans
POLLE	POLLE597-19	MB00601	PO-PT-9215	BOLD:AAA2322		654[0n]		MT871163	1	No				08-Jun-2018	Lasioglossum leucozonium	Adult	Pan Trap_OR_A_2		University of Orleans
POLLE	POLLE598-19	MB00602	PO-PT-9216	BOLD:AAA2326		655[0n]		MT871570	1	No				08-Jun-2018	Apis mellifera	Adult	Pan Trap_OR_A_2		University of Orleans
POLLE	POLLE599-19	MB00603	PO-PT-9223	BOLD:AAA2322		657[0n]		MT871281	1	No				08-Jun-2018	Lasioglossum leucozonium	Adult	Pan Trap_OR_B_1		University of Orleans
POLLE	POLLE600-19	MB00604	PO-PT-9224	BOLD:AAF4021		653[0n]		MT871502	1	No				08-Jun-2018	Lasioglossum punctatissimum	Adult	Pan Trap_OR_B_1		University of Orleans
POLLE	POLLE602-19	MB00606	PO-PT-9226	BOLD:AAB1062		654[0n]		MT871552	1	No				08-Jun-2018	Bombus terrestris	Adult	Pan Trap_OR_B_1		University of Orleans
POLLE	POLLE603-19	MB00607	PO-PT-9227	BOLD:AAA2322		654[0n]		MT869697	1	No				08-Jun-2018	Lasioglossum leucozonium	Adult	Pan Trap_OR_B_1		University of Orleans
POLLE	POLLE604-19	MB00608	PO-PT-9228	BOLD:AAA2322		654[0n]		MT869364	1	No				08-Jun-2018	Lasioglossum leucozonium	Adult	Pan Trap_OR_B_1		University of Orleans
POLLE	POLLE605-19	MB00609	PO-PT-9229	BOLD:AAJ2143		650[0n]		MT870808	1	No				08-Jun-2018	Andrena minutula	Adult	Pan Trap_OR_B_1		University of Orleans
POLLE	POLLE606-19	MB00610	PO-PT-9230	BOLD:AAY5383		654[0n]		MT870602	1	No				08-Jun-2018	Halictus maculatus	Adult	Pan Trap_OR_B_1		University of Orleans
POLLE	POLLE607-19	MB00611	PO-PT-9231	BOLD:AAI1794		654[0n]		MT870281	1	No				08-Jun-2018	Hoplitis adunca	Adult	Pan Trap_OR_B_1		University of Orleans
POLLE	POLLE608-19	MB00612	PO-PT-9232	BOLD:AAB3147		651[0n]		MT871070	1	No				08-Jun-2018	Lasioglossum zonulum	Adult	Pan Trap_OR_B_1		University of Orleans
POLLE	POLLE609-19	MB00613	PO-PT-9233	BOLD:AAA2322		654[0n]		MT871834	1	No				08-Jun-2018	Lasioglossum leucozonium	Adult	Pan Trap_OR_B_1		University of Orleans
POLLE	POLLE610-19	MB00614	PO-PT-9237	BOLD:AAI6486		654[0n]		MT871806	1	No				08-Jun-2018	Halictus sexcinctus	Adult	Pan Trap_OR_B_2		University of Orleans
POLLE	POLLE611-19	MB00615	PO-PT-9238	BOLD:AAW9816		645[0n]		MT871840	1	No				08-Jun-2018	Lasioglossum sexnotatum	Adult	Pan Trap_OR_B_2		University of Orleans
POLLE	POLLE612-19	MB00616	PO-PT-9239	BOLD:AAA8356		652[0n]		MT871000	1	No				08-Jun-2018	Megachile centuncularis	Adult	Pan Trap_OR_B_2		University of Orleans
POLLE	POLLE613-19	MB00617	PO-PT-9240	BOLD:AAB3147		653[0n]		MT870627	1	No				08-Jun-2018	Lasioglossum zonulum	Adult	Pan Trap_OR_B_2		University of Orleans
POLLE	POLLE614-19	MB00618	PO-PT-9241	BOLD:AAB3147		654[0n]		MT870220	1	No				08-Jun-2018	Lasioglossum zonulum	Adult	Pan Trap_OR_B_2		University of Orleans
POLLE	POLLE615-19	MB00619	PO-PT-9242	BOLD:AAE5496		654[0n]		MT870517	1	No				08-Jun-2018	Lasioglossum malachurum	Adult	Pan Trap_OR_B_2		University of Orleans
POLLE	POLLE616-19	MB00620	PO-PT-9243	BOLD:AAJ2143		653[0n]		MT870048	1	No				08-Jun-2018	Andrena minutula	Adult	Pan Trap_OR_B_2		University of Orleans
POLLE	POLLE617-19	MB00621	PO-PT-9244	BOLD:AAC2461		651[0n]		MT871054	1	No				08-Jun-2018	Lasioglossum villosulum	Adult	Pan Trap_OR_B_2		University of Orleans
POLLE	POLLE618-19	MB00622	PO-PT-9245	BOLD:AAD9335		653[0n]		MT870979	1	No				08-Jun-2018	Lasioglossum morio	Adult	Pan Trap_OR_B_2		University of Orleans
POLLE	POLLE619-19	MB00623	PO-PT-9246	BOLD:AAE1160		654[0n]		MT870691	1	No				08-Jun-2018	Lasioglossum pauxillum	Adult	Pan Trap_OR_B_2		University of Orleans
POLLE	POLLE620-19	MB00624	PO-PT-9247	BOLD:AAK7827		652[0n]		MT870153	1	No				08-Jun-2018	Lasioglossum pauperatum	Adult	Pan Trap_OR_B_3		University of Orleans
POLLE	POLLE621-19	MB00625	PO-PT-9248	BOLD:AAF4022		653[0n]		MT869194	1	No				08-Jun-2018	Hylaeus dilatatus	Adult	Pan Trap_OR_B_3		University of Orleans
POLLE	POLLE622-19	MB00626	PO-PT-9252	BOLD:AAD4735		653[0n]		MT869917	1	No				08-Jun-2018	Bombus pratorum	Adult	Pan Trap_OR_C_1		University of Orleans
POLLE	POLLE623-19	MB00627	PO-PT-9253	BOLD:AAD5869		653[0n]		MT870838	1	No				08-Jun-2018	Halictus langobardicus	Adult	Pan Trap_OR_C_1		University of Orleans
POLLE	POLLE624-19	MB00628	PO-PT-9254	BOLD:AAD5869		657[0n]		MT871339	1	No				08-Jun-2018	Halictus langobardicus	Adult	Pan Trap_OR_C_1		University of Orleans
POLLE	POLLE626-19	MB00630	PO-PT-9256	BOLD:AAE5496		654[0n]		MT869652	1	No				08-Jun-2018	Lasioglossum malachurum	Adult	Pan Trap_OR_C_1		University of Orleans
POLLE	POLLE627-19	MB00631	PO-PT-9257	BOLD:ACH4344		651[0n]		MT870142	1	No				08-Jun-2018	Halictus maculatus	Adult	Pan Trap_OR_C_1		University of Orleans
POLLE	POLLE628-19	MB00632	PO-PT-9258	BOLD:AAE1200		654[0n]		MT871044	1	No				08-Jun-2018	Hylaeus gibbus	Adult	Pan Trap_OR_C_1		University of Orleans
POLLE	POLLE629-19	MB00633	PO-PT-9259	BOLD:AAC2461		652[0n]		MT870983	1	No				08-Jun-2018	Lasioglossum villosulum	Adult	Pan Trap_OR_C_1		University of Orleans
POLLE	POLLE632-19	MB00636	PO-PT-9262	BOLD:AAE5496		654[0n]		MT871737	1	No				08-Jun-2018	Lasioglossum malachurum	Adult	Pan Trap_OR_C_2		University of Orleans
POLLE	POLLE633-19	MB00637	PO-PT-9263	BOLD:AAD4735		653[0n]		MT871292	1	No				08-Jun-2018	Bombus pratorum	Adult	Pan Trap_OR_C_2		University of Orleans
POLLE	POLLE635-19	MB00639	PO-PT-9265	BOLD:AAE1160		656[0n]		MT869531	1	No				08-Jun-2018	Lasioglossum pauxillum	Adult	Pan Trap_OR_C_2		University of Orleans
POLLE	POLLE636-19	MB00640	PO-PT-9268	BOLD:AAE1160		658[0n]		MT870989	1	No				08-Jun-2018	Lasioglossum pauxillum	Adult	Pan Trap_OR_C_3		University of Orleans
POLLE	POLLE637-19	MB00641	PO-PT-9269	BOLD:AAE5496		655[0n]		MT871006	1	No				08-Jun-2018	Lasioglossum malachurum	Adult	Pan Trap_OR_C_3		University of Orleans
POLLE	POLLE638-19	MB00642	PO-PT-9270	BOLD:AAE5496		652[0n]		MT870644	1	No				08-Jun-2018	Lasioglossum malachurum	Adult	Pan Trap_OR_C_3		University of Orleans
POLLE	POLLE639-19	MB00643	PO-PT-9271	BOLD:AAE5496		656[0n]		MT869710	1	No				08-Jun-2018	Lasioglossum malachurum	Adult	Pan Trap_OR_C_3		University of Orleans
POLLE	POLLE640-19	MB00644	PO-PT-9272	BOLD:AAE5496		655[0n]		MT870045	1	No				08-Jun-2018	Lasioglossum malachurum	Adult	Pan Trap_OR_C_3		University of Orleans
POLLE	POLLE641-19	MB00645	PO-PT-9275	BOLD:AAE1160		653[0n]		MT869570	1	No				08-Jun-2018	Lasioglossum pauxillum	Adult	Pan Trap_OR_D_1		University of Orleans
POLLE	POLLE642-19	MB00646	PO-PT-9276	BOLD:AAD9335		651[0n]		MT870661	1	No				08-Jun-2018	Lasioglossum morio	Adult	Pan Trap_OR_D_1		University of Orleans
POLLE	POLLE643-19	MB00647	PO-PT-9277	BOLD:AAB1062		656[0n]		MT870140	1	No				08-Jun-2018	Bombus terrestris	Adult	Pan Trap_OR_D_2		University of Orleans
POLLE	POLLE644-19	MB00648	PO-PT-9278	BOLD:AAE1160		654[0n]		MT869022	1	No				08-Jun-2018	Lasioglossum pauxillum	Adult	Pan Trap_OR_D_2		University of Orleans
POLLE	POLLE645-19	MB00649	PO-PT-9279	BOLD:AAE1160		656[0n]		MT869649	1	No				08-Jun-2018	Lasioglossum pauxillum	Adult	Pan Trap_OR_D_2		University of Orleans
POLLE	POLLE646-19	MB00650	PO-PT-9280	BOLD:AAE1160		656[0n]		MT869248	1	No				08-Jun-2018	Lasioglossum pauxillum	Adult	Pan Trap_OR_D_2		University of Orleans
POLLE	POLLE647-19	MB00651	PO-PT-9281	BOLD:AAD5869		656[0n]		MT871032	1	No				08-Jun-2018	Halictus langobardicus	Adult	Pan Trap_OR_D_3		University of Orleans
POLLE	POLLE648-19	MB00652	PO-PT-9282	BOLD:AAI1794		653[0n]		MT869389	1	No				08-Jun-2018	Hoplitis adunca	Adult	Pan Trap_OR_D_3		University of Orleans
POLLE	POLLE649-19	MB00653	PO-PT-9283	BOLD:AAD9335		654[0n]		MT870179	1	No				08-Jun-2018	Lasioglossum morio	Adult	Pan Trap_OR_D_3		University of Orleans
POLLE	POLLE650-19	MB00654	PO-PT-9284	BOLD:AAI1794		653[0n]		MT870390	1	No				08-Jun-2018	Hoplitis adunca	Adult	Pan Trap_OR_E_1		University of Orleans
POLLE	POLLE651-19	MB00655	PO-PT-9285	BOLD:AAE5496		653[0n]		MT871539	1	No				08-Jun-2018	Lasioglossum malachurum	Adult	Pan Trap_OR_E_1		University of Orleans
POLLE	POLLE652-19	MB00656	PO-PT-9286	BOLD:AAD9335		653[0n]		MT869553	1	No				08-Jun-2018	Lasioglossum morio	Adult	Pan Trap_OR_E_1		University of Orleans
POLLE	POLLE653-19	MB00657	PO-PT-9287	BOLD:AAE1160		656[0n]		MT869393	1	No				08-Jun-2018	Lasioglossum pauxillum	Adult	Pan Trap_OR_E_1		University of Orleans
POLLE	POLLE654-19	MB00658	PO-PT-9288	BOLD:AAD9335		658[0n]		MT870685	1	No				08-Jun-2018	Lasioglossum morio	Adult	Pan Trap_OR_E_1		University of Orleans
POLLE	POLLE655-19	MB00659	PO-PT-9289	BOLD:AAD9335		653[0n]		MT869027	1	No				08-Jun-2018	Lasioglossum morio	Adult	Pan Trap_OR_E_1		University of Orleans
POLLE	POLLE656-19	MB00660	PO-PT-9290	BOLD:AAD9335		658[0n]		MT871405	1	No				08-Jun-2018	Lasioglossum morio	Adult	Pan Trap_OR_E_1		University of Orleans
POLLE	POLLE657-19	MB00661	PO-PT-9291	BOLD:AAD9335		654[0n]		MT870273	1	No				08-Jun-2018	Lasioglossum morio	Adult	Pan Trap_OR_E_1		University of Orleans
POLLE	POLLE658-19	MB00662	PO-PT-9292	BOLD:AAD9335		653[0n]		MT870399	1	No				08-Jun-2018	Lasioglossum morio	Adult	Pan Trap_OR_E_1		University of Orleans
POLLE	POLLE659-19	MB00663	PO-PT-9293	BOLD:AAC4378		654[0n]		MT870789	1	No				08-Jun-2018	Bombus pascuorum	Adult	Pan Trap_OR_E_2		University of Orleans
POLLE	POLLE660-19	MB00664	PO-PT-9294	BOLD:AAN4492		654[0n]		MT871719	1	No				08-Jun-2018	Halictus scabiosae	Adult	Pan Trap_OR_E_2		University of Orleans
POLLE	POLLE661-19	MB00665	PO-PT-9295	BOLD:AAN4492		651[0n]		MT870086	1	No				08-Jun-2018	Halictus scabiosae	Adult	Pan Trap_OR_E_2		University of Orleans
POLLE	POLLE662-19	MB00666	PO-PT-9296	BOLD:AAE5496		653[0n]		MT871280	1	No				08-Jun-2018	Lasioglossum malachurum	Adult	Pan Trap_OR_E_2		University of Orleans
POLLE	POLLE663-19	MB00667	PO-PT-9297	BOLD:AAA2322		654[0n]		MT871404	1	No				08-Jun-2018	Lasioglossum leucozonium	Adult	Pan Trap_OR_E_2		University of Orleans
POLLE	POLLE664-19	MB00668	PO-PT-9298	BOLD:AAA2322		653[0n]		MT871097	1	No				08-Jun-2018	Lasioglossum leucozonium	Adult	Pan Trap_OR_E_2		University of Orleans
POLLE	POLLE665-19	MB00669	PO-PT-9299	BOLD:AAE5496		657[0n]		MT869113	1	No				08-Jun-2018	Lasioglossum malachurum	Adult	Pan Trap_OR_E_2		University of Orleans
POLLE	POLLE666-19	MB00670	PO-PT-9300	BOLD:AAE1160		654[0n]		MT869583	1	No				08-Jun-2018	Lasioglossum pauxillum	Adult	Pan Trap_OR_E_2		University of Orleans
POLLE	POLLE667-19	MB00671	PO-PT-9301	BOLD:AAC2461		652[0n]		MT871241	1	No				08-Jun-2018	Lasioglossum villosulum	Adult	Pan Trap_OR_E_2		University of Orleans
POLLE	POLLE668-19	MB00672	PO-PT-9302	BOLD:AAE1160		654[0n]		MT871181	1	No				08-Jun-2018	Lasioglossum pauxillum	Adult	Pan Trap_OR_E_2		University of Orleans
POLLE	POLLE669-19	MB00673	PO-PT-9303	BOLD:AAE1160		655[0n]		MT869887	1	No				08-Jun-2018	Lasioglossum pauxillum	Adult	Pan Trap_OR_E_2		University of Orleans
POLLE	POLLE670-19	MB00674	PO-PT-9304	BOLD:AAE1160		654[0n]		MT871160	1	No				08-Jun-2018	Lasioglossum pauxillum	Adult	Pan Trap_OR_E_2		University of Orleans
POLLE	POLLE671-19	MB00675	PO-PT-9305	BOLD:AAE1160		658[0n]		MT871346	1	No				08-Jun-2018	Lasioglossum pauxillum	Adult	Pan Trap_OR_E_2		University of Orleans
POLLE	POLLE672-19	MB00676	PO-PT-9306	BOLD:AAE1160		651[0n]		MT869561	1	No				08-Jun-2018	Lasioglossum pauxillum	Adult	Pan Trap_OR_E_2		University of Orleans
POLLE	POLLE673-19	MB00677	PO-PT-9307	BOLD:AAE1160		656[0n]		MT871752	1	No				08-Jun-2018	Lasioglossum pauxillum	Adult	Pan Trap_OR_E_2		University of Orleans
POLLE	POLLE674-19	MB00678	PO-PT-9308	BOLD:AAE1160		652[0n]		MT871330	1	No				08-Jun-2018	Lasioglossum pauxillum	Adult	Pan Trap_OR_E_2		University of Orleans
POLLE	POLLE675-19	MB00679	PO-PT-9309	BOLD:AAD9335		654[0n]		MT871768	1	No				08-Jun-2018	Lasioglossum morio	Adult	Pan Trap_OR_E_2		University of Orleans
POLLE	POLLE676-19	MB00680	PO-PT-9310	BOLD:AAD9335		655[0n]		MT869071	1	No				08-Jun-2018	Lasioglossum morio	Adult	Pan Trap_OR_E_2		University of Orleans
POLLE	POLLE677-19	MB00681	PO-PT-9311	BOLD:AAD9335		654[0n]		MT871593	1	No				08-Jun-2018	Lasioglossum morio	Adult	Pan Trap_OR_E_2		University of Orleans
POLLE	POLLE678-19	MB00682	PO-PT-9312	BOLD:AAD9335		654[0n]		MT870107	1	No				08-Jun-2018	Lasioglossum morio	Adult	Pan Trap_OR_E_2		University of Orleans
POLLE	POLLE679-19	MB00683	PO-PT-9313	BOLD:AAD9335		654[0n]		MT870138	1	No				08-Jun-2018	Lasioglossum morio	Adult	Pan Trap_OR_E_2		University of Orleans
POLLE	POLLE680-19	MB00684	PO-PT-9314	BOLD:AAE1160		654[0n]		MT869029	1	No				08-Jun-2018	Lasioglossum pauxillum	Adult	Pan Trap_OR_E_2		University of Orleans
POLLE	POLLE681-19	MB00685	PO-PT-9315	BOLD:AAN4492		653[0n]		MT869945	1	No				08-Jun-2018	Halictus scabiosae	Adult	Pan Trap_OR_E_3		University of Orleans
POLLE	POLLE682-19	MB00686	PO-PT-9316	BOLD:AAF3834		655[0n]		MT871580	1	No				08-Jun-2018	Lasioglossum medinai	Adult	Pan Trap_OR_E_3		University of Orleans
POLLE	POLLE683-19	MB00687	PO-PT-9317	BOLD:AAE1160		653[0n]		MT870837	1	No				08-Jun-2018	Lasioglossum pauxillum	Adult	Pan Trap_OR_E_3		University of Orleans
POLLE	POLLE684-19	MB00688	PO-PT-9318	BOLD:AAE1160		653[0n]		MT870318	1	No				08-Jun-2018	Lasioglossum pauxillum	Adult	Pan Trap_OR_E_3		University of Orleans
POLLE	POLLE685-19	MB00689	PO-PT-9319	BOLD:AAE1160		652[0n]		MT870015	1	No				08-Jun-2018	Lasioglossum pauxillum	Adult	Pan Trap_OR_E_3		University of Orleans
POLLE	POLLE686-19	MB00690	PO-PT-9320	BOLD:AAE1160		653[0n]		MT871850	1	No				08-Jun-2018	Lasioglossum pauxillum	Adult	Pan Trap_OR_E_3		University of Orleans
POLLE	POLLE687-19	MB00691	PO-PT-9321	BOLD:AAE1160		653[0n]		MT869148	1	No				08-Jun-2018	Lasioglossum pauxillum	Adult	Pan Trap_OR_E_3		University of Orleans
POLLE	POLLE688-19	MB00692	PO-PT-9322	BOLD:AAD9335		656[0n]		MT870411	1	No				08-Jun-2018	Lasioglossum morio	Adult	Pan Trap_OR_E_3		University of Orleans
POLLE	POLLE689-19	MB00693	PO-PT-9323	BOLD:AAE1160		654[0n]		MT871412	1	No				08-Jun-2018	Lasioglossum pauxillum	Adult	Pan Trap_OR_E_3		University of Orleans
POLLE	POLLE690-19	MB00694	PO-PT-9324	BOLD:AAD9335		651[0n]		MT870663	1	No				08-Jun-2018	Lasioglossum morio	Adult	Pan Trap_OR_E_3		University of Orleans
POLLE	POLLE691-19	MB00695	PO-PT-9325	BOLD:AAE5496		653[0n]		MT869105	1	No				08-Jun-2018	Lasioglossum malachurum	Adult	Pan Trap_OR_E_3		University of Orleans
POLLE	POLLE692-19	MB00696	PO-PT-9326	BOLD:AAE1160		653[0n]		MT871483	1	No				08-Jun-2018	Lasioglossum pauxillum	Adult	Pan Trap_OR_E_3		University of Orleans
POLLE	POLLE694-19	MB00698	PO-PT-9328	BOLD:AAD9335		654[0n]		MT871736	1	No				08-Jun-2018	Lasioglossum morio	Adult	Pan Trap_OR_E_3		University of Orleans
POLLE	POLLE695-19	MB00699	PO-PT-9329	BOLD:AAE1160		653[0n]		MT869152	1	No				08-Jun-2018	Lasioglossum pauxillum	Adult	Pan Trap_OR_E_3		University of Orleans
POLLE	POLLE696-19	MB00700	PO-PT-9330	BOLD:AAE5496		656[0n]		MT869081	1	No				08-Jun-2018	Lasioglossum malachurum	Adult	Pan Trap_OR_E_3		University of Orleans
POLLE	POLLE697-19	MB00701	PO-PT-9331	BOLD:AAE1160		655[0n]		MT871407	1	No				08-Jun-2018	Lasioglossum pauxillum	Adult	Pan Trap_OR_E_3		University of Orleans
POLLE	POLLE698-19	MB00702	PO-PT-9332	BOLD:AAI6480		652[0n]		MT870505	1	No				08-Jun-2018	Seladonia subaurata	Adult	Pan Trap_OR_F_1		University of Orleans
POLLE	POLLE699-19	MB00703	PO-PT-9333	BOLD:AAI6480		652[0n]		MT871390	1	No				08-Jun-2018	Seladonia subaurata	Adult	Pan Trap_OR_F_1		University of Orleans
POLLE	POLLE700-19	MB00704	PO-PT-9334	BOLD:AAI6480		652[0n]		MT871602	1	No				08-Jun-2018	Seladonia subaurata	Adult	Pan Trap_OR_F_1		University of Orleans
POLLE	POLLE701-19	MB00705	PO-PT-9335	BOLD:ADM2268		659[0n]		MT871729	1	No				08-Jun-2018	Andrena semilaevis	Adult	Pan Trap_OR_F_1		University of Orleans
POLLE	POLLE702-19	MB00706	PO-PT-9336	BOLD:AAE1166		641[0n]		MT871506	1	No				08-Jun-2018	Hylaeus hyalinatus	Adult	Pan Trap_OR_F_1		University of Orleans
POLLE	POLLE704-19	MB00708	PO-PT-9338	BOLD:AAE1166		641[0n]		MT870429	1	No				08-Jun-2018	Hylaeus hyalinatus	Adult	Pan Trap_OR_F_1		University of Orleans
POLLE	POLLE705-19	MB00709	PO-PT-9339	BOLD:AAE5060		640[0n]		MT871789	1	No				08-Jun-2018	Hylaeus punctatus	Adult	Pan Trap_OR_F_1		University of Orleans
POLLE	POLLE706-19	MB00710	PO-PT-9340	BOLD:ADM2268		653[0n]		MT869642	1	No				08-Jun-2018	Andrena semilaevis	Adult	Pan Trap_OR_F_1		University of Orleans
POLLE	POLLE707-19	MB00711	PO-PT-9341	BOLD:AAE5115		653[0n]		MT871393	1	No				08-Jun-2018	Lasioglossum nitidulum	Adult	Pan Trap_OR_F_1		University of Orleans
POLLE	POLLE708-19	MB00712	PO-PT-9342	BOLD:AAE1166		640[0n]		MT871513	1	No				08-Jun-2018	Hylaeus hyalinatus	Adult	Pan Trap_OR_F_1		University of Orleans
POLLE	POLLE709-19	MB00713	PO-PT-9343	BOLD:AAN4492		653[0n]		MT871287	1	No				08-Jun-2018	Halictus scabiosae	Adult	Pan Trap_OR_F_2		University of Orleans
POLLE	POLLE710-19	MB00714	PO-PT-9344	BOLD:AAD4735		653[0n]		MT870529	1	No				08-Jun-2018	Bombus pratorum	Adult	Pan Trap_OR_F_3		University of Orleans
POLLE	POLLE711-19	MB00715	PO-PT-9345	BOLD:AAA2322		654[0n]		MT870906	1	No				08-Jun-2018	Lasioglossum leucozonium	Adult	Pan Trap_OR_F_3		University of Orleans
POLLE	POLLE713-19	MB00717	PO-PT-9347	BOLD:AAE5496		653[0n]		MT870064	1	No				08-Jun-2018	Lasioglossum malachurum	Adult	Pan Trap_OR_F_3		University of Orleans
POLLE	POLLE714-19	MB00718	PO-PT-9348	BOLD:AAE5496		654[0n]		MT869733	1	No				08-Jun-2018	Lasioglossum malachurum	Adult	Pan Trap_OR_F_3		University of Orleans
POLLE	POLLE715-19	MB00719	PO-PT-9349	BOLD:AAE5115		652[0n]		MT870998	1	No				08-Jun-2018	Lasioglossum nitidulum	Adult	Pan Trap_OR_F_3		University of Orleans
POLLE	POLLE717-19	MB00721	PO-PT-9351	BOLD:AAB1062		654[0n]		MT871758	1	No				08-Jun-2018	Bombus terrestris	Adult	Pan Trap_OR_G_1		University of Orleans
POLLE	POLLE718-19	MB00722	PO-PT-9352	BOLD:AAE1160		656[0n]		MT870425	1	No				08-Jun-2018	Lasioglossum pauxillum	Adult	Pan Trap_OR_G_1		University of Orleans
POLLE	POLLE719-19	MB00723	PO-PT-9353	BOLD:AAD4735		656[0n]		MT871825	1	No				08-Jun-2018	Bombus pratorum	Adult	Pan Trap_OR_G_2		University of Orleans
POLLE	POLLE720-19	MB00724	PO-PT-9354	BOLD:AAA2322		654[0n]		MT870413	1	No				08-Jun-2018	Lasioglossum leucozonium	Adult	Pan Trap_OR_G_2		University of Orleans
POLLE	POLLE721-19	MB00725	PO-PT-9355	BOLD:ADM2268		668[0n]		MT870392	1	No				08-Jun-2018	Andrena semilaevis	Adult	Pan Trap_OR_G_2		University of Orleans
POLLE	POLLE722-19	MB00726	PO-PT-9356	BOLD:ADM2268		653[0n]		MT869781	1	No				08-Jun-2018	Andrena semilaevis	Adult	Pan Trap_OR_G_2		University of Orleans
POLLE	POLLE723-19	MB00727	PO-PT-9357	BOLD:ADM2268		656[0n]		MT869836	1	No				08-Jun-2018	Andrena semilaevis	Adult	Pan Trap_OR_G_2		University of Orleans
POLLE	POLLE724-19	MB00728	PO-PT-9358	BOLD:ADM2268		656[0n]		MT871285	1	No				08-Jun-2018	Andrena semilaevis	Adult	Pan Trap_OR_G_2		University of Orleans
POLLE	POLLE725-19	MB00729	PO-PT-9359	BOLD:AAI6480		656[0n]		MT869215	1	No				08-Jun-2018	Seladonia subaurata	Adult	Pan Trap_OR_G_2		University of Orleans
POLLE	POLLE726-19	MB00730	PO-PT-9360	BOLD:AAE5496		657[0n]		MT871649	1	No				08-Jun-2018	Lasioglossum malachurum	Adult	Pan Trap_OR_G_2		University of Orleans
POLLE	POLLE727-19	MB00731	PO-PT-9361	BOLD:ADM2268		654[0n]		MT871312	1	No				08-Jun-2018	Andrena semilaevis	Adult	Pan Trap_OR_G_2		University of Orleans
POLLE	POLLE728-19	MB00732	PO-PT-9362	BOLD:ADM2268		655[0n]		MT871326	1	No				08-Jun-2018	Andrena semilaevis	Adult	Pan Trap_OR_G_2		University of Orleans
POLLE	POLLE729-19	MB00733	PO-PT-9363	BOLD:ADM2268		656[0n]		MT870069	1	No				08-Jun-2018	Andrena semilaevis	Adult	Pan Trap_OR_G_2		University of Orleans
POLLE	POLLE730-19	MB00734	PO-PT-9364	BOLD:AAE1160		652[0n]		MT871120	1	No				08-Jun-2018	Lasioglossum pauxillum	Adult	Pan Trap_OR_G_2		University of Orleans
POLLE	POLLE731-19	MB00735	PO-PT-9365	BOLD:AAI6480		654[0n]		MT871098	1	No				08-Jun-2018	Seladonia subaurata	Adult	Pan Trap_OR_G_2		University of Orleans
POLLE	POLLE732-19	MB00736	PO-PT-9366	BOLD:ADM2268		654[0n]		MT871386	1	No				08-Jun-2018	Andrena semilaevis	Adult	Pan Trap_OR_G_2		University of Orleans
POLLE	POLLE733-19	MB00737	PO-PT-9367	BOLD:ADM2268		653[0n]		MT869787	1	No				08-Jun-2018	Andrena semilaevis	Adult	Pan Trap_OR_G_2		University of Orleans
POLLE	POLLE734-19	MB00738	PO-PT-9368	BOLD:ADM2268		654[0n]		MT870523	1	No				08-Jun-2018	Andrena semilaevis	Adult	Pan Trap_OR_G_2		University of Orleans
POLLE	POLLE735-19	MB00739	PO-PT-9369	BOLD:AAE5496		651[0n]		MT871769	1	No				08-Jun-2018	Lasioglossum malachurum	Adult	Pan Trap_OR_G_2		University of Orleans
POLLE	POLLE736-19	MB00740	PO-PT-9370	BOLD:ADM2268		654[0n]		MT871350	1	No				08-Jun-2018	Andrena semilaevis	Adult	Pan Trap_OR_G_2		University of Orleans
POLLE	POLLE737-19	MB00741	PO-PT-9371	BOLD:ADM2268		653[0n]		MT870350	1	No				08-Jun-2018	Andrena semilaevis	Adult	Pan Trap_OR_G_2		University of Orleans
POLLE	POLLE738-19	MB00742	PO-PT-9372	BOLD:ADM2268		654[0n]		MT869750	1	No				08-Jun-2018	Andrena semilaevis	Adult	Pan Trap_OR_G_2		University of Orleans
POLLE	POLLE740-19	MB00744	PO-PT-9374	BOLD:ADM2268		654[0n]		MT869024	1	No				08-Jun-2018	Andrena semilaevis	Adult	Pan Trap_OR_G_2		University of Orleans
POLLE	POLLE741-19	MB00745	PO-PT-9375	BOLD:ADM2268		655[0n]		MT870933	1	No				08-Jun-2018	Andrena semilaevis	Adult	Pan Trap_OR_G_2		University of Orleans
POLLE	POLLE742-19	MB00746	PO-PT-9376	BOLD:ADM2268		655[0n]		MT869118	1	No				08-Jun-2018	Andrena semilaevis	Adult	Pan Trap_OR_G_2		University of Orleans
POLLE	POLLE743-19	MB00747	PO-PT-9377	BOLD:ADM2268		653[0n]		MT871154	1	No				08-Jun-2018	Andrena semilaevis	Adult	Pan Trap_OR_G_2		University of Orleans
POLLE	POLLE744-19	MB00748	PO-PT-9378	BOLD:ADM2268		656[0n]		MT871130	1	No				08-Jun-2018	Andrena semilaevis	Adult	Pan Trap_OR_G_2		University of Orleans
POLLE	POLLE745-19	MB00749	PO-PT-9379	BOLD:ADM2268		657[0n]		MT871832	1	No				08-Jun-2018	Andrena semilaevis	Adult	Pan Trap_OR_G_2		University of Orleans
POLLE	POLLE746-19	MB00750	PO-PT-9380	BOLD:ADM2268		654[0n]		MT870070	1	No				08-Jun-2018	Andrena semilaevis	Adult	Pan Trap_OR_G_2		University of Orleans
POLLE	POLLE747-19	MB00751	PO-PT-9381	BOLD:AAD9335		653[0n]		MT870317	1	No				08-Jun-2018	Lasioglossum morio	Adult	Pan Trap_OR_G_2		University of Orleans
POLLE	POLLE748-19	MB00752	PO-PT-9382	BOLD:ADM2268		652[0n]		MT869436	1	No				08-Jun-2018	Andrena semilaevis	Adult	Pan Trap_OR_G_2		University of Orleans
POLLE	POLLE749-19	MB00753	PO-PT-9383	BOLD:AAE1160		654[0n]		MT869502	1	No				08-Jun-2018	Lasioglossum pauxillum	Adult	Pan Trap_OR_G_2		University of Orleans
POLLE	POLLE750-19	MB00754	PO-PT-9384	BOLD:ADM2268		651[0n]		MT869844	1	No				08-Jun-2018	Andrena semilaevis	Adult	Pan Trap_OR_G_2		University of Orleans
POLLE	POLLE751-19	MB00755	PO-PT-9385	BOLD:ADM2268		656[0n]		MT870367	1	No				08-Jun-2018	Andrena semilaevis	Adult	Pan Trap_OR_G_2		University of Orleans
POLLE	POLLE752-19	MB00756	PO-PT-9386	BOLD:AAD9335		655[0n]		MT869294	1	No				08-Jun-2018	Lasioglossum morio	Adult	Pan Trap_OR_G_2		University of Orleans
POLLE	POLLE753-19	MB00757	PO-PT-9387	BOLD:ADM2268		654[0n]		MT870550	1	No				08-Jun-2018	Andrena semilaevis	Adult	Pan Trap_OR_G_2		University of Orleans
POLLE	POLLE754-19	MB00758	PO-PT-9388	BOLD:AAD9335		656[0n]		MT870522	1	No				08-Jun-2018	Lasioglossum morio	Adult	Pan Trap_OR_G_2		University of Orleans
POLLE	POLLE755-19	MB00759	PO-PT-9389	BOLD:AAD9335		655[0n]		MT871657	1	No				08-Jun-2018	Lasioglossum morio	Adult	Pan Trap_OR_G_2		University of Orleans
POLLE	POLLE756-19	MB00760	PO-PT-9390	BOLD:AAD9335		654[0n]		MT869086	1	No				08-Jun-2018	Lasioglossum morio	Adult	Pan Trap_OR_G_2		University of Orleans
POLLE	POLLE757-19	MB00761	PO-PT-9391	BOLD:AAD9335		654[0n]		MT871145	1	No				08-Jun-2018	Lasioglossum morio	Adult	Pan Trap_OR_G_2		University of Orleans
POLLE	POLLE758-19	MB00762	PO-PT-9392	BOLD:AAD9335		656[0n]		MT870629	1	No				08-Jun-2018	Lasioglossum morio	Adult	Pan Trap_OR_G_2		University of Orleans
POLLE	POLLE759-19	MB00763	PO-PT-9393	BOLD:AAD9335		653[0n]		MT869749	1	No				08-Jun-2018	Lasioglossum morio	Adult	Pan Trap_OR_G_2		University of Orleans
POLLE	POLLE760-19	MB00764	PO-PT-9394	BOLD:AAD9335		651[0n]		MT871184	1	No				08-Jun-2018	Lasioglossum morio	Adult	Pan Trap_OR_G_2		University of Orleans
POLLE	POLLE761-19	MB00765	PO-PT-9395	BOLD:ADM2268		654[0n]		MT871114	1	No				08-Jun-2018	Andrena semilaevis	Adult	Pan Trap_OR_G_2		University of Orleans
POLLE	POLLE762-19	MB00766	PO-PT-9396	BOLD:AAC4378		656[0n]		MT871731	1	No				08-Jun-2018	Bombus pascuorum	Adult	Pan Trap_OR_G_3		University of Orleans
POLLE	POLLE763-19	MB00767	PO-PT-9397	BOLD:AAA2322		653[0n]		MT871011	1	No				08-Jun-2018	Lasioglossum leucozonium	Adult	Pan Trap_OR_G_3		University of Orleans
POLLE	POLLE764-19	MB00768	PO-PT-9398	BOLD:ADM2268		654[0n]		MT870017	1	No				08-Jun-2018	Andrena semilaevis	Adult	Pan Trap_OR_G_3		University of Orleans
POLLE	POLLE765-19	MB00769	PO-PT-9399	BOLD:ADM2268		654[0n]		MT871651	1	No				08-Jun-2018	Andrena semilaevis	Adult	Pan Trap_OR_G_3		University of Orleans
POLLE	POLLE766-19	MB00770	PO-PT-9400	BOLD:AAE1160		655[0n]		MT869589	1	No				08-Jun-2018	Lasioglossum pauxillum	Adult	Pan Trap_OR_G_3		University of Orleans
POLLE	POLLE767-19	MB00771	PO-PT-9401	BOLD:AAE1160		654[0n]		MT868973	1	No				08-Jun-2018	Lasioglossum pauxillum	Adult	Pan Trap_OR_G_3		University of Orleans
POLLE	POLLE768-19	MB00772	PO-PT-9402	BOLD:AAD9335		652[0n]		MT870972	1	No				08-Jun-2018	Lasioglossum morio	Adult	Pan Trap_OR_G_3		University of Orleans
POLLE	POLLE769-19	MB00773	PO-PT-9405	BOLD:AAD5869		653[0n]		MT869177	1	No				08-Jun-2018	Halictus langobardicus	Adult	Pan Trap_OR_H_1		University of Orleans
POLLE	POLLE770-19	MB00774	PO-PT-9406	BOLD:AAD4735		653[0n]		MT870992	1	No				08-Jun-2018	Bombus pratorum	Adult	Pan Trap_OR_H_1		University of Orleans
POLLE	POLLE771-19	MB00775	PO-PT-9407	BOLD:AAE5115		655[0n]		MT870071	1	No				08-Jun-2018	Lasioglossum nitidulum	Adult	Pan Trap_OR_H_1		University of Orleans
POLLE	POLLE772-19	MB00776	PO-PT-9408	BOLD:AAD9335		653[0n]		MT869092	1	No				08-Jun-2018	Lasioglossum morio	Adult	Pan Trap_OR_H_1		University of Orleans
POLLE	POLLE773-19	MB00777	PO-PT-9409	BOLD:AAD9335		654[0n]		MT869262	1	No				08-Jun-2018	Lasioglossum morio	Adult	Pan Trap_OR_H_1		University of Orleans
POLLE	POLLE774-19	MB00778	PO-PT-9410	BOLD:AAD5869		654[0n]		MT869778	1	No				08-Jun-2018	Halictus langobardicus	Adult	Pan Trap_OR_H_3		University of Orleans
POLLE	POLLE775-19	MB00779	PO-PT-9411	BOLD:AAW9816		652[0n]		MT871182	1	No				08-Jun-2018	Lasioglossum sexnotatum	Adult	Pan Trap_OR_H_3		University of Orleans
POLLE	POLLE776-19	MB00780	PO-PT-9412	BOLD:AAE5496		653[0n]		MT869462	1	No				08-Jun-2018	Lasioglossum malachurum	Adult	Pan Trap_OR_H_3		University of Orleans
POLLE	POLLE777-19	MB00781	PO-PT-9413	BOLD:AAI1794		652[0n]		MT869976	1	No				08-Jun-2018	Hoplitis adunca	Adult	Pan Trap_OR_H_3		University of Orleans
POLLE	POLLE778-19	MB00782	PO-PT-9414	BOLD:AAE5115		653[0n]		MT869628	1	No				08-Jun-2018	Lasioglossum nitidulum	Adult	Pan Trap_OR_H_3		University of Orleans
POLLE	POLLE780-19	MB00784	PO-PT-9416	BOLD:ADM2268		654[0n]		MT870255	1	No				08-Jun-2018	Andrena semilaevis	Adult	Pan Trap_OR_H_3		University of Orleans
POLLE	POLLE781-19	MB00785	PO-PT-9417	BOLD:AAE5496		653[0n]		MT869373	1	No				08-Jun-2018	Lasioglossum malachurum	Adult	Pan Trap_OR_H_3		University of Orleans
POLLE	POLLE782-19	MB00786	PO-PT-9418	BOLD:AAE1160		653[0n]		MT869840	1	No				08-Jun-2018	Lasioglossum pauxillum	Adult	Pan Trap_OR_H_3		University of Orleans
POLLE	POLLE783-19	MB00787	PO-PT-9419	BOLD:AAE1160		655[0n]		MT869473	1	No				08-Jun-2018	Lasioglossum pauxillum	Adult	Pan Trap_OR_H_3		University of Orleans
POLLE	POLLE784-19	MB00788	PO-PT-9420	BOLD:AAE5115		654[0n]		MT869580	1	No				08-Jun-2018	Lasioglossum nitidulum	Adult	Pan Trap_OR_H_3		University of Orleans
POLLE	POLLE785-19	MB00789	PO-PT-9421	BOLD:AAE1160		655[0n]		MT870430	1	No				08-Jun-2018	Lasioglossum pauxillum	Adult	Pan Trap_OR_H_3		University of Orleans
POLLE	POLLE786-19	MB00790	PO-PT-9422	BOLD:AAD9335		652[0n]		MT869646	1	No				08-Jun-2018	Lasioglossum morio	Adult	Pan Trap_OR_H_3		University of Orleans
POLLE	POLLE787-19	MB00791	PO-PT-9423	BOLD:AAD9335		653[0n]		MT869741	1	No				08-Jun-2018	Lasioglossum morio	Adult	Pan Trap_OR_H_3		University of Orleans
POLLE	POLLE788-19	MB00792	PO-PT-9424	BOLD:AAE5115		646[0n]		MT870955	1	No				08-Jun-2018	Lasioglossum nitidulum	Adult	Pan Trap_OR_H_3		University of Orleans
POLLE	POLLE789-19	MB00793	PO-PT-9426	BOLD:AAD9335		653[0n]		MT870154	1	No				08-Jun-2018	Lasioglossum morio	Adult	Pan Trap_OR_H_3		University of Orleans
POLLE	POLLE790-19	MB00794	PO-PT-9427	BOLD:AAA2322		654[0n]		MT869829	1	No				08-Jun-2018	Lasioglossum leucozonium	Adult	Pan Trap_OR_I_1		University of Orleans
POLLE	POLLE791-19	MB00795	PO-PT-9428	BOLD:AAA2322		654[0n]		MT871710	1	No				08-Jun-2018	Lasioglossum leucozonium	Adult	Pan Trap_OR_I_1		University of Orleans
POLLE	POLLE792-19	MB00796	PO-PT-9429	BOLD:AAK8366		655[0n]		MT871077	1	No				08-Jun-2018	Lasioglossum bluethgeni	Adult	Pan Trap_OR_I_1		University of Orleans
POLLE	POLLE793-19	MB00797	PO-PT-9430	BOLD:AAJ2143		652[0n]		MT871557	1	No				08-Jun-2018	Andrena minutula	Adult	Pan Trap_OR_I_1		University of Orleans
POLLE	POLLE794-19	MB00798	PO-PT-9431	BOLD:ACR3558		651[0n]		MT869791	1	No				08-Jun-2018	Lasioglossum sabulosum	Adult	Pan Trap_OR_I_1		University of Orleans
POLLE	POLLE795-19	MB00799	PO-PT-9432	BOLD:AAK8366		654[0n]		MT869503	1	No				08-Jun-2018	Lasioglossum bluethgeni	Adult	Pan Trap_OR_I_1		University of Orleans
POLLE	POLLE796-19	MB00800	PO-PT-9433	BOLD:AAD9335		653[0n]		MT870936	1	No				08-Jun-2018	Lasioglossum morio	Adult	Pan Trap_OR_I_1		University of Orleans
POLLE	POLLE797-19	MB00801	PO-PT-9434	BOLD:ACR3558		653[0n]		MT869723	1	No				08-Jun-2018	Lasioglossum sabulosum	Adult	Pan Trap_OR_I_1		University of Orleans
POLLE	POLLE798-19	MB00802	PO-PT-9435	BOLD:ACR3558		651[0n]		MT871216	1	No				08-Jun-2018	Lasioglossum sabulosum	Adult	Pan Trap_OR_I_1		University of Orleans
POLLE	POLLE799-19	MB00803	PO-PT-9436	BOLD:AAD2566		652[0n]		MT871702	1	No				08-Jun-2018	Bombus hortorum	Adult	Pan Trap_OR_I_2		University of Orleans
POLLE	POLLE800-19	MB00804	PO-PT-9437	BOLD:AAN4492		654[0n]		MT871076	1	No				08-Jun-2018	Halictus scabiosae	Adult	Pan Trap_OR_I_2		University of Orleans
POLLE	POLLE801-19	MB00805	PO-PT-9438	BOLD:AAD5869		654[0n]		MT869062	1	No				08-Jun-2018	Halictus langobardicus	Adult	Pan Trap_OR_I_2		University of Orleans
POLLE	POLLE802-19	MB00806	PO-PT-9439	BOLD:AAY5433		652[0n]		MT870118	1	No				08-Jun-2018	Lasioglossum laticeps	Adult	Pan Trap_OR_I_2		University of Orleans
POLLE	POLLE803-19	MB00807	PO-PT-9440	BOLD:AAD9335		654[0n]		MT869737	1	No				08-Jun-2018	Lasioglossum morio	Adult	Pan Trap_OR_I_2		University of Orleans
POLLE	POLLE804-19	MB00808	PO-PT-9441	BOLD:AAE1160		654[0n]		MT869582	1	No				08-Jun-2018	Lasioglossum pauxillum	Adult	Pan Trap_OR_I_3		University of Orleans
POLLE	POLLE805-19	MB00809	PO-PT-9442	BOLD:AAE1160		654[0n]		MT871556	1	No				08-Jun-2018	Lasioglossum pauxillum	Adult	Pan Trap_OR_I_3		University of Orleans
POLLE	POLLE806-19	MB00810	PO-PT-9443	BOLD:AAE1160		657[0n]		MT871253	1	No				08-Jun-2018	Lasioglossum pauxillum	Adult	Pan Trap_OR_I_3		University of Orleans
POLLE	POLLE807-19	MB00811	PO-PT-9444	BOLD:AAE1160		654[0n]		MT869910	1	No				08-Jun-2018	Lasioglossum pauxillum	Adult	Pan Trap_OR_I_3		University of Orleans
POLLE	POLLE808-19	MB00812	PO-PT-9445	BOLD:AAD9335		655[0n]		MT869500	1	No				08-Jun-2018	Lasioglossum morio	Adult	Pan Trap_OR_I_3		University of Orleans
POLLE	POLLE809-19	MB00813	PO-PT-9446	BOLD:AAE5496		655[0n]		MT870613	1	No				08-Jun-2018	Lasioglossum malachurum	Adult	Pan Trap_OR_I_3		University of Orleans
POLLE	POLLE810-19	MB00814	PO-PT-9447	BOLD:AAE1160		656[0n]		MT870888	1	No				08-Jun-2018	Lasioglossum pauxillum	Adult	Pan Trap_OR_I_3		University of Orleans
POLLE	POLLE811-19	MB00815	PO-PT-9448	BOLD:AAD9335		654[0n]		MT869738	1	No				08-Jun-2018	Lasioglossum morio	Adult	Pan Trap_OR_I_3		University of Orleans
POLLE	POLLE812-19	MB00816	PO-PT-9449	BOLD:AAB3147		654[0n]		MT870760	1	No				08-Jun-2018	Lasioglossum zonulum	Adult	Pan Trap_OR_I_3		University of Orleans
POLLE	POLLE813-19	MB00817	PO-PT-9450	BOLD:AAA2322		654[0n]		MT869190	1	No				08-Jun-2018	Lasioglossum leucozonium	Adult	Pan Trap_OR_I_3		University of Orleans
POLLE	POLLE814-19	MB00818	PO-PT-9451	BOLD:AAD9335		655[0n]		MT870491	1	No				08-Jun-2018	Lasioglossum morio	Adult	Pan Trap_OR_I_3		University of Orleans
POLLE	POLLE815-19	MB00819	PO-PT-9452	BOLD:AAD9335		654[0n]		MT869866	1	No				08-Jun-2018	Lasioglossum morio	Adult	Pan Trap_OR_I_3		University of Orleans
POLLE	POLLE816-19	MB00820	PO-PT-9453	BOLD:AAD9335		653[0n]		MT871688	1	No				08-Jun-2018	Lasioglossum morio	Adult	Pan Trap_OR_I_3		University of Orleans
POLLE	POLLE817-19	MB00821	PO-PT-9454	BOLD:AAD9335		653[0n]		MT871271	1	No				08-Jun-2018	Lasioglossum morio	Adult	Pan Trap_OR_I_3		University of Orleans
POLLE	POLLE818-19	MB00822	PO-PT-9455	BOLD:AAE1160		655[0n]		MT869485	1	No				08-Jun-2018	Lasioglossum pauxillum	Adult	Pan Trap_OR_I_3		University of Orleans
POLLE	POLLE819-19	MB00823	PO-PT-9456	BOLD:ACR3558		651[0n]		MT869120	1	No				08-Jun-2018	Lasioglossum sabulosum	Adult	Pan Trap_OR_I_3		University of Orleans
POLLE	POLLE820-19	MB00824	PO-PT-9457	BOLD:AAD9335		657[0n]		MT870766	1	No				08-Jun-2018	Lasioglossum morio	Adult	Pan Trap_OR_I_3		University of Orleans
POLLE	POLLE821-19	MB00825	PO-PT-9458	BOLD:AAE1160		652[0n]		MT871828	1	No				08-Jun-2018	Lasioglossum pauxillum	Adult	Pan Trap_OR_I_3		University of Orleans
POLLE	POLLE822-19	MB00826	PO-PT-9459	BOLD:AAE1160		655[0n]		MT869767	1	No				08-Jun-2018	Lasioglossum pauxillum	Adult	Pan Trap_OR_I_3		University of Orleans
POLLE	POLLE823-19	MB00827	PO-PT-9460	BOLD:AAI1794		656[0n]		MT870021	1	No				08-Jun-2018	Hoplitis adunca	Adult	Pan Trap_OR_J_1		University of Orleans
POLLE	POLLE824-19	MB00828	PO-PT-9463	BOLD:AAA2322		654[0n]		MT868983	1	No				08-Jun-2018	Lasioglossum leucozonium	Adult	Pan Trap_OR_J_2		University of Orleans
POLLE	POLLE825-19	MB00829	PO-PT-9464	BOLD:AAE5496		656[0n]		MT870923	1	No				08-Jun-2018	Lasioglossum malachurum	Adult	Pan Trap_OR_J_2		University of Orleans
POLLE	POLLE826-19	MB00830	PO-PT-9465	BOLD:AAD9335		654[0n]		MT870635	1	No				08-Jun-2018	Lasioglossum morio	Adult	Pan Trap_OR_J_2		University of Orleans
POLLE	POLLE827-19	MB00831	PO-PT-9466	BOLD:AAD4735		654[0n]		MT869355	1	No				08-Jun-2018	Bombus pratorum	Adult	Pan Trap_OR_J_3		University of Orleans
POLLE	POLLE828-19	MB00832	PO-PT-9471	BOLD:AAD4735		657[0n]		MT869911	1	No				08-Jun-2018	Bombus pratorum	Adult	Pan Trap_OR_J_3		University of Orleans
POLLE	POLLE829-19	MB00833	PO-PT-9472	BOLD:AAA2322		654[0n]		MT869857	1	No				08-Jun-2018	Lasioglossum leucozonium	Adult	Pan Trap_OR_J_3		University of Orleans
POLLE	POLLE830-19	MB00834	PO-PT-9473	BOLD:AAB3147		654[0n]		MT870776	1	No				08-Jun-2018	Lasioglossum zonulum	Adult	Pan Trap_OR_J_3		University of Orleans
POLLE	POLLE832-19	MB00836	PO-PT-9475	BOLD:AAD9335		662[0n]		MT871775	1	No				08-Jun-2018	Lasioglossum morio	Adult	Pan Trap_OR_J_3		University of Orleans
POLLE	POLLE833-19	MB00837	PO-PT-9476	BOLD:AAD9335		659[0n]		MT871431	1	No				08-Jun-2018	Lasioglossum morio	Adult	Pan Trap_OR_J_3		University of Orleans
POLLE	POLLE834-19	MB00838	PO-PT-9477	BOLD:AAD2566		654[0n]		MT869375	1	No				08-Jun-2018	Bombus hortorum	Adult	Pan Trap_OR_K_1		University of Orleans
POLLE	POLLE835-19	MB00839	PO-PT-9478	BOLD:AAN4492		654[0n]		MT869630	1	No				08-Jun-2018	Halictus scabiosae	Adult	Pan Trap_OR_K_1		University of Orleans
POLLE	POLLE836-19	MB00840	PO-PT-9479	BOLD:AAB3147		641[0n]		MT871266	1	No				08-Jun-2018	Lasioglossum zonulum	Adult	Pan Trap_OR_K_1		University of Orleans
POLLE	POLLE837-19	MB00841	PO-PT-9480	BOLD:AAE5496		652[0n]		MT870079	1	No				08-Jun-2018	Lasioglossum malachurum	Adult	Pan Trap_OR_K_1		University of Orleans
POLLE	POLLE838-19	MB00842	PO-PT-9481	BOLD:AAC2461		651[0n]		MT870530	1	No				08-Jun-2018	Lasioglossum villosulum	Adult	Pan Trap_OR_K_1		University of Orleans
POLLE	POLLE840-19	MB00844	PO-PT-9483	BOLD:AAE1160		653[0n]		MT869446	1	No				08-Jun-2018	Lasioglossum pauxillum	Adult	Pan Trap_OR_K_1		University of Orleans
POLLE	POLLE841-19	MB00845	PO-PT-9484	BOLD:AAE1160		653[0n]		MT870383	1	No				08-Jun-2018	Lasioglossum pauxillum	Adult	Pan Trap_OR_K_1		University of Orleans
POLLE	POLLE842-19	MB00846	PO-PT-9485	BOLD:AAE1160		657[0n]		MT869200	1	No				08-Jun-2018	Lasioglossum pauxillum	Adult	Pan Trap_OR_K_1		University of Orleans
POLLE	POLLE843-19	MB00847	PO-PT-9486	BOLD:AAE1160		654[0n]		MT869941	1	No				08-Jun-2018	Lasioglossum pauxillum	Adult	Pan Trap_OR_K_1		University of Orleans
POLLE	POLLE845-19	MB00849	PO-PT-9488	BOLD:AAE2962		655[0n]		MT871075	1	No				08-Jun-2018	Halictus quadricinctus	Adult	Pan Trap_OR_K_2		University of Orleans
POLLE	POLLE846-19	MB00850	PO-PT-9489	BOLD:AAD9335		652[0n]		MT871730	1	No				08-Jun-2018	Lasioglossum morio	Adult	Pan Trap_OR_K_2		University of Orleans
POLLE	POLLE847-19	MB00851	PO-PT-9490	BOLD:AAD9335		656[0n]		MT869013	1	No				08-Jun-2018	Lasioglossum morio	Adult	Pan Trap_OR_K_2		University of Orleans
POLLE	POLLE848-19	MB00852	PO-PT-9491	BOLD:AAB3147		654[0n]		MT869569	1	No				08-Jun-2018	Lasioglossum zonulum	Adult	Pan Trap_OR_K_3		University of Orleans
POLLE	POLLE849-19	MB00853	PO-PT-9492	BOLD:AAE1160		657[0n]		MT869811	1	No				08-Jun-2018	Lasioglossum pauxillum	Adult	Pan Trap_OR_K_3		University of Orleans
POLLE	POLLE850-19	MB00854	PO-PT-9493	BOLD:AAD9335		654[0n]		MT869060	1	No				08-Jun-2018	Lasioglossum morio	Adult	Pan Trap_OR_K_3		University of Orleans
POLLE	POLLE853-19	MB00857	PO-PT-9499	BOLD:AAB3147		641[0n]		MT871490	1	No				22-Jun-2018	Lasioglossum zonulum	Adult	Pan Trap_OR_A_2		University of Orleans
POLLE	POLLE854-19	MB00858	PO-PT-9500	BOLD:AAY5383		653[0n]		MT870595	1	No				22-Jun-2018	Halictus maculatus	Adult	Pan Trap_OR_A_2		University of Orleans
POLLE	POLLE855-19	MB00859	PO-PT-9501	BOLD:AAE1160		653[0n]		MT870236	1	No				22-Jun-2018	Lasioglossum pauxillum	Adult	Pan Trap_OR_A_2		University of Orleans
POLLE	POLLE856-19	MB00860	PO-PT-9508	BOLD:AAB3147		652[0n]		MT869251	1	No				22-Jun-2018	Lasioglossum zonulum	Adult	Pan Trap_OR_A_3		University of Orleans
POLLE	POLLE857-19	MB00861	PO-PT-9509	BOLD:ABX6337		655[0n]		MT870869	1	No				22-Jun-2018	Lasioglossum albipes	Adult	Pan Trap_OR_A_3		University of Orleans
POLLE	POLLE858-19	MB00862	PO-PT-9510	BOLD:AAJ2143		651[0n]		MT868941	1	No				22-Jun-2018	Andrena minutula	Adult	Pan Trap_OR_A_3		University of Orleans
POLLE	POLLE859-19	MB00863	PO-PT-9511	BOLD:AAK3338		657[0n]		MT870062	1	No				22-Jun-2018	Hylaeus variegatus	Adult	Pan Trap_OR_A_3		University of Orleans
POLLE	POLLE861-19	MB00865	PO-PT-9513	BOLD:AAD4735		655[0n]		MT871624	1	No				22-Jun-2018	Bombus pratorum	Adult	Pan Trap_OR_A_3		University of Orleans
POLLE	POLLE862-19	MB00866	PO-PT-9514	BOLD:ACH4344		641[0n]		MT869320	1	No				22-Jun-2018	Halictus maculatus	Adult	Pan Trap_OR_B_1		University of Orleans
POLLE	POLLE863-19	MB00867	PO-PT-9515	BOLD:AAB3148		653[0n]		MT871121	1	No				22-Jun-2018	Lasioglossum zonulum	Adult	Pan Trap_OR_B_1		University of Orleans
POLLE	POLLE864-19	MB00868	PO-PT-9516	BOLD:AAK0296		647[0n]		MT871002	1	No				22-Jun-2018	Andrena fulvago	Adult	Pan Trap_OR_B_1		University of Orleans
POLLE	POLLE865-19	MB00869	PO-PT-9517	BOLD:AAA2322		653[0n]		MT870222	1	No				22-Jun-2018	Lasioglossum leucozonium	Adult	Pan Trap_OR_B_1		University of Orleans
POLLE	POLLE866-19	MB00870	PO-PT-9518	BOLD:AAB1060		651[0n]		MT870207	1	No				22-Jun-2018	Bombus lucorum	Adult	Pan Trap_OR_B_1		University of Orleans
POLLE	POLLE867-19	MB00871	PO-PT-9519	BOLD:AAA2322		658[0n]		MT870453	1	No				22-Jun-2018	Lasioglossum leucozonium	Adult	Pan Trap_OR_B_1		University of Orleans
POLLE	POLLE868-19	MB00872	PO-PT-9520	BOLD:AAB3147		652[0n]		MT870463	1	No				22-Jun-2018	Lasioglossum zonulum	Adult	Pan Trap_OR_B_1		University of Orleans
POLLE	POLLE869-19	MB00873	PO-PT-9521	BOLD:AAY5383		657[0n]		MT871531	1	No				22-Jun-2018	Halictus maculatus	Adult	Pan Trap_OR_B_1		University of Orleans
POLLE	POLLE870-19	MB00874	PO-PT-9522	BOLD:AAK1221		654[0n]		MT871815	1	No				22-Jun-2018	Chelostoma distinctum	Adult	Pan Trap_OR_B_1		University of Orleans
POLLE	POLLE871-19	MB00875	PO-PT-9523	BOLD:AAK1221		655[0n]		MT871555	1	No				22-Jun-2018	Chelostoma distinctum	Adult	Pan Trap_OR_B_1		University of Orleans
POLLE	POLLE872-19	MB00876	PO-PT-9524	BOLD:AAA2322		656[0n]		MT870003	1	No				22-Jun-2018	Lasioglossum leucozonium	Adult	Pan Trap_OR_B_1		University of Orleans
POLLE	POLLE875-19	MB00879	PO-PT-9527	BOLD:AAK1221		654[0n]		MT870855	1	No				22-Jun-2018	Chelostoma distinctum	Adult	Pan Trap_OR_B_1		University of Orleans
POLLE	POLLE876-19	MB00880	PO-PT-9528	BOLD:AAB3147		655[0n]		MT870961	1	No				22-Jun-2018	Lasioglossum zonulum	Adult	Pan Trap_OR_B_1		University of Orleans
POLLE	POLLE878-19	MB00882	PO-PT-9530	BOLD:AAA7122		649[0n]		MT870001	1	No				22-Jun-2018	Chelostoma rapunculi	Adult	Pan Trap_OR_B_1		University of Orleans
POLLE	POLLE879-19	MB00883	PO-PT-9531	BOLD:AAK1221		655[0n]		MT871582	1	No				22-Jun-2018	Chelostoma distinctum	Adult	Pan Trap_OR_B_1		University of Orleans
POLLE	POLLE880-19	MB00884	PO-PT-9532	BOLD:AAE1160		655[0n]		MT870870	1	No				22-Jun-2018	Lasioglossum pauxillum	Adult	Pan Trap_OR_B_1		University of Orleans
POLLE	POLLE882-19	MB00886	PO-PT-9534	BOLD:AAK1221		655[0n]		MT870427	1	No				22-Jun-2018	Chelostoma distinctum	Adult	Pan Trap_OR_B_1		University of Orleans
POLLE	POLLE883-19	MB00887	PO-PT-9535	BOLD:AAD4959		656[0n]		MT869786	1	No				22-Jun-2018	Nomada flavoguttata	Adult	Pan Trap_OR_B_1		University of Orleans
POLLE	POLLE884-19	MB00888	PO-PT-9536	BOLD:AAK1221		653[0n]		MT869054	1	No				22-Jun-2018	Chelostoma distinctum	Adult	Pan Trap_OR_B_1		University of Orleans
POLLE	POLLE885-19	MB00889	PO-PT-9537	BOLD:AAE5078		653[0n]		MT869082	1	No				22-Jun-2018	Hylaeus brevicornis	Adult	Pan Trap_OR_B_1		University of Orleans
POLLE	POLLE887-19	MB00891	PO-PT-9539	BOLD:AAK1221		651[0n]		MT869265	1	No				22-Jun-2018	Chelostoma distinctum	Adult	Pan Trap_OR_B_1		University of Orleans
POLLE	POLLE888-19	MB00892	PO-PT-9540	BOLD:AAK1221		651[0n]		MT870426	1	No				22-Jun-2018	Chelostoma distinctum	Adult	Pan Trap_OR_B_1		University of Orleans
POLLE	POLLE894-19	MB00898	PO-PT-9547	BOLD:AAC4378		656[0n]		MT870134	1	No				22-Jun-2018	Bombus pascuorum	Adult	Pan Trap_OR_B_2		University of Orleans
POLLE	POLLE895-19	MB00899	PO-PT-9548	BOLD:AAA2322		653[0n]		MT871532	1	No				22-Jun-2018	Lasioglossum leucozonium	Adult	Pan Trap_OR_B_2		University of Orleans
POLLE	POLLE896-19	MB00900	PO-PT-9549	BOLD:AAE1111		655[0n]		MT870181	1	No				22-Jun-2018	Megachile ericetorum	Adult	Pan Trap_OR_B_2		University of Orleans
POLLE	POLLE897-19	MB00901	PO-PT-9550	BOLD:AAB3147		652[0n]		MT871085	1	No				22-Jun-2018	Lasioglossum zonulum	Adult	Pan Trap_OR_B_2		University of Orleans
POLLE	POLLE898-19	MB00902	PO-PT-9551	BOLD:AAD9335		653[0n]		MT870672	1	No				22-Jun-2018	Lasioglossum morio	Adult	Pan Trap_OR_B_2		University of Orleans
POLLE	POLLE899-19	MB00903	PO-PT-9552	BOLD:AED2841		653[0n]		MT870824	1	No				22-Jun-2018	Seladonia tumulorum	Adult	Pan Trap_OR_B_2		University of Orleans
POLLE	POLLE900-19	MB00904	PO-PT-9553	BOLD:AAK0296		653[0n]		MT871119	1	No				22-Jun-2018	Andrena fulvago	Adult	Pan Trap_OR_B_2		University of Orleans
POLLE	POLLE901-19	MB00905	PO-PT-9554	BOLD:AAB3147		652[0n]		MT870065	1	No				22-Jun-2018	Lasioglossum zonulum	Adult	Pan Trap_OR_B_2		University of Orleans
POLLE	POLLE902-19	MB00906	PO-PT-9555	BOLD:AAB3147		651[0n]		MT871810	1	No				22-Jun-2018	Lasioglossum zonulum	Adult	Pan Trap_OR_B_2		University of Orleans
POLLE	POLLE903-19	MB00907	PO-PT-9556	BOLD:AAB3147		657[0n]		MT869658	1	No				22-Jun-2018	Lasioglossum zonulum	Adult	Pan Trap_OR_B_2		University of Orleans
POLLE	POLLE904-19	MB00908	PO-PT-9557	BOLD:AAN4492		652[0n]		MT871564	1	No				22-Jun-2018	Halictus scabiosae	Adult	Pan Trap_OR_B_3		University of Orleans
POLLE	POLLE905-19	MB00909	PO-PT-9558	BOLD:AAY5383		653[0n]		MT871415	1	No				22-Jun-2018	Halictus maculatus	Adult	Pan Trap_OR_B_3		University of Orleans
POLLE	POLLE906-19	MB00910	PO-PT-9559	BOLD:AAA2322		654[0n]		MT870555	1	No				22-Jun-2018	Lasioglossum leucozonium	Adult	Pan Trap_OR_B_3		University of Orleans
POLLE	POLLE907-19	MB00911	PO-PT-9560	BOLD:AAC2460		653[0n]		MT869624	1	No				22-Jun-2018	Lasioglossum villosulum	Adult	Pan Trap_OR_B_3		University of Orleans
POLLE	POLLE908-19	MB00912	PO-PT-9561	BOLD:AAC4378		653[0n]		MT870448	1	No				22-Jun-2018	Bombus pascuorum	Adult	Pan Trap_OR_B_3		University of Orleans
POLLE	POLLE909-19	MB00913	PO-PT-9562	BOLD:AAB1062		654[0n]		MT870090	1	No				22-Jun-2018	Bombus terrestris	Adult	Pan Trap_OR_B_3		University of Orleans
POLLE	POLLE910-19	MB00914	PO-PT-9563	BOLD:AAE1160		655[0n]		MT868952	1	No				22-Jun-2018	Lasioglossum pauxillum	Adult	Pan Trap_OR_B_3		University of Orleans
POLLE	POLLE911-19	MB00915	PO-PT-9564	BOLD:AAE1160		656[0n]		MT871709	1	No				22-Jun-2018	Lasioglossum pauxillum	Adult	Pan Trap_OR_B_3		University of Orleans
POLLE	POLLE912-19	MB00916	PO-PT-9565	BOLD:AAB3147		653[0n]		MT870836	1	No				22-Jun-2018	Lasioglossum zonulum	Adult	Pan Trap_OR_B_3		University of Orleans
POLLE	POLLE913-19	MB00917	PO-PT-9566	BOLD:AAN8966		654[0n]		MT870233	1	No				22-Jun-2018	Panurgus dentipes	Adult	Pan Trap_OR_C_1		University of Orleans
POLLE	POLLE914-19	MB00918	PO-PT-9567	BOLD:AAD4735		654[0n]		MT871328	1	No				22-Jun-2018	Bombus pratorum	Adult	Pan Trap_OR_C_1		University of Orleans
POLLE	POLLE917-19	MB00921	PO-PT-9570	BOLD:AAD5869		655[0n]		MT869705	1	No				22-Jun-2018	Halictus langobardicus	Adult	Pan Trap_OR_C_1		University of Orleans
POLLE	POLLE918-19	MB00922	PO-PT-9571	BOLD:AAC4378		653[0n]		MT870104	1	No				22-Jun-2018	Bombus pascuorum	Adult	Pan Trap_OR_C_1		University of Orleans
POLLE	POLLE919-19	MB00923	PO-PT-9572	BOLD:AAE1160		654[0n]		MT871035	1	No				22-Jun-2018	Lasioglossum pauxillum	Adult	Pan Trap_OR_C_1		University of Orleans
POLLE	POLLE920-19	MB00924	PO-PT-9573	BOLD:AAE1160		654[0n]		MT871323	1	No				22-Jun-2018	Lasioglossum pauxillum	Adult	Pan Trap_OR_C_1		University of Orleans
POLLE	POLLE921-19	MB00925	PO-PT-9574	BOLD:AAD9335		654[0n]		MT870446	1	No				22-Jun-2018	Lasioglossum morio	Adult	Pan Trap_OR_C_1		University of Orleans
POLLE	POLLE922-19	MB00926	PO-PT-9575	BOLD:AAD9335		653[0n]		MT871406	1	No				22-Jun-2018	Lasioglossum morio	Adult	Pan Trap_OR_C_1		University of Orleans
POLLE	POLLE923-19	MB00927	PO-PT-9576	BOLD:AAD9335		655[0n]		MT871345	1	No				22-Jun-2018	Lasioglossum morio	Adult	Pan Trap_OR_C_1		University of Orleans
POLLE	POLLE924-19	MB00928	PO-PT-9577	BOLD:AAE1160		653[0n]		MT869830	1	No				22-Jun-2018	Lasioglossum pauxillum	Adult	Pan Trap_OR_C_1		University of Orleans
POLLE	POLLE926-19	MB00930	PO-PT-9580	BOLD:AAE5496		654[0n]		MT870801	1	No				22-Jun-2018	Lasioglossum malachurum	Adult	Pan Trap_OR_C_2		University of Orleans
POLLE	POLLE927-19	MB00931	PO-PT-9581	BOLD:AAA2322		659[0n]		MT870686	1	No				22-Jun-2018	Lasioglossum leucozonium	Adult	Pan Trap_OR_C_2		University of Orleans
POLLE	POLLE928-19	MB00932	PO-PT-9582	BOLD:AAE1160		654[0n]		MT869468	1	No				22-Jun-2018	Lasioglossum pauxillum	Adult	Pan Trap_OR_C_2		University of Orleans
POLLE	POLLE929-19	MB00933	PO-PT-9583	BOLD:ADZ7745		653[0n]		MT870053	1	No				22-Jun-2018	Lasioglossum limbellum	Adult	Pan Trap_OR_C_2		University of Orleans
POLLE	POLLE930-19	MB00934	PO-PT-9584	BOLD:AAE1160		651[0n]		MT869593	1	No				22-Jun-2018	Lasioglossum pauxillum	Adult	Pan Trap_OR_C_2		University of Orleans
POLLE	POLLE931-19	MB00935	PO-PT-9585	BOLD:AAD9335		653[0n]		MT871148	1	No				22-Jun-2018	Lasioglossum morio	Adult	Pan Trap_OR_C_2		University of Orleans
POLLE	POLLE932-19	MB00936	PO-PT-9586	BOLD:AAD9335		653[0n]		MT871067	1	No				22-Jun-2018	Lasioglossum morio	Adult	Pan Trap_OR_C_2		University of Orleans
POLLE	POLLE933-19	MB00937	PO-PT-9587	BOLD:AAE1160		655[0n]		MT869659	1	No				22-Jun-2018	Lasioglossum pauxillum	Adult	Pan Trap_OR_C_2		University of Orleans
POLLE	POLLE934-19	MB00938	PO-PT-9588	BOLD:AAC4378		654[0n]		MT871863	1	No				22-Jun-2018	Bombus pascuorum	Adult	Pan Trap_OR_C_3		University of Orleans
POLLE	POLLE935-19	MB00939	PO-PT-9589	BOLD:AAD9335		656[0n]		MT869573	1	No				22-Jun-2018	Lasioglossum morio	Adult	Pan Trap_OR_C_3		University of Orleans
POLLE	POLLE936-19	MB00940	PO-PT-9590	BOLD:AAN4492		656[0n]		MT869327	1	No				22-Jun-2018	Halictus scabiosae	Adult	Pan Trap_OR_D_1		University of Orleans
POLLE	POLLE937-19	MB00941	PO-PT-9591	BOLD:AAD9335		654[0n]		MT871726	1	No				22-Jun-2018	Lasioglossum morio	Adult	Pan Trap_OR_D_1		University of Orleans
POLLE	POLLE938-19	MB00942	PO-PT-9592	BOLD:AAD9335		653[0n]		MT871503	1	No				22-Jun-2018	Lasioglossum morio	Adult	Pan Trap_OR_D_1		University of Orleans
POLLE	POLLE939-19	MB00943	PO-PT-9593	BOLD:AAE1160		654[0n]		MT870194	1	No				22-Jun-2018	Lasioglossum pauxillum	Adult	Pan Trap_OR_D_1		University of Orleans
POLLE	POLLE940-19	MB00944	PO-PT-9594	BOLD:AAE5115		653[0n]		MT869253	1	No				22-Jun-2018	Lasioglossum nitidulum	Adult	Pan Trap_OR_D_1		University of Orleans
POLLE	POLLE941-19	MB00945	PO-PT-9595	BOLD:AAD9335		654[0n]		MT871609	1	No				22-Jun-2018	Lasioglossum morio	Adult	Pan Trap_OR_D_1		University of Orleans
POLLE	POLLE942-19	MB00946	PO-PT-9597	BOLD:AAD2472		654[0n]		MT871310	1	No				22-Jun-2018	Andrena trimmerana	Adult	Pan Trap_OR_D_2		University of Orleans
POLLE	POLLE943-19	MB00947	PO-PT-9598	BOLD:AAB5000		656[0n]		MT871786	1	No				22-Jun-2018	Andrena barbilabris	Adult	Pan Trap_OR_D_2		University of Orleans
POLLE	POLLE944-19	MB00948	PO-PT-9599	BOLD:AAY5433		653[0n]		MT870085	1	No				22-Jun-2018	Lasioglossum laticeps	Adult	Pan Trap_OR_D_2		University of Orleans
POLLE	POLLE946-19	MB00950	PO-PT-9601	BOLD:AAE1160		654[0n]		MT869862	1	No				22-Jun-2018	Lasioglossum pauxillum	Adult	Pan Trap_OR_D_2		University of Orleans
POLLE	POLLE947-19	MB00951	PO-PT-9602	BOLD:AAD9335		653[0n]		MT871646	1	No				22-Jun-2018	Lasioglossum morio	Adult	Pan Trap_OR_D_2		University of Orleans
POLLE	POLLE948-19	MB00952	PO-PT-9603	BOLD:AAI8422		654[0n]		MT870344	1	No				22-Jun-2018	Heriades truncorum	Adult	Pan Trap_OR_D_2		University of Orleans
POLLE	POLLE949-19	MB00953	PO-PT-9605	BOLD:AAN4492		655[0n]		MT870445	1	No				22-Jun-2018	Halictus scabiosae	Adult	Pan Trap_OR_D_3		University of Orleans
POLLE	POLLE950-19	MB00954	PO-PT-9606	BOLD:AAI6480		657[0n]		MT868943	1	No				22-Jun-2018	Seladonia subaurata	Adult	Pan Trap_OR_D_3		University of Orleans
POLLE	POLLE951-19	MB00955	PO-PT-9607	BOLD:AAY5433		654[0n]		MT869936	1	No				22-Jun-2018	Lasioglossum laticeps	Adult	Pan Trap_OR_D_3		University of Orleans
POLLE	POLLE952-19	MB00956	PO-PT-9608	BOLD:AAD9335		654[0n]		MT870673	1	No				22-Jun-2018	Lasioglossum morio	Adult	Pan Trap_OR_D_3		University of Orleans
POLLE	POLLE953-19	MB00957	PO-PT-9609	BOLD:ADZ4659		651[0n]		MT870949	1	No				22-Jun-2018	Hylaeus gredleri	Adult	Pan Trap_OR_D_3		University of Orleans
POLLE	POLLE954-19	MB00958	PO-PT-9610	BOLD:AAC2461		653[0n]		MT870035	1	No				22-Jun-2018	Lasioglossum villosulum	Adult	Pan Trap_OR_D_3		University of Orleans
POLLE	POLLE955-19	MB00959	PO-PT-9611	BOLD:ADM2268		654[0n]		MT870397	1	No				22-Jun-2018	Andrena semilaevis	Adult	Pan Trap_OR_D_3		University of Orleans
POLLE	POLLE956-19	MB00960	PO-PT-9612	BOLD:AAK0296		655[0n]		MT871169	1	No				22-Jun-2018	Andrena fulvago	Adult	Pan Trap_OR_E_1		University of Orleans
POLLE	POLLE957-19	MB00961	PO-PT-9613	BOLD:ADM2268		654[0n]		MT869224	1	No				22-Jun-2018	Andrena semilaevis	Adult	Pan Trap_OR_E_1		University of Orleans
POLLE	POLLE958-19	MB00962	PO-PT-9614	BOLD:AAY5433		651[0n]		MT869329	1	No				22-Jun-2018	Lasioglossum laticeps	Adult	Pan Trap_OR_E_1		University of Orleans
POLLE	POLLE959-19	MB00963	PO-PT-9615	BOLD:AAC2461		651[0n]		MT869825	1	No				22-Jun-2018	Lasioglossum villosulum	Adult	Pan Trap_OR_E_1		University of Orleans
POLLE	POLLE960-19	MB00964	PO-PT-9616	BOLD:AAD9335		653[0n]		MT871839	1	No				22-Jun-2018	Lasioglossum morio	Adult	Pan Trap_OR_E_1		University of Orleans
POLLE	POLLE961-19	MB00965	PO-PT-9617	BOLD:AAD9335		657[0n]		MT869419	1	No				22-Jun-2018	Lasioglossum morio	Adult	Pan Trap_OR_E_1		University of Orleans
POLLE	POLLE962-19	MB00966	PO-PT-9618	BOLD:AAD9335		653[0n]		MT870419	1	No				22-Jun-2018	Lasioglossum morio	Adult	Pan Trap_OR_E_1		University of Orleans
POLLE	POLLE963-19	MB00967	PO-PT-9619	BOLD:AAE1160		656[0n]		MT869125	1	No				22-Jun-2018	Lasioglossum pauxillum	Adult	Pan Trap_OR_E_1		University of Orleans
POLLE	POLLE964-19	MB00968	PO-PT-9620	BOLD:AAD9335		654[0n]		MT869961	1	No				22-Jun-2018	Lasioglossum morio	Adult	Pan Trap_OR_E_1		University of Orleans
POLLE	POLLE965-19	MB00969	PO-PT-9621	BOLD:AAD9335		658[0n]		MT869430	1	No				22-Jun-2018	Lasioglossum morio	Adult	Pan Trap_OR_E_1		University of Orleans
POLLE	POLLE966-19	MB00970	PO-PT-9622	BOLD:AAD9335		653[0n]		MT870858	1	No				22-Jun-2018	Lasioglossum morio	Adult	Pan Trap_OR_E_1		University of Orleans
POLLE	POLLE967-19	MB00971	PO-PT-9624	BOLD:AAB1062		654[0n]		MT871363	1	No				22-Jun-2018	Bombus terrestris	Adult	Pan Trap_OR_E_2		University of Orleans
POLLE	POLLE968-19	MB00972	PO-PT-9625	BOLD:AAN4492		655[0n]		MT869601	1	No				22-Jun-2018	Halictus scabiosae	Adult	Pan Trap_OR_E_2		University of Orleans
POLLE	POLLE969-19	MB00973	PO-PT-9626	BOLD:AAN4492		656[0n]		MT869434	1	No				22-Jun-2018	Halictus scabiosae	Adult	Pan Trap_OR_E_2		University of Orleans
POLLE	POLLE970-19	MB00974	PO-PT-9627	BOLD:AAN4492		654[0n]		MT870135	1	No				22-Jun-2018	Halictus scabiosae	Adult	Pan Trap_OR_E_2		University of Orleans
POLLE	POLLE971-19	MB00975	PO-PT-9628	BOLD:AAN4492		654[0n]		MT871481	1	No				22-Jun-2018	Halictus scabiosae	Adult	Pan Trap_OR_E_2		University of Orleans
POLLE	POLLE972-19	MB00976	PO-PT-9629	BOLD:AAN4492		652[0n]		MT870266	1	No				22-Jun-2018	Halictus scabiosae	Adult	Pan Trap_OR_E_2		University of Orleans
POLLE	POLLE973-19	MB00977	PO-PT-9630	BOLD:AAD9335		653[0n]		MT869876	1	No				22-Jun-2018	Lasioglossum morio	Adult	Pan Trap_OR_E_2		University of Orleans
POLLE	POLLE974-19	MB00978	PO-PT-9631	BOLD:AAD9335		653[0n]		MT869051	1	No				22-Jun-2018	Lasioglossum morio	Adult	Pan Trap_OR_E_2		University of Orleans
POLLE	POLLE975-19	MB00979	PO-PT-9632	BOLD:AAA2322		656[0n]		MT869950	1	No				22-Jun-2018	Lasioglossum leucozonium	Adult	Pan Trap_OR_E_2		University of Orleans
POLLE	POLLE976-19	MB00980	PO-PT-9633	BOLD:AAD9335		651[0n]		MT870579	1	No				22-Jun-2018	Lasioglossum morio	Adult	Pan Trap_OR_E_2		University of Orleans
POLLE	POLLE977-19	MB00981	PO-PT-9634	BOLD:AAE5496		654[0n]		MT871336	1	No				22-Jun-2018	Lasioglossum malachurum	Adult	Pan Trap_OR_E_2		University of Orleans
POLLE	POLLE978-19	MB00982	PO-PT-9635	BOLD:AAD9335		652[0n]		MT870828	1	No				22-Jun-2018	Lasioglossum morio	Adult	Pan Trap_OR_E_2		University of Orleans
POLLE	POLLE979-19	MB00983	PO-PT-9636	BOLD:AAD9335		656[0n]		MT869898	1	No				22-Jun-2018	Lasioglossum morio	Adult	Pan Trap_OR_E_2		University of Orleans
POLLE	POLLE980-19	MB00984	PO-PT-9637	BOLD:AAD9335		653[0n]		MT870925	1	No				22-Jun-2018	Lasioglossum morio	Adult	Pan Trap_OR_E_2		University of Orleans
POLLE	POLLE981-19	MB00985	PO-PT-9638	BOLD:AAD9335		654[0n]		MT870631	1	No				22-Jun-2018	Lasioglossum morio	Adult	Pan Trap_OR_E_2		University of Orleans
POLLE	POLLE982-19	MB00986	PO-PT-9639	BOLD:AAD9335		652[0n]		MT870532	1	No				22-Jun-2018	Lasioglossum morio	Adult	Pan Trap_OR_E_2		University of Orleans
POLLE	POLLE983-19	MB00987	PO-PT-9640	BOLD:AAD9335		651[0n]		MT870046	1	No				22-Jun-2018	Lasioglossum morio	Adult	Pan Trap_OR_E_2		University of Orleans
POLLE	POLLE984-19	MB00988	PO-PT-9641	BOLD:AAD9335		651[0n]		MT869996	1	No				22-Jun-2018	Lasioglossum morio	Adult	Pan Trap_OR_E_2		University of Orleans
POLLE	POLLE985-19	MB00989	PO-PT-9642	BOLD:AAE1160		654[0n]		MT871426	1	No				22-Jun-2018	Lasioglossum pauxillum	Adult	Pan Trap_OR_E_2		University of Orleans
POLLE	POLLE986-19	MB00990	PO-PT-9643	BOLD:AAD9335		653[0n]		MT869083	1	No				22-Jun-2018	Lasioglossum morio	Adult	Pan Trap_OR_E_2		University of Orleans
POLLE	POLLE987-19	MB00991	PO-PT-9645	BOLD:AAD9335		655[0n]		MT871288	1	No				22-Jun-2018	Lasioglossum morio	Adult	Pan Trap_OR_E_3		University of Orleans
POLLE	POLLE988-19	MB00992	PO-PT-9646	BOLD:AAD9335		657[0n]		MT869023	1	No				22-Jun-2018	Lasioglossum morio	Adult	Pan Trap_OR_E_3		University of Orleans
POLLE	POLLE989-19	MB00993	PO-PT-9647	BOLD:AAD9335		654[0n]		MT871417	1	No				22-Jun-2018	Lasioglossum morio	Adult	Pan Trap_OR_E_3		University of Orleans
POLLE	POLLE990-19	MB00994	PO-PT-9648	BOLD:AAE1160		653[0n]		MT871259	1	No				22-Jun-2018	Lasioglossum pauxillum	Adult	Pan Trap_OR_E_3		University of Orleans
POLLE	POLLE991-19	MB00995	PO-PT-9649	BOLD:AAD9335		653[0n]		MT871004	1	No				22-Jun-2018	Lasioglossum morio	Adult	Pan Trap_OR_E_3		University of Orleans
POLLE	POLLE992-19	MB00996	PO-PT-9650	BOLD:AAC6016		655[0n]		MT869549	1	No				22-Jun-2018	Bombus lapidarius	Adult	Pan Trap_OR_E_3		University of Orleans
POLLE	POLLE993-19	MB00997	PO-PT-9651	BOLD:AAB1062		657[0n]		MT869093	1	No				22-Jun-2018	Bombus terrestris	Adult	Pan Trap_OR_E_3		University of Orleans
POLLE	POLLE994-19	MB00998	PO-PT-9652	BOLD:AAE1160		655[0n]		MT869535	1	No				22-Jun-2018	Lasioglossum pauxillum	Adult	Pan Trap_OR_E_3		University of Orleans
POLLE	POLLE995-19	MB00999	PO-PT-9653	BOLD:AAD9335		654[0n]		MT871450	1	No				22-Jun-2018	Lasioglossum morio	Adult	Pan Trap_OR_E_3		University of Orleans
POLLE	POLLE996-19	MB01000	PO-PT-9654	BOLD:AAD9335		655[0n]		MT871489	1	No				22-Jun-2018	Lasioglossum morio	Adult	Pan Trap_OR_E_3		University of Orleans
POLLE	POLLE997-19	MB01001	PO-PT-9655	BOLD:AAD9335		653[0n]		MT871009	1	No				22-Jun-2018	Lasioglossum morio	Adult	Pan Trap_OR_E_3		University of Orleans
POLLE	POLLE998-19	MB01002	PO-PT-9656	BOLD:AAC2461		654[0n]		MT869919	1	No				22-Jun-2018	Lasioglossum villosulum	Adult	Pan Trap_OR_E_3		University of Orleans
POLLE	POLLE999-19	MB01003	PO-PT-9657	BOLD:AAN4492		654[0n]		MT869599	1	No				22-Jun-2018	Halictus scabiosae	Adult	Pan Trap_OR_E_3		University of Orleans
POLLE	POLLE1000-19	MB01004	PO-PT-9658	BOLD:AAA2322		657[0n]		MT870049	1	No				22-Jun-2018	Lasioglossum leucozonium	Adult	Pan Trap_OR_E_3		University of Orleans
POLLE	POLLE1001-19	MB01005	PO-PT-9659	BOLD:AAA2322		655[0n]		MT870944	1	No				22-Jun-2018	Lasioglossum leucozonium	Adult	Pan Trap_OR_E_3		University of Orleans
POLLE	POLLE1002-19	MB01006	PO-PT-9660	BOLD:AAD9335		654[0n]		MT869850	1	No				22-Jun-2018	Lasioglossum morio	Adult	Pan Trap_OR_E_3		University of Orleans
POLLE	POLLE1003-19	MB01007	PO-PT-9661	BOLD:AAD9335		651[0n]		MT871510	1	No				22-Jun-2018	Lasioglossum morio	Adult	Pan Trap_OR_E_3		University of Orleans
POLLE	POLLE1004-19	MB01008	PO-PT-9662	BOLD:AAE1160		654[0n]		MT870816	1	No				22-Jun-2018	Lasioglossum pauxillum	Adult	Pan Trap_OR_E_3		University of Orleans
POLLE	POLLE1005-19	MB01009	PO-PT-9663	BOLD:AAE5115		653[0n]		MT869793	1	No				22-Jun-2018	Lasioglossum nitidulum	Adult	Pan Trap_OR_F_1		University of Orleans
POLLE	POLLE1006-19	MB01010	PO-PT-9664	BOLD:AAI6480		654[0n]		MT870156	1	No				22-Jun-2018	Seladonia subaurata	Adult	Pan Trap_OR_F_1		University of Orleans
POLLE	POLLE1007-19	MB01011	PO-PT-9665	BOLD:ADM2268		653[0n]		MT870257	1	No				22-Jun-2018	Andrena semilaevis	Adult	Pan Trap_OR_F_1		University of Orleans
POLLE	POLLE1008-19	MB01012	PO-PT-9666	BOLD:ADM2268		656[0n]		MT870285	1	No				22-Jun-2018	Andrena semilaevis	Adult	Pan Trap_OR_F_1		University of Orleans
POLLE	POLLE1009-19	MB01013	PO-PT-9667	BOLD:AAJ4972		654[0n]		MT869818	1	No				22-Jun-2018	Stelis punctulatissima	Adult	Pan Trap_OR_F_2		University of Orleans
POLLE	POLLE1010-19	MB01014	PO-PT-9668	BOLD:AAD5869		655[0n]		MT870232	1	No				22-Jun-2018	Halictus langobardicus	Adult	Pan Trap_OR_F_2		University of Orleans
POLLE	POLLE1011-19	MB01015	PO-PT-9669	BOLD:AAB1062		654[0n]		MT869001	1	No				22-Jun-2018	Bombus terrestris	Adult	Pan Trap_OR_G_1		University of Orleans
POLLE	POLLE1012-19	MB01016	PO-PT-9670	BOLD:AAA2322		654[0n]		MT870438	1	No				22-Jun-2018	Lasioglossum leucozonium	Adult	Pan Trap_OR_G_1		University of Orleans
POLLE	POLLE1013-19	MB01017	PO-PT-9671	BOLD:AAD5869		654[0n]		MT870859	1	No				22-Jun-2018	Halictus langobardicus	Adult	Pan Trap_OR_G_1		University of Orleans
POLLE	POLLE1014-19	MB01018	PO-PT-9672	BOLD:AAA2322		654[0n]		MT871024	1	No				22-Jun-2018	Lasioglossum leucozonium	Adult	Pan Trap_OR_G_1		University of Orleans
POLLE	POLLE1015-19	MB01019	PO-PT-9673	BOLD:AAE5496		652[0n]		MT871128	1	No				22-Jun-2018	Lasioglossum malachurum	Adult	Pan Trap_OR_G_1		University of Orleans
POLLE	POLLE1016-19	MB01020	PO-PT-9674	BOLD:AAD9335		651[0n]		MT870378	1	No				22-Jun-2018	Lasioglossum morio	Adult	Pan Trap_OR_G_1		University of Orleans
POLLE	POLLE1017-19	MB01021	PO-PT-9675	BOLD:ADM2268		654[0n]		MT870149	1	No				22-Jun-2018	Andrena semilaevis	Adult	Pan Trap_OR_G_1		University of Orleans
POLLE	POLLE1018-19	MB01022	PO-PT-9676	BOLD:AAD9335		653[0n]		MT869046	1	No				22-Jun-2018	Lasioglossum morio	Adult	Pan Trap_OR_G_1		University of Orleans
POLLE	POLLE1019-19	MB01023	PO-PT-9678	BOLD:AAD2566		655[0n]		MT870640	1	No				22-Jun-2018	Bombus hortorum	Adult	Pan Trap_OR_G_2		University of Orleans
POLLE	POLLE1020-19	MB01024	PO-PT-9679	BOLD:AAA2322		654[0n]		MT869137	1	No				22-Jun-2018	Lasioglossum leucozonium	Adult	Pan Trap_OR_G_2		University of Orleans
POLLE	POLLE1021-19	MB01025	PO-PT-9680	BOLD:AAD9335		653[0n]		MT871071	1	No				22-Jun-2018	Lasioglossum morio	Adult	Pan Trap_OR_G_2		University of Orleans
POLLE	POLLE1022-19	MB01026	PO-PT-9681	BOLD:AAD9335		641[0n]		MT871388	1	No				22-Jun-2018	Lasioglossum morio	Adult	Pan Trap_OR_G_2		University of Orleans
POLLE	POLLE1023-19	MB01027	PO-PT-9682	BOLD:AAI6480		653[0n]		MT869041	1	No				22-Jun-2018	Seladonia subaurata	Adult	Pan Trap_OR_G_2		University of Orleans
POLLE	POLLE1024-19	MB01028	PO-PT-9683	BOLD:AAE1160		654[0n]		MT871083	1	No				22-Jun-2018	Lasioglossum pauxillum	Adult	Pan Trap_OR_G_2		University of Orleans
POLLE	POLLE1025-19	MB01029	PO-PT-9684	BOLD:AED2841		656[0n]		MT869447	1	No				22-Jun-2018	Seladonia tumulorum	Adult	Pan Trap_OR_G_2		University of Orleans
POLLE	POLLE1026-19	MB01030	PO-PT-9685	BOLD:AAD9335		654[0n]		MT869000	1	No				22-Jun-2018	Lasioglossum morio	Adult	Pan Trap_OR_G_2		University of Orleans
POLLE	POLLE1027-19	MB01031	PO-PT-9686	BOLD:AAB1062		656[0n]		MT870604	1	No				22-Jun-2018	Bombus terrestris	Adult	Pan Trap_OR_G_2		University of Orleans
POLLE	POLLE1028-19	MB01032	PO-PT-9687	BOLD:AAD9335		640[0n]		MT871018	1	No				22-Jun-2018	Lasioglossum morio	Adult	Pan Trap_OR_G_2		University of Orleans
POLLE	POLLE1029-19	MB01033	PO-PT-9688	BOLD:AAE1160		652[0n]		MT869260	1	No				22-Jun-2018	Lasioglossum pauxillum	Adult	Pan Trap_OR_G_2		University of Orleans
POLLE	POLLE1030-19	MB01034	PO-PT-9689	BOLD:AAD9335		652[0n]		MT869144	1	No				22-Jun-2018	Lasioglossum morio	Adult	Pan Trap_OR_G_2		University of Orleans
POLLE	POLLE1031-19	MB01035	PO-PT-9690	BOLD:AAD9335		653[0n]		MT868959	1	No				22-Jun-2018	Lasioglossum morio	Adult	Pan Trap_OR_G_2		University of Orleans
POLLE	POLLE1032-19	MB01036	PO-PT-9691	BOLD:AAD9335		654[0n]		MT871712	1	No				22-Jun-2018	Lasioglossum morio	Adult	Pan Trap_OR_G_2		University of Orleans
POLLE	POLLE1033-19	MB01037	PO-PT-9692	BOLD:AAC4378		654[0n]		MT869361	1	No				22-Jun-2018	Bombus pascuorum	Adult	Pan Trap_OR_G_3		University of Orleans
POLLE	POLLE1034-19	MB01038	PO-PT-9693	BOLD:AAJ2115		657[0n]		MT871858	1	No				22-Jun-2018	Andrena dorsata	Adult	Pan Trap_OR_G_3		University of Orleans
POLLE	POLLE1035-19	MB01039	PO-PT-9694	BOLD:ADM2268		654[0n]		MT871744	1	No				22-Jun-2018	Andrena semilaevis	Adult	Pan Trap_OR_G_3		University of Orleans
POLLE	POLLE1036-19	MB01040	PO-PT-9695	BOLD:AAD9335		654[0n]		MT870357	1	No				22-Jun-2018	Lasioglossum morio	Adult	Pan Trap_OR_G_3		University of Orleans
POLLE	POLLE1037-19	MB01041	PO-PT-9696	BOLD:AAD9335		654[0n]		MT869154	1	No				22-Jun-2018	Lasioglossum morio	Adult	Pan Trap_OR_G_3		University of Orleans
POLLE	POLLE1038-19	MB01042	PO-PT-9697	BOLD:AAD9335		652[0n]		MT869648	1	No				22-Jun-2018	Lasioglossum morio	Adult	Pan Trap_OR_G_3		University of Orleans
POLLE	POLLE1039-19	MB01043	PO-PT-9698	BOLD:AAD9335		655[0n]		MT869242	1	No				22-Jun-2018	Lasioglossum morio	Adult	Pan Trap_OR_G_3		University of Orleans
POLLE	POLLE1040-19	MB01044	PO-PT-9699	BOLD:AAD9335		655[0n]		MT870337	1	No				22-Jun-2018	Lasioglossum morio	Adult	Pan Trap_OR_G_3		University of Orleans
POLLE	POLLE1041-19	MB01045	PO-PT-9700	BOLD:AAN4492		654[0n]		MT869454	1	No				22-Jun-2018	Halictus scabiosae	Adult	Pan Trap_OR_H_1		University of Orleans
POLLE	POLLE1042-19	MB01046	PO-PT-9701	BOLD:AAE5496		656[0n]		MT869967	1	No				22-Jun-2018	Lasioglossum malachurum	Adult	Pan Trap_OR_H_1		University of Orleans
POLLE	POLLE1043-19	MB01047	PO-PT-9702	BOLD:AAD9335		653[0n]		MT869631	1	No				22-Jun-2018	Lasioglossum morio	Adult	Pan Trap_OR_H_1		University of Orleans
POLLE	POLLE1044-19	MB01048	PO-PT-9703	BOLD:AAE5496		653[0n]		MT871305	1	No				22-Jun-2018	Lasioglossum malachurum	Adult	Pan Trap_OR_H_1		University of Orleans
POLLE	POLLE1046-19	MB01050	PO-PT-9705	BOLD:AAC2461		652[0n]		MT869296	1	No				22-Jun-2018	Lasioglossum villosulum	Adult	Pan Trap_OR_H_1		University of Orleans
POLLE	POLLE1047-19	MB01051	PO-PT-9706	BOLD:AAE5496		653[0n]		MT870697	1	No				22-Jun-2018	Lasioglossum malachurum	Adult	Pan Trap_OR_H_1		University of Orleans
POLLE	POLLE1048-19	MB01052	PO-PT-9707	BOLD:AED2841		654[0n]		MT871351	1	No				22-Jun-2018	Seladonia tumulorum	Adult	Pan Trap_OR_H_1		University of Orleans
POLLE	POLLE1049-19	MB01053	PO-PT-9708	BOLD:AAD9335		655[0n]		MT869586	1	No				22-Jun-2018	Lasioglossum morio	Adult	Pan Trap_OR_H_1		University of Orleans
POLLE	POLLE1050-19	MB01054	PO-PT-9709	BOLD:AAE5496		654[0n]		MT870735	1	No				22-Jun-2018	Lasioglossum malachurum	Adult	Pan Trap_OR_H_1		University of Orleans
POLLE	POLLE1051-19	MB01055	PO-PT-9710	BOLD:AAD9335		652[0n]		MT870051	1	No				22-Jun-2018	Lasioglossum morio	Adult	Pan Trap_OR_H_1		University of Orleans
POLLE	POLLE1052-19	MB01056	PO-PT-9711	BOLD:AAE1160		653[0n]		MT870997	1	No				22-Jun-2018	Lasioglossum pauxillum	Adult	Pan Trap_OR_H_1		University of Orleans
POLLE	POLLE1053-19	MB01057	PO-PT-9712	BOLD:AAC4378		656[0n]		MT870068	1	No				22-Jun-2018	Bombus pascuorum	Adult	Pan Trap_OR_H_1		University of Orleans
POLLE	POLLE1054-19	MB01058	PO-PT-9713	BOLD:AAD9335		653[0n]		MT871669	1	No				22-Jun-2018	Lasioglossum morio	Adult	Pan Trap_OR_H_1		University of Orleans
POLLE	POLLE1055-19	MB01059	PO-PT-9714	BOLD:AAY5433		653[0n]		MT869395	1	No				22-Jun-2018	Lasioglossum laticeps	Adult	Pan Trap_OR_H_2		University of Orleans
POLLE	POLLE1056-19	MB01060	PO-PT-9715	BOLD:AAD9335		655[0n]		MT870161	1	No				22-Jun-2018	Lasioglossum morio	Adult	Pan Trap_OR_H_2		University of Orleans
POLLE	POLLE1057-19	MB01061	PO-PT-9716	BOLD:AAI1794		654[0n]		MT871534	1	No				22-Jun-2018	Hoplitis adunca	Adult	Pan Trap_OR_H_2		University of Orleans
POLLE	POLLE1058-19	MB01062	PO-PT-9717	BOLD:AAD9335		657[0n]		MT871111	1	No				22-Jun-2018	Lasioglossum morio	Adult	Pan Trap_OR_H_2		University of Orleans
POLLE	POLLE1059-19	MB01063	PO-PT-9718	BOLD:AAD9335		653[0n]		MT870996	1	No				22-Jun-2018	Lasioglossum morio	Adult	Pan Trap_OR_H_2		University of Orleans
POLLE	POLLE1060-19	MB01064	PO-PT-9719	BOLD:AAE5496		654[0n]		MT871242	1	No				22-Jun-2018	Lasioglossum malachurum	Adult	Pan Trap_OR_H_2		University of Orleans
POLLE	POLLE1061-19	MB01065	PO-PT-9720	BOLD:AAE5115		655[0n]		MT869312	1	No				22-Jun-2018	Lasioglossum nitidulum	Adult	Pan Trap_OR_H_2		University of Orleans
POLLE	POLLE1062-19	MB01066	PO-PT-9721	BOLD:AAE1160		654[0n]		MT870862	1	No				22-Jun-2018	Lasioglossum pauxillum	Adult	Pan Trap_OR_H_2		University of Orleans
POLLE	POLLE1063-19	MB01067	PO-PT-9722	BOLD:AAD9335		654[0n]		MT871303	1	No				22-Jun-2018	Lasioglossum morio	Adult	Pan Trap_OR_H_2		University of Orleans
POLLE	POLLE1064-19	MB01068	PO-PT-9723	BOLD:AAD9335		654[0n]		MT869977	1	No				22-Jun-2018	Lasioglossum morio	Adult	Pan Trap_OR_H_2		University of Orleans
POLLE	POLLE1065-19	MB01069	PO-PT-9724	BOLD:AAD9335		654[0n]		MT869516	1	No				22-Jun-2018	Lasioglossum morio	Adult	Pan Trap_OR_H_2		University of Orleans
POLLE	POLLE1066-19	MB01070	PO-PT-9725	BOLD:AAE1160		656[0n]		MT870050	1	No				22-Jun-2018	Lasioglossum pauxillum	Adult	Pan Trap_OR_H_2		University of Orleans
POLLE	POLLE1067-19	MB01071	PO-PT-9726	BOLD:AAE1160		657[0n]		MT870586	1	No				22-Jun-2018	Lasioglossum pauxillum	Adult	Pan Trap_OR_H_2		University of Orleans
POLLE	POLLE1068-19	MB01072	PO-PT-9727	BOLD:AAY5433		653[0n]		MT870518	1	No				22-Jun-2018	Lasioglossum laticeps	Adult	Pan Trap_OR_H_2		University of Orleans
POLLE	POLLE1069-19	MB01073	PO-PT-9728	BOLD:AAE1160		652[0n]		MT869039	1	No				22-Jun-2018	Lasioglossum pauxillum	Adult	Pan Trap_OR_H_2		University of Orleans
POLLE	POLLE1070-19	MB01074	PO-PT-9729	BOLD:AAD9335		647[0n]		MT870039	1	No				22-Jun-2018	Lasioglossum morio	Adult	Pan Trap_OR_H_3		University of Orleans
POLLE	POLLE1071-19	MB01075	PO-PT-9730	BOLD:AAE5115		653[0n]		MT869928	1	No				22-Jun-2018	Lasioglossum nitidulum	Adult	Pan Trap_OR_H_3		University of Orleans
POLLE	POLLE1072-19	MB01076	PO-PT-9731	BOLD:AAE5496		653[0n]		MT871804	1	No				22-Jun-2018	Lasioglossum malachurum	Adult	Pan Trap_OR_H_3		University of Orleans
POLLE	POLLE1073-19	MB01077	PO-PT-9732	BOLD:AAE1160		653[0n]		MT871691	1	No				22-Jun-2018	Lasioglossum pauxillum	Adult	Pan Trap_OR_H_3		University of Orleans
POLLE	POLLE1074-19	MB01078	PO-PT-9733	BOLD:AAE5496		654[0n]		MT871739	1	No				22-Jun-2018	Lasioglossum malachurum	Adult	Pan Trap_OR_H_3		University of Orleans
POLLE	POLLE1075-19	MB01079	PO-PT-9734	BOLD:AAE5115		653[0n]		MT870394	1	No				22-Jun-2018	Lasioglossum nitidulum	Adult	Pan Trap_OR_H_3		University of Orleans
POLLE	POLLE1076-19	MB01080	PO-PT-9735	BOLD:AAE5496		653[0n]		MT870918	1	No				22-Jun-2018	Lasioglossum malachurum	Adult	Pan Trap_OR_H_3		University of Orleans
POLLE	POLLE1077-19	MB01081	PO-PT-9736	BOLD:AAD9335		653[0n]		MT869806	1	No				22-Jun-2018	Lasioglossum morio	Adult	Pan Trap_OR_H_3		University of Orleans
POLLE	POLLE1078-19	MB01082	PO-PT-9737	BOLD:AAD9335		653[0n]		MT871017	1	No				22-Jun-2018	Lasioglossum morio	Adult	Pan Trap_OR_H_3		University of Orleans
POLLE	POLLE1079-19	MB01083	PO-PT-9738	BOLD:AAE1160		655[0n]		MT869897	1	No				22-Jun-2018	Lasioglossum pauxillum	Adult	Pan Trap_OR_H_3		University of Orleans
POLLE	POLLE1080-19	MB01084	PO-PT-9739	BOLD:AAD9335		656[0n]		MT871842	1	No				22-Jun-2018	Lasioglossum morio	Adult	Pan Trap_OR_H_3		University of Orleans
POLLE	POLLE1081-19	MB01085	PO-PT-9740	BOLD:AAE1160		654[0n]		MT871366	1	No				22-Jun-2018	Lasioglossum pauxillum	Adult	Pan Trap_OR_H_3		University of Orleans
POLLE	POLLE1082-19	MB01086	PO-PT-9742	BOLD:AAK3468		653[0n]		MT870782	1	No				22-Jun-2018	Hylaeus difformis	Adult	Pan Trap_OR_I_1		University of Orleans
POLLE	POLLE2951-19	MB01087	MB01087	BOLD:AAA2322		661[0n]		MT869079	1	No				22-Jun-2018	Lasioglossum leucozonium	Adult	Pan Trap_96h		University of Orleans
POLLE	POLLE2952-19	MB01088	MB01088	BOLD:AAB1062		653[0n]		MT871808	1	No				22-Jun-2018	Bombus terrestris	Adult	Pan Trap_96h		University of Orleans
POLLE	POLLE2953-19	MB01089	MB01089	BOLD:AAB1062		641[0n]		MT870210	1	No				22-Jun-2018	Bombus terrestris	Adult	Pan Trap_96h		University of Orleans
POLLE	POLLE2954-19	MB01090	MB01090	BOLD:AAI8745		640[0n]		MT868997	1	No				22-Jun-2018	Bombus vestalis	Adult	Pan Trap_96h		University of Orleans
POLLE	POLLE2955-19	MB01091	MB01091	BOLD:AAE1160		652[0n]		MT870909	1	No				22-Jun-2018	Lasioglossum pauxillum	Adult	Pan Trap_96h		University of Orleans
POLLE	POLLE2956-19	MB01092	MB01092	BOLD:AAA2322		653[0n]		MT870271	1	No				22-Jun-2018	Lasioglossum leucozonium	Adult	Pan Trap_96h		University of Orleans
POLLE	POLLE2957-19	MB01093	MB01093	BOLD:AAA2322		652[0n]		MT871277	1	No				22-Jun-2018	Lasioglossum leucozonium	Adult	Pan Trap_96h		University of Orleans
POLLE	POLLE2961-19	MB01097	MB01097	BOLD:AAD2566		653[0n]		MT870467	1	No				22-Jun-2018	Bombus hortorum	Adult	Pan Trap_96h		University of Orleans
POLLE	POLLE2962-19	MB01098	MB01098	BOLD:AAB1062		656[0n]		MT868964	1	No				22-Jun-2018	Bombus terrestris	Adult	Pan Trap_96h		University of Orleans
POLLE	POLLE2963-19	MB01099	MB01099	BOLD:AAD5869		653[0n]		MT869424	1	No				22-Jun-2018	Halictus langobardicus	Adult	Pan Trap_96h		University of Orleans
POLLE	POLLE2964-19	MB01100	MB01100	BOLD:AAD0134		652[0n]		MT871811	1	No				22-Jun-2018	Andrena bicolor	Adult	Pan Trap_96h		University of Orleans
POLLE	POLLE2965-19	MB01101	MB01101	BOLD:AAB0353		653[0n]		MT869666	1	No				22-Jun-2018	Lasioglossum calceatum	Adult	Pan Trap_96h		University of Orleans
POLLE	POLLE2967-19	MB01103	MB01103	BOLD:AAJ2143		653[0n]		MT871078	1	No				22-Jun-2018	Andrena minutula	Adult	Pan Trap_96h		University of Orleans
POLLE	POLLE2969-19	MB01105	MB01105	BOLD:AAD9335		653[0n]		MT870707	1	No				22-Jun-2018	Lasioglossum morio	Adult	Pan Trap_96h		University of Orleans
POLLE	POLLE2970-19	MB01106	MB01106	BOLD:AAJ2143		651[0n]		MT869088	1	No				22-Jun-2018	Andrena minutula	Adult	Pan Trap_96h		University of Orleans
POLLE	POLLE2971-19	MB01107	MB01107	BOLD:ADM2268		653[0n]		MT871340	1	No				22-Jun-2018	Andrena semilaevis	Adult	Pan Trap_96h		University of Orleans
POLLE	POLLE2973-19	MB01109	MB01109	BOLD:AAE5496		653[0n]		MT869869	1	No				22-Jun-2018	Lasioglossum malachurum	Adult	Pan Trap_96h		University of Orleans
POLLE	POLLE2974-19	MB01110	MB01110	BOLD:AAD5869		654[0n]		MT869035	1	No				22-Jun-2018	Halictus langobardicus	Adult	Pan Trap_96h		University of Orleans
POLLE	POLLE2975-19	MB01111	MB01111	BOLD:AAJ2143		651[0n]		MT870326	1	No				22-Jun-2018	Andrena minutula	Adult	Pan Trap_96h		University of Orleans
POLLE	POLLE2976-19	MB01112	MB01112	BOLD:AAJ2143		651[0n]		MT870880	1	No				22-Jun-2018	Andrena minutula	Adult	Pan Trap_96h		University of Orleans
POLLE	POLLE2977-19	MB01113	MB01113	BOLD:AAE5115		653[0n]		MT869803	1	No				22-Jun-2018	Lasioglossum nitidulum	Adult	Pan Trap_96h		University of Orleans
POLLE	POLLE2978-19	MB01114	MB01114	BOLD:AAJ2143		640[0n]		MT870036	1	No				22-Jun-2018	Andrena minutula	Adult	Pan Trap_96h		University of Orleans
POLLE	POLLE2980-19	MB01116	MB01116	BOLD:AAJ2143		654[0n]		MT871500	1	No				22-Jun-2018	Andrena minutula	Adult	Pan Trap_96h		University of Orleans
POLLE	POLLE2982-19	MB01118	MB01118	BOLD:AAE1160		653[0n]		MT871816	1	No				22-Jun-2018	Lasioglossum pauxillum	Adult	Pan Trap_96h		University of Orleans
POLLE	POLLE2983-19	MB01119	MB01119	BOLD:AAE1160		652[0n]		MT871666	1	No				22-Jun-2018	Lasioglossum pauxillum	Adult	Pan Trap_96h		University of Orleans
POLLE	POLLE2984-19	MB01120	MB01120	BOLD:AAD9335		654[0n]		MT871319	1	No				22-Jun-2018	Lasioglossum morio	Adult	Pan Trap_96h		University of Orleans
POLLE	POLLE2985-19	MB01121	MB01121	BOLD:AAD4959		654[0n]		MT870950	1	No				22-Jun-2018	Nomada flavoguttata	Adult	Pan Trap_96h		University of Orleans
POLLE	POLLE2986-19	MB01122	MB01122	BOLD:AAD9335		651[0n]		MT869164	1	No				22-Jun-2018	Lasioglossum morio	Adult	Pan Trap_96h		University of Orleans
POLLE	POLLE2987-19	MB01123	MB01123	BOLD:AAJ2143		651[0n]		MT870558	1	No				22-Jun-2018	Andrena minutula	Adult	Pan Trap_96h		University of Orleans
POLLE	POLLE2988-19	MB01124	MB01124	BOLD:AAJ2143		651[0n]		MT871109	1	No				22-Jun-2018	Andrena minutula	Adult	Pan Trap_96h		University of Orleans
POLLE	POLLE2989-19	MB01125	MB01125	BOLD:AAJ2143		651[0n]		MT871743	1	No				22-Jun-2018	Andrena minutula	Adult	Pan Trap_96h		University of Orleans
POLLE	POLLE2990-19	MB01126	MB01126	BOLD:AAJ2143		656[0n]		MT870542	1	No				22-Jun-2018	Andrena minutula	Adult	Pan Trap_96h		University of Orleans
POLLE	POLLE2991-19	MB01127	MB01127	BOLD:AAJ2143		651[0n]		MT871409	1	No				22-Jun-2018	Andrena minutula	Adult	Pan Trap_96h		University of Orleans
POLLE	POLLE2992-19	MB01128	MB01128	BOLD:AAE1160		654[0n]		MT870470	1	No				22-Jun-2018	Lasioglossum pauxillum	Adult	Pan Trap_96h		University of Orleans
POLLE	POLLE2994-19	MB01130	MB01130	BOLD:AAN4492		653[0n]		MT870577	1	No				22-Jun-2018	Halictus scabiosae	Adult	Pan Trap_96h		University of Orleans
POLLE	POLLE2995-19	MB01131	MB01131	BOLD:AAA2326		655[0n]		MT869281	1	No				22-Jun-2018	Apis mellifera	Adult	Pan Trap_96h		University of Orleans
POLLE	POLLE2996-19	MB01132	MB01132	BOLD:AAK0296		654[0n]		MT871223	1	No				22-Jun-2018	Andrena fulvago	Adult	Pan Trap_96h		University of Orleans
POLLE	POLLE2997-19	MB01133	MB01133	BOLD:AAB3147		640[0n]		MT869947	1	No				22-Jun-2018	Lasioglossum zonulum	Adult	Pan Trap_96h		University of Orleans
POLLE	POLLE2998-19	MB01134	MB01134	BOLD:AAB3147		652[0n]		MT870689	1	No				22-Jun-2018	Lasioglossum zonulum	Adult	Pan Trap_96h		University of Orleans
POLLE	POLLE2999-19	MB01135	MB01135	BOLD:AAK5812		654[0n]		MT871491	1	No				22-Jun-2018	Hoplitis leucomelana	Adult	Pan Trap_96h		University of Orleans
POLLE	POLLE3000-19	MB01136	MB01136	BOLD:AAE1160		652[0n]		MT870482	1	No				22-Jun-2018	Lasioglossum pauxillum	Adult	Pan Trap_96h		University of Orleans
POLLE	POLLE3001-19	MB01137	MB01137	BOLD:AAE1160		654[0n]		MT869370	1	No				22-Jun-2018	Lasioglossum pauxillum	Adult	Pan Trap_96h		University of Orleans
POLLE	POLLE3002-19	MB01138	MB01138	BOLD:AAA2326		654[0n]		MT868935	1	No				22-Jun-2018	Apis mellifera	Adult	Pan Trap_96h		University of Orleans
POLLE	POLLE3003-19	MB01139	MB01139	BOLD:AAK0287		654[0n]		MT870912	1	No				22-Jun-2018	Andrena florea	Adult	Pan Trap_96h		University of Orleans
POLLE	POLLE3004-19	MB01140	MB01140	BOLD:AAD5869		654[0n]		MT869634	1	No				22-Jun-2018	Halictus langobardicus	Adult	Pan Trap_96h		University of Orleans
POLLE	POLLE3005-19	MB01141	MB01141	BOLD:ACH4344		652[0n]		MT869914	1	No				22-Jun-2018	Halictus maculatus	Adult	Pan Trap_96h		University of Orleans
POLLE	POLLE3007-19	MB01143	MB01143	BOLD:AAA2326		655[0n]		MT871349	1	No				22-Jun-2018	Apis mellifera	Adult	Pan Trap_96h		University of Orleans
POLLE	POLLE3008-19	MB01144	MB01144	BOLD:AAC4378		657[0n]		MT869028	1	No				22-Jun-2018	Bombus pascuorum	Adult	Pan Trap_96h		University of Orleans
POLLE	POLLE3010-19	MB01146	MB01146	BOLD:AAD9335		655[0n]		MT870460	1	No				22-Jun-2018	Lasioglossum morio	Adult	Pan Trap_96h		University of Orleans
POLLE	POLLE3012-19	MB01148	MB01148	BOLD:AAE2962		657[0n]		MT869247	1	No				27-Apr-2018	Halictus quadricinctus	Adult	Pan Trap_96h		University of Orleans
POLLE	POLLE3013-19	MB01149	MB01149	BOLD:AAE2962		654[0n]		MT869193	1	No				27-Apr-2018	Halictus quadricinctus	Adult	Pan Trap_96h		University of Orleans
POLLE	POLLE3015-19	MB01151	MB01151	BOLD:AAB3147		652[0n]		MT869603	1	No				22-Jun-2018	Lasioglossum zonulum	Adult	Pan Trap_96h		University of Orleans
POLLE	POLLE3016-19	MB01152	MB01152	BOLD:AAB3147		651[0n]		MT868975	1	No				22-Jun-2018	Lasioglossum zonulum	Adult	Pan Trap_96h		University of Orleans
POLLE	POLLE3017-19	MB01153	MB01153	BOLD:AAJ2115		652[0n]		MT870013	1	No				22-Jun-2018	Andrena dorsata	Adult	Pan Trap_96h		University of Orleans
POLLE	POLLE3018-19	MB01154	MB01154	BOLD:AAB3148		640[0n]		MT869350	1	No				22-Jun-2018	Lasioglossum zonulum	Adult	Pan Trap_96h		University of Orleans
POLLE	POLLE3019-19	MB01155	MB01155	BOLD:AAY5433		653[0n]		MT869555	1	No				22-Jun-2018	Lasioglossum laticeps	Adult	Pan Trap_96h		University of Orleans
POLLE	POLLE3020-19	MB01156	MB01156	BOLD:AAK8366		655[0n]		MT871464	1	No				22-Jun-2018	Lasioglossum bluethgeni	Adult	Pan Trap_96h		University of Orleans
POLLE	POLLE3021-19	MB01157	MB01157	BOLD:AAD9335		653[0n]		MT871231	1	No				22-Jun-2018	Lasioglossum morio	Adult	Pan Trap_96h		University of Orleans
POLLE	POLLE3022-19	MB01158	MB01158	BOLD:AAD9335		652[0n]		MT869620	1	No				22-Jun-2018	Lasioglossum morio	Adult	Pan Trap_96h		University of Orleans
POLLE	POLLE3023-19	MB01159	MB01159	BOLD:AAB1062		653[0n]		MT871195	1	No				22-Jun-2018	Bombus terrestris	Adult	Pan Trap_96h		University of Orleans
POLLE	POLLE3024-19	MB01160	MB01160	BOLD:AAB0353		655[0n]		MT871629	1	No				22-Jun-2018	Lasioglossum calceatum	Adult	Pan Trap_96h		University of Orleans
POLLE	POLLE3026-19	MB01162	MB01162	BOLD:AAD5869		653[0n]		MT871437	1	No				22-Jun-2018	Halictus langobardicus	Adult	Pan Trap_96h		University of Orleans
POLLE	POLLE3027-19	MB01163	MB01163	BOLD:AAN4492		651[0n]		MT870380	1	No				22-Jun-2018	Halictus scabiosae	Adult	Pan Trap_96h		University of Orleans
POLLE	POLLE3028-19	MB01164	MB01164	BOLD:AAD9335		651[0n]		MT871391	1	No				22-Jun-2018	Lasioglossum morio	Adult	Pan Trap_96h		University of Orleans
POLLE	POLLE3029-19	MB01165	MB01165	BOLD:AAE1160		653[0n]		MT871846	1	No				22-Jun-2018	Lasioglossum pauxillum	Adult	Pan Trap_96h		University of Orleans
POLLE	POLLE3031-19	MB01167	MB01167	BOLD:AAD9335		655[0n]		MT870122	1	No				22-Jun-2018	Lasioglossum morio	Adult	Pan Trap_96h		University of Orleans
POLLE	POLLE3032-19	MB01168	MB01168	BOLD:AAB0353		656[0n]		MT869633	1	No				22-Jun-2018	Lasioglossum calceatum	Adult	Pan Trap_96h		University of Orleans
POLLE	POLLE3033-19	MB01169	MB01169	BOLD:AAN4492		653[0n]		MT871165	1	No				22-Jun-2018	Halictus scabiosae	Adult	Pan Trap_96h		University of Orleans
POLLE	POLLE3034-19	MB01170	MB01170	BOLD:AAN4492		655[0n]		MT870173	1	No				22-Jun-2018	Halictus scabiosae	Adult	Pan Trap_96h		University of Orleans
POLLE	POLLE3035-19	MB01171	MB01171	BOLD:AAI1846		656[0n]		MT870826	1	No				22-Jun-2018	Osmia leaiana	Adult	Pan Trap_96h		University of Orleans
POLLE	POLLE3037-19	MB01173	MB01173	BOLD:AAB3147		655[0n]		MT871479	1	No				22-Jun-2018	Lasioglossum zonulum	Adult	Pan Trap_96h		University of Orleans
POLLE	POLLE3038-19	MB01174	MB01174	BOLD:AAD9335		651[0n]		MT870100	1	No				22-Jun-2018	Lasioglossum morio	Adult	Pan Trap_96h		University of Orleans
POLLE	POLLE3039-19	MB01175	MB01175	BOLD:AAD9335		655[0n]		MT870102	1	No				22-Jun-2018	Lasioglossum morio	Adult	Pan Trap_96h		University of Orleans
POLLE	POLLE3040-19	MB01176	MB01176	BOLD:AAD9335		654[0n]		MT871414	1	No				22-Jun-2018	Lasioglossum morio	Adult	Pan Trap_96h		University of Orleans
POLLE	POLLE3041-19	MB01177	MB01177	BOLD:AAI9629		652[0n]		MT871527	1	No				13-Jul-2018	Dasypoda hirtipes	Adult	Pan Trap_96h		University of Orleans
POLLE	POLLE3042-19	MB01178	MB01178	BOLD:AAA2326		653[0n]		MT869067	1	No				13-Jul-2018	Apis mellifera	Adult	Pan Trap_96h		University of Orleans
POLLE	POLLE3043-19	MB01179	MB01179	BOLD:ABA8609		651[0n]		MT869949	1	No				13-Jul-2018	Dasypoda morawitzi	Adult	Pan Trap_96h		University of Orleans
POLLE	POLLE3053-19	MB01189	MB01189	BOLD:AAA2326		651[0n]		MT869045	1	No				13-Jul-2018	Apis mellifera	Adult	Pan Trap_96h		University of Orleans
POLLE	POLLE3054-19	MB01190	MB01190	BOLD:ABX6337		651[0n]		MT871791	1	No				13-Jul-2018	Lasioglossum albipes	Adult	Pan Trap_96h		University of Orleans
POLLE	POLLE3060-19	MB01196	MB01196	BOLD:AAE3229		328[0n]		MT870025	1	No				13-Jul-2018	Panurgus calcaratus	Adult	Pan Trap_96h		University of Orleans
POLLE	POLLE3063-19	MB01199	MB01199	BOLD:AAE1160		653[0n]		MT870089	1	No				13-Jul-2018	Lasioglossum pauxillum	Adult	Pan Trap_96h		University of Orleans
POLLE	POLLE3064-19	MB01200	MB01200	BOLD:AAK3480		640[0n]		MT870677	1	No				13-Jul-2018	Hylaeus clypearis	Adult	Pan Trap_96h		University of Orleans
POLLE	POLLE3065-19	MB01201	MB01201	BOLD:AAE1160		640[0n]		MT871080	1	No				13-Jul-2018	Lasioglossum pauxillum	Adult	Pan Trap_96h		University of Orleans
POLLE	POLLE3068-19	MB01204	MB01204	BOLD:ABA8609		653[0n]		MT871322	1	No				13-Jul-2018	Dasypoda morawitzi	Adult	Pan Trap_96h		University of Orleans
POLLE	POLLE3069-19	MB01205	MB01205	BOLD:AED2841		652[0n]		MT871012	1	No				13-Jul-2018	Seladonia tumulorum	Adult	Pan Trap_96h		University of Orleans
POLLE	POLLE3089-19	MB01225	MB01225	BOLD:AAA2326		640[0n]		MT869872	1	No				13-Jul-2018	Apis mellifera	Adult	Pan Trap_96h		University of Orleans
POLLE	POLLE3091-19	MB01227	MB01227	BOLD:AAB3147		641[0n]		MT870857	1	No				13-Jul-2018	Lasioglossum zonulum	Adult	Pan Trap_96h		University of Orleans
POLLE	POLLE3092-19	MB01228	MB01228	BOLD:AAE5078		654[0n]		MT870817	1	No				13-Jul-2018	Hylaeus brevicornis	Adult	Pan Trap_96h		University of Orleans
POLLE	POLLE3094-19	MB01230	MB01230	BOLD:AAE3229		641[0n]		MT870696	1	No				13-Jul-2018	Panurgus calcaratus	Adult	Pan Trap_96h		University of Orleans
POLLE	POLLE3100-19	MB01236	MB01236	BOLD:AAN4492		640[0n]		MT869770	1	No				13-Jul-2018	Halictus scabiosae	Adult	Pan Trap_96h		University of Orleans
POLLE	POLLE3101-19	MB01237	MB01237	BOLD:AAB3147		640[0n]		MT869556	1	No				13-Jul-2018	Lasioglossum zonulum	Adult	Pan Trap_96h		University of Orleans
POLLE	POLLE3103-19	MB01239	MB01239	BOLD:AAB3147		653[0n]		MT869270	1	No				13-Jul-2018	Lasioglossum zonulum	Adult	Pan Trap_96h		University of Orleans
POLLE	POLLE3104-19	MB01240	MB01240	BOLD:AAB0353		652[0n]		MT870626	1	No				13-Jul-2018	Lasioglossum calceatum	Adult	Pan Trap_96h		University of Orleans
POLLE	POLLE3111-19	MB01247	MB01247	BOLD:AAA7122		640[0n]		MT870881	1	No				13-Jul-2018	Chelostoma rapunculi	Adult	Pan Trap_96h		University of Orleans
POLLE	POLLE3112-19	MB01248	MB01248	BOLD:AAY5383		655[0n]		MT871563	1	No				13-Jul-2018	Halictus maculatus	Adult	Pan Trap_96h		University of Orleans
POLLE	POLLE3115-19	MB01251	MB01251	BOLD:AAF4022		640[0n]		MT869385	1	No				13-Jul-2018	Hylaeus dilatatus	Adult	Pan Trap_96h		University of Orleans
POLLE	POLLE3118-19	MB01254	MB01254	BOLD:AAE5078		641[0n]		MT869713	1	No				13-Jul-2018	Hylaeus brevicornis	Adult	Pan Trap_96h		University of Orleans
POLLE	POLLE3126-19	MB01262	MB01262	BOLD:AAE5496		656[0n]		MT870954	1	No				13-Jul-2018	Lasioglossum malachurum	Adult	Pan Trap_96h		University of Orleans
POLLE	POLLE3127-19	MB01263	MB01263	BOLD:AAE5496		651[0n]		MT870711	1	No				13-Jul-2018	Lasioglossum malachurum	Adult	Pan Trap_96h		University of Orleans
POLLE	POLLE3128-19	MB01264	MB01264	BOLD:AAE2962		652[0n]		MT869605	1	No				13-Jul-2018	Halictus quadricinctus	Adult	Pan Trap_96h		University of Orleans
POLLE	POLLE3129-19	MB01265	MB01265	BOLD:AAD9335		653[0n]		MT870264	1	No				13-Jul-2018	Lasioglossum morio	Adult	Pan Trap_96h		University of Orleans
POLLE	POLLE3130-19	MB01266	MB01266	BOLD:AAD9335		653[0n]		MT869266	1	No				13-Jul-2018	Lasioglossum morio	Adult	Pan Trap_96h		University of Orleans
POLLE	POLLE3132-19	MB01268	MB01268	BOLD:AAD9335		652[0n]		MT870492	1	No				13-Jul-2018	Lasioglossum morio	Adult	Pan Trap_96h		University of Orleans
POLLE	POLLE3134-19	MB01270	MB01270	BOLD:AAD9335		640[0n]		MT869264	1	No				13-Jul-2018	Lasioglossum morio	Adult	Pan Trap_96h		University of Orleans
POLLE	POLLE3135-19	MB01271	MB01271	BOLD:AAD9335		640[0n]		MT869153	1	No				13-Jul-2018	Lasioglossum morio	Adult	Pan Trap_96h		University of Orleans
POLLE	POLLE3138-19	MB01274	MB01274	BOLD:AAE5496		652[0n]		MT870314	1	No				13-Jul-2018	Lasioglossum malachurum	Adult	Pan Trap_96h		University of Orleans
POLLE	POLLE3141-19	MB01277	MB01277	BOLD:AAE5496		359[0n]		MT869206	1	No				13-Jul-2018	Lasioglossum malachurum	Adult	Pan Trap_96h		University of Orleans
POLLE	POLLE3146-19	MB01282	MB01282	BOLD:ADM2541		640[0n]		MT869402	1	No				13-Jul-2018	Lasioglossum subhirtum	Adult	Pan Trap_96h		University of Orleans
POLLE	POLLE3148-19	MB01284	MB01284	BOLD:AAC4378		640[0n]		MT871663	1	No				13-Jul-2018	Bombus pascuorum	Adult	Pan Trap_96h		University of Orleans
POLLE	POLLE3149-19	MB01285	MB01285	BOLD:AAD5869		653[0n]		MT869676	1	No				13-Jul-2018	Halictus langobardicus	Adult	Pan Trap_96h		University of Orleans
POLLE	POLLE3150-19	MB01286	MB01286	BOLD:AAE5496		653[0n]		MT870014	1	No				13-Jul-2018	Lasioglossum malachurum	Adult	Pan Trap_96h		University of Orleans
POLLE	POLLE3152-19	MB01288	MB01288	BOLD:AAE5496		654[0n]		MT869953	1	No				13-Jul-2018	Lasioglossum malachurum	Adult	Pan Trap_96h		University of Orleans
POLLE	POLLE3153-19	MB01289	MB01289	BOLD:AAE5496		651[0n]		MT870256	1	No				13-Jul-2018	Lasioglossum malachurum	Adult	Pan Trap_96h		University of Orleans
POLLE	POLLE3154-19	MB01290	MB01290	BOLD:AAE5496		651[0n]		MT870306	1	No				13-Jul-2018	Lasioglossum malachurum	Adult	Pan Trap_96h		University of Orleans
POLLE	POLLE3157-19	MB01293	MB01293	BOLD:AAE5496		652[0n]		MT870669	1	No				13-Jul-2018	Lasioglossum malachurum	Adult	Pan Trap_96h		University of Orleans
POLLE	POLLE3158-19	MB01294	MB01294	BOLD:AAE5496		652[0n]		MT870157	1	No				13-Jul-2018	Lasioglossum malachurum	Adult	Pan Trap_96h		University of Orleans
POLLE	POLLE3160-19	MB01296	MB01296	BOLD:AAE5496		653[0n]		MT871818	1	No				13-Jul-2018	Lasioglossum malachurum	Adult	Pan Trap_96h		University of Orleans
POLLE	POLLE3161-19	MB01297	MB01297	BOLD:AAD9335		654[0n]		MT869777	1	No				13-Jul-2018	Lasioglossum morio	Adult	Pan Trap_96h		University of Orleans
POLLE	POLLE3162-19	MB01298	MB01298	BOLD:AAD9335		659[0n]		MT868961	1	No				13-Jul-2018	Lasioglossum morio	Adult	Pan Trap_96h		University of Orleans
POLLE	POLLE3164-19	MB01300	MB01300	BOLD:AAD9335		652[0n]		MT869799	1	No				13-Jul-2018	Lasioglossum morio	Adult	Pan Trap_96h		University of Orleans
POLLE	POLLE3165-19	MB01301	MB01301	BOLD:AAD9335		642[0n]		MT869279	1	No				13-Jul-2018	Lasioglossum morio	Adult	Pan Trap_96h		University of Orleans
POLLE	POLLE3166-19	MB01302	MB01302	BOLD:AAA2326		651[0n]		MT869587	1	No				27-Jul-2018	Apis mellifera	Adult	Pan Trap_96h		University of Orleans
POLLE	POLLE3170-19	MB01306	MB01306	BOLD:AAD9335		653[0n]		MT870037	1	No				27-Jul-2018	Lasioglossum morio	Adult	Pan Trap_96h		University of Orleans
POLLE	POLLE3173-19	MB01309	MB01309	BOLD:AAY5433		653[0n]		MT868978	1	No				27-Jul-2018	Lasioglossum laticeps	Adult	Pan Trap_96h		University of Orleans
POLLE	POLLE3174-19	MB01310	MB01310	BOLD:AAD9335		640[0n]		MT871817	1	No				27-Jul-2018	Lasioglossum morio	Adult	Pan Trap_96h		University of Orleans
POLLE	POLLE3175-19	MB01311	MB01311	BOLD:AAD9335		655[0n]		MT871373	1	No				27-Jul-2018	Lasioglossum morio	Adult	Pan Trap_96h		University of Orleans
POLLE	POLLE3176-19	MB01312	MB01312	BOLD:AAD9335		650[0n]		MT870830	1	No				27-Jul-2018	Lasioglossum morio	Adult	Pan Trap_96h		University of Orleans
POLLE	POLLE3177-19	MB01313	MB01313	BOLD:AAD5869		651[0n]		MT869005	1	No				27-Jul-2018	Halictus langobardicus	Adult	Pan Trap_96h		University of Orleans
POLLE	POLLE3179-19	MB01315	MB01315	BOLD:AAD9335		653[0n]		MT868990	1	No				27-Jul-2018	Lasioglossum morio	Adult	Pan Trap_96h		University of Orleans
POLLE	POLLE3181-19	MB01317	MB01317	BOLD:AAC4378		652[0n]		MT869244	1	No				27-Jul-2018	Bombus pascuorum	Adult	Pan Trap_96h		University of Orleans
POLLE	POLLE3182-19	MB01318	MB01318	BOLD:AAB1062		644[0n]		MT870793	1	No				27-Jul-2018	Bombus terrestris	Adult	Pan Trap_96h		University of Orleans
POLLE	POLLE3183-19	MB01319	MB01319	BOLD:AAA2326		651[0n]		MT871304	1	No				27-Jul-2018	Apis mellifera	Adult	Pan Trap_96h		University of Orleans
POLLE	POLLE3186-19	MB01322	MB01322	BOLD:AAE5496		653[0n]		MT869608	1	No				27-Jul-2018	Lasioglossum malachurum	Adult	Pan Trap_96h		University of Orleans
POLLE	POLLE3188-19	MB01324	MB01324	BOLD:AAA2322		655[0n]		MT869574	1	No				27-Jul-2018	Lasioglossum leucozonium	Adult	Pan Trap_96h		University of Orleans
POLLE	POLLE3190-19	MB01326	MB01326	BOLD:AAN8966		509[0n]		MT869775	1	No				27-Jul-2018	Panurgus dentipes	Adult	Pan Trap_96h		University of Orleans
POLLE	POLLE3191-19	MB01327	MB01327	BOLD:AAD9335		524[0n]		MT871605	1	No				27-Jul-2018	Lasioglossum morio	Adult	Pan Trap_96h		University of Orleans
POLLE	POLLE3192-19	MB01328	MB01328	BOLD:AAD9335		652[0n]		MT869962	1	No				27-Jul-2018	Lasioglossum morio	Adult	Pan Trap_96h		University of Orleans
POLLE	POLLE3194-19	MB01330	MB01330	BOLD:AAD9335		652[0n]		MT871664	1	No				27-Jul-2018	Lasioglossum morio	Adult	Pan Trap_96h		University of Orleans
POLLE	POLLE3196-19	MB01332	MB01332	BOLD:AAD9335		653[0n]		MT869186	1	No				27-Jul-2018	Lasioglossum morio	Adult	Pan Trap_96h		University of Orleans
POLLE	POLLE3197-19	MB01333	MB01333	BOLD:AED2841		639[0n]		MT870871	1	No				27-Jul-2018	Seladonia tumulorum	Adult	Pan Trap_96h		University of Orleans
POLLE	POLLE3198-19	MB01334	MB01334	BOLD:AAE1160		653[0n]		MT871046	1	No				27-Jul-2018	Lasioglossum pauxillum	Adult	Pan Trap_96h		University of Orleans
POLLE	POLLE3199-19	MB01335	MB01335	BOLD:AAD9335		656[0n]		MT870076	1	No				27-Jul-2018	Lasioglossum morio	Adult	Pan Trap_96h		University of Orleans
POLLE	POLLE3200-19	MB01336	MB01336	BOLD:AAD9335		652[0n]		MT870537	1	No				27-Jul-2018	Lasioglossum morio	Adult	Pan Trap_96h		University of Orleans
POLLE	POLLE3201-19	MB01337	MB01337	BOLD:AAD9335		653[0n]		MT870221	1	No				27-Jul-2018	Lasioglossum morio	Adult	Pan Trap_96h		University of Orleans
POLLE	POLLE3202-19	MB01338	MB01338	BOLD:AAD9335		652[0n]		MT869511	1	No				27-Jul-2018	Lasioglossum morio	Adult	Pan Trap_96h		University of Orleans
POLLE	POLLE3203-19	MB01339	MB01339	BOLD:AAE5115		652[0n]		MT870651	1	No				27-Jul-2018	Lasioglossum nitidulum	Adult	Pan Trap_96h		University of Orleans
POLLE	POLLE3205-19	MB01341	MB01341	BOLD:AAD9335		653[0n]		MT870899	1	No				27-Jul-2018	Lasioglossum morio	Adult	Pan Trap_96h		University of Orleans
POLLE	POLLE3206-19	MB01342	MB01342	BOLD:AAD9335		651[0n]		MT869390	1	No				27-Jul-2018	Lasioglossum morio	Adult	Pan Trap_96h		University of Orleans
POLLE	POLLE3207-19	MB01343	MB01343	BOLD:AAD9335		654[0n]		MT870063	1	No				27-Jul-2018	Lasioglossum morio	Adult	Pan Trap_96h		University of Orleans
POLLE	POLLE3209-19	MB01345	MB01345	BOLD:AAD9335		651[0n]		MT870278	1	No				27-Jul-2018	Lasioglossum morio	Adult	Pan Trap_96h		University of Orleans
POLLE	POLLE3211-19	MB01347	MB01347	BOLD:AAD9335		640[0n]		MT871353	1	No				27-Jul-2018	Lasioglossum morio	Adult	Pan Trap_96h		University of Orleans
POLLE	POLLE3215-19	MB01351	MB01351	BOLD:AAA2326		640[0n]		MT871090	1	No				27-Jul-2018	Apis mellifera	Adult	Pan Trap_96h		University of Orleans
POLLE	POLLE3218-19	MB01354	MB01354	BOLD:AAN4492		653[0n]		MT870614	1	No				27-Jul-2018	Halictus scabiosae	Adult	Pan Trap_96h		University of Orleans
POLLE	POLLE3219-19	MB01355	MB01355	BOLD:AAN4492		653[0n]		MT869119	1	No				27-Jul-2018	Halictus scabiosae	Adult	Pan Trap_96h		University of Orleans
POLLE	POLLE3220-19	MB01356	MB01356	BOLD:AAN4492		640[0n]		MT869853	1	No				27-Jul-2018	Halictus scabiosae	Adult	Pan Trap_96h		University of Orleans
POLLE	POLLE3222-19	MB01358	MB01358	BOLD:AAB0353		653[0n]		MT871573	1	No				27-Jul-2018	Lasioglossum calceatum	Adult	Pan Trap_96h		University of Orleans
POLLE	POLLE3223-19	MB01359	MB01359	BOLD:AAB0353		640[0n]		MT869714	1	No				27-Jul-2018	Lasioglossum calceatum	Adult	Pan Trap_96h		University of Orleans
POLLE	POLLE3224-19	MB01360	MB01360	BOLD:AAD9335		651[0n]		MT870736	1	No				27-Jul-2018	Lasioglossum morio	Adult	Pan Trap_96h		University of Orleans
POLLE	POLLE3225-19	MB01361	MB01361	BOLD:AAD9335		653[0n]		MT870031	1	No				27-Jul-2018	Lasioglossum morio	Adult	Pan Trap_96h		University of Orleans
POLLE	POLLE3227-19	MB01363	MB01363	BOLD:AAY5433		640[0n]		MT870968	1	No				27-Jul-2018	Lasioglossum laticeps	Adult	Pan Trap_96h		University of Orleans
POLLE	POLLE3229-19	MB01365	MB01365	BOLD:AAD9335		652[0n]		MT870262	1	No				27-Jul-2018	Lasioglossum morio	Adult	Pan Trap_96h		University of Orleans
POLLE	POLLE3230-19	MB01366	MB01366	BOLD:AAD9335		652[0n]		MT870254	1	No				27-Jul-2018	Lasioglossum morio	Adult	Pan Trap_96h		University of Orleans
POLLE	POLLE3231-19	MB01367	MB01367	BOLD:AAD9335		655[0n]		MT870057	1	No				27-Jul-2018	Lasioglossum morio	Adult	Pan Trap_96h		University of Orleans
POLLE	POLLE3232-19	MB01368	MB01368	BOLD:AAE1160		653[0n]		MT870875	1	No				27-Jul-2018	Lasioglossum pauxillum	Adult	Pan Trap_96h		University of Orleans
POLLE	POLLE3233-19	MB01369	MB01369	BOLD:AAD9335		654[0n]		MT869475	1	No				27-Jul-2018	Lasioglossum morio	Adult	Pan Trap_96h		University of Orleans
POLLE	POLLE3234-19	MB01370	MB01370	BOLD:AAD9335		657[0n]		MT870554	1	No				27-Jul-2018	Lasioglossum morio	Adult	Pan Trap_96h		University of Orleans
POLLE	POLLE3235-19	MB01371	MB01371	BOLD:AAB1062		657[0n]		MT871279	1	No				27-Jul-2018	Bombus terrestris	Adult	Pan Trap_96h		University of Orleans
POLLE	POLLE3236-19	MB01372	MB01372	BOLD:AAC4378		653[0n]		MT869383	1	No				27-Jul-2018	Bombus pascuorum	Adult	Pan Trap_96h		University of Orleans
POLLE	POLLE3237-19	MB01373	MB01373	BOLD:ABA8609		653[0n]		MT870311	1	No				27-Jul-2018	Dasypoda morawitzi	Adult	Pan Trap_96h		University of Orleans
POLLE	POLLE3238-19	MB01374	MB01374	BOLD:ABA8609		652[0n]		MT870400	1	No				27-Jul-2018	Dasypoda morawitzi	Adult	Pan Trap_96h		University of Orleans
POLLE	POLLE3239-19	MB01375	MB01375	BOLD:AAN4492		654[0n]		MT869680	1	No				27-Jul-2018	Halictus scabiosae	Adult	Pan Trap_96h		University of Orleans
POLLE	POLLE3240-19	MB01376	MB01376	BOLD:ABA8609		655[0n]		MT871452	1	No				27-Jul-2018	Dasypoda morawitzi	Adult	Pan Trap_96h		University of Orleans
POLLE	POLLE3241-19	MB01377	MB01377	BOLD:AAY5433		653[0n]		MT869141	1	No				27-Jul-2018	Lasioglossum laticeps	Adult	Pan Trap_96h		University of Orleans
POLLE	POLLE3242-19	MB01378	MB01378	BOLD:AAY5433		653[0n]		MT870676	1	No				27-Jul-2018	Lasioglossum laticeps	Adult	Pan Trap_96h		University of Orleans
POLLE	POLLE3243-19	MB01379	MB01379	BOLD:AAD9335		653[0n]		MT869111	1	No				27-Jul-2018	Lasioglossum morio	Adult	Pan Trap_96h		University of Orleans
POLLE	POLLE3244-19	MB01380	MB01380	BOLD:AAY5433		656[0n]		MT870023	1	No				27-Jul-2018	Lasioglossum laticeps	Adult	Pan Trap_96h		University of Orleans
POLLE	POLLE3245-19	MB01381	MB01381	BOLD:AAD9335		656[0n]		MT871325	1	No				27-Jul-2018	Lasioglossum morio	Adult	Pan Trap_96h		University of Orleans
POLLE	POLLE3246-19	MB01382	MB01382	BOLD:AAD9335		652[0n]		MT871801	1	No				27-Jul-2018	Lasioglossum morio	Adult	Pan Trap_96h		University of Orleans
POLLE	POLLE3247-19	MB01383	MB01383	BOLD:AAD9335		653[0n]		MT870770	1	No				27-Jul-2018	Lasioglossum morio	Adult	Pan Trap_96h		University of Orleans
POLLE	POLLE3248-19	MB01384	MB01384	BOLD:AAD9335		655[0n]		MT870030	1	No				27-Jul-2018	Lasioglossum morio	Adult	Pan Trap_96h		University of Orleans
POLLE	POLLE3249-19	MB01385	MB01385	BOLD:AAD9335		654[0n]		MT871118	1	No				27-Jul-2018	Lasioglossum morio	Adult	Pan Trap_96h		University of Orleans
POLLE	POLLE3250-19	MB01386	MB01386	BOLD:AAD9335		655[0n]		MT870763	1	No				27-Jul-2018	Lasioglossum morio	Adult	Pan Trap_96h		University of Orleans
POLLE	POLLE3251-19	MB01387	MB01387	BOLD:AAD9335		653[0n]		MT871270	1	No				27-Jul-2018	Lasioglossum morio	Adult	Pan Trap_96h		University of Orleans
POLLE	POLLE3252-19	MB01388	MB01388	BOLD:AAD9335		652[0n]		MT871384	1	No				27-Jul-2018	Lasioglossum morio	Adult	Pan Trap_96h		University of Orleans
POLLE	POLLE3253-19	MB01389	MB01389	BOLD:AAD9335		653[0n]		MT869952	1	No				27-Jul-2018	Lasioglossum morio	Adult	Pan Trap_96h		University of Orleans
POLLE	POLLE3254-19	MB01390	MB01390	BOLD:AAD9335		654[0n]		MT869394	1	No				27-Jul-2018	Lasioglossum morio	Adult	Pan Trap_96h		University of Orleans
POLLE	POLLE3255-19	MB01391	MB01391	BOLD:AAD9335		653[0n]		MT870755	1	No				27-Jul-2018	Lasioglossum morio	Adult	Pan Trap_96h		University of Orleans
POLLE	POLLE3256-19	MB01392	MB01392	BOLD:AAI6480		655[0n]		MT871572	1	No				27-Jul-2018	Seladonia subaurata	Adult	Pan Trap_96h		University of Orleans
POLLE	POLLE3257-19	MB01393	MB01393	BOLD:AAP1650		653[0n]		MT871146	1	No				27-Jul-2018	Melitta nigricans	Adult	Pan Trap_96h		University of Orleans
POLLE	POLLE3258-19	MB01394	MB01394	BOLD:AAE5115		655[0n]		MT870066	1	No				27-Jul-2018	Lasioglossum nitidulum	Adult	Pan Trap_96h		University of Orleans
POLLE	POLLE3259-19	MB01395	MB01395	BOLD:AAE5115		654[0n]		MT871822	1	No				27-Jul-2018	Lasioglossum nitidulum	Adult	Pan Trap_96h		University of Orleans
POLLE	POLLE3260-19	MB01396	MB01396	BOLD:AAE1166		639[0n]		MT870617	1	No				27-Jul-2018	Hylaeus hyalinatus	Adult	Pan Trap_96h		University of Orleans
POLLE	POLLE3261-19	MB01397	MB01397	BOLD:AAE5496		651[0n]		MT870379	1	No				27-Jul-2018	Lasioglossum malachurum	Adult	Pan Trap_96h		University of Orleans
POLLE	POLLE3262-19	MB01398	MB01398	BOLD:AAD9335		657[0n]		MT870649	1	No				27-Jul-2018	Lasioglossum morio	Adult	Pan Trap_96h		University of Orleans
POLLE	POLLE3263-19	MB01399	MB01399	BOLD:AAE5115		653[0n]		MT868948	1	No				04-Jun-2018	Lasioglossum nitidulum	Adult	Pan Trap_96h		University of Orleans
POLLE	POLLE3264-19	MB01400	MB01400	BOLD:AAE1160		654[0n]		MT870515	1	No				14-Jun-2018	Lasioglossum pauxillum	Adult	Pan Trap_96h		University of Orleans
POLLE	POLLE3265-19	MB01401	MB01401	BOLD:AAI6480		653[0n]		MT871416	1	No				04-Jun-2018	Seladonia subaurata	Adult	Pan Trap_96h		University of Orleans
POLLE	POLLE3266-19	MB01402	MB01402	BOLD:AAE5115		651[0n]		MT871495	1	No				22-Jun-2018	Lasioglossum nitidulum	Adult	Pan Trap_96h		University of Orleans
POLLE	POLLE3267-19	MB01403	MB01403	BOLD:AAD9335		653[0n]		MT870514	1	No				22-Jun-2018	Lasioglossum morio	Adult	Pan Trap_96h		University of Orleans
POLLE	POLLE3268-19	MB01404	MB01404	BOLD:AAE5060		640[0n]		MT869474	1	No				22-Jun-2018	Hylaeus punctatus	Adult	Pan Trap_96h		University of Orleans
POLLE	POLLE3269-19	MB01405	MB01405	BOLD:AAE5115		653[0n]		MT871265	1	No				22-Jun-2018	Lasioglossum nitidulum	Adult	Pan Trap_96h		University of Orleans
POLLE	POLLE3270-19	MB01406	MB01406	BOLD:AAD9335		657[0n]		MT869873	1	No				22-Jun-2018	Lasioglossum morio	Adult	Pan Trap_96h		University of Orleans
POLLE	POLLE3271-19	MB01407	MB01407	BOLD:AAE5115		654[0n]		MT871228	1	No				22-Jun-2018	Lasioglossum nitidulum	Adult	Pan Trap_96h		University of Orleans
POLLE	POLLE3272-19	MB01408	MB01408	BOLD:AAD9335		654[0n]		MT870814	1	No				22-Jun-2018	Lasioglossum morio	Adult	Pan Trap_96h		University of Orleans
POLLE	POLLE3273-19	MB01409	MB01409	BOLD:AAD9335		654[0n]		MT871089	1	No				22-Jun-2018	Lasioglossum morio	Adult	Pan Trap_96h		University of Orleans
POLLE	POLLE3274-19	MB01410	MB01410	BOLD:AAB1062		654[0n]		MT870962	1	No				22-Jun-2018	Bombus terrestris	Adult	Pan Trap_96h		University of Orleans
POLLE	POLLE3275-19	MB01411	MB01411	BOLD:AAI9629		653[0n]		MT871461	1	No				22-Jun-2018	Dasypoda hirtipes	Adult	Pan Trap_96h		University of Orleans
POLLE	POLLE3276-19	MB01412	MB01412	BOLD:AAA2326		654[0n]		MT870088	1	No				22-Jun-2018	Apis mellifera	Adult	Pan Trap_96h		University of Orleans
POLLE	POLLE3277-19	MB01413	MB01413	BOLD:AAI9629		653[0n]		MT871063	1	No				22-Jun-2018	Dasypoda hirtipes	Adult	Pan Trap_96h		University of Orleans
POLLE	POLLE3278-19	MB01414	MB01414	BOLD:AAP1650		653[0n]		MT871762	1	No				22-Jun-2018	Melitta nigricans	Adult	Pan Trap_96h		University of Orleans
POLLE	POLLE3279-19	MB01415	MB01415	BOLD:AAA2322		656[0n]		MT871284	1	No				22-Jun-2018	Lasioglossum leucozonium	Adult	Pan Trap_96h		University of Orleans
POLLE	POLLE3280-19	MB01416	MB01416	BOLD:AAD9335		654[0n]		MT871504	1	No				22-Jun-2018	Lasioglossum morio	Adult	Pan Trap_96h		University of Orleans
POLLE	POLLE3281-19	MB01417	MB01417	BOLD:AAA2322		655[0n]		MT871040	1	No				22-Jun-2018	Lasioglossum leucozonium	Adult	Pan Trap_96h		University of Orleans
POLLE	POLLE3282-19	MB01418	MB01418	BOLD:AAE5115		653[0n]		MT870993	1	No				22-Jun-2018	Lasioglossum nitidulum	Adult	Pan Trap_96h		University of Orleans
POLLE	POLLE3283-19	MB01419	MB01419	BOLD:AAE5496		656[0n]		MT870551	1	No				22-Jun-2018	Lasioglossum malachurum	Adult	Pan Trap_96h		University of Orleans
POLLE	POLLE3284-19	MB01420	MB01420	BOLD:AAD9335		655[0n]		MT869250	1	No				22-Jun-2018	Lasioglossum morio	Adult	Pan Trap_96h		University of Orleans
POLLE	POLLE3285-19	MB01421	MB01421	BOLD:AAD9335		655[0n]		MT870335	1	No				22-Jun-2018	Lasioglossum morio	Adult	Pan Trap_96h		University of Orleans
POLLE	POLLE3286-19	MB01422	MB01422	BOLD:AAD9335		655[0n]		MT869989	1	No				22-Jun-2018	Lasioglossum morio	Adult	Pan Trap_96h		University of Orleans
POLLE	POLLE3287-19	MB01423	MB01423	BOLD:AAE5115		655[0n]		MT870893	1	No				22-Jun-2018	Lasioglossum nitidulum	Adult	Pan Trap_96h		University of Orleans
POLLE	POLLE3288-19	MB01424	MB01424	BOLD:AAY5433		652[0n]		MT870809	1	No				22-Jun-2018	Lasioglossum laticeps	Adult	Pan Trap_96h		University of Orleans
POLLE	POLLE3289-19	MB01425	MB01425	BOLD:AAD9335		656[0n]		MT869333	1	No				22-Jun-2018	Lasioglossum morio	Adult	Pan Trap_96h		University of Orleans
POLLE	POLLE3290-19	MB01426	MB01426	BOLD:AAD9335		654[0n]		MT871068	1	No				22-Jun-2018	Lasioglossum morio	Adult	Pan Trap_96h		University of Orleans
POLLE	POLLE3291-19	MB01427	MB01427	BOLD:AAE5115		653[0n]		MT870811	1	No				22-Jun-2018	Lasioglossum nitidulum	Adult	Pan Trap_96h		University of Orleans
POLLE	POLLE3292-19	MB01428	MB01428	BOLD:AAN4492		653[0n]		MT871203	1	No				22-Jun-2018	Halictus scabiosae	Adult	Pan Trap_96h		University of Orleans
POLLE	POLLE3293-19	MB01429	MB01429	BOLD:AAI9629		654[0n]		MT869965	1	No				22-Jun-2018	Dasypoda hirtipes	Adult	Pan Trap_96h		University of Orleans
POLLE	POLLE3294-19	MB01430	MB01430	BOLD:AAI9629		652[0n]		MT871397	1	No				22-Jun-2018	Dasypoda hirtipes	Adult	Pan Trap_96h		University of Orleans
POLLE	POLLE3295-19	MB01431	MB01431	BOLD:AAB0353		654[0n]		MT869795	1	No				22-Jun-2018	Lasioglossum calceatum	Adult	Pan Trap_96h		University of Orleans
POLLE	POLLE3296-19	MB01432	MB01432	BOLD:AAA8356		655[0n]		MT870109	1	No				22-Jun-2018	Megachile centuncularis	Adult	Pan Trap_96h		University of Orleans
POLLE	POLLE3297-19	MB01433	MB01433	BOLD:AAA2322		654[0n]		MT870847	1	No				22-Jun-2018	Lasioglossum leucozonium	Adult	Pan Trap_96h		University of Orleans
POLLE	POLLE3298-19	MB01434	MB01434	BOLD:AAE5496		653[0n]		MT871797	1	No				22-Jun-2018	Lasioglossum malachurum	Adult	Pan Trap_96h		University of Orleans
POLLE	POLLE3299-19	MB01435	MB01435	BOLD:AAD9335		653[0n]		MT871050	1	No				22-Jun-2018	Lasioglossum morio	Adult	Pan Trap_96h		University of Orleans
POLLE	POLLE3300-19	MB01436	MB01436	BOLD:AAY5433		652[0n]		MT870565	1	No				22-Jun-2018	Lasioglossum laticeps	Adult	Pan Trap_96h		University of Orleans
POLLE	POLLE3301-19	MB01437	MB01437	BOLD:AAD9335		653[0n]		MT869881	1	No				22-Jun-2018	Lasioglossum morio	Adult	Pan Trap_96h		University of Orleans
POLLE	POLLE3302-19	MB01438	MB01438	BOLD:AAD9335		654[0n]		MT870313	1	No				22-Jun-2018	Lasioglossum morio	Adult	Pan Trap_96h		University of Orleans
POLLE	POLLE3303-19	MB01439	MB01439	BOLD:AAE5496		654[0n]		MT870212	1	No				22-Jun-2018	Lasioglossum malachurum	Adult	Pan Trap_96h		University of Orleans
POLLE	POLLE3304-19	MB01440	MB01440	BOLD:AAY5433		654[0n]		MT870753	1	No				22-Jun-2018	Lasioglossum laticeps	Adult	Pan Trap_96h		University of Orleans
POLLE	POLLE3307-19	MB01443	MB01443	BOLD:AAD9335		654[0n]		MT871380	1	No				22-Jun-2018	Lasioglossum morio	Adult	Pan Trap_96h		University of Orleans
POLLE	POLLE3308-19	MB01444	MB01444	BOLD:AAD9335		653[0n]		MT869790	1	No				22-Jun-2018	Lasioglossum morio	Adult	Pan Trap_96h		University of Orleans
POLLE	POLLE3309-19	MB01445	MB01445	BOLD:AAD9335		652[0n]		MT870224	1	No				22-Jun-2018	Lasioglossum morio	Adult	Pan Trap_96h		University of Orleans
POLLE	POLLE3310-19	MB01446	MB01446	BOLD:AAD9335		654[0n]		MT869712	1	No				22-Jun-2018	Lasioglossum morio	Adult	Pan Trap_96h		University of Orleans
POLLE	POLLE3311-19	MB01447	MB01447	BOLD:AAD5869		652[0n]		MT871541	1	No				22-Jun-2018	Halictus langobardicus	Adult	Pan Trap_96h		University of Orleans
POLLE	POLLE3312-19	MB01448	MB01448	BOLD:AAB1062		653[0n]		MT869520	1	No				22-Jun-2018	Bombus terrestris	Adult	Pan Trap_96h		University of Orleans
POLLE	POLLE3313-19	MB01449	MB01449	BOLD:AAI6480		655[0n]		MT869330	1	No				22-Jun-2018	Seladonia subaurata	Adult	Pan Trap_96h		University of Orleans
POLLE	POLLE3314-19	MB01450	MB01450	BOLD:AAE5496		656[0n]		MT870351	1	No				22-Jun-2018	Lasioglossum malachurum	Adult	Pan Trap_96h		University of Orleans
POLLE	POLLE3315-19	MB01451	MB01451	BOLD:AAE5496		653[0n]		MT870272	1	No				22-Jun-2018	Lasioglossum malachurum	Adult	Pan Trap_96h		University of Orleans
POLLE	POLLE3316-19	MB01452	MB01452	BOLD:AAD9335		654[0n]		MT871698	1	No				22-Jun-2018	Lasioglossum morio	Adult	Pan Trap_96h		University of Orleans
POLLE	POLLE3317-19	MB01453	MB01453	BOLD:AAE5060		566[0n]		MT871611	1	No				22-Jun-2018	Hylaeus punctatus	Adult	Pan Trap_96h		University of Orleans
POLLE	POLLE3318-19	MB01454	MB01454	BOLD:AAD9335		653[0n]		MT871324	1	No				22-Jun-2018	Lasioglossum morio	Adult	Pan Trap_96h		University of Orleans
POLLE	POLLE3319-19	MB01455	MB01455	BOLD:AAD9335		654[0n]		MT871652	1	No				22-Jun-2018	Lasioglossum morio	Adult	Pan Trap_96h		University of Orleans
POLLE	POLLE3320-19	MB01456	MB01456	BOLD:AAD9335		653[0n]		MT871715	1	No				22-Jun-2018	Lasioglossum morio	Adult	Pan Trap_96h		University of Orleans
POLLE	POLLE3321-19	MB01457	MB01457	BOLD:AAD9335		653[0n]		MT869283	1	No				22-Jun-2018	Lasioglossum morio	Adult	Pan Trap_96h		University of Orleans
POLLE	POLLE3322-19	MB01458	MB01458	BOLD:AAD9335		655[0n]		MT871650	1	No				22-Jun-2018	Lasioglossum morio	Adult	Pan Trap_96h		University of Orleans
POLLE	POLLE3323-19	MB01459	MB01459	BOLD:AAD9335		656[0n]		MT869497	1	No				22-Jun-2018	Lasioglossum morio	Adult	Pan Trap_96h		University of Orleans
POLLE	POLLE3324-19	MB01460	MB01460	BOLD:ACQ8646		655[0n]		MT870195	1	No				22-Jun-2018	Lasioglossum minutissimum	Adult	Pan Trap_96h		University of Orleans
POLLE	POLLE3325-19	MB01461	MB01461	BOLD:AAD9335		653[0n]		MT870941	1	No				22-Jun-2018	Lasioglossum morio	Adult	Pan Trap_96h		University of Orleans
POLLE	POLLE3326-19	MB01462	MB01462	BOLD:AAI6480		653[0n]		MT870684	1	No				22-Jun-2018	Seladonia subaurata	Adult	Pan Trap_96h		University of Orleans
POLLE	POLLE3327-19	MB01463	MB01463	BOLD:AAI6480		662[0n]		MT871477	1	No				27-Apr-2018	Seladonia subaurata	Adult	Pan Trap_96h		University of Orleans
POLLE	POLLE3328-19	MB01464	MB01464	BOLD:AAE1160		654[0n]		MT871398	1	No				27-Apr-2018	Lasioglossum pauxillum	Adult	Pan Trap_96h		University of Orleans
POLLE	POLLE3329-19	MB01465	MB01465	BOLD:AAD9335		653[0n]		MT869182	1	No				22-Jun-2018	Lasioglossum morio	Adult	Pan Trap_96h		University of Orleans
POLLE	POLLE3330-19	MB01466	MB01466	BOLD:AAD9335		696[0n]		MT869688	1	No				22-Jun-2018	Lasioglossum morio	Adult	Pan Trap_96h		University of Orleans
POLLE	POLLE3331-19	MB01467	MB01467	BOLD:AAD9335		652[0n]		MT871332	1	No				22-Jun-2018	Lasioglossum morio	Adult	Pan Trap_96h		University of Orleans
POLLE	POLLE3332-19	MB01468	MB01468	BOLD:AAD5869		652[0n]		MT870121	1	No				22-Jun-2018	Halictus langobardicus	Adult	Pan Trap_96h		University of Orleans
POLLE	POLLE3333-19	MB01469	MB01469	BOLD:AAB0353		653[0n]		MT869619	1	No				22-Jun-2018	Lasioglossum calceatum	Adult	Pan Trap_96h		University of Orleans
POLLE	POLLE3334-19	MB01470	MB01470	BOLD:AAD9335		653[0n]		MT870891	1	No				22-Jun-2018	Lasioglossum morio	Adult	Pan Trap_96h		University of Orleans
POLLE	POLLE3335-19	MB01471	MB01471	BOLD:AAD5869		656[0n]		MT870302	1	No				22-Jun-2018	Halictus langobardicus	Adult	Pan Trap_96h		University of Orleans
POLLE	POLLE3336-19	MB01472	MB01472	BOLD:AAA2322		658[0n]		MT870402	1	No				22-Jun-2018	Lasioglossum leucozonium	Adult	Pan Trap_96h		University of Orleans
POLLE	POLLE3337-19	MB01473	MB01473	BOLD:AAD9335		656[0n]		MT871258	1	No				22-Jun-2018	Lasioglossum morio	Adult	Pan Trap_96h		University of Orleans
POLLE	POLLE3338-19	MB01474	MB01474	BOLD:AAD9335		655[0n]		MT870833	1	No				22-Jun-2018	Lasioglossum morio	Adult	Pan Trap_96h		University of Orleans
POLLE	POLLE3339-19	MB01475	MB01475	BOLD:AAD9335		656[0n]		MT869740	1	No				22-Jun-2018	Lasioglossum morio	Adult	Pan Trap_96h		University of Orleans
POLLE	POLLE3340-19	MB01476	MB01476	BOLD:AAE5060		371[0n]		MT870398	1	No				22-Jun-2018	Hylaeus punctatus	Adult	Pan Trap_96h		University of Orleans
POLLE	POLLE3341-19	MB01477	MB01477	BOLD:AAN4492		656[0n]		MT871551	1	No				22-Jun-2018	Halictus scabiosae	Adult	Pan Trap_96h		University of Orleans
POLLE	POLLE3342-19	MB01478	MB01478	BOLD:AAK0296		654[0n]		MT869650	1	No				22-Jun-2018	Andrena fulvago	Adult	Pan Trap_96h		University of Orleans
POLLE	POLLE3343-19	MB01479	MB01479	BOLD:AAD5869		655[0n]		MT869188	1	No				22-Jun-2018	Halictus langobardicus	Adult	Pan Trap_96h		University of Orleans
POLLE	POLLE3344-19	MB01480	MB01480	BOLD:AAE5496		655[0n]		MT871714	1	No				22-Jun-2018	Lasioglossum malachurum	Adult	Pan Trap_96h		University of Orleans
POLLE	POLLE3345-19	MB01481	MB01481	BOLD:ADZ6624		653[0n]		MT871718	1	No				22-Jun-2018	Lasioglossum laticeps	Adult	Pan Trap_96h		University of Orleans
POLLE	POLLE3346-19	MB01482	MB01482	BOLD:AAY5433		658[0n]		MT869010	1	No				22-Jun-2018	Lasioglossum laticeps	Adult	Pan Trap_96h		University of Orleans
POLLE	POLLE3347-19	MB01483	MB01483	BOLD:AAD9335		654[0n]		MT871269	1	No				22-Jun-2018	Lasioglossum morio	Adult	Pan Trap_96h		University of Orleans
POLLE	POLLE3348-19	MB01484	MB01484	BOLD:AAD9335		655[0n]		MT870974	1	No				22-Jun-2018	Lasioglossum morio	Adult	Pan Trap_96h		University of Orleans
POLLE	POLLE3349-19	MB01485	MB01485	BOLD:AAY5433		654[0n]		MT870235	1	No				22-Jun-2018	Lasioglossum laticeps	Adult	Pan Trap_96h		University of Orleans
POLLE	POLLE3350-19	MB01486	MB01486	BOLD:AAD9335		653[0n]		MT870890	1	No				22-Jun-2018	Lasioglossum morio	Adult	Pan Trap_96h		University of Orleans
POLLE	POLLE3351-19	MB01487	MB01487	BOLD:AAE1160		657[0n]		MT871045	1	No				22-Jun-2018	Lasioglossum pauxillum	Adult	Pan Trap_96h		University of Orleans
POLLE	POLLE3352-19	MB01488	MB01488	BOLD:AAD9335		652[0n]		MT869437	1	No				22-Jun-2018	Lasioglossum morio	Adult	Pan Trap_96h		University of Orleans
POLLE	POLLE3353-19	MB01489	MB01489	BOLD:AAC6016		653[0n]		MT869623	1	No				22-Jun-2018	Bombus lapidarius	Adult	Pan Trap_96h		University of Orleans
POLLE	POLLE3354-19	MB01490	MB01490	BOLD:AAB1062		656[0n]		MT869162	1	No				22-Jun-2018	Bombus terrestris	Adult	Pan Trap_96h		University of Orleans
POLLE	POLLE3355-19	MB01491	MB01491	BOLD:AAA2326		657[0n]		MT870656	1	No				22-Jun-2018	Apis mellifera	Adult	Pan Trap_96h		University of Orleans
POLLE	POLLE3356-19	MB01492	MB01492	BOLD:AAC4378		653[0n]		MT870788	1	No				13-Jul-2018	Bombus pascuorum	Adult	Pan Trap_96h		University of Orleans
POLLE	POLLE3357-19	MB01493	MB01493	BOLD:AAC4378		654[0n]		MT870368	1	No				13-Jul-2018	Bombus pascuorum	Adult	Pan Trap_96h		University of Orleans
POLLE	POLLE3358-19	MB01494	MB01494	BOLD:AAN4492		656[0n]		MT871091	1	No				13-Jul-2018	Halictus scabiosae	Adult	Pan Trap_96h		University of Orleans
POLLE	POLLE3359-19	MB01495	MB01495	BOLD:AAI9629		654[0n]		MT869637	1	No				13-Jul-2018	Dasypoda hirtipes	Adult	Pan Trap_96h		University of Orleans
POLLE	POLLE3360-19	MB01496	MB01496	BOLD:AAB0353		654[0n]		MT870860	1	No				13-Jul-2018	Lasioglossum calceatum	Adult	Pan Trap_96h		University of Orleans
POLLE	POLLE3361-19	MB01497	MB01497	BOLD:AAE5496		655[0n]		MT869592	1	No				13-Jul-2018	Lasioglossum malachurum	Adult	Pan Trap_96h		University of Orleans
POLLE	POLLE3362-19	MB01498	MB01498	BOLD:AAE5496		653[0n]		MT869381	1	No				13-Jul-2018	Lasioglossum malachurum	Adult	Pan Trap_96h		University of Orleans
POLLE	POLLE3363-19	MB01499	MB01499	BOLD:AAE5496		654[0n]		MT869292	1	No				13-Jul-2018	Lasioglossum malachurum	Adult	Pan Trap_96h		University of Orleans
POLLE	POLLE3364-19	MB01500	MB01500	BOLD:AAE1160		653[0n]		MT869104	1	No				13-Jul-2018	Lasioglossum pauxillum	Adult	Pan Trap_96h		University of Orleans
POLLE	POLLE3365-19	MB01501	MB01501	BOLD:AAE1160		656[0n]		MT871771	1	No				13-Jul-2018	Lasioglossum pauxillum	Adult	Pan Trap_96h		University of Orleans
POLLE	POLLE3366-19	MB01502	MB01502	BOLD:AAE1160		653[0n]		MT869692	1	No				13-Jul-2018	Lasioglossum pauxillum	Adult	Pan Trap_96h		University of Orleans
POLLE	POLLE3367-19	MB01503	MB01503	BOLD:AAE1160		657[0n]		MT871700	1	No				13-Jul-2018	Lasioglossum pauxillum	Adult	Pan Trap_96h		University of Orleans
POLLE	POLLE3368-19	MB01504	MB01504	BOLD:AAD9335		655[0n]		MT870882	1	No				13-Jul-2018	Lasioglossum morio	Adult	Pan Trap_96h		University of Orleans
POLLE	POLLE3369-19	MB01505	MB01505	BOLD:AAD9335		651[0n]		MT871238	1	No				13-Jul-2018	Lasioglossum morio	Adult	Pan Trap_96h		University of Orleans
POLLE	POLLE3370-19	MB01506	MB01506	BOLD:AAD9335		653[0n]		MT871331	1	No				13-Jul-2018	Lasioglossum morio	Adult	Pan Trap_96h		University of Orleans
POLLE	POLLE3371-19	MB01507	MB01507	BOLD:AAD9335		654[0n]		MT871347	1	No				13-Jul-2018	Lasioglossum morio	Adult	Pan Trap_96h		University of Orleans
POLLE	POLLE3372-19	MB01508	MB01508	BOLD:AAD9335		653[0n]		MT869427	1	No				13-Jul-2018	Lasioglossum morio	Adult	Pan Trap_96h		University of Orleans
POLLE	POLLE3373-19	MB01509	MB01509	BOLD:AAD9335		655[0n]		MT870486	1	No				13-Jul-2018	Lasioglossum morio	Adult	Pan Trap_96h		University of Orleans
POLLE	POLLE3374-19	MB01510	MB01510	BOLD:AAD9335		654[0n]		MT869285	1	No				13-Jul-2018	Lasioglossum morio	Adult	Pan Trap_96h		University of Orleans
POLLE	POLLE3375-19	MB01511	MB01511	BOLD:AAD9335		654[0n]		MT871536	1	No				13-Jul-2018	Lasioglossum morio	Adult	Pan Trap_96h		University of Orleans
POLLE	POLLE3376-19	MB01512	MB01512	BOLD:AAD9335		657[0n]		MT871215	1	No				13-Jul-2018	Lasioglossum morio	Adult	Pan Trap_96h		University of Orleans
POLLE	POLLE3377-19	MB01513	MB01513	BOLD:AAD9335		656[0n]		MT869166	1	No				13-Jul-2018	Lasioglossum morio	Adult	Pan Trap_96h		University of Orleans
POLLE	POLLE3378-19	MB01514	MB01514	BOLD:AAD9335		653[0n]		MT870143	1	No				13-Jul-2018	Lasioglossum morio	Adult	Pan Trap_96h		University of Orleans
POLLE	POLLE3379-19	MB01515	MB01515	BOLD:AAD9335		657[0n]		MT869408	1	No				13-Jul-2018	Lasioglossum morio	Adult	Pan Trap_96h		University of Orleans
POLLE	POLLE3380-19	MB01516	MB01516	BOLD:AAD9335		655[0n]		MT869358	1	No				13-Jul-2018	Lasioglossum morio	Adult	Pan Trap_96h		University of Orleans
POLLE	POLLE3381-19	MB01517	MB01517	BOLD:AAD9335		653[0n]		MT870249	1	No				13-Jul-2018	Lasioglossum morio	Adult	Pan Trap_96h		University of Orleans
POLLE	POLLE3382-19	MB01518	MB01518	BOLD:AAD9335		653[0n]		MT869031	1	No				13-Jul-2018	Lasioglossum morio	Adult	Pan Trap_96h		University of Orleans
POLLE	POLLE3383-19	MB01519	MB01519	BOLD:AAD9335		653[0n]		MT870008	1	No				13-Jul-2018	Lasioglossum morio	Adult	Pan Trap_96h		University of Orleans
POLLE	POLLE3384-19	MB01520	MB01520	BOLD:AAD9335		655[0n]		MT869096	1	No				13-Jul-2018	Lasioglossum morio	Adult	Pan Trap_96h		University of Orleans
POLLE	POLLE3385-19	MB01521	MB01521	BOLD:AAD9335		654[0n]		MT870204	1	No				13-Jul-2018	Lasioglossum morio	Adult	Pan Trap_96h		University of Orleans
POLLE	POLLE3386-19	MB01522	MB01522	BOLD:AAN4492		654[0n]		MT869136	1	No				13-Jul-2018	Halictus scabiosae	Adult	Pan Trap_96h		University of Orleans
POLLE	POLLE3387-19	MB01523	MB01523	BOLD:AAD5869		653[0n]		MT869915	1	No				13-Jul-2018	Halictus langobardicus	Adult	Pan Trap_96h		University of Orleans
POLLE	POLLE3388-19	MB01524	MB01524	BOLD:AAE5496		654[0n]		MT869442	1	No				13-Jul-2018	Lasioglossum malachurum	Adult	Pan Trap_96h		University of Orleans
POLLE	POLLE3389-19	MB01525	MB01525	BOLD:AAD5869		653[0n]		MT870229	1	No				13-Jul-2018	Halictus langobardicus	Adult	Pan Trap_96h		University of Orleans
POLLE	POLLE3390-19	MB01526	MB01526	BOLD:AAE5496		655[0n]		MT869209	1	No				13-Jul-2018	Lasioglossum malachurum	Adult	Pan Trap_96h		University of Orleans
POLLE	POLLE3391-19	MB01527	MB01527	BOLD:AAY5433		656[0n]		MT868953	1	No				13-Jul-2018	Lasioglossum laticeps	Adult	Pan Trap_96h		University of Orleans
POLLE	POLLE3392-19	MB01528	MB01528	BOLD:AAE5496		655[0n]		MT869895	1	No				13-Jul-2018	Lasioglossum malachurum	Adult	Pan Trap_96h		University of Orleans
POLLE	POLLE3393-19	MB01529	MB01529	BOLD:AED2841		655[0n]		MT871567	1	No				13-Jul-2018	Seladonia tumulorum	Adult	Pan Trap_96h		University of Orleans
POLLE	POLLE3394-19	MB01530	MB01530	BOLD:AAY5433		656[0n]		MT869094	1	No				13-Jul-2018	Lasioglossum laticeps	Adult	Pan Trap_96h		University of Orleans
POLLE	POLLE3395-19	MB01531	MB01531	BOLD:AAY5433		658[0n]		MT870372	1	No				13-Jul-2018	Lasioglossum laticeps	Adult	Pan Trap_96h		University of Orleans
POLLE	POLLE3396-19	MB01532	MB01532	BOLD:AAE5496		653[0n]		MT869495	1	No				13-Jul-2018	Lasioglossum malachurum	Adult	Pan Trap_96h		University of Orleans
POLLE	POLLE3397-19	MB01533	MB01533	BOLD:AAD9335		656[0n]		MT870812	1	No				13-Jul-2018	Lasioglossum morio	Adult	Pan Trap_96h		University of Orleans
POLLE	POLLE3398-19	MB01534	MB01534	BOLD:AAD9335		655[0n]		MT869230	1	No				13-Jul-2018	Lasioglossum morio	Adult	Pan Trap_96h		University of Orleans
POLLE	POLLE3399-19	MB01535	MB01535	BOLD:AAE1160		654[0n]		MT869554	1	No				13-Jul-2018	Lasioglossum pauxillum	Adult	Pan Trap_96h		University of Orleans
POLLE	POLLE3400-19	MB01536	MB01536	BOLD:AAD9335		656[0n]		MT870611	1	No				13-Jul-2018	Lasioglossum morio	Adult	Pan Trap_96h		University of Orleans
POLLE	POLLE3401-19	MB01537	MB01537	BOLD:AAD9335		654[0n]		MT871007	1	No				13-Jul-2018	Lasioglossum morio	Adult	Pan Trap_96h		University of Orleans
POLLE	POLLE3402-19	MB01538	MB01538	BOLD:AAE1160		655[0n]		MT871734	1	No				13-Jul-2018	Lasioglossum pauxillum	Adult	Pan Trap_96h		University of Orleans
POLLE	POLLE3403-19	MB01539	MB01539	BOLD:AAD9335		653[0n]		MT870541	1	No				13-Jul-2018	Lasioglossum morio	Adult	Pan Trap_96h		University of Orleans
POLLE	POLLE3405-19	MB01541	MB01541	BOLD:AAD9335		654[0n]		MT871782	1	No				13-Jul-2018	Lasioglossum morio	Adult	Pan Trap_96h		University of Orleans
POLLE	POLLE3406-19	MB01542	MB01542	BOLD:AAE1160		653[0n]		MT870970	1	No				13-Jul-2018	Lasioglossum pauxillum	Adult	Pan Trap_96h		University of Orleans
POLLE	POLLE3407-19	MB01543	MB01543	BOLD:AAD9335		655[0n]		MT869932	1	No				13-Jul-2018	Lasioglossum morio	Adult	Pan Trap_96h		University of Orleans
POLLE	POLLE3408-19	MB01544	MB01544	BOLD:AAD9335		655[0n]		MT871670	1	No				13-Jul-2018	Lasioglossum morio	Adult	Pan Trap_96h		University of Orleans
POLLE	POLLE3409-19	MB01545	MB01545	BOLD:AAB1062		655[0n]		MT869921	1	No				13-Jul-2018	Bombus terrestris	Adult	Pan Trap_96h		University of Orleans
POLLE	POLLE3410-19	MB01546	MB01546	BOLD:ABZ3482		653[0n]		MT869627	1	No				13-Jul-2018	Megachile willughbiella	Adult	Pan Trap_96h		University of Orleans
POLLE	POLLE3411-19	MB01547	MB01547	BOLD:AAA2326		656[0n]		MT870155	1	No				13-Jul-2018	Apis mellifera	Adult	Pan Trap_96h		University of Orleans
POLLE	POLLE3412-19	MB01548	MB01548	BOLD:AAN4492		655[0n]		MT869906	1	No				13-Jul-2018	Halictus scabiosae	Adult	Pan Trap_96h		University of Orleans
POLLE	POLLE3413-19	MB01549	MB01549	BOLD:AAD5869		653[0n]		MT869757	1	No				13-Jul-2018	Halictus langobardicus	Adult	Pan Trap_96h		University of Orleans
POLLE	POLLE3414-19	MB01550	MB01550	BOLD:AAB0353		654[0n]		MT869886	1	No				13-Jul-2018	Lasioglossum calceatum	Adult	Pan Trap_96h		University of Orleans
POLLE	POLLE3415-19	MB01551	MB01551	BOLD:AAE5496		656[0n]		MT870034	1	No				13-Jul-2018	Lasioglossum malachurum	Adult	Pan Trap_96h		University of Orleans
POLLE	POLLE3416-19	MB01552	MB01552	BOLD:AAD0135		651[0n]		MT871545	1	No				13-Jul-2018	Andrena bicolor	Adult	Pan Trap_96h		University of Orleans
POLLE	POLLE3417-19	MB01553	MB01553	BOLD:AAB3147		653[0n]		MT869025	1	No				13-Jul-2018	Lasioglossum zonulum	Adult	Pan Trap_96h		University of Orleans
POLLE	POLLE3418-19	MB01554	MB01554	BOLD:AAE5496		654[0n]		MT870569	1	No				13-Jul-2018	Lasioglossum malachurum	Adult	Pan Trap_96h		University of Orleans
POLLE	POLLE3419-19	MB01555	MB01555	BOLD:AAE1160		653[0n]		MT869441	1	No				13-Jul-2018	Lasioglossum pauxillum	Adult	Pan Trap_96h		University of Orleans
POLLE	POLLE3420-19	MB01556	MB01556	BOLD:AAE5115		655[0n]		MT870286	1	No				13-Jul-2018	Lasioglossum nitidulum	Adult	Pan Trap_96h		University of Orleans
POLLE	POLLE3421-19	MB01557	MB01557	BOLD:AAE5496		653[0n]		MT869004	1	No				13-Jul-2018	Lasioglossum malachurum	Adult	Pan Trap_96h		University of Orleans
POLLE	POLLE3422-19	MB01558	MB01558	BOLD:AAE5496		653[0n]		MT871364	1	No				13-Jul-2018	Lasioglossum malachurum	Adult	Pan Trap_96h		University of Orleans
POLLE	POLLE3423-19	MB01559	MB01559	BOLD:AAE1160		652[0n]		MT871436	1	No				13-Jul-2018	Lasioglossum pauxillum	Adult	Pan Trap_96h		University of Orleans
POLLE	POLLE3424-19	MB01560	MB01560	BOLD:AAE5115		652[0n]		MT871831	1	No				13-Jul-2018	Lasioglossum nitidulum	Adult	Pan Trap_96h		University of Orleans
POLLE	POLLE3425-19	MB01561	MB01561	BOLD:AAE1160		656[0n]		MT870687	1	No				13-Jul-2018	Lasioglossum pauxillum	Adult	Pan Trap_96h		University of Orleans
POLLE	POLLE3426-19	MB01562	MB01562	BOLD:AAE1160		654[0n]		MT871579	1	No				13-Jul-2018	Lasioglossum pauxillum	Adult	Pan Trap_96h		University of Orleans
POLLE	POLLE3427-19	MB01563	MB01563	BOLD:AAE5115		653[0n]		MT870658	1	No				13-Jul-2018	Lasioglossum nitidulum	Adult	Pan Trap_96h		University of Orleans
POLLE	POLLE3428-19	MB01564	MB01564	BOLD:AAD9335		652[0n]		MT870352	1	No				13-Jul-2018	Lasioglossum morio	Adult	Pan Trap_96h		University of Orleans
POLLE	POLLE3429-19	MB01565	MB01565	BOLD:AAE5115		655[0n]		MT871141	1	No				13-Jul-2018	Lasioglossum nitidulum	Adult	Pan Trap_96h		University of Orleans
POLLE	POLLE3430-19	MB01566	MB01566	BOLD:AAD9335		655[0n]		MT870608	1	No				13-Jul-2018	Lasioglossum morio	Adult	Pan Trap_96h		University of Orleans
POLLE	POLLE3431-19	MB01567	MB01567	BOLD:AAE1160		653[0n]		MT871205	1	No				13-Jul-2018	Lasioglossum pauxillum	Adult	Pan Trap_96h		University of Orleans
POLLE	POLLE3432-19	MB01568	MB01568	BOLD:AAD9335		654[0n]		MT871681	1	No				13-Jul-2018	Lasioglossum morio	Adult	Pan Trap_96h		University of Orleans
POLLE	POLLE3433-19	MB01569	MB01569	BOLD:AAE5115		653[0n]		MT869456	1	No				13-Jul-2018	Lasioglossum nitidulum	Adult	Pan Trap_96h		University of Orleans
POLLE	POLLE3434-19	MB01570	MB01570	BOLD:AAE5115		655[0n]		MT869184	1	No				13-Jul-2018	Lasioglossum nitidulum	Adult	Pan Trap_96h		University of Orleans
POLLE	POLLE3435-19	MB01571	MB01571	BOLD:AAE1160		655[0n]		MT870922	1	No				13-Jul-2018	Lasioglossum pauxillum	Adult	Pan Trap_96h		University of Orleans
POLLE	POLLE3436-19	MB01572	MB01572	BOLD:ACX2946		653[0n]		MT870714	1	No				13-Jul-2018	Andrena flavipes	Adult	Pan Trap_96h		University of Orleans
POLLE	POLLE3437-19	MB01573	MB01573	BOLD:ACX2946		652[0n]		MT870284	1	No				13-Jul-2018	Andrena flavipes	Adult	Pan Trap_96h		University of Orleans
POLLE	POLLE3438-19	MB01574	MB01574	BOLD:AAB0353		653[0n]		MT869861	1	No				13-Jul-2018	Lasioglossum calceatum	Adult	Pan Trap_96h		University of Orleans
POLLE	POLLE3439-19	MB01575	MB01575	BOLD:AAD5869		653[0n]		MT869469	1	No				13-Jul-2018	Halictus langobardicus	Adult	Pan Trap_96h		University of Orleans
POLLE	POLLE3440-19	MB01576	MB01576	BOLD:ACX2946		654[0n]		MT871603	1	No				13-Jul-2018	Andrena flavipes	Adult	Pan Trap_96h		University of Orleans
POLLE	POLLE3441-19	MB01577	MB01577	BOLD:AAA2322		653[0n]		MT871621	1	No				13-Jul-2018	Lasioglossum leucozonium	Adult	Pan Trap_96h		University of Orleans
POLLE	POLLE3442-19	MB01578	MB01578	BOLD:AAB0353		657[0n]		MT871462	1	No				13-Jul-2018	Lasioglossum calceatum	Adult	Pan Trap_96h		University of Orleans
POLLE	POLLE3443-19	MB01579	MB01579	BOLD:ACX2946		653[0n]		MT868993	1	No				13-Jul-2018	Andrena flavipes	Adult	Pan Trap_96h		University of Orleans
POLLE	POLLE3444-19	MB01580	MB01580	BOLD:AAB0353		655[0n]		MT869739	1	No				13-Jul-2018	Lasioglossum calceatum	Adult	Pan Trap_96h		University of Orleans
POLLE	POLLE3445-19	MB01581	MB01581	BOLD:AAB0353		656[0n]		MT869883	1	No				13-Jul-2018	Lasioglossum calceatum	Adult	Pan Trap_96h		University of Orleans
POLLE	POLLE3446-19	MB01582	MB01582	BOLD:AAB0353		656[0n]		MT870455	1	No				13-Jul-2018	Lasioglossum calceatum	Adult	Pan Trap_96h		University of Orleans
POLLE	POLLE3447-19	MB01583	MB01583	BOLD:AAJ2143		659[0n]		MT869698	1	No				13-Jul-2018	Andrena minutula	Adult	Pan Trap_96h		University of Orleans
POLLE	POLLE3448-19	MB01584	MB01584	BOLD:ACR3558		653[0n]		MT869173	1	No				13-Jul-2018	Lasioglossum sabulosum	Adult	Pan Trap_96h		University of Orleans
POLLE	POLLE3449-19	MB01585	MB01585	BOLD:AAJ2143		654[0n]		MT869774	1	No				13-Jul-2018	Andrena minutula	Adult	Pan Trap_96h		University of Orleans
POLLE	POLLE3450-19	MB01586	MB01586	BOLD:AAD9335		655[0n]		MT869377	1	No				13-Jul-2018	Lasioglossum morio	Adult	Pan Trap_96h		University of Orleans
POLLE	POLLE3451-19	MB01587	MB01587	BOLD:AAD9335		657[0n]		MT869008	1	No				13-Jul-2018	Lasioglossum morio	Adult	Pan Trap_96h		University of Orleans
POLLE	POLLE3452-19	MB01588	MB01588	BOLD:AAD9335		653[0n]		MT869297	1	No				13-Jul-2018	Lasioglossum morio	Adult	Pan Trap_96h		University of Orleans
POLLE	POLLE3453-19	MB01589	MB01589	BOLD:AAE5115		653[0n]		MT870433	1	No				13-Jul-2018	Lasioglossum nitidulum	Adult	Pan Trap_96h		University of Orleans
POLLE	POLLE3454-19	MB01590	MB01590	BOLD:AAE1160		653[0n]		MT870619	1	No				13-Jul-2018	Lasioglossum pauxillum	Adult	Pan Trap_96h		University of Orleans
POLLE	POLLE3455-19	MB01591	MB01591	BOLD:AAD9335		658[0n]		MT870141	1	No				13-Jul-2018	Lasioglossum morio	Adult	Pan Trap_96h		University of Orleans
POLLE	POLLE3456-19	MB01592	MB01592	BOLD:AAE4947		654[0n]		MT869493	1	No				13-Jul-2018	Andrena minutuloides	Adult	Pan Trap_96h		University of Orleans
POLLE	POLLE3457-19	MB01593	MB01593	BOLD:AAE1160		658[0n]		MT870938	1	No				13-Jul-2018	Lasioglossum pauxillum	Adult	Pan Trap_96h		University of Orleans
POLLE	POLLE3458-19	MB01594	MB01594	BOLD:AAD9335		656[0n]		MT870596	1	No				13-Jul-2018	Lasioglossum morio	Adult	Pan Trap_96h		University of Orleans
POLLE	POLLE3459-19	MB01595	MB01595	BOLD:AAC4378		653[0n]		MT871671	1	No				13-Jul-2018	Bombus pascuorum	Adult	Pan Trap_96h		University of Orleans
POLLE	POLLE3460-19	MB01596	MB01596	BOLD:AAB1062		653[0n]		MT869130	1	No				13-Jul-2018	Bombus terrestris	Adult	Pan Trap_96h		University of Orleans
POLLE	POLLE3461-19	MB01597	MB01597	BOLD:AAC4378		654[0n]		MT869522	1	No				13-Jul-2018	Bombus pascuorum	Adult	Pan Trap_96h		University of Orleans
POLLE	POLLE3462-19	MB01598	MB01598	BOLD:AAB0353		654[0n]		MT869463	1	No				13-Jul-2018	Lasioglossum calceatum	Adult	Pan Trap_96h		University of Orleans
POLLE	POLLE3463-19	MB01599	MB01599	BOLD:AAI6480		652[0n]		MT869841	1	No				13-Jul-2018	Seladonia subaurata	Adult	Pan Trap_96h		University of Orleans
POLLE	POLLE3464-19	MB01600	MB01600	BOLD:AAY5433		651[0n]		MT871122	1	No				13-Jul-2018	Lasioglossum laticeps	Adult	Pan Trap_96h		University of Orleans
POLLE	POLLE3466-19	MB01602	MB01602	BOLD:AAD9335		655[0n]		MT868999	1	No				13-Jul-2018	Lasioglossum morio	Adult	Pan Trap_96h		University of Orleans
POLLE	POLLE3467-19	MB01603	MB01603	BOLD:AAN8966		653[0n]		MT871622	1	No				13-Jul-2018	Panurgus dentipes	Adult	Pan Trap_96h		University of Orleans
POLLE	POLLE3468-19	MB01604	MB01604	BOLD:AAN8966		653[0n]		MT869308	1	No				13-Jul-2018	Panurgus dentipes	Adult	Pan Trap_96h		University of Orleans
POLLE	POLLE3469-19	MB01605	MB01605	BOLD:AAE5496		654[0n]		MT871103	1	No				13-Jul-2018	Lasioglossum malachurum	Adult	Pan Trap_96h		University of Orleans
POLLE	POLLE3470-19	MB01606	MB01606	BOLD:AED2841		652[0n]		MT870139	1	No				13-Jul-2018	Seladonia tumulorum	Adult	Pan Trap_96h		University of Orleans
POLLE	POLLE3471-19	MB01607	MB01607	BOLD:AAE4947		655[0n]		MT871074	1	No				13-Jul-2018	Andrena minutuloides	Adult	Pan Trap_96h		University of Orleans
POLLE	POLLE3472-19	MB01608	MB01608	BOLD:AAY5433		654[0n]		MT870772	1	No				13-Jul-2018	Lasioglossum laticeps	Adult	Pan Trap_96h		University of Orleans
POLLE	POLLE3473-19	MB01609	MB01609	BOLD:AAJ2143		651[0n]		MT871059	1	No				13-Jul-2018	Andrena minutula	Adult	Pan Trap_96h		University of Orleans
POLLE	POLLE3474-19	MB01610	MB01610	BOLD:AAD9335		657[0n]		MT870096	1	No				13-Jul-2018	Lasioglossum morio	Adult	Pan Trap_96h		University of Orleans
POLLE	POLLE3475-19	MB01611	MB01611	BOLD:AAJ2143		655[0n]		MT869095	1	No				13-Jul-2018	Andrena minutula	Adult	Pan Trap_96h		University of Orleans
POLLE	POLLE3476-19	MB01612	MB01612	BOLD:AAD9335		652[0n]		MT871765	1	No				13-Jul-2018	Lasioglossum morio	Adult	Pan Trap_96h		University of Orleans
POLLE	POLLE3477-19	MB01613	MB01613	BOLD:AAE5496		653[0n]		MT871250	1	No				13-Jul-2018	Lasioglossum malachurum	Adult	Pan Trap_96h		University of Orleans
POLLE	POLLE3478-19	MB01614	MB01614	BOLD:AAD9335		653[0n]		MT869139	1	No				13-Jul-2018	Lasioglossum morio	Adult	Pan Trap_96h		University of Orleans
POLLE	POLLE3479-19	MB01615	MB01615	BOLD:AAD9335		654[0n]		MT871047	1	No				13-Jul-2018	Lasioglossum morio	Adult	Pan Trap_96h		University of Orleans
POLLE	POLLE3480-19	MB01616	MB01616	BOLD:AAD9335		655[0n]		MT870406	1	No				13-Jul-2018	Lasioglossum morio	Adult	Pan Trap_96h		University of Orleans
POLLE	POLLE3481-19	MB01617	MB01617	BOLD:AAD9335		656[0n]		MT871369	1	No				27-Jul-2018	Lasioglossum morio	Adult	Pan Trap_96h		University of Orleans
POLLE	POLLE3483-19	MB01619	MB01619	BOLD:AAE1160		654[0n]		MT869405	1	No				27-Jul-2018	Lasioglossum pauxillum	Adult	Pan Trap_96h		University of Orleans
POLLE	POLLE3484-19	MB01620	MB01620	BOLD:AAA2326		655[0n]		MT869815	1	No				27-Jul-2018	Apis mellifera	Adult	Pan Trap_96h		University of Orleans
POLLE	POLLE3485-19	MB01621	MB01621	BOLD:AAN4492		654[0n]		MT870416	1	No				27-Jul-2018	Halictus scabiosae	Adult	Pan Trap_96h		University of Orleans
POLLE	POLLE3486-19	MB01622	MB01622	BOLD:AAB3147		653[0n]		MT871138	1	No				27-Jul-2018	Lasioglossum zonulum	Adult	Pan Trap_96h		University of Orleans
POLLE	POLLE3487-19	MB01623	MB01623	BOLD:AAI1846		655[0n]		MT869602	1	No				27-Jul-2018	Osmia leaiana	Adult	Pan Trap_96h		University of Orleans
POLLE	POLLE3488-19	MB01624	MB01624	BOLD:AAA2326		657[0n]		MT869734	1	No				27-Jul-2018	Apis mellifera	Adult	Pan Trap_96h		University of Orleans
POLLE	POLLE3489-19	MB01625	MB01625	BOLD:AAC4378		654[0n]		MT870897	1	No				27-Jul-2018	Bombus pascuorum	Adult	Pan Trap_96h		University of Orleans
POLLE	POLLE3490-19	MB01626	MB01626	BOLD:AAB0353		654[0n]		MT870967	1	No				27-Jul-2018	Lasioglossum calceatum	Adult	Pan Trap_96h		University of Orleans
POLLE	POLLE3491-19	MB01627	MB01627	BOLD:AAN8966		652[0n]		MT870624	1	No				27-Jul-2018	Panurgus dentipes	Adult	Pan Trap_96h		University of Orleans
POLLE	POLLE3492-19	MB01628	MB01628	BOLD:AAF3496		655[0n]		MT869615	1	No				27-Jul-2018	Nomada striata	Adult	Pan Trap_96h		University of Orleans
POLLE	POLLE3493-19	MB01629	MB01629	BOLD:AAE5496		652[0n]		MT870999	1	No				27-Jul-2018	Lasioglossum malachurum	Adult	Pan Trap_96h		University of Orleans
POLLE	POLLE3494-19	MB01630	MB01630	BOLD:AAD9335		654[0n]		MT870112	1	No				27-Jul-2018	Lasioglossum morio	Adult	Pan Trap_96h		University of Orleans
POLLE	POLLE3495-19	MB01631	MB01631	BOLD:AAD9335		655[0n]		MT871770	1	No				27-Jul-2018	Lasioglossum morio	Adult	Pan Trap_96h		University of Orleans
POLLE	POLLE3498-19	MB01634	MB01634	BOLD:AAB1062		653[0n]		MT868992	1	No				27-Jul-2018	Bombus terrestris	Adult	Pan Trap_96h		University of Orleans
POLLE	POLLE3499-19	MB01635	MB01635	BOLD:AED2841		655[0n]		MT871106	1	No				27-Jul-2018	Seladonia tumulorum	Adult	Pan Trap_96h		University of Orleans
POLLE	POLLE3500-19	MB01636	MB01636	BOLD:AAC4378		654[0n]		MT871243	1	No				27-Jul-2018	Bombus pascuorum	Adult	Pan Trap_96h		University of Orleans
POLLE	POLLE3501-19	MB01637	MB01637	BOLD:AAJ2115		332[0n]		MT871692	1	No				27-Jul-2018	Andrena dorsata	Adult	Pan Trap_96h		University of Orleans
POLLE	POLLE3502-19	MB01638	MB01638	BOLD:AAA2326		655[0n]		MT869018	1	No				27-Jul-2018	Apis mellifera	Adult	Pan Trap_96h		University of Orleans
POLLE	POLLE3503-19	MB01639	MB01639	BOLD:AAC6016		656[0n]		MT869826	1	No				27-Jul-2018	Bombus lapidarius	Adult	Pan Trap_96h		University of Orleans
POLLE	POLLE3504-19	MB01640	MB01640	BOLD:AAC4378		654[0n]		MT869577	1	No				27-Jul-2018	Bombus pascuorum	Adult	Pan Trap_96h		University of Orleans
POLLE	POLLE3505-19	MB01641	MB01641	BOLD:AAJ2143		653[0n]		MT870990	1	No				27-Jul-2018	Andrena minutula	Adult	Pan Trap_96h		University of Orleans
POLLE	POLLE3506-19	MB01642	MB01642	BOLD:AAN8966		656[0n]		MT870082	1	No				27-Jul-2018	Panurgus dentipes	Adult	Pan Trap_96h		University of Orleans
POLLE	POLLE3507-19	MB01643	MB01643	BOLD:AEC1752		651[0n]		MT869406	1	No				27-Jul-2018	Lasioglossum villosulum	Adult	Pan Trap_96h		University of Orleans
POLLE	POLLE3508-19	MB01644	MB01644	BOLD:AAD5869		658[0n]		MT869450	1	No				27-Jul-2018	Halictus simplex	Adult	Pan Trap_96h		University of Orleans
POLLE	POLLE3509-19	MB01645	MB01645	BOLD:AAE5496		654[0n]		MT869594	1	No				27-Jul-2018	Lasioglossum malachurum	Adult	Pan Trap_96h		University of Orleans
POLLE	POLLE3510-19	MB01646	MB01646	BOLD:AAE1200		652[0n]		MT869572	1	No				27-Jul-2018	Hylaeus gibbus	Adult	Pan Trap_96h		University of Orleans
POLLE	POLLE3511-19	MB01647	MB01647	BOLD:AAE2962		656[0n]		MT870353	1	No				27-Jul-2018	Halictus quadricinctus	Adult	Pan Trap_96h		University of Orleans
POLLE	POLLE3512-19	MB01648	MB01648	BOLD:AAB0353		654[0n]		MT870295	1	No				27-Jul-2018	Lasioglossum calceatum	Adult	Pan Trap_96h		University of Orleans
POLLE	POLLE3514-19	MB01650	MB01650	BOLD:AAN8966		653[0n]		MT869240	1	No				27-Jul-2018	Panurgus dentipes	Adult	Pan Trap_96h		University of Orleans
POLLE	POLLE3515-19	MB01651	MB01651	BOLD:AAE1160		657[0n]		MT870927	1	No				27-Jul-2018	Lasioglossum pauxillum	Adult	Pan Trap_96h		University of Orleans
POLLE	POLLE3518-19	MB01654	MB01654	BOLD:AAA2326		651[0n]		MT870018	1	No				27-Jul-2018	Apis mellifera	Adult	Pan Trap_96h		University of Orleans
POLLE	POLLE3525-19	MB01661	MB01661	BOLD:AAI1794		653[0n]		MT869291	1	No				27-Jul-2018	Hoplitis adunca	Adult	Pan Trap_96h		University of Orleans
POLLE	POLLE3526-19	MB01662	MB01662	BOLD:AAE3229		640[0n]		MT871192	1	No				27-Jul-2018	Panurgus calcaratus	Adult	Pan Trap_96h		University of Orleans
POLLE	POLLE3527-19	MB01663	MB01663	BOLD:AAB0353		653[0n]		MT870566	1	No				27-Jul-2018	Lasioglossum calceatum	Adult	Pan Trap_96h		University of Orleans
[truncated: 936 more rows]

## Sheet: Voucher Info
Project:	DS-BEECOI (2931 records selected)			User:	Irene Villalta
Created:	2020-09-23
Sample ID	Field ID	Museum ID	Collection Code	Institution Storing
BL1700001	BL1700001			Forestry Ecosystems Research Unit, IRSTEA
BL1700003	BL1700003			Forestry Ecosystems Research Unit, IRSTEA
BL1700004	BL1700004			Forestry Ecosystems Research Unit, IRSTEA
BL1700005	BL1700005			Forestry Ecosystems Research Unit, IRSTEA
BL1700006	BL1700006			Forestry Ecosystems Research Unit, IRSTEA
BL1700007	BL1700007			Forestry Ecosystems Research Unit, IRSTEA
BL1700008	BL1700008			Forestry Ecosystems Research Unit, IRSTEA
BL1700009	BL1700009			Forestry Ecosystems Research Unit, IRSTEA
BL1700010	BL1700010			Forestry Ecosystems Research Unit, IRSTEA
BL1700011	BL1700011			Forestry Ecosystems Research Unit, IRSTEA
BL1700012	BL1700012			Forestry Ecosystems Research Unit, IRSTEA
BL1700013	BL1700013			Forestry Ecosystems Research Unit, IRSTEA
BL1700014	BL1700014			Forestry Ecosystems Research Unit, IRSTEA
BL1700015	BL1700015			Forestry Ecosystems Research Unit, IRSTEA
BL1700016	BL1700016			Forestry Ecosystems Research Unit, IRSTEA
BL1700018	BL1700018			Forestry Ecosystems Research Unit, IRSTEA
BL1700019	BL1700019			Forestry Ecosystems Research Unit, IRSTEA
BL1700020	BL1700020			Forestry Ecosystems Research Unit, IRSTEA
BL1700021	BL1700021			Forestry Ecosystems Research Unit, IRSTEA
BL1700023	BL1700023			Forestry Ecosystems Research Unit, IRSTEA
BL1700024	BL1700024			Forestry Ecosystems Research Unit, IRSTEA
BL1700025	BL1700025			Forestry Ecosystems Research Unit, IRSTEA
BL1700026	BL1700026			Forestry Ecosystems Research Unit, IRSTEA
BL1700027	BL1700027			Forestry Ecosystems Research Unit, IRSTEA
BL1700030	BL1700030			Forestry Ecosystems Research Unit, IRSTEA
BL1700032	BL1700032			Forestry Ecosystems Research Unit, IRSTEA
BL1700033	BL1700033			Forestry Ecosystems Research Unit, IRSTEA
BL1700035	BL1700035			Forestry Ecosystems Research Unit, IRSTEA
BL1700037	BL1700037			Forestry Ecosystems Research Unit, IRSTEA
BL1700038	BL1700038			Forestry Ecosystems Research Unit, IRSTEA
BL1700039	BL1700039			Forestry Ecosystems Research Unit, IRSTEA
BL1700040	BL1700040			Forestry Ecosystems Research Unit, IRSTEA
BL1700041	BL1700041			Forestry Ecosystems Research Unit, IRSTEA
BL1700042	BL1700042			Forestry Ecosystems Research Unit, IRSTEA
BL1700043	BL1700043			Forestry Ecosystems Research Unit, IRSTEA
BL1700044	BL1700044			Forestry Ecosystems Research Unit, IRSTEA
BL1700045	BL1700045			Forestry Ecosystems Research Unit, IRSTEA
BL1700046	BL1700046			Forestry Ecosystems Research Unit, IRSTEA
BL1700047	BL1700047			Forestry Ecosystems Research Unit, IRSTEA
BL1700048	BL1700048			Forestry Ecosystems Research Unit, IRSTEA
BL1700049	BL1700049			Forestry Ecosystems Research Unit, IRSTEA
BL1700050	BL1700050			Forestry Ecosystems Research Unit, IRSTEA
BL1800001	BL1800001			Forestry Ecosystems Research Unit, IRSTEA
BL1800004	BL1800004			Forestry Ecosystems Research Unit, IRSTEA
BL1800006	BL1800006			Forestry Ecosystems Research Unit, IRSTEA
BL1800007	BL1800007			Forestry Ecosystems Research Unit, IRSTEA
BL1800008	BL1800008			Forestry Ecosystems Research Unit, IRSTEA
BL1800009	BL1800009			Forestry Ecosystems Research Unit, IRSTEA
BL1800010	BL1800010			Forestry Ecosystems Research Unit, IRSTEA
BL1800011	BL1800011			Forestry Ecosystems Research Unit, IRSTEA
BL1800012	BL1800012			Forestry Ecosystems Research Unit, IRSTEA
BL1800013	BL1800013			Forestry Ecosystems Research Unit, IRSTEA
BL1800014	BL1800014			Forestry Ecosystems Research Unit, IRSTEA
BL1800016	BL1800016			Forestry Ecosystems Research Unit, IRSTEA
BL1800017	BL1800017			Forestry Ecosystems Research Unit, IRSTEA
BL1800018	BL1800018			Forestry Ecosystems Research Unit, IRSTEA
BL1800019	BL1800019			Forestry Ecosystems Research Unit, IRSTEA
BL1800021	BL1800021			Forestry Ecosystems Research Unit, IRSTEA
BL1800023	BL1800023			Forestry Ecosystems Research Unit, IRSTEA
BL1800024	BL1800024			Forestry Ecosystems Research Unit, IRSTEA
BL1800025	BL1800025			Forestry Ecosystems Research Unit, IRSTEA
BL1800026	BL1800026			Forestry Ecosystems Research Unit, IRSTEA
BL1800027	BL1800027			Forestry Ecosystems Research Unit, IRSTEA
BL1800028	BL1800028			Forestry Ecosystems Research Unit, IRSTEA
BL1800029	BL1800029			Forestry Ecosystems Research Unit, IRSTEA
BL1800030	BL1800030			Forestry Ecosystems Research Unit, IRSTEA
BL1800031	BL1800031			Forestry Ecosystems Research Unit, IRSTEA
BL1800032	BL1800032			Forestry Ecosystems Research Unit, IRSTEA
BL1800033	BL1800033			Forestry Ecosystems Research Unit, IRSTEA
BL1800034	BL1800034			Forestry Ecosystems Research Unit, IRSTEA
BL1800035	BL1800035			Forestry Ecosystems Research Unit, IRSTEA
BL1800036	BL1800036			Forestry Ecosystems Research Unit, IRSTEA
BL1800037	BL1800037			Forestry Ecosystems Research Unit, IRSTEA
BL1800038	BL1800038			Forestry Ecosystems Research Unit, IRSTEA
BL1800039	BL1800039			Forestry Ecosystems Research Unit, IRSTEA
BL1800041	BL1800041			Forestry Ecosystems Research Unit, IRSTEA
BL1800044	BL1800044			Forestry Ecosystems Research Unit, IRSTEA
BL1800045	BL1800045			Forestry Ecosystems Research Unit, IRSTEA
BL1800046	BL1800046			Forestry Ecosystems Research Unit, IRSTEA
BL1800047	BL1800047			Forestry Ecosystems Research Unit, IRSTEA
BL1800048	BL1800048			Forestry Ecosystems Research Unit, IRSTEA
BL1800050	BL1800050			Forestry Ecosystems Research Unit, IRSTEA
BL1800051	BL1800051			Forestry Ecosystems Research Unit, IRSTEA
BL1800052	BL1800052			Forestry Ecosystems Research Unit, IRSTEA
BL1800053	BL1800053			Forestry Ecosystems Research Unit, IRSTEA
BL1800054	BL1800054			Forestry Ecosystems Research Unit, IRSTEA
BL1800055	BL1800055			Forestry Ecosystems Research Unit, IRSTEA
BL1800056	BL1800056			Forestry Ecosystems Research Unit, IRSTEA
BL1800057	BL1800057			Forestry Ecosystems Research Unit, IRSTEA
BL1800058	BL1800058			Forestry Ecosystems Research Unit, IRSTEA
BL1800059	BL1800059			Forestry Ecosystems Research Unit, IRSTEA
BL1800060	BL1800060			Forestry Ecosystems Research Unit, IRSTEA
BL1800061	BL1800061			Forestry Ecosystems Research Unit, IRSTEA
BL1800064	BL1800064			Forestry Ecosystems Research Unit, IRSTEA
BL1800065	BL1800065			Forestry Ecosystems Research Unit, IRSTEA
BL1800066	BL1800066			Forestry Ecosystems Research Unit, IRSTEA
BL1800067	BL1800067			Forestry Ecosystems Research Unit, IRSTEA
BL1800068	BL1800068			Forestry Ecosystems Research Unit, IRSTEA
BL1800069	BL1800069			Forestry Ecosystems Research Unit, IRSTEA
BL1800070	BL1800070			Forestry Ecosystems Research Unit, IRSTEA
BL1800071	BL1800071			Forestry Ecosystems Research Unit, IRSTEA
BL1800072	BL1800072			Forestry Ecosystems Research Unit, IRSTEA
BL1800073	BL1800073			Forestry Ecosystems Research Unit, IRSTEA
BL1800074	BL1800074			Forestry Ecosystems Research Unit, IRSTEA
BL1800076	BL1800076			Forestry Ecosystems Research Unit, IRSTEA
BL1800077	BL1800077			Forestry Ecosystems Research Unit, IRSTEA
BL1800078	BL1800078			Forestry Ecosystems Research Unit, IRSTEA
BL1800079	BL1800079			Forestry Ecosystems Research Unit, IRSTEA
BL1800080	BL1800080			Forestry Ecosystems Research Unit, IRSTEA
BL1800081	BL1800081			Forestry Ecosystems Research Unit, IRSTEA
BL1800082	BL1800082			Forestry Ecosystems Research Unit, IRSTEA
BL1800083	BL1800083			Forestry Ecosystems Research Unit, IRSTEA
BL1800084	BL1800084			Forestry Ecosystems Research Unit, IRSTEA
BL1800085	BL1800085			Forestry Ecosystems Research Unit, IRSTEA
BL1800087	BL1800087			Forestry Ecosystems Research Unit, IRSTEA
BL1800088	BL1800088			Forestry Ecosystems Research Unit, IRSTEA
BL1800089	BL1800089			Forestry Ecosystems Research Unit, IRSTEA
BL1800090	BL1800090			Forestry Ecosystems Research Unit, IRSTEA
BL1800091	BL1800091			Forestry Ecosystems Research Unit, IRSTEA
BL1800093	BL1800093			Forestry Ecosystems Research Unit, IRSTEA
BL1800095	BL1800095			Forestry Ecosystems Research Unit, IRSTEA
BL1800096	BL1800096			Forestry Ecosystems Research Unit, IRSTEA
BL1800097	BL1800097			Forestry Ecosystems Research Unit, IRSTEA
BL1800098	BL1800098			Forestry Ecosystems Research Unit, IRSTEA
BL1800099	BL1800099			Forestry Ecosystems Research Unit, IRSTEA
BL1800100	BL1800100			Forestry Ecosystems Research Unit, IRSTEA
BL1800101	BL1800101			Forestry Ecosystems Research Unit, IRSTEA
BL1800102	BL1800102			Forestry Ecosystems Research Unit, IRSTEA
BL1800103	BL1800103			Forestry Ecosystems Research Unit, IRSTEA
BL1800105	BL1800105			Forestry Ecosystems Research Unit, IRSTEA
BL1800106	BL1800106			Forestry Ecosystems Research Unit, IRSTEA
BL1800107	BL1800107			Forestry Ecosystems Research Unit, IRSTEA
BL1800112	BL1800112			Forestry Ecosystems Research Unit, IRSTEA
BL1800113	BL1800113			Forestry Ecosystems Research Unit, IRSTEA
BL1800114	BL1800114			Forestry Ecosystems Research Unit, IRSTEA
BL1800115	BL1800115			Forestry Ecosystems Research Unit, IRSTEA
BL1800119	BL1800119			Forestry Ecosystems Research Unit, IRSTEA
BL1800129	BL1800129			Forestry Ecosystems Research Unit, IRSTEA
BL1800135	BL1800135			Forestry Ecosystems Research Unit, IRSTEA
BL1800136	BL1800136			Forestry Ecosystems Research Unit, IRSTEA
BL1800137	BL1800137			Forestry Ecosystems Research Unit, IRSTEA
BL1800138	BL1800138			Forestry Ecosystems Research Unit, IRSTEA
BL1800139	BL1800139			Forestry Ecosystems Research Unit, IRSTEA
BL1800140	BL1800140			Forestry Ecosystems Research Unit, IRSTEA
BL1800141	BL1800141			Forestry Ecosystems Research Unit, IRSTEA
BL1800143	BL1800143			Forestry Ecosystems Research Unit, IRSTEA
BL1800144	BL1800144			Forestry Ecosystems Research Unit, IRSTEA
BL1800145	BL1800145			Forestry Ecosystems Research Unit, IRSTEA
BL1800147	BL1800147			Forestry Ecosystems Research Unit, IRSTEA
BL1800148	BL1800148			Forestry Ecosystems Research Unit, IRSTEA
BL1800149	BL1800149			Forestry Ecosystems Research Unit, IRSTEA
BL1800150	BL1800150			Forestry Ecosystems Research Unit, IRSTEA
BL1800151	BL1800151			Forestry Ecosystems Research Unit, IRSTEA
BL1800152	BL1800152			Forestry Ecosystems Research Unit, IRSTEA
BL1800153	BL1800153			Forestry Ecosystems Research Unit, IRSTEA
BL1800154	BL1800154			Forestry Ecosystems Research Unit, IRSTEA
BL1800155	BL1800155			Forestry Ecosystems Research Unit, IRSTEA
BL1800156	BL1800156			Forestry Ecosystems Research Unit, IRSTEA
BL1800157	BL1800157			Forestry Ecosystems Research Unit, IRSTEA
BL1800158	BL1800158			Forestry Ecosystems Research Unit, IRSTEA
BL1800159	BL1800159			Forestry Ecosystems Research Unit, IRSTEA
BL1800160	BL1800160			Forestry Ecosystems Research Unit, IRSTEA
BL1800161	BL1800161			Forestry Ecosystems Research Unit, IRSTEA
BL1800162	BL1800162			Forestry Ecosystems Research Unit, IRSTEA
BL1800163	BL1800163			Forestry Ecosystems Research Unit, IRSTEA
BL1800164	BL1800164			Forestry Ecosystems Research Unit, IRSTEA
BL1800166	BL1800166			Forestry Ecosystems Research Unit, IRSTEA
BL1800168	BL1800168			Forestry Ecosystems Research Unit, IRSTEA
BL1800169	BL1800169			Forestry Ecosystems Research Unit, IRSTEA
BL1800170	BL1800170			Forestry Ecosystems Research Unit, IRSTEA
BL1800171	BL1800171			Forestry Ecosystems Research Unit, IRSTEA
BL1800172	BL1800172			Forestry Ecosystems Research Unit, IRSTEA
BL1800174	BL1800174			Forestry Ecosystems Research Unit, IRSTEA
BL1800175	BL1800175			Forestry Ecosystems Research Unit, IRSTEA
BL1800176	BL1800176			Forestry Ecosystems Research Unit, IRSTEA
BL1800177	BL1800177			Forestry Ecosystems Research Unit, IRSTEA
BL1800178	BL1800178			Forestry Ecosystems Research Unit, IRSTEA
BL1800179	BL1800179			Forestry Ecosystems Research Unit, IRSTEA
BL1800180	BL1800180			Forestry Ecosystems Research Unit, IRSTEA
BL1800183	BL1800183			Forestry Ecosystems Research Unit, IRSTEA
BL1800189	BL1800189			Forestry Ecosystems Research Unit, IRSTEA
BL1800195	BL1800195			Forestry Ecosystems Research Unit, IRSTEA
BL1800196	BL1800196			Forestry Ecosystems Research Unit, IRSTEA
BL1800197	BL1800197			Forestry Ecosystems Research Unit, IRSTEA
BL1800198	BL1800198			Forestry Ecosystems Research Unit, IRSTEA
BL1800200	BL1800200			Forestry Ecosystems Research Unit, IRSTEA
BL1800201	BL1800201			Forestry Ecosystems Research Unit, IRSTEA
BL1800202	BL1800202			Forestry Ecosystems Research Unit, IRSTEA
BL1800204	BL1800204			Forestry Ecosystems Research Unit, IRSTEA
BL1800205	BL1800205			Forestry Ecosystems Research Unit, IRSTEA
BL1800207	BL1800207			Forestry Ecosystems Research Unit, IRSTEA
BL1800209	BL1800209			Forestry Ecosystems Research Unit, IRSTEA
BL1800210	BL1800210			Forestry Ecosystems Research Unit, IRSTEA
BL1800211	BL1800211			Forestry Ecosystems Research Unit, IRSTEA
BL1800212	BL1800212			Forestry Ecosystems Research Unit, IRSTEA
BL1800213	BL1800213			Forestry Ecosystems Research Unit, IRSTEA
BL1800214	BL1800214			Forestry Ecosystems Research Unit, IRSTEA
BL1800215	BL1800215			Forestry Ecosystems Research Unit, IRSTEA
BL1800218	BL1800218			Forestry Ecosystems Research Unit, IRSTEA
BL1800219	BL1800219			Forestry Ecosystems Research Unit, IRSTEA
BL1800220	BL1800220			Forestry Ecosystems Research Unit, IRSTEA
BL1800221	BL1800221			Forestry Ecosystems Research Unit, IRSTEA
BL1800222	BL1800222			Forestry Ecosystems Research Unit, IRSTEA
BL1800224	BL1800224			Forestry Ecosystems Research Unit, IRSTEA
BL1800225	BL1800225			Forestry Ecosystems Research Unit, IRSTEA
BL1800226	BL1800226			Forestry Ecosystems Research Unit, IRSTEA
BL1800227	BL1800227			Forestry Ecosystems Research Unit, IRSTEA
BL1800228	BL1800228			Forestry Ecosystems Research Unit, IRSTEA
BL1800229	BL1800229			Forestry Ecosystems Research Unit, IRSTEA
BL1800230	BL1800230			Forestry Ecosystems Research Unit, IRSTEA
BL1800231	BL1800231			Forestry Ecosystems Research Unit, IRSTEA
BL1800232	BL1800232			Forestry Ecosystems Research Unit, IRSTEA
BL1800233	BL1800233			Forestry Ecosystems Research Unit, IRSTEA
BL1800236	BL1800236			Forestry Ecosystems Research Unit, IRSTEA
BL1800237	BL1800237			Forestry Ecosystems Research Unit, IRSTEA
BL1800238	BL1800238			Forestry Ecosystems Research Unit, IRSTEA
BL1800240	BL1800240			Forestry Ecosystems Research Unit, IRSTEA
BL1800241	BL1800241			Forestry Ecosystems Research Unit, IRSTEA
BL1800242	BL1800242			Forestry Ecosystems Research Unit, IRSTEA
BL1800243	BL1800243			Forestry Ecosystems Research Unit, IRSTEA
BL1800244	BL1800244			Forestry Ecosystems Research Unit, IRSTEA
BL1800246	BL1800246			Forestry Ecosystems Research Unit, IRSTEA
BL1800247	BL1800247			Forestry Ecosystems Research Unit, IRSTEA
BL1800248	BL1800248			Forestry Ecosystems Research Unit, IRSTEA
BL1800249	BL1800249			Forestry Ecosystems Research Unit, IRSTEA
BL1800251	BL1800251			Forestry Ecosystems Research Unit, IRSTEA
BL1800252	BL1800252			Forestry Ecosystems Research Unit, IRSTEA
BL1800253	BL1800253			Forestry Ecosystems Research Unit, IRSTEA
BL1800260	BL1800260			Forestry Ecosystems Research Unit, IRSTEA
BL1800261	BL1800261			Forestry Ecosystems Research Unit, IRSTEA
BL1800262	BL1800262			Forestry Ecosystems Research Unit, IRSTEA
BL1800264	BL1800264			Forestry Ecosystems Research Unit, IRSTEA
BL1800265	BL1800265			Forestry Ecosystems Research Unit, IRSTEA
BL1800267	BL1800267			Forestry Ecosystems Research Unit, IRSTEA
BL1800268	BL1800268			Forestry Ecosystems Research Unit, IRSTEA
BL1800269	BL1800269			Forestry Ecosystems Research Unit, IRSTEA
BL1800270	BL1800270			Forestry Ecosystems Research Unit, IRSTEA
BL1800271	BL1800271			Forestry Ecosystems Research Unit, IRSTEA
BL1800272	BL1800272			Forestry Ecosystems Research Unit, IRSTEA
BL1800274	BL1800274			Forestry Ecosystems Research Unit, IRSTEA
BL1800275	BL1800275			Forestry Ecosystems Research Unit, IRSTEA
BL1800290	BL1800290			Forestry Ecosystems Research Unit, IRSTEA
BL1800291	BL1800291			Forestry Ecosystems Research Unit, IRSTEA
BL1800293	BL1800293			Forestry Ecosystems Research Unit, IRSTEA
BL1800294	BL1800294			Forestry Ecosystems Research Unit, IRSTEA
BL1800295	BL1800295			Forestry Ecosystems Research Unit, IRSTEA
BL1800296	BL1800296			Forestry Ecosystems Research Unit, IRSTEA
BL1800297	BL1800297			Forestry Ecosystems Research Unit, IRSTEA
BL1800298	BL1800298			Forestry Ecosystems Research Unit, IRSTEA
BL1800299	BL1800299			Forestry Ecosystems Research Unit, IRSTEA
BL1800300	BL1800300			Forestry Ecosystems Research Unit, IRSTEA
BL1800301	BL1800301			Forestry Ecosystems Research Unit, IRSTEA
BL1800302	BL1800302			Forestry Ecosystems Research Unit, IRSTEA
BL1800303	BL1800303			Forestry Ecosystems Research Unit, IRSTEA
BL1800304	BL1800304			Forestry Ecosystems Research Unit, IRSTEA
BL1800305	BL1800305			Forestry Ecosystems Research Unit, IRSTEA
BL1800306	BL1800306			Forestry Ecosystems Research Unit, IRSTEA
BL1800309	BL1800309			Forestry Ecosystems Research Unit, IRSTEA
BL1800310	BL1800310			Forestry Ecosystems Research Unit, IRSTEA
BL1800311	BL1800311			Forestry Ecosystems Research Unit, IRSTEA
BL1800312	BL1800312			Forestry Ecosystems Research Unit, IRSTEA
BL1800313	BL1800313			Forestry Ecosystems Research Unit, IRSTEA
BL1800314	BL1800314			Forestry Ecosystems Research Unit, IRSTEA
BL1800315	BL1800315			Forestry Ecosystems Research Unit, IRSTEA
BL1800316	BL1800316			Forestry Ecosystems Research Unit, IRSTEA
BL1800317	BL1800317			Forestry Ecosystems Research Unit, IRSTEA
BL1800319	BL1800319			Forestry Ecosystems Research Unit, IRSTEA
BL1800320	BL1800320			Forestry Ecosystems Research Unit, IRSTEA
BL1800321	BL1800321			Forestry Ecosystems Research Unit, IRSTEA
BL1800323	BL1800323			Forestry Ecosystems Research Unit, IRSTEA
BL1800324	BL1800324			Forestry Ecosystems Research Unit, IRSTEA
BL1800325	BL1800325			Forestry Ecosystems Research Unit, IRSTEA
BL1800326	BL1800326			Forestry Ecosystems Research Unit, IRSTEA
BL1800327	BL1800327			Forestry Ecosystems Research Unit, IRSTEA
BL1800328	BL1800328			Forestry Ecosystems Research Unit, IRSTEA
BL1800329	BL1800329			Forestry Ecosystems Research Unit, IRSTEA
BL1800330	BL1800330			Forestry Ecosystems Research Unit, IRSTEA
BL1800333	BL1800333			Forestry Ecosystems Research Unit, IRSTEA
BL1800334	BL1800334			Forestry Ecosystems Research Unit, IRSTEA
BL1800336	BL1800336			Forestry Ecosystems Research Unit, IRSTEA
BL1800338	BL1800338			Forestry Ecosystems Research Unit, IRSTEA
BL1800340	BL1800340			Forestry Ecosystems Research Unit, IRSTEA
BL1800343	BL1800343			Forestry Ecosystems Research Unit, IRSTEA
BL1800344	BL1800344			Forestry Ecosystems Research Unit, IRSTEA
BL1800345	BL1800345			Forestry Ecosystems Research Unit, IRSTEA
BL1800346	BL1800346			Forestry Ecosystems Research Unit, IRSTEA
BL1800347	BL1800347			Forestry Ecosystems Research Unit, IRSTEA
BL1800348	BL1800348			Forestry Ecosystems Research Unit, IRSTEA
BL1800350	BL1800350			Forestry Ecosystems Research Unit, IRSTEA
BL1800351	BL1800351			Forestry Ecosystems Research Unit, IRSTEA
BL1800352	BL1800352			Forestry Ecosystems Research Unit, IRSTEA
BL1800353	BL1800353			Forestry Ecosystems Research Unit, IRSTEA
BL1800354	BL1800354			Forestry Ecosystems Research Unit, IRSTEA
BL1800359	BL1800359			Forestry Ecosystems Research Unit, IRSTEA
BL1800360	BL1800360			Forestry Ecosystems Research Unit, IRSTEA
BL1800361	BL1800361			Forestry Ecosystems Research Unit, IRSTEA
BL1800362	BL1800362			Forestry Ecosystems Research Unit, IRSTEA
BL1800363	BL1800363			Forestry Ecosystems Research Unit, IRSTEA
BL1800364	BL1800364			Forestry Ecosystems Research Unit, IRSTEA
BL1800366	BL1800366			Forestry Ecosystems Research Unit, IRSTEA
BL1800367	BL1800367			Forestry Ecosystems Research Unit, IRSTEA
BL1800368	BL1800368			Forestry Ecosystems Research Unit, IRSTEA
BL1800369	BL1800369			Forestry Ecosystems Research Unit, IRSTEA
BL1800370	BL1800370			Forestry Ecosystems Research Unit, IRSTEA
BL1800371	BL1800371			Forestry Ecosystems Research Unit, IRSTEA
BL1800372	BL1800372			Forestry Ecosystems Research Unit, IRSTEA
BL1800373	BL1800373			Forestry Ecosystems Research Unit, IRSTEA
BL1800374	BL1800374			Forestry Ecosystems Research Unit, IRSTEA
BL1800375	BL1800375			Forestry Ecosystems Research Unit, IRSTEA
BL1800376	BL1800376			Forestry Ecosystems Research Unit, IRSTEA
BL1800377	BL1800377			Forestry Ecosystems Research Unit, IRSTEA
BL1800378	BL1800378			Forestry Ecosystems Research Unit, IRSTEA
BL1800379	BL1800379			Forestry Ecosystems Research Unit, IRSTEA
BL1800380	BL1800380			Forestry Ecosystems Research Unit, IRSTEA
BL1800381	BL1800381			Forestry Ecosystems Research Unit, IRSTEA
BL1800382	BL1800382			Forestry Ecosystems Research Unit, IRSTEA
BL1800383	BL1800383			Forestry Ecosystems Research Unit, IRSTEA
BL1800384	BL1800384			Forestry Ecosystems Research Unit, IRSTEA
BL1800385	BL1800385			Forestry Ecosystems Research Unit, IRSTEA
BL1800387	BL1800387			Forestry Ecosystems Research Unit, IRSTEA
BL1800388	BL1800388			Forestry Ecosystems Research Unit, IRSTEA
BL1800389	BL1800389			Forestry Ecosystems Research Unit, IRSTEA
BL1800390	BL1800390			Forestry Ecosystems Research Unit, IRSTEA
BL1800391	BL1800391			Forestry Ecosystems Research Unit, IRSTEA
BL1800392	BL1800392			Forestry Ecosystems Research Unit, IRSTEA
BL1800393	BL1800393			Forestry Ecosystems Research Unit, IRSTEA
BL1800394	BL1800394			Forestry Ecosystems Research Unit, IRSTEA
BL1800396	BL1800396			Forestry Ecosystems Research Unit, IRSTEA
BL1800397	BL1800397			Forestry Ecosystems Research Unit, IRSTEA
BL1800398	BL1800398			Forestry Ecosystems Research Unit, IRSTEA
BL1800400	BL1800400			Forestry Ecosystems Research Unit, IRSTEA
BL1800401	BL1800401			Forestry Ecosystems Research Unit, IRSTEA
BL1800402	BL1800402			Forestry Ecosystems Research Unit, IRSTEA
BL1800403	BL1800403			Forestry Ecosystems Research Unit, IRSTEA
BL1800404	BL1800404			Forestry Ecosystems Research Unit, IRSTEA
BL1800405	BL1800405			Forestry Ecosystems Research Unit, IRSTEA
BL1800406	BL1800406			Forestry Ecosystems Research Unit, IRSTEA
BL1800407	BL1800407			Forestry Ecosystems Research Unit, IRSTEA
BL1800408	BL1800408			Forestry Ecosystems Research Unit, IRSTEA
BL1800409	BL1800409			Forestry Ecosystems Research Unit, IRSTEA
BL1800410	BL1800410			Forestry Ecosystems Research Unit, IRSTEA
BL1800411	BL1800411			Forestry Ecosystems Research Unit, IRSTEA
BL1800412	BL1800412			Forestry Ecosystems Research Unit, IRSTEA
BL1800413	BL1800413			Forestry Ecosystems Research Unit, IRSTEA
BL1800414	BL1800414			Forestry Ecosystems Research Unit, IRSTEA
BL1800416	BL1800416			Forestry Ecosystems Research Unit, IRSTEA
BL1800417	BL1800417			Forestry Ecosystems Research Unit, IRSTEA
BL1800418	BL1800418			Forestry Ecosystems Research Unit, IRSTEA
BL1800420	BL1800420			Forestry Ecosystems Research Unit, IRSTEA
BL1800421	BL1800421			Forestry Ecosystems Research Unit, IRSTEA
BL1800422	BL1800422			Forestry Ecosystems Research Unit, IRSTEA
BL1800423	BL1800423			Forestry Ecosystems Research Unit, IRSTEA
BL1800425	BL1800425			Forestry Ecosystems Research Unit, IRSTEA
BL1800426	BL1800426			Forestry Ecosystems Research Unit, IRSTEA
BL1800427	BL1800427			Forestry Ecosystems Research Unit, IRSTEA
BL1800428	BL1800428			Forestry Ecosystems Research Unit, IRSTEA
BL1800429	BL1800429			Forestry Ecosystems Research Unit, IRSTEA
BL1800430	BL1800430			Forestry Ecosystems Research Unit, IRSTEA
BL1800431	BL1800431			Forestry Ecosystems Research Unit, IRSTEA
BL1800432	BL1800432			Forestry Ecosystems Research Unit, IRSTEA
BL1800433	BL1800433			Forestry Ecosystems Research Unit, IRSTEA
BL1800434	BL1800434			Forestry Ecosystems Research Unit, IRSTEA
BL1800435	BL1800435			Forestry Ecosystems Research Unit, IRSTEA
BL1800436	BL1800436			Forestry Ecosystems Research Unit, IRSTEA
BL1800437	BL1800437			Forestry Ecosystems Research Unit, IRSTEA
BL1800439	BL1800439			Forestry Ecosystems Research Unit, IRSTEA
BL1800440	BL1800440			Forestry Ecosystems Research Unit, IRSTEA
BL1800441	BL1800441			Forestry Ecosystems Research Unit, IRSTEA
BL1800442	BL1800442			Forestry Ecosystems Research Unit, IRSTEA
BL1800443	BL1800443			Forestry Ecosystems Research Unit, IRSTEA
BL1800444	BL1800444			Forestry Ecosystems Research Unit, IRSTEA
BL1800445	BL1800445			Forestry Ecosystems Research Unit, IRSTEA
BL1800446	BL1800446			Forestry Ecosystems Research Unit, IRSTEA
BL1800447	BL1800447			Forestry Ecosystems Research Unit, IRSTEA
BL1800448	BL1800448			Forestry Ecosystems Research Unit, IRSTEA
BL1800449	BL1800449			Forestry Ecosystems Research Unit, IRSTEA
BL1800451	BL1800451			Forestry Ecosystems Research Unit, IRSTEA
BL1800452	BL1800452			Forestry Ecosystems Research Unit, IRSTEA
BL1800453	BL1800453			Forestry Ecosystems Research Unit, IRSTEA
BL1800454	BL1800454			Forestry Ecosystems Research Unit, IRSTEA
BL1800455	BL1800455			Forestry Ecosystems Research Unit, IRSTEA
BL1800456	BL1800456			Forestry Ecosystems Research Unit, IRSTEA
BL1800457	BL1800457			Forestry Ecosystems Research Unit, IRSTEA
BL1800459	BL1800459			Forestry Ecosystems Research Unit, IRSTEA
BL1800460	BL1800460			Forestry Ecosystems Research Unit, IRSTEA
BL1800461	BL1800461			Forestry Ecosystems Research Unit, IRSTEA
BL1800462	BL1800462			Forestry Ecosystems Research Unit, IRSTEA
BL1800463	BL1800463			Forestry Ecosystems Research Unit, IRSTEA
BL1800464	BL1800464			Forestry Ecosystems Research Unit, IRSTEA
BL1800465	BL1800465			Forestry Ecosystems Research Unit, IRSTEA
BL1800466	BL1800466			Forestry Ecosystems Research Unit, IRSTEA
BL1800467	BL1800467			Forestry Ecosystems Research Unit, IRSTEA
BL1800468	BL1800468			Forestry Ecosystems Research Unit, IRSTEA
BL1800469	BL1800469			Forestry Ecosystems Research Unit, IRSTEA
BL1800470	BL1800470			Forestry Ecosystems Research Unit, IRSTEA
BL1800471	BL1800471			Forestry Ecosystems Research Unit, IRSTEA
BL1800472	BL1800472			Forestry Ecosystems Research Unit, IRSTEA
BL1800473	BL1800473			Forestry Ecosystems Research Unit, IRSTEA
BL1800474	BL1800474			Forestry Ecosystems Research Unit, IRSTEA
BL1800475	BL1800475			Forestry Ecosystems Research Unit, IRSTEA
BL1800476	BL1800476			Forestry Ecosystems Research Unit, IRSTEA
BL1800478	BL1800478			Forestry Ecosystems Research Unit, IRSTEA
BL1800479	BL1800479			Forestry Ecosystems Research Unit, IRSTEA
BL1800480	BL1800480			Forestry Ecosystems Research Unit, IRSTEA
BL1800481	BL1800481			Forestry Ecosystems Research Unit, IRSTEA
BL1800482	BL1800482			Forestry Ecosystems Research Unit, IRSTEA
BL1800483	BL1800483			Forestry Ecosystems Research Unit, IRSTEA
BL1800484	BL1800484			Forestry Ecosystems Research Unit, IRSTEA
BL1800485	BL1800485			Forestry Ecosystems Research Unit, IRSTEA
BL1800486	BL1800486			Forestry Ecosystems Research Unit, IRSTEA
BL1800487	BL1800487			Forestry Ecosystems Research Unit, IRSTEA
BL1800488	BL1800488			Forestry Ecosystems Research Unit, IRSTEA
BL1800489	BL1800489			Forestry Ecosystems Research Unit, IRSTEA
BL1800490	BL1800490			Forestry Ecosystems Research Unit, IRSTEA
BL1800491	BL1800491			Forestry Ecosystems Research Unit, IRSTEA
BL1800492	BL1800492			Forestry Ecosystems Research Unit, IRSTEA
BL1800493	BL1800493			Forestry Ecosystems Research Unit, IRSTEA
BL1800495	BL1800495			Forestry Ecosystems Research Unit, IRSTEA
BL1800496	BL1800496			Forestry Ecosystems Research Unit, IRSTEA
BL1800498	BL1800498			Forestry Ecosystems Research Unit, IRSTEA
BL1800499	BL1800499			Forestry Ecosystems Research Unit, IRSTEA
BL1800500	BL1800500			Forestry Ecosystems Research Unit, IRSTEA
BL1800501	BL1800501			Forestry Ecosystems Research Unit, IRSTEA
BL1800502	BL1800502			Forestry Ecosystems Research Unit, IRSTEA
BL1800503	BL1800503			Forestry Ecosystems Research Unit, IRSTEA
BL1800504	BL1800504			Forestry Ecosystems Research Unit, IRSTEA
BL1800505	BL1800505			Forestry Ecosystems Research Unit, IRSTEA
BL1800506	BL1800506			Forestry Ecosystems Research Unit, IRSTEA
BL1800507	BL1800507			Forestry Ecosystems Research Unit, IRSTEA
BL1800508	BL1800508			Forestry Ecosystems Research Unit, IRSTEA
BL1800509	BL1800509			Forestry Ecosystems Research Unit, IRSTEA
BL1800510	BL1800510			Forestry Ecosystems Research Unit, IRSTEA
BL1800511	BL1800511			Forestry Ecosystems Research Unit, IRSTEA
BL1800512	BL1800512			Forestry Ecosystems Research Unit, IRSTEA
BL1800513	BL1800513			Forestry Ecosystems Research Unit, IRSTEA
BL1800514	BL1800514			Forestry Ecosystems Research Unit, IRSTEA
BL1800515	BL1800515			Forestry Ecosystems Research Unit, IRSTEA
BL1800518	BL1800518			Forestry Ecosystems Research Unit, IRSTEA
BL1800519	BL1800519			Forestry Ecosystems Research Unit, IRSTEA
BL1800520	BL1800520			Forestry Ecosystems Research Unit, IRSTEA
BL1800521	BL1800521			Forestry Ecosystems Research Unit, IRSTEA
BL1800522	BL1800522			Forestry Ecosystems Research Unit, IRSTEA
BL1800523	BL1800523			Forestry Ecosystems Research Unit, IRSTEA
BL1800524	BL1800524			Forestry Ecosystems Research Unit, IRSTEA
BL1800525	BL1800525			Forestry Ecosystems Research Unit, IRSTEA
BL1800526	BL1800526			Forestry Ecosystems Research Unit, IRSTEA
BL1800527	BL1800527			Forestry Ecosystems Research Unit, IRSTEA
BL1800528	BL1800528			Forestry Ecosystems Research Unit, IRSTEA
BL1800529	BL1800529			Forestry Ecosystems Research Unit, IRSTEA
BL1800530	BL1800530			Forestry Ecosystems Research Unit, IRSTEA
BL1800531	BL1800531			Forestry Ecosystems Research Unit, IRSTEA
BL1800532	BL1800532			Forestry Ecosystems Research Unit, IRSTEA
BL1800533	BL1800533			Forestry Ecosystems Research Unit, IRSTEA
BL1800534	BL1800534			Forestry Ecosystems Research Unit, IRSTEA
BL1800537	BL1800537			Forestry Ecosystems Research Unit, IRSTEA
BL1800538	BL1800538			Forestry Ecosystems Research Unit, IRSTEA
BL1800541	BL1800541			Forestry Ecosystems Research Unit, IRSTEA
BL1800543	BL1800543			Forestry Ecosystems Research Unit, IRSTEA
BL1800544	BL1800544			Forestry Ecosystems Research Unit, IRSTEA
BL1800545	BL1800545			Forestry Ecosystems Research Unit, IRSTEA
BL1800546	BL1800546			Forestry Ecosystems Research Unit, IRSTEA
BL1800547	BL1800547			Forestry Ecosystems Research Unit, IRSTEA
BL1800550	BL1800550			Forestry Ecosystems Research Unit, IRSTEA
BL1800551	BL1800551			Forestry Ecosystems Research Unit, IRSTEA
BL1800552	BL1800552			Forestry Ecosystems Research Unit, IRSTEA
BL1800554	BL1800554			Forestry Ecosystems Research Unit, IRSTEA
BL1800556	BL1800556			Forestry Ecosystems Research Unit, IRSTEA
BL1800558	BL1800558			Forestry Ecosystems Research Unit, IRSTEA
BL1800559	BL1800559			Forestry Ecosystems Research Unit, IRSTEA
BL1800560	BL1800560			Forestry Ecosystems Research Unit, IRSTEA
BL1800561	BL1800561			Forestry Ecosystems Research Unit, IRSTEA
BL1800562	BL1800562			Forestry Ecosystems Research Unit, IRSTEA
BL1800563	BL1800563			Forestry Ecosystems Research Unit, IRSTEA
BL1800564	BL1800564			Forestry Ecosystems Research Unit, IRSTEA
BL1800565	BL1800565			Forestry Ecosystems Research Unit, IRSTEA
BL1800569	BL1800569			Forestry Ecosystems Research Unit, IRSTEA
BL1800572	BL1800572			Forestry Ecosystems Research Unit, IRSTEA
BL1800574	BL1800574			Forestry Ecosystems Research Unit, IRSTEA
BL1800576	BL1800576			Forestry Ecosystems Research Unit, IRSTEA
BL1800577	BL1800577			Forestry Ecosystems Research Unit, IRSTEA
BL1800580	BL1800580			Forestry Ecosystems Research Unit, IRSTEA
BL1800581	BL1800581			Forestry Ecosystems Research Unit, IRSTEA
BL1800582	BL1800582			Forestry Ecosystems Research Unit, IRSTEA
BL1800583	BL1800583			Forestry Ecosystems Research Unit, IRSTEA
BL1800584	BL1800584			Forestry Ecosystems Research Unit, IRSTEA
BL1800585	BL1800585			Forestry Ecosystems Research Unit, IRSTEA
BL1800586	BL1800586			Forestry Ecosystems Research Unit, IRSTEA
BL1800588	BL1800588			Forestry Ecosystems Research Unit, IRSTEA
BL1800589	BL1800589			Forestry Ecosystems Research Unit, IRSTEA
BL1800590	BL1800590			Forestry Ecosystems Research Unit, IRSTEA
BL1800591	BL1800591			Forestry Ecosystems Research Unit, IRSTEA
BL1800592	BL1800592			Forestry Ecosystems Research Unit, IRSTEA
BL1800593	BL1800593			Forestry Ecosystems Research Unit, IRSTEA
BL1800594	BL1800594			Forestry Ecosystems Research Unit, IRSTEA
BL1800596	BL1800596			Forestry Ecosystems Research Unit, IRSTEA
BL1800597	BL1800597			Forestry Ecosystems Research Unit, IRSTEA
BL1800598	BL1800598			Forestry Ecosystems Research Unit, IRSTEA
BL1800599	BL1800599			Forestry Ecosystems Research Unit, IRSTEA
BL1800602	BL1800602			Forestry Ecosystems Research Unit, IRSTEA
BL1800603	BL1800603			Forestry Ecosystems Research Unit, IRSTEA
BL1800604	BL1800604			Forestry Ecosystems Research Unit, IRSTEA
BL1800605	BL1800605			Forestry Ecosystems Research Unit, IRSTEA
BL1800606	BL1800606			Forestry Ecosystems Research Unit, IRSTEA
BL1800607	BL1800607			Forestry Ecosystems Research Unit, IRSTEA
BL1800609	BL1800609			Forestry Ecosystems Research Unit, IRSTEA
BL1800610	BL1800610			Forestry Ecosystems Research Unit, IRSTEA
BL1800611	BL1800611			Forestry Ecosystems Research Unit, IRSTEA
BL1800612	BL1800612			Forestry Ecosystems Research Unit, IRSTEA
BL1800613	BL1800613			Forestry Ecosystems Research Unit, IRSTEA
BL1800614	BL1800614			Forestry Ecosystems Research Unit, IRSTEA
BL1800615	BL1800615			Forestry Ecosystems Research Unit, IRSTEA
BL1800616	BL1800616			Forestry Ecosystems Research Unit, IRSTEA
BL1800617	BL1800617			Forestry Ecosystems Research Unit, IRSTEA
BL1800618	BL1800618			Forestry Ecosystems Research Unit, IRSTEA
BL1800619	BL1800619			Forestry Ecosystems Research Unit, IRSTEA
BL1800620	BL1800620			Forestry Ecosystems Research Unit, IRSTEA
BL1800621	BL1800621			Forestry Ecosystems Research Unit, IRSTEA
BL1800622	BL1800622			Forestry Ecosystems Research Unit, IRSTEA
BL1800623	BL1800623			Forestry Ecosystems Research Unit, IRSTEA
BL1800624	BL1800624			Forestry Ecosystems Research Unit, IRSTEA
BL1800625	BL1800625			Forestry Ecosystems Research Unit, IRSTEA
BL1800626	BL1800626			Forestry Ecosystems Research Unit, IRSTEA
BL1800627	BL1800627			Forestry Ecosystems Research Unit, IRSTEA
BL1800628	BL1800628			Forestry Ecosystems Research Unit, IRSTEA
BL1800629	BL1800629			Forestry Ecosystems Research Unit, IRSTEA
BL1800630	BL1800630			Forestry Ecosystems Research Unit, IRSTEA
BL1800631	BL1800631			Forestry Ecosystems Research Unit, IRSTEA
BL1800632	BL1800632			Forestry Ecosystems Research Unit, IRSTEA
BL1800633	BL1800633			Forestry Ecosystems Research Unit, IRSTEA
BL1800634	BL1800634			Forestry Ecosystems Research Unit, IRSTEA
BL1800635	BL1800635			Forestry Ecosystems Research Unit, IRSTEA
BL1800636	BL1800636			Forestry Ecosystems Research Unit, IRSTEA
BL1800637	BL1800637			Forestry Ecosystems Research Unit, IRSTEA
BL1800638	BL1800638			Forestry Ecosystems Research Unit, IRSTEA
BL1800639	BL1800639			Forestry Ecosystems Research Unit, IRSTEA
BL1800640	BL1800640			Forestry Ecosystems Research Unit, IRSTEA
BL1800641	BL1800641			Forestry Ecosystems Research Unit, IRSTEA
BL1800642	BL1800642			Forestry Ecosystems Research Unit, IRSTEA
BL1800643	BL1800643			Forestry Ecosystems Research Unit, IRSTEA
BL1800644	BL1800644			Forestry Ecosystems Research Unit, IRSTEA
BL1800645	BL1800645			Forestry Ecosystems Research Unit, IRSTEA
BL1800647	BL1800647			Forestry Ecosystems Research Unit, IRSTEA
BL1800648	BL1800648			Forestry Ecosystems Research Unit, IRSTEA
BL1800649	BL1800649			Forestry Ecosystems Research Unit, IRSTEA
BL1800651	BL1800651			Forestry Ecosystems Research Unit, IRSTEA
BL1800652	BL1800652			Forestry Ecosystems Research Unit, IRSTEA
BL1800654	BL1800654			Forestry Ecosystems Research Unit, IRSTEA
BL1800656	BL1800656			Forestry Ecosystems Research Unit, IRSTEA
BL1800657	BL1800657			Forestry Ecosystems Research Unit, IRSTEA
BL1800660	BL1800660			Forestry Ecosystems Research Unit, IRSTEA
BL1800661	BL1800661			Forestry Ecosystems Research Unit, IRSTEA
BL1800662	BL1800662			Forestry Ecosystems Research Unit, IRSTEA
BL1800663	BL1800663			Forestry Ecosystems Research Unit, IRSTEA
BL1800664	BL1800664			Forestry Ecosystems Research Unit, IRSTEA
BL1800666	BL1800666			Forestry Ecosystems Research Unit, IRSTEA
BL1800671	BL1800671			Forestry Ecosystems Research Unit, IRSTEA
BL1800672	BL1800672			Forestry Ecosystems Research Unit, IRSTEA
BL1800673	BL1800673			Forestry Ecosystems Research Unit, IRSTEA
BL1800674	BL1800674			Forestry Ecosystems Research Unit, IRSTEA
BL1800675	BL1800675			Forestry Ecosystems Research Unit, IRSTEA
BL1800676	BL1800676			Forestry Ecosystems Research Unit, IRSTEA
BL1800677	BL1800677			Forestry Ecosystems Research Unit, IRSTEA
BL1800678	BL1800678			Forestry Ecosystems Research Unit, IRSTEA
BL1800679	BL1800679			Forestry Ecosystems Research Unit, IRSTEA
BL1800680	BL1800680			Forestry Ecosystems Research Unit, IRSTEA
BL1800681	BL1800681			Forestry Ecosystems Research Unit, IRSTEA
BL1800682	BL1800682			Forestry Ecosystems Research Unit, IRSTEA
BL1800683	BL1800683			Forestry Ecosystems Research Unit, IRSTEA
BL1800684	BL1800684			Forestry Ecosystems Research Unit, IRSTEA
BL1800685	BL1800685			Forestry Ecosystems Research Unit, IRSTEA
BL1800686	BL1800686			Forestry Ecosystems Research Unit, IRSTEA
BL1800687	BL1800687			Forestry Ecosystems Research Unit, IRSTEA
BL1800688	BL1800688			Forestry Ecosystems Research Unit, IRSTEA
BL1800689	BL1800689			Forestry Ecosystems Research Unit, IRSTEA
BL1800690	BL1800690			Forestry Ecosystems Research Unit, IRSTEA
BL1800691	BL1800691			Forestry Ecosystems Research Unit, IRSTEA
BL1800692	BL1800692			Forestry Ecosystems Research Unit, IRSTEA
BL1800693	BL1800693			Forestry Ecosystems Research Unit, IRSTEA
BL1800694	BL1800694			Forestry Ecosystems Research Unit, IRSTEA
BL1800695	BL1800695			Forestry Ecosystems Research Unit, IRSTEA
BL1800696	BL1800696			Forestry Ecosystems Research Unit, IRSTEA
BL1800697	BL1800697			Forestry Ecosystems Research Unit, IRSTEA
BL1800698	BL1800698			Forestry Ecosystems Research Unit, IRSTEA
BL1800699	BL1800699			Forestry Ecosystems Research Unit, IRSTEA
BL1800700	BL1800700			Forestry Ecosystems Research Unit, IRSTEA
BL1800703	BL1800703			Forestry Ecosystems Research Unit, IRSTEA
BL1800704	BL1800704			Forestry Ecosystems Research Unit, IRSTEA
BL1800705	BL1800705			Forestry Ecosystems Research Unit, IRSTEA
BL1800706	BL1800706			Forestry Ecosystems Research Unit, IRSTEA
BL1800707	BL1800707			Forestry Ecosystems Research Unit, IRSTEA
BL1800708	BL1800708			Forestry Ecosystems Research Unit, IRSTEA
BL1800709	BL1800709			Forestry Ecosystems Research Unit, IRSTEA
BL1800710	BL1800710			Forestry Ecosystems Research Unit, IRSTEA
BL1800713	BL1800713			Forestry Ecosystems Research Unit, IRSTEA
BL1800714	BL1800714			Forestry Ecosystems Research Unit, IRSTEA
BL1800715	BL1800715			Forestry Ecosystems Research Unit, IRSTEA
BL1800716	BL1800716			Forestry Ecosystems Research Unit, IRSTEA
BL1800717	BL1800717			Forestry Ecosystems Research Unit, IRSTEA
MB00001	MB00001			University of Orleans
MB00002	MB00002			University of Orleans
MB00003	MB00003			University of Orleans
MB00006	MB00006			University of Orleans
MB00007	MB00007			University of Orleans
MB00008	MB00008			University of Orleans
MB00009	MB00009			University of Orleans
MB00010	MB00010			University of Orleans
MB00011	MB00011			University of Orleans
MB00012	MB00012			University of Orleans
MB00014	MB00014			University of Orleans
MB00015	MB00015			University of Orleans
MB00016	MB00016			University of Orleans
MB00017	MB00017			University of Orleans
MB00018	MB00018			University of Orleans
MB00019	MB00019			University of Orleans
MB00020	MB00020			University of Orleans
MB00022	MB00022			University of Orleans
MB00024	MB00024			University of Orleans
MB00025	MB00025			University of Orleans
MB00026	MB00026			University of Orleans
MB00027	MB00027			University of Orleans
MB00028	MB00028			University of Orleans
MB00029	MB00029			University of Orleans
MB00030	MB00030			University of Orleans
MB00031	MB00031			University of Orleans
MB00032	MB00032			University of Orleans
MB00033	MB00033			University of Orleans
MB00034	MB00034			University of Orleans
MB00035	MB00035			University of Orleans
MB00036	MB00036			University of Orleans
MB00037	MB00037			University of Orleans
MB00038	MB00038			University of Orleans
MB00039	MB00039			University of Orleans
MB00040	MB00040			University of Orleans
MB00041	MB00041			University of Orleans
MB00042	MB00042			University of Orleans
MB00043	MB00043			University of Orleans
MB00044	MB00044			University of Orleans
MB00045	MB00045			University of Orleans
MB00046	MB00046			University of Orleans
MB00047	MB00047			University of Orleans
MB00048	MB00048			University of Orleans
MB00050	MB00050			University of Orleans
MB00051	MB00051			University of Orleans
MB00052	MB00052			University of Orleans
MB00053	MB00053			University of Orleans
MB00054	MB00054			University of Orleans
MB00055	MB00055			University of Orleans
MB00056	MB00056			University of Orleans
MB00057	MB00057			University of Orleans
MB00058	MB00058			University of Orleans
MB00059	MB00059			University of Orleans
MB00061	MB00061			University of Orleans
MB00062	MB00062			University of Orleans
MB00063	MB00063			University of Orleans
MB00064	MB00064			University of Orleans
MB00066	MB00066			University of Orleans
MB00068	MB00068			University of Orleans
MB00069	MB00069			University of Orleans
MB00070	MB00070			University of Orleans
MB00072	MB00072			University of Orleans
MB00073	MB00073			University of Orleans
MB00074	MB00074			University of Orleans
MB00075	MB00075			University of Orleans
MB00076	MB00076			University of Orleans
MB00077	MB00077			University of Orleans
MB00080	MB00080			University of Orleans
MB00081	MB00081			University of Orleans
MB00082	MB00082			University of Orleans
MB00083	MB00083			University of Orleans
MB00084	MB00084			University of Orleans
MB00085	MB00085			University of Orleans
MB00086	MB00086			University of Orleans
MB00087	MB00087			University of Orleans
MB00088	MB00088			University of Orleans
MB00090	MB00090			University of Orleans
MB00091	MB00091			University of Orleans
MB00092	MB00092			University of Orleans
MB00093	MB00093			University of Orleans
MB00099	MB00099			University of Orleans
MB00100	MB00100			University of Orleans
MB00101	MB00101			University of Orleans
MB00102	MB00102			University of Orleans
MB00103	MB00103			University of Orleans
MB00104	MB00104			University of Orleans
MB00106	MB00106			University of Orleans
MB00107	MB00107			University of Orleans
MB00108	MB00108			University of Orleans
MB00109	MB00109			University of Orleans
MB00110	MB00110			University of Orleans
MB00111	MB00111			University of Orleans
MB00113	MB00113			University of Orleans
MB00115	MB00115			University of Orleans
MB00116	MB00116			University of Orleans
MB00117	MB00117			University of Orleans
MB00118	MB00118			University of Orleans
MB00119	MB00119			University of Orleans
MB00120	MB00120			University of Orleans
MB00122	MB00122			University of Orleans
MB00123	MB00123			University of Orleans
MB00124	MB00124			University of Orleans
MB00125	MB00125			University of Orleans
MB00126	MB00126			University of Orleans
MB00127	MB00127			University of Orleans
MB00128	MB00128			University of Orleans
MB00129	MB00129			University of Orleans
MB00132	MB00132			University of Orleans
MB00134	MB00134			University of Orleans
MB00135	MB00135			University of Orleans
MB00136	MB00136			University of Orleans
MB00137	MB00137			University of Orleans
MB00138	MB00138			University of Orleans
MB00139	MB00139			University of Orleans
MB00140	MB00140			University of Orleans
MB00141	MB00141			University of Orleans
MB00142	MB00142			University of Orleans
MB00143	MB00143			University of Orleans
MB00144	MB00144			University of Orleans
MB00145	MB00145			University of Orleans
MB00146	MB00146			University of Orleans
MB00147	MB00147			University of Orleans
MB00148	MB00148			University of Orleans
MB00149	MB00149			University of Orleans
MB00150	MB00150			University of Orleans
MB00151	MB00151			University of Orleans
MB00153	MB00153			University of Orleans
MB00154	MB00154			University of Orleans
MB00156	MB00156			University of Orleans
MB00157	MB00157			University of Orleans
MB00158	MB00158			University of Orleans
MB00159	MB00159			University of Orleans
MB00160	MB00160			University of Orleans
MB00162	MB00162			University of Orleans
MB00163	MB00163			University of Orleans
MB00164	MB00164			University of Orleans
MB00165	MB00165			University of Orleans
MB00166	MB00166			University of Orleans
MB00168	MB00168			University of Orleans
MB00169	MB00169			University of Orleans
MB00170	MB00170			University of Orleans
MB00171	MB00171			University of Orleans
MB00172	MB00172			University of Orleans
MB00173	MB00173			University of Orleans
MB00174	MB00174			University of Orleans
MB00175	MB00175			University of Orleans
MB00179	MB00179			University of Orleans
MB00184	MB00184			University of Orleans
MB00186	MB00186			University of Orleans
MB00187	MB00187			University of Orleans
MB00189	MB00189			University of Orleans
MB00190	MB00190			University of Orleans
MB00194	MB00194			University of Orleans
MB00195	MB00195			University of Orleans
MB00196	MB00196			University of Orleans
MB00197	MB00197			University of Orleans
MB00198	MB00198			University of Orleans
MB00199	MB00199			University of Orleans
MB00200	MB00200			University of Orleans
MB00201	MB00201			University of Orleans
MB00203	MB00203			University of Orleans
MB00204	MB00204			University of Orleans
MB00206	MB00206			University of Orleans
MB00207	MB00207			University of Orleans
MB00209	MB00209			University of Orleans
MB00210	MB00210			University of Orleans
MB00211	MB00211			University of Orleans
MB00212	MB00212			University of Orleans
MB00214	MB00214			University of Orleans
MB00215	MB00215			University of Orleans
MB00216	MB00216			University of Orleans
MB00217	PO-PT-8803			University of Orleans
MB00218	PO-PT-8804			University of Orleans
MB00219	PO-PT-8805			University of Orleans
MB00220	PO-PT-8806			University of Orleans
MB00221	PO-PT-8807			University of Orleans
MB00222	PO-PT-8808			University of Orleans
MB00223	PO-PT-8809			University of Orleans
MB00224	PO-PT-8810			University of Orleans
MB00225	PO-PT-8811			University of Orleans
MB00226	PO-PT-8812			University of Orleans
MB00227	PO-PT-8813			University of Orleans
MB00228	MB00228			University of Orleans
MB00229	PO-PT-8815			University of Orleans
MB00230	PO-PT-8816			University of Orleans
MB00233	PO-PT-8819			University of Orleans
MB00234	PO-PT-8820			University of Orleans
MB00235	PO-PT-8821			University of Orleans
MB00236	PO-PT-8822			University of Orleans
MB00239	PO-PT-8825			University of Orleans
MB00240	PO-PT-8829			University of Orleans
MB00241	PO-PT-8830			University of Orleans
MB00242	PO-PT-8831			University of Orleans
MB00243	PO-PT-8832			University of Orleans
MB00244	PO-PT-8833			University of Orleans
MB00245	PO-PT-8834			University of Orleans
MB00246	PO-PT-8835			University of Orleans
MB00247	PO-PT-8836			University of Orleans
MB00249	PO-PT-8838			University of Orleans
MB00250	PO-PT-8839			University of Orleans
MB00251	PO-PT-8840			University of Orleans
MB00252	PO-PT-8841			University of Orleans
MB00253	PO-PT-8842			University of Orleans
MB00254	PO-PT-8843			University of Orleans
MB00255	PO-PT-8845			University of Orleans
MB00256	PO-PT-8846			University of Orleans
MB00257	PO-PT-8847			University of Orleans
MB00258	PO-PT-8848			University of Orleans
MB00259	PO-PT-8849			University of Orleans
MB00260	PO-PT-8850			University of Orleans
MB00261	PO-PT-8851			University of Orleans
MB00262	PO-PT-8852			University of Orleans
MB00263	PO-PT-8853			University of Orleans
MB00264	PO-PT-8854			University of Orleans
MB00265	PO-PT-8855			University of Orleans
MB00266	PO-PT-8856			University of Orleans
MB00267	PO-PT-8857			University of Orleans
MB00274	PO-PT-8864			University of Orleans
MB00275	PO-PT-8865			University of Orleans
MB00276	PO-PT-8866			University of Orleans
MB00281	PO-PT-8871			University of Orleans
MB00282	PO-PT-8872			University of Orleans
MB00284	PO-PT-8874			University of Orleans
MB00285	PO-PT-8875			University of Orleans
MB00286	PO-PT-8876			University of Orleans
MB00287	PO-PT-8877			University of Orleans
MB00288	PO-PT-8878			University of Orleans
MB00289	PO-PT-8879			University of Orleans
MB00290	PO-PT-8880			University of Orleans
MB00291	PO-PT-8884			University of Orleans
MB00292	PO-PT-8885			University of Orleans
MB00293	PO-PT-8886			University of Orleans
MB00294	PO-PT-8887			University of Orleans
MB00295	PO-PT-8888			University of Orleans
MB00296	PO-PT-8889			University of Orleans
MB00297	PO-PT-8890			University of Orleans
MB00299	PO-PT-8893			University of Orleans
MB00300	PO-PT-8894			University of Orleans
MB00301	PO-PT-8895			University of Orleans
MB00302	PO-PT-8896			University of Orleans
MB00304	PO-PT-8898			University of Orleans
MB00305	PO-PT-8899			University of Orleans
MB00306	PO-PT-8900			University of Orleans
MB00307	PO-PT-8901			University of Orleans
MB00308	PO-PT-8903			University of Orleans
MB00309	PO-PT-8905			University of Orleans
MB00310	PO-PT-8906			University of Orleans
MB00311	PO-PT-8907			University of Orleans
MB00312	PO-PT-8908			University of Orleans
MB00313	PO-PT-8909			University of Orleans
MB00314	PO-PT-8910			University of Orleans
MB00315	PO-PT-8911			University of Orleans
MB00316	PO-PT-8912			University of Orleans
MB00317	PO-PT-8913			University of Orleans
MB00318	PO-PT-8914			University of Orleans
MB00319	PO-PT-8915			University of Orleans
MB00320	PO-PT-8916			University of Orleans
MB00321	PO-PT-8917			University of Orleans
MB00322	PO-PT-8918			University of Orleans
MB00323	PO-PT-8919			University of Orleans
MB00324	PO-PT-8920			University of Orleans
MB00325	PO-PT-8921			University of Orleans
MB00328	PO-PT-8924			University of Orleans
MB00329	PO-PT-8925			University of Orleans
MB00330	PO-PT-8926			University of Orleans
MB00331	PO-PT-8927			University of Orleans
MB00332	PO-PT-8928			University of Orleans
MB00333	PO-PT-8929			University of Orleans
MB00334	PO-PT-8930			University of Orleans
MB00335	PO-PT-8931			University of Orleans
MB00336	PO-PT-8932			University of Orleans
MB00338	PO-PT-8934			University of Orleans
MB00340	PO-PT-8936			University of Orleans
MB00341	PO-PT-8937			University of Orleans
MB00342	PO-PT-8938			University of Orleans
MB00343	PO-PT-8939			University of Orleans
MB00344	PO-PT-8940			University of Orleans
MB00345	PO-PT-8941			University of Orleans
MB00346	PO-PT-8942			University of Orleans
MB00347	PO-PT-8943			University of Orleans
MB00350	PO-PT-8946			University of Orleans
MB00351	PO-PT-8947			University of Orleans
MB00352	PO-PT-8948			University of Orleans
MB00353	PO-PT-8949			University of Orleans
MB00354	PO-PT-8950			University of Orleans
MB00355	PO-PT-8951			University of Orleans
MB00356	PO-PT-8952			University of Orleans
MB00357	PO-PT-8953			University of Orleans
MB00358	PO-PT-8954			University of Orleans
MB00359	PO-PT-8955			University of Orleans
MB00360	PO-PT-8956			University of Orleans
MB00361	PO-PT-8957			University of Orleans
MB00362	PO-PT-8958			University of Orleans
MB00363	PO-PT-8959			University of Orleans
MB00364	PO-PT-8960			University of Orleans
MB00365	PO-PT-8961			University of Orleans
MB00367	PO-PT-8963			University of Orleans
MB00368	PO-PT-8964			University of Orleans
MB00369	PO-PT-8965			University of Orleans
MB00370	PO-PT-8966			University of Orleans
MB00371	PO-PT-8967			University of Orleans
MB00372	PO-PT-8968			University of Orleans
MB00373	PO-PT-8969			University of Orleans
MB00374	PO-PT-8970			University of Orleans
MB00375	PO-PT-8971			University of Orleans
MB00376	PO-PT-8972			University of Orleans
MB00378	PO-PT-8974			University of Orleans
MB00380	PO-PT-8976			University of Orleans
MB00381	PO-PT-8977			University of Orleans
MB00383	PO-PT-8979			University of Orleans
MB00384	PO-PT-8980			University of Orleans
MB00385	PO-PT-8981			University of Orleans
MB00386	PO-PT-8982			University of Orleans
MB00387	PO-PT-8983			University of Orleans
MB00388	PO-PT-8984			University of Orleans
MB00389	PO-PT-8985			University of Orleans
MB00390	PO-PT-8986			University of Orleans
MB00391	PO-PT-8987			University of Orleans
MB00392	PO-PT-8988			University of Orleans
MB00393	PO-PT-8989			University of Orleans
MB00394	PO-PT-8990			University of Orleans
MB00395	PO-PT-8991			University of Orleans
MB00397	PO-PT-8993			University of Orleans
MB00398	PO-PT-8994			University of Orleans
MB00399	PO-PT-8995			University of Orleans
MB00401	PO-PT-8997			University of Orleans
MB00402	PO-PT-8998			University of Orleans
MB00403	PO-PT-9000			University of Orleans
MB00404	PO-PT-9001			University of Orleans
MB00405	PO-PT-9002			University of Orleans
MB00406	PO-PT-9003			University of Orleans
MB00407	PO-PT-9004			University of Orleans
MB00410	PO-PT-9011			University of Orleans
MB00411	PO-PT-9012			University of Orleans
MB00412	PO-PT-9013			University of Orleans
MB00413	PO-PT-9014			University of Orleans
MB00414	PO-PT-9015			University of Orleans
MB00416	PO-PT-9017			University of Orleans
MB00419	PO-PT-9020			University of Orleans
MB00420	PO-PT-9021			University of Orleans
MB00421	PO-PT-9024			University of Orleans
MB00422	PO-PT-9025			University of Orleans
MB00423	PO-PT-9026			University of Orleans
MB00424	PO-PT-9027			University of Orleans
MB00425	PO-PT-9028			University of Orleans
MB00426	PO-PT-9029			University of Orleans
MB00427	PO-PT-9032			University of Orleans
MB00428	PO-PT-9033			University of Orleans
MB00429	PO-PT-9034			University of Orleans
MB00430	PO-PT-9035			University of Orleans
MB00431	PO-PT-9037			University of Orleans
MB00432	PO-PT-9038			University of Orleans
MB00433	PO-PT-9039			University of Orleans
MB00434	PO-PT-9040			University of Orleans
MB00435	PO-PT-9041			University of Orleans
MB00436	PO-PT-9042			University of Orleans
MB00438	PO-PT-9044			University of Orleans
MB00439	PO-PT-9045			University of Orleans
MB00440	PO-PT-9046			University of Orleans
MB00441	PO-PT-9047			University of Orleans
MB00442	PO-PT-9048			University of Orleans
MB00443	PO-PT-9049			University of Orleans
MB00444	PO-PT-9050			University of Orleans
MB00445	PO-PT-9051			University of Orleans
MB00446	PO-PT-9052			University of Orleans
MB00447	PO-PT-9053			University of Orleans
MB00448	PO-PT-9054			University of Orleans
MB00449	PO-PT-9055			University of Orleans
MB00450	PO-PT-9056			University of Orleans
MB00451	PO-PT-9057			University of Orleans
MB00452	PO-PT-9058			University of Orleans
MB00453	PO-PT-9059			University of Orleans
MB00454	PO-PT-9060			University of Orleans
MB00455	PO-PT-9061			University of Orleans
MB00456	PO-PT-9062			University of Orleans
MB00457	PO-PT-9063			University of Orleans
MB00458	PO-PT-9064			University of Orleans
MB00459	PO-PT-9065			University of Orleans
MB00460	PO-PT-9066			University of Orleans
MB00461	PO-PT-9067			University of Orleans
MB00462	PO-PT-9068			University of Orleans
MB00463	PO-PT-9069			University of Orleans
MB00464	PO-PT-9070			University of Orleans
MB00465	PO-PT-9071			University of Orleans
MB00466	PO-PT-9072			University of Orleans
MB00467	PO-PT-9074			University of Orleans
MB00468	PO-PT-9075			University of Orleans
MB00469	PO-PT-9076			University of Orleans
MB00470	PO-PT-9077			University of Orleans
MB00471	PO-PT-9078			University of Orleans
MB00472	PO-PT-9079			University of Orleans
MB00473	PO-PT-9080			University of Orleans
MB00474	PO-PT-9081			University of Orleans
MB00475	PO-PT-9082			University of Orleans
MB00476	PO-PT-9083			University of Orleans
MB00477	PO-PT-9084			University of Orleans
MB00478	PO-PT-9085			University of Orleans
MB00479	PO-PT-9086			University of Orleans
MB00480	PO-PT-9087			University of Orleans
MB00481	PO-PT-9088			University of Orleans
MB00482	PO-PT-9089			University of Orleans
MB00483	PO-PT-9090			University of Orleans
MB00484	PO-PT-9091			University of Orleans
MB00485	PO-PT-9092			University of Orleans
MB00486	PO-PT-9093			University of Orleans
MB00487	PO-PT-9094			University of Orleans
MB00488	PO-PT-9095			University of Orleans
MB00489	PO-PT-9096			University of Orleans
MB00490	PO-PT-9097			University of Orleans
MB00491	PO-PT-9098			University of Orleans
MB00492	PO-PT-9099			University of Orleans
MB00493	PO-PT-9100			University of Orleans
MB00494	PO-PT-9101			University of Orleans
MB00495	PO-PT-9102			University of Orleans
MB00496	PO-PT-9103			University of Orleans
MB00497	PO-PT-9104			University of Orleans
MB00498	PO-PT-9105			University of Orleans
MB00499	PO-PT-9106			University of Orleans
MB00500	PO-PT-9107			University of Orleans
MB00501	PO-PT-9108			University of Orleans
MB00503	PO-PT-9110			University of Orleans
MB00504	PO-PT-9111			University of Orleans
MB00505	PO-PT-9112			University of Orleans
MB00506	PO-PT-9113			University of Orleans
MB00507	PO-PT-9114			University of Orleans
MB00508	PO-PT-9115			University of Orleans
MB00510	PO-PT-9117			University of Orleans
MB00511	PO-PT-9118			University of Orleans
MB00512	PO-PT-9119			University of Orleans
MB00513	PO-PT-9120			University of Orleans
MB00514	PO-PT-9121			University of Orleans
MB00515	PO-PT-9122			University of Orleans
MB00516	PO-PT-9123			University of Orleans
MB00517	PO-PT-9124			University of Orleans
MB00519	PO-PT-9126			University of Orleans
MB00520	PO-PT-9127			University of Orleans
MB00521	PO-PT-9128			University of Orleans
MB00523	PO-PT-9130			University of Orleans
MB00525	PO-PT-9132			University of Orleans
MB00526	PO-PT-9133			University of Orleans
MB00527	PO-PT-9134			University of Orleans
MB00528	PO-PT-9135			University of Orleans
MB00529	PO-PT-9136			University of Orleans
MB00530	PO-PT-9137			University of Orleans
MB00531	PO-PT-9138			University of Orleans
MB00532	PO-PT-9139			University of Orleans
MB00533	PO-PT-9140			University of Orleans
MB00534	PO-PT-9141			University of Orleans
MB00536	PO-PT-9143			University of Orleans
MB00538	PO-PT-9145			University of Orleans
MB00539	PO-PT-9146			University of Orleans
MB00544	PO-PT-9151			University of Orleans
MB00547	PO-PT-9154			University of Orleans
MB00548	PO-PT-9155			University of Orleans
MB00549	PO-PT-9158			University of Orleans
MB00550	PO-PT-9159			University of Orleans
MB00551	PO-PT-9160			University of Orleans
MB00552	PO-PT-9161			University of Orleans
MB00553	PO-PT-9162			University of Orleans
MB00554	PO-PT-9163			University of Orleans
MB00555	PO-PT-9164			University of Orleans
MB00556	PO-PT-9165			University of Orleans
MB00559	PO-PT-9168			University of Orleans
MB00560	PO-PT-9169			University of Orleans
MB00561	PO-PT-9170			University of Orleans
MB00562	PO-PT-9171			University of Orleans
MB00563	PO-PT-9172			University of Orleans
MB00564	PO-PT-9173			University of Orleans
MB00565	PO-PT-9174			University of Orleans
MB00566	PO-PT-9175			University of Orleans
MB00567	PO-PT-9176			University of Orleans
MB00568	PO-PT-9177			University of Orleans
MB00569	PO-PT-9178			University of Orleans
MB00570	PO-PT-9179			University of Orleans
MB00571	PO-PT-9180			University of Orleans
MB00572	PO-PT-9181			University of Orleans
MB00573	PO-PT-9182			University of Orleans
MB00574	PO-PT-9183			University of Orleans
MB00577	PO-PT-9186			University of Orleans
MB00578	PO-PT-9187			University of Orleans
MB00579	PO-PT-9188			University of Orleans
MB00580	PO-PT-9189			University of Orleans
MB00581	PO-PT-9190			University of Orleans
MB00582	PO-PT-9191			University of Orleans
MB00583	PO-PT-9192			University of Orleans
MB00584	PO-PT-9193			University of Orleans
MB00585	PO-PT-9194			University of Orleans
MB00586	PO-PT-9195			University of Orleans
MB00587	PO-PT-9196			University of Orleans
MB00588	PO-PT-9197			University of Orleans
MB00589	PO-PT-9198			University of Orleans
MB00590	PO-PT-9199			University of Orleans
MB00591	PO-PT-9200			University of Orleans
MB00592	PO-PT-9201			University of Orleans
MB00593	PO-PT-9202			University of Orleans
MB00595	PO-PT-9204			University of Orleans
MB00596	PO-PT-9205			University of Orleans
MB00597	PO-PT-9206			University of Orleans
MB00599	PO-PT-9213			University of Orleans
MB00600	PO-PT-9214			University of Orleans
MB00601	PO-PT-9215			University of Orleans
MB00602	PO-PT-9216			University of Orleans
MB00603	PO-PT-9223			University of Orleans
MB00604	PO-PT-9224			University of Orleans
MB00606	PO-PT-9226			University of Orleans
MB00607	PO-PT-9227			University of Orleans
MB00608	PO-PT-9228			University of Orleans
MB00609	PO-PT-9229			University of Orleans
MB00610	PO-PT-9230			University of Orleans
MB00611	PO-PT-9231			University of Orleans
MB00612	PO-PT-9232			University of Orleans
MB00613	PO-PT-9233			University of Orleans
MB00614	PO-PT-9237			University of Orleans
MB00615	PO-PT-9238			University of Orleans
MB00616	PO-PT-9239			University of Orleans
MB00617	PO-PT-9240			University of Orleans
MB00618	PO-PT-9241			University of Orleans
MB00619	PO-PT-9242			University of Orleans
MB00620	PO-PT-9243			University of Orleans
MB00621	PO-PT-9244			University of Orleans
MB00622	PO-PT-9245			University of Orleans
MB00623	PO-PT-9246			University of Orleans
MB00624	PO-PT-9247			University of Orleans
MB00625	PO-PT-9248			University of Orleans
MB00626	PO-PT-9252			University of Orleans
MB00627	PO-PT-9253			University of Orleans
MB00628	PO-PT-9254			University of Orleans
MB00630	PO-PT-9256			University of Orleans
MB00631	PO-PT-9257			University of Orleans
MB00632	PO-PT-9258			University of Orleans
MB00633	PO-PT-9259			University of Orleans
MB00636	PO-PT-9262			University of Orleans
MB00637	PO-PT-9263			University of Orleans
MB00639	PO-PT-9265			University of Orleans
MB00640	PO-PT-9268			University of Orleans
MB00641	PO-PT-9269			University of Orleans
MB00642	PO-PT-9270			University of Orleans
MB00643	PO-PT-9271			University of Orleans
MB00644	PO-PT-9272			University of Orleans
MB00645	PO-PT-9275			University of Orleans
MB00646	PO-PT-9276			University of Orleans
MB00647	PO-PT-9277			University of Orleans
MB00648	PO-PT-9278			University of Orleans
MB00649	PO-PT-9279			University of Orleans
MB00650	PO-PT-9280			University of Orleans
MB00651	PO-PT-9281			University of Orleans
MB00652	PO-PT-9282			University of Orleans
MB00653	PO-PT-9283			University of Orleans
MB00654	PO-PT-9284			University of Orleans
MB00655	PO-PT-9285			University of Orleans
MB00656	PO-PT-9286			University of Orleans
MB00657	PO-PT-9287			University of Orleans
MB00658	PO-PT-9288			University of Orleans
MB00659	PO-PT-9289			University of Orleans
MB00660	PO-PT-9290			University of Orleans
MB00661	PO-PT-9291			University of Orleans
MB00662	PO-PT-9292			University of Orleans
MB00663	PO-PT-9293			University of Orleans
MB00664	PO-PT-9294			University of Orleans
MB00665	PO-PT-9295			University of Orleans
MB00666	PO-PT-9296			University of Orleans
MB00667	PO-PT-9297			University of Orleans
MB00668	PO-PT-9298			University of Orleans
MB00669	PO-PT-9299			University of Orleans
MB00670	PO-PT-9300			University of Orleans
MB00671	PO-PT-9301			University of Orleans
MB00672	PO-PT-9302			University of Orleans
MB00673	PO-PT-9303			University of Orleans
MB00674	PO-PT-9304			University of Orleans
MB00675	PO-PT-9305			University of Orleans
MB00676	PO-PT-9306			University of Orleans
MB00677	PO-PT-9307			University of Orleans
MB00678	PO-PT-9308			University of Orleans
MB00679	PO-PT-9309			University of Orleans
MB00680	PO-PT-9310			University of Orleans
MB00681	PO-PT-9311			University of Orleans
MB00682	PO-PT-9312			University of Orleans
MB00683	PO-PT-9313			University of Orleans
MB00684	PO-PT-9314			University of Orleans
MB00685	PO-PT-9315			University of Orleans
MB00686	PO-PT-9316			University of Orleans
MB00687	PO-PT-9317			University of Orleans
MB00688	PO-PT-9318			University of Orleans
MB00689	PO-PT-9319			University of Orleans
MB00690	PO-PT-9320			University of Orleans
MB00691	PO-PT-9321			University of Orleans
MB00692	PO-PT-9322			University of Orleans
MB00693	PO-PT-9323			University of Orleans
MB00694	PO-PT-9324			University of Orleans
MB00695	PO-PT-9325			University of Orleans
MB00696	PO-PT-9326			University of Orleans
MB00698	PO-PT-9328			University of Orleans
MB00699	PO-PT-9329			University of Orleans
MB00700	PO-PT-9330			University of Orleans
MB00701	PO-PT-9331			University of Orleans
MB00702	PO-PT-9332			University of Orleans
MB00703	PO-PT-9333			University of Orleans
MB00704	PO-PT-9334			University of Orleans
MB00705	PO-PT-9335			University of Orleans
MB00706	PO-PT-9336			University of Orleans
MB00708	PO-PT-9338			University of Orleans
MB00709	PO-PT-9339			University of Orleans
MB00710	PO-PT-9340			University of Orleans
MB00711	PO-PT-9341			University of Orleans
MB00712	PO-PT-9342			University of Orleans
MB00713	PO-PT-9343			University of Orleans
MB00714	PO-PT-9344			University of Orleans
MB00715	PO-PT-9345			University of Orleans
MB00717	PO-PT-9347			University of Orleans
MB00718	PO-PT-9348			University of Orleans
MB00719	PO-PT-9349			University of Orleans
MB00721	PO-PT-9351			University of Orleans
MB00722	PO-PT-9352			University of Orleans
MB00723	PO-PT-9353			University of Orleans
MB00724	PO-PT-9354			University of Orleans
MB00725	PO-PT-9355			University of Orleans
MB00726	PO-PT-9356			University of Orleans
MB00727	PO-PT-9357			University of Orleans
MB00728	PO-PT-9358			University of Orleans
MB00729	PO-PT-9359			University of Orleans
MB00730	PO-PT-9360			University of Orleans
MB00731	PO-PT-9361			University of Orleans
MB00732	PO-PT-9362			University of Orleans
MB00733	PO-PT-9363			University of Orleans
MB00734	PO-PT-9364			University of Orleans
MB00735	PO-PT-9365			University of Orleans
MB00736	PO-PT-9366			University of Orleans
MB00737	PO-PT-9367			University of Orleans
MB00738	PO-PT-9368			University of Orleans
MB00739	PO-PT-9369			University of Orleans
MB00740	PO-PT-9370			University of Orleans
MB00741	PO-PT-9371			University of Orleans
MB00742	PO-PT-9372			University of Orleans
MB00744	PO-PT-9374			University of Orleans
MB00745	PO-PT-9375			University of Orleans
MB00746	PO-PT-9376			University of Orleans
MB00747	PO-PT-9377			University of Orleans
MB00748	PO-PT-9378			University of Orleans
MB00749	PO-PT-9379			University of Orleans
MB00750	PO-PT-9380			University of Orleans
MB00751	PO-PT-9381			University of Orleans
MB00752	PO-PT-9382			University of Orleans
MB00753	PO-PT-9383			University of Orleans
MB00754	PO-PT-9384			University of Orleans
MB00755	PO-PT-9385			University of Orleans
MB00756	PO-PT-9386			University of Orleans
MB00757	PO-PT-9387			University of Orleans
MB00758	PO-PT-9388			University of Orleans
MB00759	PO-PT-9389			University of Orleans
MB00760	PO-PT-9390			University of Orleans
MB00761	PO-PT-9391			University of Orleans
MB00762	PO-PT-9392			University of Orleans
MB00763	PO-PT-9393			University of Orleans
MB00764	PO-PT-9394			University of Orleans
MB00765	PO-PT-9395			University of Orleans
MB00766	PO-PT-9396			University of Orleans
MB00767	PO-PT-9397			University of Orleans
MB00768	PO-PT-9398			University of Orleans
MB00769	PO-PT-9399			University of Orleans
MB00770	PO-PT-9400			University of Orleans
MB00771	PO-PT-9401			University of Orleans
MB00772	PO-PT-9402			University of Orleans
MB00773	PO-PT-9405			University of Orleans
MB00774	PO-PT-9406			University of Orleans
MB00775	PO-PT-9407			University of Orleans
MB00776	PO-PT-9408			University of Orleans
MB00777	PO-PT-9409			University of Orleans
MB00778	PO-PT-9410			University of Orleans
MB00779	PO-PT-9411			University of Orleans
MB00780	PO-PT-9412			University of Orleans
MB00781	PO-PT-9413			University of Orleans
MB00782	PO-PT-9414			University of Orleans
MB00784	PO-PT-9416			University of Orleans
MB00785	PO-PT-9417			University of Orleans
MB00786	PO-PT-9418			University of Orleans
MB00787	PO-PT-9419			University of Orleans
MB00788	PO-PT-9420			University of Orleans
MB00789	PO-PT-9421			University of Orleans
MB00790	PO-PT-9422			University of Orleans
MB00791	PO-PT-9423			University of Orleans
MB00792	PO-PT-9424			University of Orleans
MB00793	PO-PT-9426			University of Orleans
MB00794	PO-PT-9427			University of Orleans
MB00795	PO-PT-9428			University of Orleans
MB00796	PO-PT-9429			University of Orleans
MB00797	PO-PT-9430			University of Orleans
MB00798	PO-PT-9431			University of Orleans
MB00799	PO-PT-9432			University of Orleans
MB00800	PO-PT-9433			University of Orleans
MB00801	PO-PT-9434			University of Orleans
MB00802	PO-PT-9435			University of Orleans
MB00803	PO-PT-9436			University of Orleans
MB00804	PO-PT-9437			University of Orleans
MB00805	PO-PT-9438			University of Orleans
MB00806	PO-PT-9439			University of Orleans
MB00807	PO-PT-9440			University of Orleans
MB00808	PO-PT-9441			University of Orleans
MB00809	PO-PT-9442			University of Orleans
MB00810	PO-PT-9443			University of Orleans
MB00811	PO-PT-9444			University of Orleans
MB00812	PO-PT-9445			University of Orleans
MB00813	PO-PT-9446			University of Orleans
MB00814	PO-PT-9447			University of Orleans
MB00815	PO-PT-9448			University of Orleans
MB00816	PO-PT-9449			University of Orleans
MB00817	PO-PT-9450			University of Orleans
MB00818	PO-PT-9451			University of Orleans
MB00819	PO-PT-9452			University of Orleans
MB00820	PO-PT-9453			University of Orleans
MB00821	PO-PT-9454			University of Orleans
MB00822	PO-PT-9455			University of Orleans
MB00823	PO-PT-9456			University of Orleans
MB00824	PO-PT-9457			University of Orleans
MB00825	PO-PT-9458			University of Orleans
MB00826	PO-PT-9459			University of Orleans
MB00827	PO-PT-9460			University of Orleans
MB00828	PO-PT-9463			University of Orleans
MB00829	PO-PT-9464			University of Orleans
MB00830	PO-PT-9465			University of Orleans
MB00831	PO-PT-9466			University of Orleans
MB00832	PO-PT-9471			University of Orleans
MB00833	PO-PT-9472			University of Orleans
MB00834	PO-PT-9473			University of Orleans
MB00836	PO-PT-9475			University of Orleans
MB00837	PO-PT-9476			University of Orleans
MB00838	PO-PT-9477			University of Orleans
MB00839	PO-PT-9478			University of Orleans
MB00840	PO-PT-9479			University of Orleans
MB00841	PO-PT-9480			University of Orleans
MB00842	PO-PT-9481			University of Orleans
MB00844	PO-PT-9483			University of Orleans
MB00845	PO-PT-9484			University of Orleans
MB00846	PO-PT-9485			University of Orleans
MB00847	PO-PT-9486			University of Orleans
MB00849	PO-PT-9488			University of Orleans
MB00850	PO-PT-9489			University of Orleans
MB00851	PO-PT-9490			University of Orleans
MB00852	PO-PT-9491			University of Orleans
MB00853	PO-PT-9492			University of Orleans
MB00854	PO-PT-9493			University of Orleans
MB00857	PO-PT-9499			University of Orleans
MB00858	PO-PT-9500			University of Orleans
MB00859	PO-PT-9501			University of Orleans
MB00860	PO-PT-9508			University of Orleans
MB00861	PO-PT-9509			University of Orleans
MB00862	PO-PT-9510			University of Orleans
MB00863	PO-PT-9511			University of Orleans
MB00865	PO-PT-9513			University of Orleans
MB00866	PO-PT-9514			University of Orleans
MB00867	PO-PT-9515			University of Orleans
MB00868	PO-PT-9516			University of Orleans
MB00869	PO-PT-9517			University of Orleans
MB00870	PO-PT-9518			University of Orleans
MB00871	PO-PT-9519			University of Orleans
MB00872	PO-PT-9520			University of Orleans
MB00873	PO-PT-9521			University of Orleans
MB00874	PO-PT-9522			University of Orleans
MB00875	PO-PT-9523			University of Orleans
MB00876	PO-PT-9524			University of Orleans
MB00879	PO-PT-9527			University of Orleans
MB00880	PO-PT-9528			University of Orleans
MB00882	PO-PT-9530			University of Orleans
MB00883	PO-PT-9531			University of Orleans
MB00884	PO-PT-9532			University of Orleans
MB00886	PO-PT-9534			University of Orleans
MB00887	PO-PT-9535			University of Orleans
MB00888	PO-PT-9536			University of Orleans
MB00889	PO-PT-9537			University of Orleans
MB00891	PO-PT-9539			University of Orleans
MB00892	PO-PT-9540			University of Orleans
MB00898	PO-PT-9547			University of Orleans
MB00899	PO-PT-9548			University of Orleans
MB00900	PO-PT-9549			University of Orleans
MB00901	PO-PT-9550			University of Orleans
MB00902	PO-PT-9551			University of Orleans
MB00903	PO-PT-9552			University of Orleans
MB00904	PO-PT-9553			University of Orleans
MB00905	PO-PT-9554			University of Orleans
MB00906	PO-PT-9555			University of Orleans
MB00907	PO-PT-9556			University of Orleans
MB00908	PO-PT-9557			University of Orleans
MB00909	PO-PT-9558			University of Orleans
MB00910	PO-PT-9559			University of Orleans
MB00911	PO-PT-9560			University of Orleans
MB00912	PO-PT-9561			University of Orleans
MB00913	PO-PT-9562			University of Orleans
MB00914	PO-PT-9563			University of Orleans
MB00915	PO-PT-9564			University of Orleans
MB00916	PO-PT-9565			University of Orleans
MB00917	PO-PT-9566			University of Orleans
MB00918	PO-PT-9567			University of Orleans
MB00921	PO-PT-9570			University of Orleans
MB00922	PO-PT-9571			University of Orleans
MB00923	PO-PT-9572			University of Orleans
MB00924	PO-PT-9573			University of Orleans
MB00925	PO-PT-9574			University of Orleans
MB00926	PO-PT-9575			University of Orleans
MB00927	PO-PT-9576			University of Orleans
MB00928	PO-PT-9577			University of Orleans
MB00930	PO-PT-9580			University of Orleans
MB00931	PO-PT-9581			University of Orleans
MB00932	PO-PT-9582			University of Orleans
MB00933	PO-PT-9583			University of Orleans
MB00934	PO-PT-9584			University of Orleans
MB00935	PO-PT-9585			University of Orleans
MB00936	PO-PT-9586			University of Orleans
MB00937	PO-PT-9587			University of Orleans
MB00938	PO-PT-9588			University of Orleans
MB00939	PO-PT-9589			University of Orleans
MB00940	PO-PT-9590			University of Orleans
MB00941	PO-PT-9591			University of Orleans
MB00942	PO-PT-9592			University of Orleans
MB00943	PO-PT-9593			University of Orleans
MB00944	PO-PT-9594			University of Orleans
MB00945	PO-PT-9595			University of Orleans
MB00946	PO-PT-9597			University of Orleans
MB00947	PO-PT-9598			University of Orleans
MB00948	PO-PT-9599			University of Orleans
MB00950	PO-PT-9601			University of Orleans
MB00951	PO-PT-9602			University of Orleans
MB00952	PO-PT-9603			University of Orleans
MB00953	PO-PT-9605			University of Orleans
MB00954	PO-PT-9606			University of Orleans
MB00955	PO-PT-9607			University of Orleans
MB00956	PO-PT-9608			University of Orleans
MB00957	PO-PT-9609			University of Orleans
MB00958	PO-PT-9610			University of Orleans
MB00959	PO-PT-9611			University of Orleans
MB00960	PO-PT-9612			University of Orleans
MB00961	PO-PT-9613			University of Orleans
MB00962	PO-PT-9614			University of Orleans
MB00963	PO-PT-9615			University of Orleans
MB00964	PO-PT-9616			University of Orleans
MB00965	PO-PT-9617			University of Orleans
MB00966	PO-PT-9618			University of Orleans
MB00967	PO-PT-9619			University of Orleans
MB00968	PO-PT-9620			University of Orleans
MB00969	PO-PT-9621			University of Orleans
MB00970	PO-PT-9622			University of Orleans
MB00971	PO-PT-9624			University of Orleans
MB00972	PO-PT-9625			University of Orleans
MB00973	PO-PT-9626			University of Orleans
MB00974	PO-PT-9627			University of Orleans
MB00975	PO-PT-9628			University of Orleans
MB00976	PO-PT-9629			University of Orleans
MB00977	PO-PT-9630			University of Orleans
MB00978	PO-PT-9631			University of Orleans
MB00979	PO-PT-9632			University of Orleans
MB00980	PO-PT-9633			University of Orleans
MB00981	PO-PT-9634			University of Orleans
MB00982	PO-PT-9635			University of Orleans
MB00983	PO-PT-9636			University of Orleans
MB00984	PO-PT-9637			University of Orleans
MB00985	PO-PT-9638			University of Orleans
MB00986	PO-PT-9639			University of Orleans
MB00987	PO-PT-9640			University of Orleans
MB00988	PO-PT-9641			University of Orleans
MB00989	PO-PT-9642			University of Orleans
MB00990	PO-PT-9643			University of Orleans
MB00991	PO-PT-9645			University of Orleans
MB00992	PO-PT-9646			University of Orleans
MB00993	PO-PT-9647			University of Orleans
MB00994	PO-PT-9648			University of Orleans
MB00995	PO-PT-9649			University of Orleans
MB00996	PO-PT-9650			University of Orleans
MB00997	PO-PT-9651			University of Orleans
MB00998	PO-PT-9652			University of Orleans
MB00999	PO-PT-9653			University of Orleans
MB01000	PO-PT-9654			University of Orleans
MB01001	PO-PT-9655			University of Orleans
MB01002	PO-PT-9656			University of Orleans
MB01003	PO-PT-9657			University of Orleans
MB01004	PO-PT-9658			University of Orleans
MB01005	PO-PT-9659			University of Orleans
MB01006	PO-PT-9660			University of Orleans
MB01007	PO-PT-9661			University of Orleans
MB01008	PO-PT-9662			University of Orleans
MB01009	PO-PT-9663			University of Orleans
MB01010	PO-PT-9664			University of Orleans
MB01011	PO-PT-9665			University of Orleans
MB01012	PO-PT-9666			University of Orleans
MB01013	PO-PT-9667			University of Orleans
MB01014	PO-PT-9668			University of Orleans
MB01015	PO-PT-9669			University of Orleans
MB01016	PO-PT-9670			University of Orleans
MB01017	PO-PT-9671			University of Orleans
MB01018	PO-PT-9672			University of Orleans
MB01019	PO-PT-9673			University of Orleans
MB01020	PO-PT-9674			University of Orleans
MB01021	PO-PT-9675			University of Orleans
MB01022	PO-PT-9676			University of Orleans
MB01023	PO-PT-9678			University of Orleans
MB01024	PO-PT-9679			University of Orleans
MB01025	PO-PT-9680			University of Orleans
MB01026	PO-PT-9681			University of Orleans
MB01027	PO-PT-9682			University of Orleans
MB01028	PO-PT-9683			University of Orleans
MB01029	PO-PT-9684			University of Orleans
MB01030	PO-PT-9685			University of Orleans
MB01031	PO-PT-9686			University of Orleans
MB01032	PO-PT-9687			University of Orleans
MB01033	PO-PT-9688			University of Orleans
MB01034	PO-PT-9689			University of Orleans
MB01035	PO-PT-9690			University of Orleans
MB01036	PO-PT-9691			University of Orleans
MB01037	PO-PT-9692			University of Orleans
MB01038	PO-PT-9693			University of Orleans
MB01039	PO-PT-9694			University of Orleans
MB01040	PO-PT-9695			University of Orleans
MB01041	PO-PT-9696			University of Orleans
MB01042	PO-PT-9697			University of Orleans
MB01043	PO-PT-9698			University of Orleans
MB01044	PO-PT-9699			University of Orleans
MB01045	PO-PT-9700			University of Orleans
MB01046	PO-PT-9701			University of Orleans
MB01047	PO-PT-9702			University of Orleans
MB01048	PO-PT-9703			University of Orleans
MB01050	PO-PT-9705			University of Orleans
[truncated: 1,415 more rows]

## Sheet: Taxonomy
Project:	DS-BEECOI (2931 records selected)			User:	Irene Villalta
[truncated: 2,933 more rows]

[truncated: 2 more sheets: Specimen Details, Collection Data]
